# Supplementary material for: E-Flux2 and SPOT: Validated Methods for Inferring Intracellular Metabolic Flux Distributions from Transcriptomic Data
Source: PLoS One. 2016 Jun 21;11(6):e0157101. doi: 10.1371/journal.pone.0157101 (PMC4915706; doi:10.1371/journal.pone.0157101)
Supplement: S1 Dataset — Three E. coli models (iJR904 [42], iAF1260 [41], and iJO1366 [39]) and three S. cerevisiae models (iND750 [44], iMM904 [43], and Yeast 5 [40]) used in this study are provided in Systems Biology Markup Language (SBML) format. Both DC and AC versions of each model are available. (ZIP) [file pone.0157101.s001.zip]

Archive with 12 entries (12 files):
- E. coli/iAF1260_AC.xml
- E. coli/iAF1260_DC_glucose.xml
- E. coli/iJO1366_AC.xml
- E. coli/iJO1366_DC_glucose.xml
- E. coli/iJR904_AC.xml
- E. coli/iJR904_DC_glucose.xml
- S. cerevisiae/iMM904_AC.xml
- S. cerevisiae/iMM904_DC_glucose.xml
- S. cerevisiae/iND750_AC.xml
- S. cerevisiae/iND750_DC_glucose.xml
- S. cerevisiae/yeast5_AC.xml
- S. cerevisiae/yeast5_DC_glucose.xml
