# Supplementary material for: E-Flux2 and SPOT: Validated Methods for Inferring Intracellular Metabolic Flux Distributions from Transcriptomic Data
Source: PLoS One. 2016 Jun 21;11(6):e0157101. doi: 10.1371/journal.pone.0157101 (PMC4915706; doi:10.1371/journal.pone.0157101)
Supplement: S1 Dataset — Three E. coli models (iJR904 [42], iAF1260 [41], and iJO1366 [39]) and three S. cerevisiae models (iND750 [44], iMM904 [43], and Yeast 5 [40]) used in this study are provided in Systems Biology Markup Language (SBML) format. Both DC and AC versions of each model are available. (ZIP) [file pone.0157101.s001.zip › E. coli/iAF1260_DC_glucose.xml]

<?xml version='1.0' encoding='UTF-8' standalone='no'?>
<!-- Created by MOST version 1.0 on 2015-05-16 22:59 with jsbml version 0.8. -->
<sbml xmlns="http://www.sbml.org/sbml/level2" level="2" version="1">
  <model id="M_iAF1260_DC_glucose">
    <listOfUnitDefinitions>
      <unitDefinition name="mmol_per_gDW_per_hr" id="mmol_per_gDW_per_hr">
        <listOfUnits>
          <unit scale="-3" kind="mole"/>
          <unit kind="gram" exponent="-1"/>
          <unit kind="second" multiplier="0.00027777" exponent="-1"/>
        </listOfUnits>
      </unitDefinition>
    </listOfUnitDefinitions>
    <listOfCompartments>
      <compartment/>
    </listOfCompartments>
    <listOfSpecies>
      <species boundaryCondition="false" id="M_12ppd_R_e">
<notes><body xmlns="http://www.w3.org/1999/xhtml">
     <p>CHARGE:   </p>
  </body></notes>
      </species>
      <species boundaryCondition="false" id="M_12ppd_S_e">
<notes><body xmlns="http://www.w3.org/1999/xhtml">
     <p>CHARGE:   </p>
  </body></notes>
      </species>
      <species boundaryCondition="false" id="M_14glucan_e">
<notes><body xmlns="http://www.w3.org/1999/xhtml">
     <p>CHARGE:   </p>
  </body></notes>
      </species>
      <species boundaryCondition="false" id="M_15dap_e">
<notes><body xmlns="http://www.w3.org/1999/xhtml">
     <p>CHARGE:   </p>
  </body></notes>
      </species>
      <species boundaryCondition="false" id="M_23camp_e">
<notes><body xmlns="http://www.w3.org/1999/xhtml">
     <p>CHARGE:   </p>
  </body></notes>
      </species>
      <species boundaryCondition="false" id="M_23ccmp_e">
<notes><body xmlns="http://www.w3.org/1999/xhtml">
     <p>CHARGE:   </p>
  </body></notes>
      </species>
      <species boundaryCondition="false" id="M_23cgmp_e">
<notes><body xmlns="http://www.w3.org/1999/xhtml">
     <p>CHARGE:   </p>
  </body></notes>
      </species>
      <species boundaryCondition="false" id="M_23cump_e">
<notes><body xmlns="http://www.w3.org/1999/xhtml">
     <p>CHARGE:   </p>
  </body></notes>
      </species>
      <species boundaryCondition="false" id="M_23dappa_e">
<notes><body xmlns="http://www.w3.org/1999/xhtml">
     <p>CHARGE:   </p>
  </body></notes>
      </species>
      <species boundaryCondition="false" id="M_26dap_M_e">
<notes><body xmlns="http://www.w3.org/1999/xhtml">
     <p>CHARGE:   </p>
  </body></notes>
      </species>
      <species boundaryCondition="false" id="M_2ddglcn_e">
<notes><body xmlns="http://www.w3.org/1999/xhtml">
     <p>CHARGE:   </p>
  </body></notes>
      </species>
      <species boundaryCondition="false" id="M_34dhpac_e">
<notes><body xmlns="http://www.w3.org/1999/xhtml">
     <p>CHARGE:   </p>
  </body></notes>
      </species>
      <species boundaryCondition="false" id="M_3amp_e">
<notes><body xmlns="http://www.w3.org/1999/xhtml">
     <p>CHARGE:   </p>
  </body></notes>
      </species>
      <species boundaryCondition="false" id="M_3cmp_e">
<notes><body xmlns="http://www.w3.org/1999/xhtml">
     <p>CHARGE:   </p>
  </body></notes>
      </species>
      <species boundaryCondition="false" id="M_3gmp_e">
<notes><body xmlns="http://www.w3.org/1999/xhtml">
     <p>CHARGE:   </p>
  </body></notes>
      </species>
      <species boundaryCondition="false" id="M_3hcinnm_e">
<notes><body xmlns="http://www.w3.org/1999/xhtml">
     <p>CHARGE:   </p>
  </body></notes>
      </species>
      <species boundaryCondition="false" id="M_3hpppn_e">
<notes><body xmlns="http://www.w3.org/1999/xhtml">
     <p>CHARGE:   </p>
  </body></notes>
      </species>
      <species boundaryCondition="false" id="M_3ump_e">
<notes><body xmlns="http://www.w3.org/1999/xhtml">
     <p>CHARGE:   </p>
  </body></notes>
      </species>
      <species boundaryCondition="false" id="M_4abut_e">
<notes><body xmlns="http://www.w3.org/1999/xhtml">
     <p>CHARGE:   </p>
  </body></notes>
      </species>
      <species boundaryCondition="false" id="M_4hoxpacd_e">
<notes><body xmlns="http://www.w3.org/1999/xhtml">
     <p>CHARGE:   </p>
  </body></notes>
      </species>
      <species boundaryCondition="false" id="M_5dglcn_e">
<notes><body xmlns="http://www.w3.org/1999/xhtml">
     <p>CHARGE:   </p>
  </body></notes>
      </species>
      <species boundaryCondition="false" id="M_ac_e">
<notes><body xmlns="http://www.w3.org/1999/xhtml">
     <p>CHARGE:   </p>
  </body></notes>
      </species>
      <species boundaryCondition="false" id="M_acac_e">
<notes><body xmlns="http://www.w3.org/1999/xhtml">
     <p>CHARGE:   </p>
  </body></notes>
      </species>
      <species boundaryCondition="false" id="M_acald_e">
<notes><body xmlns="http://www.w3.org/1999/xhtml">
     <p>CHARGE:   </p>
  </body></notes>
      </species>
      <species boundaryCondition="false" id="M_acgal_e">
<notes><body xmlns="http://www.w3.org/1999/xhtml">
     <p>CHARGE:   </p>
  </body></notes>
      </species>
      <species boundaryCondition="false" id="M_acgal1p_e">
<notes><body xmlns="http://www.w3.org/1999/xhtml">
     <p>CHARGE:   </p>
  </body></notes>
      </species>
      <species boundaryCondition="false" id="M_acgam_e">
<notes><body xmlns="http://www.w3.org/1999/xhtml">
     <p>CHARGE:   </p>
  </body></notes>
      </species>
      <species boundaryCondition="false" id="M_acgam1p_e">
<notes><body xmlns="http://www.w3.org/1999/xhtml">
     <p>CHARGE:   </p>
  </body></notes>
      </species>
      <species boundaryCondition="false" id="M_acmana_e">
<notes><body xmlns="http://www.w3.org/1999/xhtml">
     <p>CHARGE:   </p>
  </body></notes>
      </species>
      <species boundaryCondition="false" id="M_acmum_e">
<notes><body xmlns="http://www.w3.org/1999/xhtml">
     <p>CHARGE:   </p>
  </body></notes>
      </species>
      <species boundaryCondition="false" id="M_acnam_e">
<notes><body xmlns="http://www.w3.org/1999/xhtml">
     <p>CHARGE:   </p>
  </body></notes>
      </species>
      <species boundaryCondition="false" id="M_acolipa_e">
<notes><body xmlns="http://www.w3.org/1999/xhtml">
     <p>CHARGE:   </p>
  </body></notes>
      </species>
      <species boundaryCondition="false" id="M_acser_e">
<notes><body xmlns="http://www.w3.org/1999/xhtml">
     <p>CHARGE:   </p>
  </body></notes>
      </species>
      <species boundaryCondition="false" id="M_ade_e">
<notes><body xmlns="http://www.w3.org/1999/xhtml">
     <p>CHARGE:   </p>
  </body></notes>
      </species>
      <species boundaryCondition="false" id="M_adn_e">
<notes><body xmlns="http://www.w3.org/1999/xhtml">
     <p>CHARGE:   </p>
  </body></notes>
      </species>
      <species boundaryCondition="false" id="M_adocbl_e">
<notes><body xmlns="http://www.w3.org/1999/xhtml">
     <p>CHARGE:   </p>
  </body></notes>
      </species>
      <species boundaryCondition="false" id="M_ag_e">
<notes><body xmlns="http://www.w3.org/1999/xhtml">
     <p>CHARGE:   </p>
  </body></notes>
      </species>
      <species boundaryCondition="false" id="M_agm_e">
<notes><body xmlns="http://www.w3.org/1999/xhtml">
     <p>CHARGE:   </p>
  </body></notes>
      </species>
      <species boundaryCondition="false" id="M_akg_e">
<notes><body xmlns="http://www.w3.org/1999/xhtml">
     <p>CHARGE:   </p>
  </body></notes>
      </species>
      <species boundaryCondition="false" id="M_alaala_e">
<notes><body xmlns="http://www.w3.org/1999/xhtml">
     <p>CHARGE:   </p>
  </body></notes>
      </species>
      <species boundaryCondition="false" id="M_ala_B_e">
<notes><body xmlns="http://www.w3.org/1999/xhtml">
     <p>CHARGE:   </p>
  </body></notes>
      </species>
      <species boundaryCondition="false" id="M_ala_D_e">
<notes><body xmlns="http://www.w3.org/1999/xhtml">
     <p>CHARGE:   </p>
  </body></notes>
      </species>
      <species boundaryCondition="false" id="M_ala_L_e">
<notes><body xmlns="http://www.w3.org/1999/xhtml">
     <p>CHARGE:   </p>
  </body></notes>
      </species>
      <species boundaryCondition="false" id="M_all_D_e">
<notes><body xmlns="http://www.w3.org/1999/xhtml">
     <p>CHARGE:   </p>
  </body></notes>
      </species>
      <species boundaryCondition="false" id="M_alltn_e">
<notes><body xmlns="http://www.w3.org/1999/xhtml">
     <p>CHARGE:   </p>
  </body></notes>
      </species>
      <species boundaryCondition="false" id="M_amp_e">
<notes><body xmlns="http://www.w3.org/1999/xhtml">
     <p>CHARGE:   </p>
  </body></notes>
      </species>
      <species boundaryCondition="false" id="M_anhgm_e">
<notes><body xmlns="http://www.w3.org/1999/xhtml">
     <p>CHARGE:   </p>
  </body></notes>
      </species>
      <species boundaryCondition="false" id="M_arab_L_e">
<notes><body xmlns="http://www.w3.org/1999/xhtml">
     <p>CHARGE:   </p>
  </body></notes>
      </species>
      <species boundaryCondition="false" id="M_arbtn_e">
<notes><body xmlns="http://www.w3.org/1999/xhtml">
     <p>CHARGE:   </p>
  </body></notes>
      </species>
      <species boundaryCondition="false" id="M_arbtn_fe3_e">
<notes><body xmlns="http://www.w3.org/1999/xhtml">
     <p>CHARGE:   </p>
  </body></notes>
      </species>
      <species boundaryCondition="false" id="M_arg_L_e">
<notes><body xmlns="http://www.w3.org/1999/xhtml">
     <p>CHARGE:   </p>
  </body></notes>
      </species>
      <species boundaryCondition="false" id="M_ascb_L_e">
<notes><body xmlns="http://www.w3.org/1999/xhtml">
     <p>CHARGE:   </p>
  </body></notes>
      </species>
      <species boundaryCondition="false" id="M_asn_L_e">
<notes><body xmlns="http://www.w3.org/1999/xhtml">
     <p>CHARGE:   </p>
  </body></notes>
      </species>
      <species boundaryCondition="false" id="M_aso3_e">
<notes><body xmlns="http://www.w3.org/1999/xhtml">
     <p>CHARGE:   </p>
  </body></notes>
      </species>
      <species boundaryCondition="false" id="M_asp_L_e">
<notes><body xmlns="http://www.w3.org/1999/xhtml">
     <p>CHARGE:   </p>
  </body></notes>
      </species>
      <species boundaryCondition="false" id="M_but_e">
<notes><body xmlns="http://www.w3.org/1999/xhtml">
     <p>CHARGE:   </p>
  </body></notes>
      </species>
      <species boundaryCondition="false" id="M_butso3_e">
<notes><body xmlns="http://www.w3.org/1999/xhtml">
     <p>CHARGE:   </p>
  </body></notes>
      </species>
      <species boundaryCondition="false" id="M_ca2_e">
<notes><body xmlns="http://www.w3.org/1999/xhtml">
     <p>CHARGE:   </p>
  </body></notes>
      </species>
      <species boundaryCondition="false" id="M_cbi_e">
<notes><body xmlns="http://www.w3.org/1999/xhtml">
     <p>CHARGE:   </p>
  </body></notes>
      </species>
      <species boundaryCondition="false" id="M_cbl1_e">
<notes><body xmlns="http://www.w3.org/1999/xhtml">
     <p>CHARGE:   </p>
  </body></notes>
      </species>
      <species boundaryCondition="false" id="M_cd2_e">
<notes><body xmlns="http://www.w3.org/1999/xhtml">
     <p>CHARGE:   </p>
  </body></notes>
      </species>
      <species boundaryCondition="false" id="M_cgly_e">
<notes><body xmlns="http://www.w3.org/1999/xhtml">
     <p>CHARGE:   </p>
  </body></notes>
      </species>
      <species boundaryCondition="false" id="M_chol_e">
<notes><body xmlns="http://www.w3.org/1999/xhtml">
     <p>CHARGE:   </p>
  </body></notes>
      </species>
      <species boundaryCondition="false" id="M_cit_e">
<notes><body xmlns="http://www.w3.org/1999/xhtml">
     <p>CHARGE:   </p>
  </body></notes>
      </species>
      <species boundaryCondition="false" id="M_cl_e">
<notes><body xmlns="http://www.w3.org/1999/xhtml">
     <p>CHARGE:   </p>
  </body></notes>
      </species>
      <species boundaryCondition="false" id="M_cmp_e">
<notes><body xmlns="http://www.w3.org/1999/xhtml">
     <p>CHARGE:   </p>
  </body></notes>
      </species>
      <species boundaryCondition="false" id="M_co2_e">
<notes><body xmlns="http://www.w3.org/1999/xhtml">
     <p>CHARGE:   </p>
  </body></notes>
      </species>
      <species boundaryCondition="false" id="M_cobalt2_e">
<notes><body xmlns="http://www.w3.org/1999/xhtml">
     <p>CHARGE:   </p>
  </body></notes>
      </species>
      <species boundaryCondition="false" id="M_colipa_e">
<notes><body xmlns="http://www.w3.org/1999/xhtml">
     <p>CHARGE:   </p>
  </body></notes>
      </species>
      <species boundaryCondition="false" id="M_cpgn_e">
<notes><body xmlns="http://www.w3.org/1999/xhtml">
     <p>CHARGE:   </p>
  </body></notes>
      </species>
      <species boundaryCondition="false" id="M_cpgn_un_e">
<notes><body xmlns="http://www.w3.org/1999/xhtml">
     <p>CHARGE:   </p>
  </body></notes>
      </species>
      <species boundaryCondition="false" id="M_crn_e">
<notes><body xmlns="http://www.w3.org/1999/xhtml">
     <p>CHARGE:   </p>
  </body></notes>
      </species>
      <species boundaryCondition="false" id="M_csn_e">
<notes><body xmlns="http://www.w3.org/1999/xhtml">
     <p>CHARGE:   </p>
  </body></notes>
      </species>
      <species boundaryCondition="false" id="M_cu_e">
<notes><body xmlns="http://www.w3.org/1999/xhtml">
     <p>CHARGE:   </p>
  </body></notes>
      </species>
      <species boundaryCondition="false" id="M_cu2_e">
<notes><body xmlns="http://www.w3.org/1999/xhtml">
     <p>CHARGE:   </p>
  </body></notes>
      </species>
      <species boundaryCondition="false" id="M_cyan_e">
<notes><body xmlns="http://www.w3.org/1999/xhtml">
     <p>CHARGE:   </p>
  </body></notes>
      </species>
      <species boundaryCondition="false" id="M_cynt_e">
<notes><body xmlns="http://www.w3.org/1999/xhtml">
     <p>CHARGE:   </p>
  </body></notes>
      </species>
      <species boundaryCondition="false" id="M_cys_D_e">
<notes><body xmlns="http://www.w3.org/1999/xhtml">
     <p>CHARGE:   </p>
  </body></notes>
      </species>
      <species boundaryCondition="false" id="M_cys_L_e">
<notes><body xmlns="http://www.w3.org/1999/xhtml">
     <p>CHARGE:   </p>
  </body></notes>
      </species>
      <species boundaryCondition="false" id="M_cytd_e">
<notes><body xmlns="http://www.w3.org/1999/xhtml">
     <p>CHARGE:   </p>
  </body></notes>
      </species>
      <species boundaryCondition="false" id="M_dad_2_e">
<notes><body xmlns="http://www.w3.org/1999/xhtml">
     <p>CHARGE:   </p>
  </body></notes>
      </species>
      <species boundaryCondition="false" id="M_damp_e">
<notes><body xmlns="http://www.w3.org/1999/xhtml">
     <p>CHARGE:   </p>
  </body></notes>
      </species>
      <species boundaryCondition="false" id="M_dca_e">
<notes><body xmlns="http://www.w3.org/1999/xhtml">
     <p>CHARGE:   </p>
  </body></notes>
      </species>
      <species boundaryCondition="false" id="M_dcmp_e">
<notes><body xmlns="http://www.w3.org/1999/xhtml">
     <p>CHARGE:   </p>
  </body></notes>
      </species>
      <species boundaryCondition="false" id="M_dcyt_e">
<notes><body xmlns="http://www.w3.org/1999/xhtml">
     <p>CHARGE:   </p>
  </body></notes>
      </species>
      <species boundaryCondition="false" id="M_ddca_e">
<notes><body xmlns="http://www.w3.org/1999/xhtml">
     <p>CHARGE:   </p>
  </body></notes>
      </species>
      <species boundaryCondition="false" id="M_dgmp_e">
<notes><body xmlns="http://www.w3.org/1999/xhtml">
     <p>CHARGE:   </p>
  </body></notes>
      </species>
      <species boundaryCondition="false" id="M_dgsn_e">
<notes><body xmlns="http://www.w3.org/1999/xhtml">
     <p>CHARGE:   </p>
  </body></notes>
      </species>
      <species boundaryCondition="false" id="M_dha_e">
<notes><body xmlns="http://www.w3.org/1999/xhtml">
     <p>CHARGE:   </p>
  </body></notes>
      </species>
      <species boundaryCondition="false" id="M_dimp_e">
<notes><body xmlns="http://www.w3.org/1999/xhtml">
     <p>CHARGE:   </p>
  </body></notes>
      </species>
      <species boundaryCondition="false" id="M_din_e">
<notes><body xmlns="http://www.w3.org/1999/xhtml">
     <p>CHARGE:   </p>
  </body></notes>
      </species>
      <species boundaryCondition="false" id="M_dms_e">
<notes><body xmlns="http://www.w3.org/1999/xhtml">
     <p>CHARGE:   </p>
  </body></notes>
      </species>
      <species boundaryCondition="false" id="M_dmso_e">
<notes><body xmlns="http://www.w3.org/1999/xhtml">
     <p>CHARGE:   </p>
  </body></notes>
      </species>
      <species boundaryCondition="false" id="M_dopa_e">
<notes><body xmlns="http://www.w3.org/1999/xhtml">
     <p>CHARGE:   </p>
  </body></notes>
      </species>
      <species boundaryCondition="false" id="M_dtmp_e">
<notes><body xmlns="http://www.w3.org/1999/xhtml">
     <p>CHARGE:   </p>
  </body></notes>
      </species>
      <species boundaryCondition="false" id="M_dump_e">
<notes><body xmlns="http://www.w3.org/1999/xhtml">
     <p>CHARGE:   </p>
  </body></notes>
      </species>
      <species boundaryCondition="false" id="M_duri_e">
<notes><body xmlns="http://www.w3.org/1999/xhtml">
     <p>CHARGE:   </p>
  </body></notes>
      </species>
      <species boundaryCondition="false" id="M_eca4colipa_e">
<notes><body xmlns="http://www.w3.org/1999/xhtml">
     <p>CHARGE:   </p>
  </body></notes>
      </species>
      <species boundaryCondition="false" id="M_enlipa_e">
<notes><body xmlns="http://www.w3.org/1999/xhtml">
     <p>CHARGE:   </p>
  </body></notes>
      </species>
      <species boundaryCondition="false" id="M_enter_e">
<notes><body xmlns="http://www.w3.org/1999/xhtml">
     <p>CHARGE:   </p>
  </body></notes>
      </species>
      <species boundaryCondition="false" id="M_etha_e">
<notes><body xmlns="http://www.w3.org/1999/xhtml">
     <p>CHARGE:   </p>
  </body></notes>
      </species>
      <species boundaryCondition="false" id="M_ethso3_e">
<notes><body xmlns="http://www.w3.org/1999/xhtml">
     <p>CHARGE:   </p>
  </body></notes>
      </species>
      <species boundaryCondition="false" id="M_etoh_e">
<notes><body xmlns="http://www.w3.org/1999/xhtml">
     <p>CHARGE:   </p>
  </body></notes>
      </species>
      <species boundaryCondition="false" id="M_f6p_e">
<notes><body xmlns="http://www.w3.org/1999/xhtml">
     <p>CHARGE:   </p>
  </body></notes>
      </species>
      <species boundaryCondition="false" id="M_fald_e">
<notes><body xmlns="http://www.w3.org/1999/xhtml">
     <p>CHARGE:   </p>
  </body></notes>
      </species>
      <species boundaryCondition="false" id="M_fe2_e">
<notes><body xmlns="http://www.w3.org/1999/xhtml">
     <p>CHARGE:   </p>
  </body></notes>
      </species>
      <species boundaryCondition="false" id="M_fe3_e">
<notes><body xmlns="http://www.w3.org/1999/xhtml">
     <p>CHARGE:   </p>
  </body></notes>
      </species>
      <species boundaryCondition="false" id="M_fe3dcit_e">
<notes><body xmlns="http://www.w3.org/1999/xhtml">
     <p>CHARGE:   </p>
  </body></notes>
      </species>
      <species boundaryCondition="false" id="M_fe3dhbzs_e">
<notes><body xmlns="http://www.w3.org/1999/xhtml">
     <p>CHARGE:   </p>
  </body></notes>
      </species>
      <species boundaryCondition="false" id="M_fe3hox_e">
<notes><body xmlns="http://www.w3.org/1999/xhtml">
     <p>CHARGE:   </p>
  </body></notes>
      </species>
      <species boundaryCondition="false" id="M_fe3hox_un_e">
<notes><body xmlns="http://www.w3.org/1999/xhtml">
     <p>CHARGE:   </p>
  </body></notes>
      </species>
      <species boundaryCondition="false" id="M_fecrm_e">
<notes><body xmlns="http://www.w3.org/1999/xhtml">
     <p>CHARGE:   </p>
  </body></notes>
      </species>
      <species boundaryCondition="false" id="M_fecrm_un_e">
<notes><body xmlns="http://www.w3.org/1999/xhtml">
     <p>CHARGE:   </p>
  </body></notes>
      </species>
      <species boundaryCondition="false" id="M_feenter_e">
<notes><body xmlns="http://www.w3.org/1999/xhtml">
     <p>CHARGE:   </p>
  </body></notes>
      </species>
      <species boundaryCondition="false" id="M_feoxam_e">
<notes><body xmlns="http://www.w3.org/1999/xhtml">
     <p>CHARGE:   </p>
  </body></notes>
      </species>
      <species boundaryCondition="false" id="M_feoxam_un_e">
<notes><body xmlns="http://www.w3.org/1999/xhtml">
     <p>CHARGE:   </p>
  </body></notes>
      </species>
      <species boundaryCondition="false" id="M_for_e">
<notes><body xmlns="http://www.w3.org/1999/xhtml">
     <p>CHARGE:   </p>
  </body></notes>
      </species>
      <species boundaryCondition="false" id="M_fru_e">
<notes><body xmlns="http://www.w3.org/1999/xhtml">
     <p>CHARGE:   </p>
  </body></notes>
      </species>
      <species boundaryCondition="false" id="M_frulys_e">
<notes><body xmlns="http://www.w3.org/1999/xhtml">
     <p>CHARGE:   </p>
  </body></notes>
      </species>
      <species boundaryCondition="false" id="M_fruur_e">
<notes><body xmlns="http://www.w3.org/1999/xhtml">
     <p>CHARGE:   </p>
  </body></notes>
      </species>
      <species boundaryCondition="false" id="M_fuc_L_e">
<notes><body xmlns="http://www.w3.org/1999/xhtml">
     <p>CHARGE:   </p>
  </body></notes>
      </species>
      <species boundaryCondition="false" id="M_fum_e">
<notes><body xmlns="http://www.w3.org/1999/xhtml">
     <p>CHARGE:   </p>
  </body></notes>
      </species>
      <species boundaryCondition="false" id="M_g1p_e">
<notes><body xmlns="http://www.w3.org/1999/xhtml">
     <p>CHARGE:   </p>
  </body></notes>
      </species>
      <species boundaryCondition="false" id="M_g3pc_e">
<notes><body xmlns="http://www.w3.org/1999/xhtml">
     <p>CHARGE:   </p>
  </body></notes>
      </species>
      <species boundaryCondition="false" id="M_g3pe_e">
<notes><body xmlns="http://www.w3.org/1999/xhtml">
     <p>CHARGE:   </p>
  </body></notes>
      </species>
      <species boundaryCondition="false" id="M_g3pg_e">
<notes><body xmlns="http://www.w3.org/1999/xhtml">
     <p>CHARGE:   </p>
  </body></notes>
      </species>
      <species boundaryCondition="false" id="M_g3pi_e">
<notes><body xmlns="http://www.w3.org/1999/xhtml">
     <p>CHARGE:   </p>
  </body></notes>
      </species>
      <species boundaryCondition="false" id="M_g3ps_e">
<notes><body xmlns="http://www.w3.org/1999/xhtml">
     <p>CHARGE:   </p>
  </body></notes>
      </species>
      <species boundaryCondition="false" id="M_g6p_e">
<notes><body xmlns="http://www.w3.org/1999/xhtml">
     <p>CHARGE:   </p>
  </body></notes>
      </species>
      <species boundaryCondition="false" id="M_gal_e">
<notes><body xmlns="http://www.w3.org/1999/xhtml">
     <p>CHARGE:   </p>
  </body></notes>
      </species>
      <species boundaryCondition="false" id="M_gal1p_e">
<notes><body xmlns="http://www.w3.org/1999/xhtml">
     <p>CHARGE:   </p>
  </body></notes>
      </species>
      <species boundaryCondition="false" id="M_gal_bD_e">
<notes><body xmlns="http://www.w3.org/1999/xhtml">
     <p>CHARGE:   </p>
  </body></notes>
      </species>
      <species boundaryCondition="false" id="M_galct_D_e">
<notes><body xmlns="http://www.w3.org/1999/xhtml">
     <p>CHARGE:   </p>
  </body></notes>
      </species>
      <species boundaryCondition="false" id="M_galctn_D_e">
<notes><body xmlns="http://www.w3.org/1999/xhtml">
     <p>CHARGE:   </p>
  </body></notes>
      </species>
      <species boundaryCondition="false" id="M_galctn_L_e">
<notes><body xmlns="http://www.w3.org/1999/xhtml">
     <p>CHARGE:   </p>
  </body></notes>
      </species>
      <species boundaryCondition="false" id="M_galt_e">
<notes><body xmlns="http://www.w3.org/1999/xhtml">
     <p>CHARGE:   </p>
  </body></notes>
      </species>
      <species boundaryCondition="false" id="M_galur_e">
<notes><body xmlns="http://www.w3.org/1999/xhtml">
     <p>CHARGE:   </p>
  </body></notes>
      </species>
      <species boundaryCondition="false" id="M_gam_e">
<notes><body xmlns="http://www.w3.org/1999/xhtml">
     <p>CHARGE:   </p>
  </body></notes>
      </species>
      <species boundaryCondition="false" id="M_gam6p_e">
<notes><body xmlns="http://www.w3.org/1999/xhtml">
     <p>CHARGE:   </p>
  </body></notes>
      </species>
      <species boundaryCondition="false" id="M_gbbtn_e">
<notes><body xmlns="http://www.w3.org/1999/xhtml">
     <p>CHARGE:   </p>
  </body></notes>
      </species>
      <species boundaryCondition="false" id="M_gdp_e">
<notes><body xmlns="http://www.w3.org/1999/xhtml">
     <p>CHARGE:   </p>
  </body></notes>
      </species>
      <species boundaryCondition="false" id="M_glc_D_e">
<notes><body xmlns="http://www.w3.org/1999/xhtml">
     <p>CHARGE:   </p>
  </body></notes>
      </species>
      <species boundaryCondition="false" id="M_glcn_e">
<notes><body xmlns="http://www.w3.org/1999/xhtml">
     <p>CHARGE:   </p>
  </body></notes>
      </species>
      <species boundaryCondition="false" id="M_glcr_e">
<notes><body xmlns="http://www.w3.org/1999/xhtml">
     <p>CHARGE:   </p>
  </body></notes>
      </species>
      <species boundaryCondition="false" id="M_glcur_e">
<notes><body xmlns="http://www.w3.org/1999/xhtml">
     <p>CHARGE:   </p>
  </body></notes>
      </species>
      <species boundaryCondition="false" id="M_glcur1p_e">
<notes><body xmlns="http://www.w3.org/1999/xhtml">
     <p>CHARGE:   </p>
  </body></notes>
      </species>
      <species boundaryCondition="false" id="M_gln_L_e">
<notes><body xmlns="http://www.w3.org/1999/xhtml">
     <p>CHARGE:   </p>
  </body></notes>
      </species>
      <species boundaryCondition="false" id="M_glu_L_e">
<notes><body xmlns="http://www.w3.org/1999/xhtml">
     <p>CHARGE:   </p>
  </body></notes>
      </species>
      <species boundaryCondition="false" id="M_gly_e">
<notes><body xmlns="http://www.w3.org/1999/xhtml">
     <p>CHARGE:   </p>
  </body></notes>
      </species>
      <species boundaryCondition="false" id="M_glyald_e">
<notes><body xmlns="http://www.w3.org/1999/xhtml">
     <p>CHARGE:   </p>
  </body></notes>
      </species>
      <species boundaryCondition="false" id="M_glyb_e">
<notes><body xmlns="http://www.w3.org/1999/xhtml">
     <p>CHARGE:   </p>
  </body></notes>
      </species>
      <species boundaryCondition="false" id="M_glyc_e">
<notes><body xmlns="http://www.w3.org/1999/xhtml">
     <p>CHARGE:   </p>
  </body></notes>
      </species>
      <species boundaryCondition="false" id="M_glyc2p_e">
<notes><body xmlns="http://www.w3.org/1999/xhtml">
     <p>CHARGE:   </p>
  </body></notes>
      </species>
      <species boundaryCondition="false" id="M_glyc3p_e">
<notes><body xmlns="http://www.w3.org/1999/xhtml">
     <p>CHARGE:   </p>
  </body></notes>
      </species>
      <species boundaryCondition="false" id="M_glyclt_e">
<notes><body xmlns="http://www.w3.org/1999/xhtml">
     <p>CHARGE:   </p>
  </body></notes>
      </species>
      <species boundaryCondition="false" id="M_glyc_R_e">
<notes><body xmlns="http://www.w3.org/1999/xhtml">
     <p>CHARGE:   </p>
  </body></notes>
      </species>
      <species boundaryCondition="false" id="M_gmp_e">
<notes><body xmlns="http://www.w3.org/1999/xhtml">
     <p>CHARGE:   </p>
  </body></notes>
      </species>
      <species boundaryCondition="false" id="M_gsn_e">
<notes><body xmlns="http://www.w3.org/1999/xhtml">
     <p>CHARGE:   </p>
  </body></notes>
      </species>
      <species boundaryCondition="false" id="M_gthox_e">
<notes><body xmlns="http://www.w3.org/1999/xhtml">
     <p>CHARGE:   </p>
  </body></notes>
      </species>
      <species boundaryCondition="false" id="M_gthrd_e">
<notes><body xmlns="http://www.w3.org/1999/xhtml">
     <p>CHARGE:   </p>
  </body></notes>
      </species>
      <species boundaryCondition="false" id="M_gtp_e">
<notes><body xmlns="http://www.w3.org/1999/xhtml">
     <p>CHARGE:   </p>
  </body></notes>
      </species>
      <species boundaryCondition="false" id="M_gua_e">
<notes><body xmlns="http://www.w3.org/1999/xhtml">
     <p>CHARGE:   </p>
  </body></notes>
      </species>
      <species boundaryCondition="false" id="M_h_e">
<notes><body xmlns="http://www.w3.org/1999/xhtml">
     <p>CHARGE:   </p>
  </body></notes>
      </species>
      <species boundaryCondition="false" id="M_h2_e">
<notes><body xmlns="http://www.w3.org/1999/xhtml">
     <p>CHARGE:   </p>
  </body></notes>
      </species>
      <species boundaryCondition="false" id="M_h2o_e">
<notes><body xmlns="http://www.w3.org/1999/xhtml">
     <p>CHARGE:   </p>
  </body></notes>
      </species>
      <species boundaryCondition="false" id="M_h2o2_e">
<notes><body xmlns="http://www.w3.org/1999/xhtml">
     <p>CHARGE:   </p>
  </body></notes>
      </species>
      <species boundaryCondition="false" id="M_h2s_e">
<notes><body xmlns="http://www.w3.org/1999/xhtml">
     <p>CHARGE:   </p>
  </body></notes>
      </species>
      <species boundaryCondition="false" id="M_hacolipa_e">
<notes><body xmlns="http://www.w3.org/1999/xhtml">
     <p>CHARGE:   </p>
  </body></notes>
      </species>
      <species boundaryCondition="false" id="M_halipa_e">
<notes><body xmlns="http://www.w3.org/1999/xhtml">
     <p>CHARGE:   </p>
  </body></notes>
      </species>
      <species boundaryCondition="false" id="M_hdca_e">
<notes><body xmlns="http://www.w3.org/1999/xhtml">
     <p>CHARGE:   </p>
  </body></notes>
      </species>
      <species boundaryCondition="false" id="M_hdcea_e">
<notes><body xmlns="http://www.w3.org/1999/xhtml">
     <p>CHARGE:   </p>
  </body></notes>
      </species>
      <species boundaryCondition="false" id="M_hg2_e">
<notes><body xmlns="http://www.w3.org/1999/xhtml">
     <p>CHARGE:   </p>
  </body></notes>
      </species>
      <species boundaryCondition="false" id="M_his_L_e">
<notes><body xmlns="http://www.w3.org/1999/xhtml">
     <p>CHARGE:   </p>
  </body></notes>
      </species>
      <species boundaryCondition="false" id="M_hom_L_e">
<notes><body xmlns="http://www.w3.org/1999/xhtml">
     <p>CHARGE:   </p>
  </body></notes>
      </species>
      <species boundaryCondition="false" id="M_hxa_e">
<notes><body xmlns="http://www.w3.org/1999/xhtml">
     <p>CHARGE:   </p>
  </body></notes>
      </species>
      <species boundaryCondition="false" id="M_hxan_e">
<notes><body xmlns="http://www.w3.org/1999/xhtml">
     <p>CHARGE:   </p>
  </body></notes>
      </species>
      <species boundaryCondition="false" id="M_idon_L_e">
<notes><body xmlns="http://www.w3.org/1999/xhtml">
     <p>CHARGE:   </p>
  </body></notes>
      </species>
      <species boundaryCondition="false" id="M_ile_L_e">
<notes><body xmlns="http://www.w3.org/1999/xhtml">
     <p>CHARGE:   </p>
  </body></notes>
      </species>
      <species boundaryCondition="false" id="M_imp_e">
<notes><body xmlns="http://www.w3.org/1999/xhtml">
     <p>CHARGE:   </p>
  </body></notes>
      </species>
      <species boundaryCondition="false" id="M_indole_e">
<notes><body xmlns="http://www.w3.org/1999/xhtml">
     <p>CHARGE:   </p>
  </body></notes>
      </species>
      <species boundaryCondition="false" id="M_inost_e">
<notes><body xmlns="http://www.w3.org/1999/xhtml">
     <p>CHARGE:   </p>
  </body></notes>
      </species>
      <species boundaryCondition="false" id="M_ins_e">
<notes><body xmlns="http://www.w3.org/1999/xhtml">
     <p>CHARGE:   </p>
  </body></notes>
      </species>
      <species boundaryCondition="false" id="M_isetac_e">
<notes><body xmlns="http://www.w3.org/1999/xhtml">
     <p>CHARGE:   </p>
  </body></notes>
      </species>
      <species boundaryCondition="false" id="M_k_e">
<notes><body xmlns="http://www.w3.org/1999/xhtml">
     <p>CHARGE:   </p>
  </body></notes>
      </species>
      <species boundaryCondition="false" id="M_kdo2lipid4_e">
<notes><body xmlns="http://www.w3.org/1999/xhtml">
     <p>CHARGE:   </p>
  </body></notes>
      </species>
      <species boundaryCondition="false" id="M_lac_D_e">
<notes><body xmlns="http://www.w3.org/1999/xhtml">
     <p>CHARGE:   </p>
  </body></notes>
      </species>
      <species boundaryCondition="false" id="M_lac_L_e">
<notes><body xmlns="http://www.w3.org/1999/xhtml">
     <p>CHARGE:   </p>
  </body></notes>
      </species>
      <species boundaryCondition="false" id="M_LalaDgluMdap_e">
<notes><body xmlns="http://www.w3.org/1999/xhtml">
     <p>CHARGE:   </p>
  </body></notes>
      </species>
      <species boundaryCondition="false" id="M_LalaDgluMdapDala_e">
<notes><body xmlns="http://www.w3.org/1999/xhtml">
     <p>CHARGE:   </p>
  </body></notes>
      </species>
      <species boundaryCondition="false" id="M_lcts_e">
<notes><body xmlns="http://www.w3.org/1999/xhtml">
     <p>CHARGE:   </p>
  </body></notes>
      </species>
      <species boundaryCondition="false" id="M_leu_L_e">
<notes><body xmlns="http://www.w3.org/1999/xhtml">
     <p>CHARGE:   </p>
  </body></notes>
      </species>
      <species boundaryCondition="false" id="M_lipa_e">
<notes><body xmlns="http://www.w3.org/1999/xhtml">
     <p>CHARGE:   </p>
  </body></notes>
      </species>
      <species boundaryCondition="false" id="M_lipa_cold_e">
<notes><body xmlns="http://www.w3.org/1999/xhtml">
     <p>CHARGE:   </p>
  </body></notes>
      </species>
      <species boundaryCondition="false" id="M_lys_L_e">
<notes><body xmlns="http://www.w3.org/1999/xhtml">
     <p>CHARGE:   </p>
  </body></notes>
      </species>
      <species boundaryCondition="false" id="M_lyx_L_e">
<notes><body xmlns="http://www.w3.org/1999/xhtml">
     <p>CHARGE:   </p>
  </body></notes>
      </species>
      <species boundaryCondition="false" id="M_mal_D_e">
<notes><body xmlns="http://www.w3.org/1999/xhtml">
     <p>CHARGE:   </p>
  </body></notes>
      </species>
      <species boundaryCondition="false" id="M_mal_L_e">
<notes><body xmlns="http://www.w3.org/1999/xhtml">
     <p>CHARGE:   </p>
  </body></notes>
      </species>
      <species boundaryCondition="false" id="M_malt_e">
<notes><body xmlns="http://www.w3.org/1999/xhtml">
     <p>CHARGE:   </p>
  </body></notes>
      </species>
      <species boundaryCondition="false" id="M_malthx_e">
<notes><body xmlns="http://www.w3.org/1999/xhtml">
     <p>CHARGE:   </p>
  </body></notes>
      </species>
      <species boundaryCondition="false" id="M_maltpt_e">
<notes><body xmlns="http://www.w3.org/1999/xhtml">
     <p>CHARGE:   </p>
  </body></notes>
      </species>
      <species boundaryCondition="false" id="M_malttr_e">
<notes><body xmlns="http://www.w3.org/1999/xhtml">
     <p>CHARGE:   </p>
  </body></notes>
      </species>
      <species boundaryCondition="false" id="M_maltttr_e">
<notes><body xmlns="http://www.w3.org/1999/xhtml">
     <p>CHARGE:   </p>
  </body></notes>
      </species>
      <species boundaryCondition="false" id="M_man_e">
<notes><body xmlns="http://www.w3.org/1999/xhtml">
     <p>CHARGE:   </p>
  </body></notes>
      </species>
      <species boundaryCondition="false" id="M_man6p_e">
<notes><body xmlns="http://www.w3.org/1999/xhtml">
     <p>CHARGE:   </p>
  </body></notes>
      </species>
      <species boundaryCondition="false" id="M_manglyc_e">
<notes><body xmlns="http://www.w3.org/1999/xhtml">
     <p>CHARGE:   </p>
  </body></notes>
      </species>
      <species boundaryCondition="false" id="M_melib_e">
<notes><body xmlns="http://www.w3.org/1999/xhtml">
     <p>CHARGE:   </p>
  </body></notes>
      </species>
      <species boundaryCondition="false" id="M_met_D_e">
<notes><body xmlns="http://www.w3.org/1999/xhtml">
     <p>CHARGE:   </p>
  </body></notes>
      </species>
      <species boundaryCondition="false" id="M_met_L_e">
<notes><body xmlns="http://www.w3.org/1999/xhtml">
     <p>CHARGE:   </p>
  </body></notes>
      </species>
      <species boundaryCondition="false" id="M_metsox_R_L_e">
<notes><body xmlns="http://www.w3.org/1999/xhtml">
     <p>CHARGE:   </p>
  </body></notes>
      </species>
      <species boundaryCondition="false" id="M_metsox_S_L_e">
<notes><body xmlns="http://www.w3.org/1999/xhtml">
     <p>CHARGE:   </p>
  </body></notes>
      </species>
      <species boundaryCondition="false" id="M_mg2_e">
<notes><body xmlns="http://www.w3.org/1999/xhtml">
     <p>CHARGE:   </p>
  </body></notes>
      </species>
      <species boundaryCondition="false" id="M_minohp_e">
<notes><body xmlns="http://www.w3.org/1999/xhtml">
     <p>CHARGE:   </p>
  </body></notes>
      </species>
      <species boundaryCondition="false" id="M_mmet_e">
<notes><body xmlns="http://www.w3.org/1999/xhtml">
     <p>CHARGE:   </p>
  </body></notes>
      </species>
      <species boundaryCondition="false" id="M_mn2_e">
<notes><body xmlns="http://www.w3.org/1999/xhtml">
     <p>CHARGE:   </p>
  </body></notes>
      </species>
      <species boundaryCondition="false" id="M_mnl_e">
<notes><body xmlns="http://www.w3.org/1999/xhtml">
     <p>CHARGE:   </p>
  </body></notes>
      </species>
      <species boundaryCondition="false" id="M_mobd_e">
<notes><body xmlns="http://www.w3.org/1999/xhtml">
     <p>CHARGE:   </p>
  </body></notes>
      </species>
      <species boundaryCondition="false" id="M_mso3_e">
<notes><body xmlns="http://www.w3.org/1999/xhtml">
     <p>CHARGE:   </p>
  </body></notes>
      </species>
      <species boundaryCondition="false" id="M_n2o_e">
<notes><body xmlns="http://www.w3.org/1999/xhtml">
     <p>CHARGE:   </p>
  </body></notes>
      </species>
      <species boundaryCondition="false" id="M_na1_e">
<notes><body xmlns="http://www.w3.org/1999/xhtml">
     <p>CHARGE:   </p>
  </body></notes>
      </species>
      <species boundaryCondition="false" id="M_nac_e">
<notes><body xmlns="http://www.w3.org/1999/xhtml">
     <p>CHARGE:   </p>
  </body></notes>
      </species>
      <species boundaryCondition="false" id="M_nh4_e">
<notes><body xmlns="http://www.w3.org/1999/xhtml">
     <p>CHARGE:   </p>
  </body></notes>
      </species>
      <species boundaryCondition="false" id="M_ni2_e">
<notes><body xmlns="http://www.w3.org/1999/xhtml">
     <p>CHARGE:   </p>
  </body></notes>
      </species>
      <species boundaryCondition="false" id="M_nmn_e">
<notes><body xmlns="http://www.w3.org/1999/xhtml">
     <p>CHARGE:   </p>
  </body></notes>
      </species>
      <species boundaryCondition="false" id="M_no_e">
<notes><body xmlns="http://www.w3.org/1999/xhtml">
     <p>CHARGE:   </p>
  </body></notes>
      </species>
      <species boundaryCondition="false" id="M_no2_e">
<notes><body xmlns="http://www.w3.org/1999/xhtml">
     <p>CHARGE:   </p>
  </body></notes>
      </species>
      <species boundaryCondition="false" id="M_no3_e">
<notes><body xmlns="http://www.w3.org/1999/xhtml">
     <p>CHARGE:   </p>
  </body></notes>
      </species>
      <species boundaryCondition="false" id="M_o16a4colipa_e">
<notes><body xmlns="http://www.w3.org/1999/xhtml">
     <p>CHARGE:   </p>
  </body></notes>
      </species>
      <species boundaryCondition="false" id="M_o2_e">
<notes><body xmlns="http://www.w3.org/1999/xhtml">
     <p>CHARGE:   </p>
  </body></notes>
      </species>
      <species boundaryCondition="false" id="M_o2s_e">
<notes><body xmlns="http://www.w3.org/1999/xhtml">
     <p>CHARGE:   </p>
  </body></notes>
      </species>
      <species boundaryCondition="false" id="M_ocdca_e">
<notes><body xmlns="http://www.w3.org/1999/xhtml">
     <p>CHARGE:   </p>
  </body></notes>
      </species>
      <species boundaryCondition="false" id="M_ocdcea_e">
<notes><body xmlns="http://www.w3.org/1999/xhtml">
     <p>CHARGE:   </p>
  </body></notes>
      </species>
      <species boundaryCondition="false" id="M_octa_e">
<notes><body xmlns="http://www.w3.org/1999/xhtml">
     <p>CHARGE:   </p>
  </body></notes>
      </species>
      <species boundaryCondition="false" id="M_orn_e">
<notes><body xmlns="http://www.w3.org/1999/xhtml">
     <p>CHARGE:   </p>
  </body></notes>
      </species>
      <species boundaryCondition="false" id="M_orot_e">
<notes><body xmlns="http://www.w3.org/1999/xhtml">
     <p>CHARGE:   </p>
  </body></notes>
      </species>
      <species boundaryCondition="false" id="M_pacald_e">
<notes><body xmlns="http://www.w3.org/1999/xhtml">
     <p>CHARGE:   </p>
  </body></notes>
      </species>
      <species boundaryCondition="false" id="M_peamn_e">
<notes><body xmlns="http://www.w3.org/1999/xhtml">
     <p>CHARGE:   </p>
  </body></notes>
      </species>
      <species boundaryCondition="false" id="M_phe_L_e">
<notes><body xmlns="http://www.w3.org/1999/xhtml">
     <p>CHARGE:   </p>
  </body></notes>
      </species>
      <species boundaryCondition="false" id="M_pheme_e">
<notes><body xmlns="http://www.w3.org/1999/xhtml">
     <p>CHARGE:   </p>
  </body></notes>
      </species>
      <species boundaryCondition="false" id="M_pi_e">
<notes><body xmlns="http://www.w3.org/1999/xhtml">
     <p>CHARGE:   </p>
  </body></notes>
      </species>
      <species boundaryCondition="false" id="M_pnto_R_e">
<notes><body xmlns="http://www.w3.org/1999/xhtml">
     <p>CHARGE:   </p>
  </body></notes>
      </species>
      <species boundaryCondition="false" id="M_ppa_e">
<notes><body xmlns="http://www.w3.org/1999/xhtml">
     <p>CHARGE:   </p>
  </body></notes>
      </species>
      <species boundaryCondition="false" id="M_ppal_e">
<notes><body xmlns="http://www.w3.org/1999/xhtml">
     <p>CHARGE:   </p>
  </body></notes>
      </species>
      <species boundaryCondition="false" id="M_pppn_e">
<notes><body xmlns="http://www.w3.org/1999/xhtml">
     <p>CHARGE:   </p>
  </body></notes>
      </species>
      <species boundaryCondition="false" id="M_ppt_e">
<notes><body xmlns="http://www.w3.org/1999/xhtml">
     <p>CHARGE:   </p>
  </body></notes>
      </species>
      <species boundaryCondition="false" id="M_progly_e">
<notes><body xmlns="http://www.w3.org/1999/xhtml">
     <p>CHARGE:   </p>
  </body></notes>
      </species>
      <species boundaryCondition="false" id="M_pro_L_e">
<notes><body xmlns="http://www.w3.org/1999/xhtml">
     <p>CHARGE:   </p>
  </body></notes>
      </species>
      <species boundaryCondition="false" id="M_psclys_e">
<notes><body xmlns="http://www.w3.org/1999/xhtml">
     <p>CHARGE:   </p>
  </body></notes>
      </species>
      <species boundaryCondition="false" id="M_pser_L_e">
<notes><body xmlns="http://www.w3.org/1999/xhtml">
     <p>CHARGE:   </p>
  </body></notes>
      </species>
      <species boundaryCondition="false" id="M_ptrc_e">
<notes><body xmlns="http://www.w3.org/1999/xhtml">
     <p>CHARGE:   </p>
  </body></notes>
      </species>
      <species boundaryCondition="false" id="M_pyr_e">
<notes><body xmlns="http://www.w3.org/1999/xhtml">
     <p>CHARGE:   </p>
  </body></notes>
      </species>
      <species boundaryCondition="false" id="M_r5p_e">
<notes><body xmlns="http://www.w3.org/1999/xhtml">
     <p>CHARGE:   </p>
  </body></notes>
      </species>
      <species boundaryCondition="false" id="M_rib_D_e">
<notes><body xmlns="http://www.w3.org/1999/xhtml">
     <p>CHARGE:   </p>
  </body></notes>
      </species>
      <species boundaryCondition="false" id="M_rmn_e">
<notes><body xmlns="http://www.w3.org/1999/xhtml">
     <p>CHARGE:   </p>
  </body></notes>
      </species>
      <species boundaryCondition="false" id="M_sbt_D_e">
<notes><body xmlns="http://www.w3.org/1999/xhtml">
     <p>CHARGE:   </p>
  </body></notes>
      </species>
      <species boundaryCondition="false" id="M_ser_D_e">
<notes><body xmlns="http://www.w3.org/1999/xhtml">
     <p>CHARGE:   </p>
  </body></notes>
      </species>
      <species boundaryCondition="false" id="M_ser_L_e">
<notes><body xmlns="http://www.w3.org/1999/xhtml">
     <p>CHARGE:   </p>
  </body></notes>
      </species>
      <species boundaryCondition="false" id="M_skm_e">
<notes><body xmlns="http://www.w3.org/1999/xhtml">
     <p>CHARGE:   </p>
  </body></notes>
      </species>
      <species boundaryCondition="false" id="M_so2_e">
<notes><body xmlns="http://www.w3.org/1999/xhtml">
     <p>CHARGE:   </p>
  </body></notes>
      </species>
      <species boundaryCondition="false" id="M_so3_e">
<notes><body xmlns="http://www.w3.org/1999/xhtml">
     <p>CHARGE:   </p>
  </body></notes>
      </species>
      <species boundaryCondition="false" id="M_so4_e">
<notes><body xmlns="http://www.w3.org/1999/xhtml">
     <p>CHARGE:   </p>
  </body></notes>
      </species>
      <species boundaryCondition="false" id="M_spmd_e">
<notes><body xmlns="http://www.w3.org/1999/xhtml">
     <p>CHARGE:   </p>
  </body></notes>
      </species>
      <species boundaryCondition="false" id="M_succ_e">
<notes><body xmlns="http://www.w3.org/1999/xhtml">
     <p>CHARGE:   </p>
  </body></notes>
      </species>
      <species boundaryCondition="false" id="M_sucr_e">
<notes><body xmlns="http://www.w3.org/1999/xhtml">
     <p>CHARGE:   </p>
  </body></notes>
      </species>
      <species boundaryCondition="false" id="M_sulfac_e">
<notes><body xmlns="http://www.w3.org/1999/xhtml">
     <p>CHARGE:   </p>
  </body></notes>
      </species>
      <species boundaryCondition="false" id="M_tartr_L_e">
<notes><body xmlns="http://www.w3.org/1999/xhtml">
     <p>CHARGE:   </p>
  </body></notes>
      </species>
      <species boundaryCondition="false" id="M_taur_e">
<notes><body xmlns="http://www.w3.org/1999/xhtml">
     <p>CHARGE:   </p>
  </body></notes>
      </species>
      <species boundaryCondition="false" id="M_tcynt_e">
<notes><body xmlns="http://www.w3.org/1999/xhtml">
     <p>CHARGE:   </p>
  </body></notes>
      </species>
      <species boundaryCondition="false" id="M_thm_e">
<notes><body xmlns="http://www.w3.org/1999/xhtml">
     <p>CHARGE:   </p>
  </body></notes>
      </species>
      <species boundaryCondition="false" id="M_thr_L_e">
<notes><body xmlns="http://www.w3.org/1999/xhtml">
     <p>CHARGE:   </p>
  </body></notes>
      </species>
      <species boundaryCondition="false" id="M_thrp_e">
<notes><body xmlns="http://www.w3.org/1999/xhtml">
     <p>CHARGE:   </p>
  </body></notes>
      </species>
      <species boundaryCondition="false" id="M_thym_e">
<notes><body xmlns="http://www.w3.org/1999/xhtml">
     <p>CHARGE:   </p>
  </body></notes>
      </species>
      <species boundaryCondition="false" id="M_thymd_e">
<notes><body xmlns="http://www.w3.org/1999/xhtml">
     <p>CHARGE:   </p>
  </body></notes>
      </species>
      <species boundaryCondition="false" id="M_tma_e">
<notes><body xmlns="http://www.w3.org/1999/xhtml">
     <p>CHARGE:   </p>
  </body></notes>
      </species>
      <species boundaryCondition="false" id="M_tmao_e">
<notes><body xmlns="http://www.w3.org/1999/xhtml">
     <p>CHARGE:   </p>
  </body></notes>
      </species>
      <species boundaryCondition="false" id="M_tre_e">
<notes><body xmlns="http://www.w3.org/1999/xhtml">
     <p>CHARGE:   </p>
  </body></notes>
      </species>
      <species boundaryCondition="false" id="M_trp_L_e">
<notes><body xmlns="http://www.w3.org/1999/xhtml">
     <p>CHARGE:   </p>
  </body></notes>
      </species>
      <species boundaryCondition="false" id="M_tsul_e">
<notes><body xmlns="http://www.w3.org/1999/xhtml">
     <p>CHARGE:   </p>
  </body></notes>
      </species>
      <species boundaryCondition="false" id="M_ttdca_e">
<notes><body xmlns="http://www.w3.org/1999/xhtml">
     <p>CHARGE:   </p>
  </body></notes>
      </species>
      <species boundaryCondition="false" id="M_ttdcea_e">
<notes><body xmlns="http://www.w3.org/1999/xhtml">
     <p>CHARGE:   </p>
  </body></notes>
      </species>
      <species boundaryCondition="false" id="M_tungs_e">
<notes><body xmlns="http://www.w3.org/1999/xhtml">
     <p>CHARGE:   </p>
  </body></notes>
      </species>
      <species boundaryCondition="false" id="M_tym_e">
<notes><body xmlns="http://www.w3.org/1999/xhtml">
     <p>CHARGE:   </p>
  </body></notes>
      </species>
      <species boundaryCondition="false" id="M_tyr_L_e">
<notes><body xmlns="http://www.w3.org/1999/xhtml">
     <p>CHARGE:   </p>
  </body></notes>
      </species>
      <species boundaryCondition="false" id="M_tyrp_e">
<notes><body xmlns="http://www.w3.org/1999/xhtml">
     <p>CHARGE:   </p>
  </body></notes>
      </species>
      <species boundaryCondition="false" id="M_uacgam_e">
<notes><body xmlns="http://www.w3.org/1999/xhtml">
     <p>CHARGE:   </p>
  </body></notes>
      </species>
      <species boundaryCondition="false" id="M_udpacgal_e">
<notes><body xmlns="http://www.w3.org/1999/xhtml">
     <p>CHARGE:   </p>
  </body></notes>
      </species>
      <species boundaryCondition="false" id="M_udpg_e">
<notes><body xmlns="http://www.w3.org/1999/xhtml">
     <p>CHARGE:   </p>
  </body></notes>
      </species>
      <species boundaryCondition="false" id="M_udpgal_e">
<notes><body xmlns="http://www.w3.org/1999/xhtml">
     <p>CHARGE:   </p>
  </body></notes>
      </species>
      <species boundaryCondition="false" id="M_udpglcur_e">
<notes><body xmlns="http://www.w3.org/1999/xhtml">
     <p>CHARGE:   </p>
  </body></notes>
      </species>
      <species boundaryCondition="false" id="M_ump_e">
<notes><body xmlns="http://www.w3.org/1999/xhtml">
     <p>CHARGE:   </p>
  </body></notes>
      </species>
      <species boundaryCondition="false" id="M_ura_e">
<notes><body xmlns="http://www.w3.org/1999/xhtml">
     <p>CHARGE:   </p>
  </body></notes>
      </species>
      <species boundaryCondition="false" id="M_urea_e">
<notes><body xmlns="http://www.w3.org/1999/xhtml">
     <p>CHARGE:   </p>
  </body></notes>
      </species>
      <species boundaryCondition="false" id="M_uri_e">
<notes><body xmlns="http://www.w3.org/1999/xhtml">
     <p>CHARGE:   </p>
  </body></notes>
      </species>
      <species boundaryCondition="false" id="M_val_L_e">
<notes><body xmlns="http://www.w3.org/1999/xhtml">
     <p>CHARGE:   </p>
  </body></notes>
      </species>
      <species boundaryCondition="false" id="M_xan_e">
<notes><body xmlns="http://www.w3.org/1999/xhtml">
     <p>CHARGE:   </p>
  </body></notes>
      </species>
      <species boundaryCondition="false" id="M_xmp_e">
<notes><body xmlns="http://www.w3.org/1999/xhtml">
     <p>CHARGE:   </p>
  </body></notes>
      </species>
      <species boundaryCondition="false" id="M_xtsn_e">
<notes><body xmlns="http://www.w3.org/1999/xhtml">
     <p>CHARGE:   </p>
  </body></notes>
      </species>
      <species boundaryCondition="false" id="M_xyl_D_e">
<notes><body xmlns="http://www.w3.org/1999/xhtml">
     <p>CHARGE:   </p>
  </body></notes>
      </species>
      <species boundaryCondition="false" id="M_xylu_L_e">
<notes><body xmlns="http://www.w3.org/1999/xhtml">
     <p>CHARGE:   </p>
  </body></notes>
      </species>
      <species boundaryCondition="false" id="M_zn2_e">
<notes><body xmlns="http://www.w3.org/1999/xhtml">
     <p>CHARGE:   </p>
  </body></notes>
      </species>
      <species boundaryCondition="false" id="M_12dgr120_p">
<notes><body xmlns="http://www.w3.org/1999/xhtml">
     <p>CHARGE:   </p>
  </body></notes>
      </species>
      <species boundaryCondition="false" id="M_12dgr120_c">
<notes><body xmlns="http://www.w3.org/1999/xhtml">
     <p>CHARGE:   </p>
  </body></notes>
      </species>
      <species boundaryCondition="false" id="M_12dgr140_p">
<notes><body xmlns="http://www.w3.org/1999/xhtml">
     <p>CHARGE:   </p>
  </body></notes>
      </species>
      <species boundaryCondition="false" id="M_12dgr140_c">
<notes><body xmlns="http://www.w3.org/1999/xhtml">
     <p>CHARGE:   </p>
  </body></notes>
      </species>
      <species boundaryCondition="false" id="M_12dgr141_p">
<notes><body xmlns="http://www.w3.org/1999/xhtml">
     <p>CHARGE:   </p>
  </body></notes>
      </species>
      <species boundaryCondition="false" id="M_12dgr141_c">
<notes><body xmlns="http://www.w3.org/1999/xhtml">
     <p>CHARGE:   </p>
  </body></notes>
      </species>
      <species boundaryCondition="false" id="M_12dgr160_p">
<notes><body xmlns="http://www.w3.org/1999/xhtml">
     <p>CHARGE:   </p>
  </body></notes>
      </species>
      <species boundaryCondition="false" id="M_12dgr160_c">
<notes><body xmlns="http://www.w3.org/1999/xhtml">
     <p>CHARGE:   </p>
  </body></notes>
      </species>
      <species boundaryCondition="false" id="M_12dgr161_p">
<notes><body xmlns="http://www.w3.org/1999/xhtml">
     <p>CHARGE:   </p>
  </body></notes>
      </species>
      <species boundaryCondition="false" id="M_12dgr161_c">
<notes><body xmlns="http://www.w3.org/1999/xhtml">
     <p>CHARGE:   </p>
  </body></notes>
      </species>
      <species boundaryCondition="false" id="M_12dgr180_p">
<notes><body xmlns="http://www.w3.org/1999/xhtml">
     <p>CHARGE:   </p>
  </body></notes>
      </species>
      <species boundaryCondition="false" id="M_12dgr180_c">
<notes><body xmlns="http://www.w3.org/1999/xhtml">
     <p>CHARGE:   </p>
  </body></notes>
      </species>
      <species boundaryCondition="false" id="M_12dgr181_p">
<notes><body xmlns="http://www.w3.org/1999/xhtml">
     <p>CHARGE:   </p>
  </body></notes>
      </species>
      <species boundaryCondition="false" id="M_12dgr181_c">
<notes><body xmlns="http://www.w3.org/1999/xhtml">
     <p>CHARGE:   </p>
  </body></notes>
      </species>
      <species boundaryCondition="false" id="M_12ppd_R_p">
<notes><body xmlns="http://www.w3.org/1999/xhtml">
     <p>CHARGE:   </p>
  </body></notes>
      </species>
      <species boundaryCondition="false" id="M_12ppd_R_c">
<notes><body xmlns="http://www.w3.org/1999/xhtml">
     <p>CHARGE:   </p>
  </body></notes>
      </species>
      <species boundaryCondition="false" id="M_12ppd_S_p">
<notes><body xmlns="http://www.w3.org/1999/xhtml">
     <p>CHARGE:   </p>
  </body></notes>
      </species>
      <species boundaryCondition="false" id="M_12ppd_S_c">
<notes><body xmlns="http://www.w3.org/1999/xhtml">
     <p>CHARGE:   </p>
  </body></notes>
      </species>
      <species boundaryCondition="false" id="M_14glucan_p">
<notes><body xmlns="http://www.w3.org/1999/xhtml">
     <p>CHARGE:   </p>
  </body></notes>
      </species>
      <species boundaryCondition="false" id="M_atp_c">
<notes><body xmlns="http://www.w3.org/1999/xhtml">
     <p>CHARGE:   </p>
  </body></notes>
      </species>
      <species boundaryCondition="false" id="M_h2o_c">
<notes><body xmlns="http://www.w3.org/1999/xhtml">
     <p>CHARGE:   </p>
  </body></notes>
      </species>
      <species boundaryCondition="false" id="M_14glucan_c">
<notes><body xmlns="http://www.w3.org/1999/xhtml">
     <p>CHARGE:   </p>
  </body></notes>
      </species>
      <species boundaryCondition="false" id="M_adp_c">
<notes><body xmlns="http://www.w3.org/1999/xhtml">
     <p>CHARGE:   </p>
  </body></notes>
      </species>
      <species boundaryCondition="false" id="M_h_c">
<notes><body xmlns="http://www.w3.org/1999/xhtml">
     <p>CHARGE:   </p>
  </body></notes>
      </species>
      <species boundaryCondition="false" id="M_pi_c">
<notes><body xmlns="http://www.w3.org/1999/xhtml">
     <p>CHARGE:   </p>
  </body></notes>
      </species>
      <species boundaryCondition="false" id="M_23camp_p">
<notes><body xmlns="http://www.w3.org/1999/xhtml">
     <p>CHARGE:   </p>
  </body></notes>
      </species>
      <species boundaryCondition="false" id="M_23ccmp_p">
<notes><body xmlns="http://www.w3.org/1999/xhtml">
     <p>CHARGE:   </p>
  </body></notes>
      </species>
      <species boundaryCondition="false" id="M_23cgmp_p">
<notes><body xmlns="http://www.w3.org/1999/xhtml">
     <p>CHARGE:   </p>
  </body></notes>
      </species>
      <species boundaryCondition="false" id="M_23cump_p">
<notes><body xmlns="http://www.w3.org/1999/xhtml">
     <p>CHARGE:   </p>
  </body></notes>
      </species>
      <species boundaryCondition="false" id="M_23dappa_p">
<notes><body xmlns="http://www.w3.org/1999/xhtml">
     <p>CHARGE:   </p>
  </body></notes>
      </species>
      <species boundaryCondition="false" id="M_h_p">
<notes><body xmlns="http://www.w3.org/1999/xhtml">
     <p>CHARGE:   </p>
  </body></notes>
      </species>
      <species boundaryCondition="false" id="M_23dappa_c">
<notes><body xmlns="http://www.w3.org/1999/xhtml">
     <p>CHARGE:   </p>
  </body></notes>
      </species>
      <species boundaryCondition="false" id="M_h2o_p">
<notes><body xmlns="http://www.w3.org/1999/xhtml">
     <p>CHARGE:   </p>
  </body></notes>
      </species>
      <species boundaryCondition="false" id="M_3ump_p">
<notes><body xmlns="http://www.w3.org/1999/xhtml">
     <p>CHARGE:   </p>
  </body></notes>
      </species>
      <species boundaryCondition="false" id="M_3cmp_p">
<notes><body xmlns="http://www.w3.org/1999/xhtml">
     <p>CHARGE:   </p>
  </body></notes>
      </species>
      <species boundaryCondition="false" id="M_3amp_p">
<notes><body xmlns="http://www.w3.org/1999/xhtml">
     <p>CHARGE:   </p>
  </body></notes>
      </species>
      <species boundaryCondition="false" id="M_3gmp_p">
<notes><body xmlns="http://www.w3.org/1999/xhtml">
     <p>CHARGE:   </p>
  </body></notes>
      </species>
      <species boundaryCondition="false" id="M_26dap_M_p">
<notes><body xmlns="http://www.w3.org/1999/xhtml">
     <p>CHARGE:   </p>
  </body></notes>
      </species>
      <species boundaryCondition="false" id="M_2ddecg3p_p">
<notes><body xmlns="http://www.w3.org/1999/xhtml">
     <p>CHARGE:   </p>
  </body></notes>
      </species>
      <species boundaryCondition="false" id="M_2ddecg3p_c">
<notes><body xmlns="http://www.w3.org/1999/xhtml">
     <p>CHARGE:   </p>
  </body></notes>
      </species>
      <species boundaryCondition="false" id="M_2tdecg3p_p">
<notes><body xmlns="http://www.w3.org/1999/xhtml">
     <p>CHARGE:   </p>
  </body></notes>
      </species>
      <species boundaryCondition="false" id="M_2tdecg3p_c">
<notes><body xmlns="http://www.w3.org/1999/xhtml">
     <p>CHARGE:   </p>
  </body></notes>
      </species>
      <species boundaryCondition="false" id="M_2tdec7eg3p_p">
<notes><body xmlns="http://www.w3.org/1999/xhtml">
     <p>CHARGE:   </p>
  </body></notes>
      </species>
      <species boundaryCondition="false" id="M_2tdec7eg3p_c">
<notes><body xmlns="http://www.w3.org/1999/xhtml">
     <p>CHARGE:   </p>
  </body></notes>
      </species>
      <species boundaryCondition="false" id="M_2hdecg3p_p">
<notes><body xmlns="http://www.w3.org/1999/xhtml">
     <p>CHARGE:   </p>
  </body></notes>
      </species>
      <species boundaryCondition="false" id="M_2hdecg3p_c">
<notes><body xmlns="http://www.w3.org/1999/xhtml">
     <p>CHARGE:   </p>
  </body></notes>
      </species>
      <species boundaryCondition="false" id="M_2hdec9eg3p_p">
<notes><body xmlns="http://www.w3.org/1999/xhtml">
     <p>CHARGE:   </p>
  </body></notes>
      </species>
      <species boundaryCondition="false" id="M_2hdec9eg3p_c">
<notes><body xmlns="http://www.w3.org/1999/xhtml">
     <p>CHARGE:   </p>
  </body></notes>
      </species>
      <species boundaryCondition="false" id="M_2odecg3p_p">
<notes><body xmlns="http://www.w3.org/1999/xhtml">
     <p>CHARGE:   </p>
  </body></notes>
      </species>
      <species boundaryCondition="false" id="M_2odecg3p_c">
<notes><body xmlns="http://www.w3.org/1999/xhtml">
     <p>CHARGE:   </p>
  </body></notes>
      </species>
      <species boundaryCondition="false" id="M_2odec11eg3p_p">
<notes><body xmlns="http://www.w3.org/1999/xhtml">
     <p>CHARGE:   </p>
  </body></notes>
      </species>
      <species boundaryCondition="false" id="M_2odec11eg3p_c">
<notes><body xmlns="http://www.w3.org/1999/xhtml">
     <p>CHARGE:   </p>
  </body></notes>
      </species>
      <species boundaryCondition="false" id="M_2agpe120_p">
<notes><body xmlns="http://www.w3.org/1999/xhtml">
     <p>CHARGE:   </p>
  </body></notes>
      </species>
      <species boundaryCondition="false" id="M_2agpe120_c">
<notes><body xmlns="http://www.w3.org/1999/xhtml">
     <p>CHARGE:   </p>
  </body></notes>
      </species>
      <species boundaryCondition="false" id="M_2agpe140_p">
<notes><body xmlns="http://www.w3.org/1999/xhtml">
     <p>CHARGE:   </p>
  </body></notes>
      </species>
      <species boundaryCondition="false" id="M_2agpe140_c">
<notes><body xmlns="http://www.w3.org/1999/xhtml">
     <p>CHARGE:   </p>
  </body></notes>
      </species>
      <species boundaryCondition="false" id="M_2agpe141_p">
<notes><body xmlns="http://www.w3.org/1999/xhtml">
     <p>CHARGE:   </p>
  </body></notes>
      </species>
      <species boundaryCondition="false" id="M_2agpe141_c">
<notes><body xmlns="http://www.w3.org/1999/xhtml">
     <p>CHARGE:   </p>
  </body></notes>
      </species>
      <species boundaryCondition="false" id="M_2agpe160_p">
<notes><body xmlns="http://www.w3.org/1999/xhtml">
     <p>CHARGE:   </p>
  </body></notes>
      </species>
      <species boundaryCondition="false" id="M_2agpe160_c">
<notes><body xmlns="http://www.w3.org/1999/xhtml">
     <p>CHARGE:   </p>
  </body></notes>
      </species>
      <species boundaryCondition="false" id="M_2agpe161_p">
<notes><body xmlns="http://www.w3.org/1999/xhtml">
     <p>CHARGE:   </p>
  </body></notes>
      </species>
      <species boundaryCondition="false" id="M_2agpe161_c">
<notes><body xmlns="http://www.w3.org/1999/xhtml">
     <p>CHARGE:   </p>
  </body></notes>
      </species>
      <species boundaryCondition="false" id="M_2agpe180_p">
<notes><body xmlns="http://www.w3.org/1999/xhtml">
     <p>CHARGE:   </p>
  </body></notes>
      </species>
      <species boundaryCondition="false" id="M_2agpe180_c">
<notes><body xmlns="http://www.w3.org/1999/xhtml">
     <p>CHARGE:   </p>
  </body></notes>
      </species>
      <species boundaryCondition="false" id="M_2agpe181_p">
<notes><body xmlns="http://www.w3.org/1999/xhtml">
     <p>CHARGE:   </p>
  </body></notes>
      </species>
      <species boundaryCondition="false" id="M_2agpe181_c">
<notes><body xmlns="http://www.w3.org/1999/xhtml">
     <p>CHARGE:   </p>
  </body></notes>
      </species>
      <species boundaryCondition="false" id="M_ddca_c">
<notes><body xmlns="http://www.w3.org/1999/xhtml">
     <p>CHARGE:   </p>
  </body></notes>
      </species>
      <species boundaryCondition="false" id="M_amp_c">
<notes><body xmlns="http://www.w3.org/1999/xhtml">
     <p>CHARGE:   </p>
  </body></notes>
      </species>
      <species boundaryCondition="false" id="M_pe120_c">
<notes><body xmlns="http://www.w3.org/1999/xhtml">
     <p>CHARGE:   </p>
  </body></notes>
      </species>
      <species boundaryCondition="false" id="M_ppi_c">
<notes><body xmlns="http://www.w3.org/1999/xhtml">
     <p>CHARGE:   </p>
  </body></notes>
      </species>
      <species boundaryCondition="false" id="M_ttdca_c">
<notes><body xmlns="http://www.w3.org/1999/xhtml">
     <p>CHARGE:   </p>
  </body></notes>
      </species>
      <species boundaryCondition="false" id="M_pe140_c">
<notes><body xmlns="http://www.w3.org/1999/xhtml">
     <p>CHARGE:   </p>
  </body></notes>
      </species>
      <species boundaryCondition="false" id="M_ttdcea_c">
<notes><body xmlns="http://www.w3.org/1999/xhtml">
     <p>CHARGE:   </p>
  </body></notes>
      </species>
      <species boundaryCondition="false" id="M_pe141_c">
<notes><body xmlns="http://www.w3.org/1999/xhtml">
     <p>CHARGE:   </p>
  </body></notes>
      </species>
      <species boundaryCondition="false" id="M_hdca_c">
<notes><body xmlns="http://www.w3.org/1999/xhtml">
     <p>CHARGE:   </p>
  </body></notes>
      </species>
      <species boundaryCondition="false" id="M_pe160_c">
<notes><body xmlns="http://www.w3.org/1999/xhtml">
     <p>CHARGE:   </p>
  </body></notes>
      </species>
      <species boundaryCondition="false" id="M_hdcea_c">
<notes><body xmlns="http://www.w3.org/1999/xhtml">
     <p>CHARGE:   </p>
  </body></notes>
      </species>
      <species boundaryCondition="false" id="M_pe161_c">
<notes><body xmlns="http://www.w3.org/1999/xhtml">
     <p>CHARGE:   </p>
  </body></notes>
      </species>
      <species boundaryCondition="false" id="M_ocdca_c">
<notes><body xmlns="http://www.w3.org/1999/xhtml">
     <p>CHARGE:   </p>
  </body></notes>
      </species>
      <species boundaryCondition="false" id="M_pe180_c">
<notes><body xmlns="http://www.w3.org/1999/xhtml">
     <p>CHARGE:   </p>
  </body></notes>
      </species>
      <species boundaryCondition="false" id="M_ocdcea_c">
<notes><body xmlns="http://www.w3.org/1999/xhtml">
     <p>CHARGE:   </p>
  </body></notes>
      </species>
      <species boundaryCondition="false" id="M_pe181_c">
<notes><body xmlns="http://www.w3.org/1999/xhtml">
     <p>CHARGE:   </p>
  </body></notes>
      </species>
      <species boundaryCondition="false" id="M_2agpg120_p">
<notes><body xmlns="http://www.w3.org/1999/xhtml">
     <p>CHARGE:   </p>
  </body></notes>
      </species>
      <species boundaryCondition="false" id="M_2agpg120_c">
<notes><body xmlns="http://www.w3.org/1999/xhtml">
     <p>CHARGE:   </p>
  </body></notes>
      </species>
      <species boundaryCondition="false" id="M_2agpg140_p">
<notes><body xmlns="http://www.w3.org/1999/xhtml">
     <p>CHARGE:   </p>
  </body></notes>
      </species>
      <species boundaryCondition="false" id="M_2agpg140_c">
<notes><body xmlns="http://www.w3.org/1999/xhtml">
     <p>CHARGE:   </p>
  </body></notes>
      </species>
      <species boundaryCondition="false" id="M_2agpg141_p">
<notes><body xmlns="http://www.w3.org/1999/xhtml">
     <p>CHARGE:   </p>
  </body></notes>
      </species>
      <species boundaryCondition="false" id="M_2agpg141_c">
<notes><body xmlns="http://www.w3.org/1999/xhtml">
     <p>CHARGE:   </p>
  </body></notes>
      </species>
      <species boundaryCondition="false" id="M_2agpg160_p">
<notes><body xmlns="http://www.w3.org/1999/xhtml">
     <p>CHARGE:   </p>
  </body></notes>
      </species>
      <species boundaryCondition="false" id="M_2agpg160_c">
<notes><body xmlns="http://www.w3.org/1999/xhtml">
     <p>CHARGE:   </p>
  </body></notes>
      </species>
      <species boundaryCondition="false" id="M_2agpg161_p">
<notes><body xmlns="http://www.w3.org/1999/xhtml">
     <p>CHARGE:   </p>
  </body></notes>
      </species>
      <species boundaryCondition="false" id="M_2agpg161_c">
<notes><body xmlns="http://www.w3.org/1999/xhtml">
     <p>CHARGE:   </p>
  </body></notes>
      </species>
      <species boundaryCondition="false" id="M_2agpg180_p">
<notes><body xmlns="http://www.w3.org/1999/xhtml">
     <p>CHARGE:   </p>
  </body></notes>
      </species>
      <species boundaryCondition="false" id="M_2agpg180_c">
<notes><body xmlns="http://www.w3.org/1999/xhtml">
     <p>CHARGE:   </p>
  </body></notes>
      </species>
      <species boundaryCondition="false" id="M_2agpg181_p">
<notes><body xmlns="http://www.w3.org/1999/xhtml">
     <p>CHARGE:   </p>
  </body></notes>
      </species>
      <species boundaryCondition="false" id="M_2agpg181_c">
<notes><body xmlns="http://www.w3.org/1999/xhtml">
     <p>CHARGE:   </p>
  </body></notes>
      </species>
      <species boundaryCondition="false" id="M_pg120_c">
<notes><body xmlns="http://www.w3.org/1999/xhtml">
     <p>CHARGE:   </p>
  </body></notes>
      </species>
      <species boundaryCondition="false" id="M_pg140_c">
<notes><body xmlns="http://www.w3.org/1999/xhtml">
     <p>CHARGE:   </p>
  </body></notes>
      </species>
      <species boundaryCondition="false" id="M_pg141_c">
<notes><body xmlns="http://www.w3.org/1999/xhtml">
     <p>CHARGE:   </p>
  </body></notes>
      </species>
      <species boundaryCondition="false" id="M_pg160_c">
<notes><body xmlns="http://www.w3.org/1999/xhtml">
     <p>CHARGE:   </p>
  </body></notes>
      </species>
      <species boundaryCondition="false" id="M_pg161_c">
<notes><body xmlns="http://www.w3.org/1999/xhtml">
     <p>CHARGE:   </p>
  </body></notes>
      </species>
      <species boundaryCondition="false" id="M_pg180_c">
<notes><body xmlns="http://www.w3.org/1999/xhtml">
     <p>CHARGE:   </p>
  </body></notes>
      </species>
      <species boundaryCondition="false" id="M_pg181_c">
<notes><body xmlns="http://www.w3.org/1999/xhtml">
     <p>CHARGE:   </p>
  </body></notes>
      </species>
      <species boundaryCondition="false" id="M_2dhglcn_c">
<notes><body xmlns="http://www.w3.org/1999/xhtml">
     <p>CHARGE:   </p>
  </body></notes>
      </species>
      <species boundaryCondition="false" id="M_nadh_c">
<notes><body xmlns="http://www.w3.org/1999/xhtml">
     <p>CHARGE:   </p>
  </body></notes>
      </species>
      <species boundaryCondition="false" id="M_glcn_c">
<notes><body xmlns="http://www.w3.org/1999/xhtml">
     <p>CHARGE:   </p>
  </body></notes>
      </species>
      <species boundaryCondition="false" id="M_nad_c">
<notes><body xmlns="http://www.w3.org/1999/xhtml">
     <p>CHARGE:   </p>
  </body></notes>
      </species>
      <species boundaryCondition="false" id="M_nadph_c">
<notes><body xmlns="http://www.w3.org/1999/xhtml">
     <p>CHARGE:   </p>
  </body></notes>
      </species>
      <species boundaryCondition="false" id="M_nadp_c">
<notes><body xmlns="http://www.w3.org/1999/xhtml">
     <p>CHARGE:   </p>
  </body></notes>
      </species>
      <species boundaryCondition="false" id="M_2dhguln_c">
<notes><body xmlns="http://www.w3.org/1999/xhtml">
     <p>CHARGE:   </p>
  </body></notes>
      </species>
      <species boundaryCondition="false" id="M_idon_L_c">
<notes><body xmlns="http://www.w3.org/1999/xhtml">
     <p>CHARGE:   </p>
  </body></notes>
      </species>
      <species boundaryCondition="false" id="M_2mahmp_c">
<notes><body xmlns="http://www.w3.org/1999/xhtml">
     <p>CHARGE:   </p>
  </body></notes>
      </species>
      <species boundaryCondition="false" id="M_4ampm_c">
<notes><body xmlns="http://www.w3.org/1999/xhtml">
     <p>CHARGE:   </p>
  </body></notes>
      </species>
      <species boundaryCondition="false" id="M_34dhpac_p">
<notes><body xmlns="http://www.w3.org/1999/xhtml">
     <p>CHARGE:   </p>
  </body></notes>
      </species>
      <species boundaryCondition="false" id="M_3hdecACP_c">
<notes><body xmlns="http://www.w3.org/1999/xhtml">
     <p>CHARGE:   </p>
  </body></notes>
      </species>
      <species boundaryCondition="false" id="M_tdec2eACP_c">
<notes><body xmlns="http://www.w3.org/1999/xhtml">
     <p>CHARGE:   </p>
  </body></notes>
      </species>
      <species boundaryCondition="false" id="M_3hddecACP_c">
<notes><body xmlns="http://www.w3.org/1999/xhtml">
     <p>CHARGE:   </p>
  </body></notes>
      </species>
      <species boundaryCondition="false" id="M_tddec2eACP_c">
<notes><body xmlns="http://www.w3.org/1999/xhtml">
     <p>CHARGE:   </p>
  </body></notes>
      </species>
      <species boundaryCondition="false" id="M_3hcddec5eACP_c">
<notes><body xmlns="http://www.w3.org/1999/xhtml">
     <p>CHARGE:   </p>
  </body></notes>
      </species>
      <species boundaryCondition="false" id="M_t3c5ddeceACP_c">
<notes><body xmlns="http://www.w3.org/1999/xhtml">
     <p>CHARGE:   </p>
  </body></notes>
      </species>
      <species boundaryCondition="false" id="M_3hmrsACP_c">
<notes><body xmlns="http://www.w3.org/1999/xhtml">
     <p>CHARGE:   </p>
  </body></notes>
      </species>
      <species boundaryCondition="false" id="M_tmrs2eACP_c">
<notes><body xmlns="http://www.w3.org/1999/xhtml">
     <p>CHARGE:   </p>
  </body></notes>
      </species>
      <species boundaryCondition="false" id="M_3hcmrs7eACP_c">
<notes><body xmlns="http://www.w3.org/1999/xhtml">
     <p>CHARGE:   </p>
  </body></notes>
      </species>
      <species boundaryCondition="false" id="M_t3c7mrseACP_c">
<notes><body xmlns="http://www.w3.org/1999/xhtml">
     <p>CHARGE:   </p>
  </body></notes>
      </species>
      <species boundaryCondition="false" id="M_3hpalmACP_c">
<notes><body xmlns="http://www.w3.org/1999/xhtml">
     <p>CHARGE:   </p>
  </body></notes>
      </species>
      <species boundaryCondition="false" id="M_tpalm2eACP_c">
<notes><body xmlns="http://www.w3.org/1999/xhtml">
     <p>CHARGE:   </p>
  </body></notes>
      </species>
      <species boundaryCondition="false" id="M_3hcpalm9eACP_c">
<notes><body xmlns="http://www.w3.org/1999/xhtml">
     <p>CHARGE:   </p>
  </body></notes>
      </species>
      <species boundaryCondition="false" id="M_t3c9palmeACP_c">
<notes><body xmlns="http://www.w3.org/1999/xhtml">
     <p>CHARGE:   </p>
  </body></notes>
      </species>
      <species boundaryCondition="false" id="M_3hoctaACP_c">
<notes><body xmlns="http://www.w3.org/1999/xhtml">
     <p>CHARGE:   </p>
  </body></notes>
      </species>
      <species boundaryCondition="false" id="M_toctd2eACP_c">
<notes><body xmlns="http://www.w3.org/1999/xhtml">
     <p>CHARGE:   </p>
  </body></notes>
      </species>
      <species boundaryCondition="false" id="M_3hcvac11eACP_c">
<notes><body xmlns="http://www.w3.org/1999/xhtml">
     <p>CHARGE:   </p>
  </body></notes>
      </species>
      <species boundaryCondition="false" id="M_t3c11vaceACP_c">
<notes><body xmlns="http://www.w3.org/1999/xhtml">
     <p>CHARGE:   </p>
  </body></notes>
      </species>
      <species boundaryCondition="false" id="M_3haACP_c">
<notes><body xmlns="http://www.w3.org/1999/xhtml">
     <p>CHARGE:   </p>
  </body></notes>
      </species>
      <species boundaryCondition="false" id="M_but2eACP_c">
<notes><body xmlns="http://www.w3.org/1999/xhtml">
     <p>CHARGE:   </p>
  </body></notes>
      </species>
      <species boundaryCondition="false" id="M_3hhexACP_c">
<notes><body xmlns="http://www.w3.org/1999/xhtml">
     <p>CHARGE:   </p>
  </body></notes>
      </species>
      <species boundaryCondition="false" id="M_thex2eACP_c">
<notes><body xmlns="http://www.w3.org/1999/xhtml">
     <p>CHARGE:   </p>
  </body></notes>
      </species>
      <species boundaryCondition="false" id="M_3hoctACP_c">
<notes><body xmlns="http://www.w3.org/1999/xhtml">
     <p>CHARGE:   </p>
  </body></notes>
      </species>
      <species boundaryCondition="false" id="M_toct2eACP_c">
<notes><body xmlns="http://www.w3.org/1999/xhtml">
     <p>CHARGE:   </p>
  </body></notes>
      </species>
      <species boundaryCondition="false" id="M_3hcinnm_c">
<notes><body xmlns="http://www.w3.org/1999/xhtml">
     <p>CHARGE:   </p>
  </body></notes>
      </species>
      <species boundaryCondition="false" id="M_o2_c">
<notes><body xmlns="http://www.w3.org/1999/xhtml">
     <p>CHARGE:   </p>
  </body></notes>
      </species>
      <species boundaryCondition="false" id="M_dhcinnm_c">
<notes><body xmlns="http://www.w3.org/1999/xhtml">
     <p>CHARGE:   </p>
  </body></notes>
      </species>
      <species boundaryCondition="false" id="M_3hpppn_c">
<notes><body xmlns="http://www.w3.org/1999/xhtml">
     <p>CHARGE:   </p>
  </body></notes>
      </species>
      <species boundaryCondition="false" id="M_dhpppn_c">
<notes><body xmlns="http://www.w3.org/1999/xhtml">
     <p>CHARGE:   </p>
  </body></notes>
      </species>
      <species boundaryCondition="false" id="M_3dhguln_c">
<notes><body xmlns="http://www.w3.org/1999/xhtml">
     <p>CHARGE:   </p>
  </body></notes>
      </species>
      <species boundaryCondition="false" id="M_3dhgulnp_c">
<notes><body xmlns="http://www.w3.org/1999/xhtml">
     <p>CHARGE:   </p>
  </body></notes>
      </species>
      <species boundaryCondition="false" id="M_pi_p">
<notes><body xmlns="http://www.w3.org/1999/xhtml">
     <p>CHARGE:   </p>
  </body></notes>
      </species>
      <species boundaryCondition="false" id="M_uri_p">
<notes><body xmlns="http://www.w3.org/1999/xhtml">
     <p>CHARGE:   </p>
  </body></notes>
      </species>
      <species boundaryCondition="false" id="M_cytd_p">
<notes><body xmlns="http://www.w3.org/1999/xhtml">
     <p>CHARGE:   </p>
  </body></notes>
      </species>
      <species boundaryCondition="false" id="M_adn_p">
<notes><body xmlns="http://www.w3.org/1999/xhtml">
     <p>CHARGE:   </p>
  </body></notes>
      </species>
      <species boundaryCondition="false" id="M_gsn_p">
<notes><body xmlns="http://www.w3.org/1999/xhtml">
     <p>CHARGE:   </p>
  </body></notes>
      </species>
      <species boundaryCondition="false" id="M_3odecACP_c">
<notes><body xmlns="http://www.w3.org/1999/xhtml">
     <p>CHARGE:   </p>
  </body></notes>
      </species>
      <species boundaryCondition="false" id="M_3oddecACP_c">
<notes><body xmlns="http://www.w3.org/1999/xhtml">
     <p>CHARGE:   </p>
  </body></notes>
      </species>
      <species boundaryCondition="false" id="M_3ocddec5eACP_c">
<notes><body xmlns="http://www.w3.org/1999/xhtml">
     <p>CHARGE:   </p>
  </body></notes>
      </species>
      <species boundaryCondition="false" id="M_3omrsACP_c">
<notes><body xmlns="http://www.w3.org/1999/xhtml">
     <p>CHARGE:   </p>
  </body></notes>
      </species>
      <species boundaryCondition="false" id="M_3ocmrs7eACP_c">
<notes><body xmlns="http://www.w3.org/1999/xhtml">
     <p>CHARGE:   </p>
  </body></notes>
      </species>
      <species boundaryCondition="false" id="M_3opalmACP_c">
<notes><body xmlns="http://www.w3.org/1999/xhtml">
     <p>CHARGE:   </p>
  </body></notes>
      </species>
      <species boundaryCondition="false" id="M_3ocpalm9eACP_c">
<notes><body xmlns="http://www.w3.org/1999/xhtml">
     <p>CHARGE:   </p>
  </body></notes>
      </species>
      <species boundaryCondition="false" id="M_3ooctdACP_c">
<notes><body xmlns="http://www.w3.org/1999/xhtml">
     <p>CHARGE:   </p>
  </body></notes>
      </species>
      <species boundaryCondition="false" id="M_3ocvac11eACP_c">
<notes><body xmlns="http://www.w3.org/1999/xhtml">
     <p>CHARGE:   </p>
  </body></notes>
      </species>
      <species boundaryCondition="false" id="M_actACP_c">
<notes><body xmlns="http://www.w3.org/1999/xhtml">
     <p>CHARGE:   </p>
  </body></notes>
      </species>
      <species boundaryCondition="false" id="M_3ohexACP_c">
<notes><body xmlns="http://www.w3.org/1999/xhtml">
     <p>CHARGE:   </p>
  </body></notes>
      </species>
      <species boundaryCondition="false" id="M_3ooctACP_c">
<notes><body xmlns="http://www.w3.org/1999/xhtml">
     <p>CHARGE:   </p>
  </body></notes>
      </species>
      <species boundaryCondition="false" id="M_malACP_c">
<notes><body xmlns="http://www.w3.org/1999/xhtml">
     <p>CHARGE:   </p>
  </body></notes>
      </species>
      <species boundaryCondition="false" id="M_ocACP_c">
<notes><body xmlns="http://www.w3.org/1999/xhtml">
     <p>CHARGE:   </p>
  </body></notes>
      </species>
      <species boundaryCondition="false" id="M_ACP_c">
<notes><body xmlns="http://www.w3.org/1999/xhtml">
     <p>CHARGE:   </p>
  </body></notes>
      </species>
      <species boundaryCondition="false" id="M_co2_c">
<notes><body xmlns="http://www.w3.org/1999/xhtml">
     <p>CHARGE:   </p>
  </body></notes>
      </species>
      <species boundaryCondition="false" id="M_dcaACP_c">
<notes><body xmlns="http://www.w3.org/1999/xhtml">
     <p>CHARGE:   </p>
  </body></notes>
      </species>
      <species boundaryCondition="false" id="M_cdec3eACP_c">
<notes><body xmlns="http://www.w3.org/1999/xhtml">
     <p>CHARGE:   </p>
  </body></notes>
      </species>
      <species boundaryCondition="false" id="M_ddcaACP_c">
<notes><body xmlns="http://www.w3.org/1999/xhtml">
     <p>CHARGE:   </p>
  </body></notes>
      </species>
      <species boundaryCondition="false" id="M_cddec5eACP_c">
<notes><body xmlns="http://www.w3.org/1999/xhtml">
     <p>CHARGE:   </p>
  </body></notes>
      </species>
      <species boundaryCondition="false" id="M_myrsACP_c">
<notes><body xmlns="http://www.w3.org/1999/xhtml">
     <p>CHARGE:   </p>
  </body></notes>
      </species>
      <species boundaryCondition="false" id="M_tdeACP_c">
<notes><body xmlns="http://www.w3.org/1999/xhtml">
     <p>CHARGE:   </p>
  </body></notes>
      </species>
      <species boundaryCondition="false" id="M_palmACP_c">
<notes><body xmlns="http://www.w3.org/1999/xhtml">
     <p>CHARGE:   </p>
  </body></notes>
      </species>
      <species boundaryCondition="false" id="M_hdeACP_c">
<notes><body xmlns="http://www.w3.org/1999/xhtml">
     <p>CHARGE:   </p>
  </body></notes>
      </species>
      <species boundaryCondition="false" id="M_butACP_c">
<notes><body xmlns="http://www.w3.org/1999/xhtml">
     <p>CHARGE:   </p>
  </body></notes>
      </species>
      <species boundaryCondition="false" id="M_hexACP_c">
<notes><body xmlns="http://www.w3.org/1999/xhtml">
     <p>CHARGE:   </p>
  </body></notes>
      </species>
      <species boundaryCondition="false" id="M_LalaDgluMdap_p">
<notes><body xmlns="http://www.w3.org/1999/xhtml">
     <p>CHARGE:   </p>
  </body></notes>
      </species>
      <species boundaryCondition="false" id="M_LalaDgluMdap_c">
<notes><body xmlns="http://www.w3.org/1999/xhtml">
     <p>CHARGE:   </p>
  </body></notes>
      </species>
      <species boundaryCondition="false" id="M_dopa_p">
<notes><body xmlns="http://www.w3.org/1999/xhtml">
     <p>CHARGE:   </p>
  </body></notes>
      </species>
      <species boundaryCondition="false" id="M_o2_p">
<notes><body xmlns="http://www.w3.org/1999/xhtml">
     <p>CHARGE:   </p>
  </body></notes>
      </species>
      <species boundaryCondition="false" id="M_h2o2_p">
<notes><body xmlns="http://www.w3.org/1999/xhtml">
     <p>CHARGE:   </p>
  </body></notes>
      </species>
      <species boundaryCondition="false" id="M_nh4_p">
<notes><body xmlns="http://www.w3.org/1999/xhtml">
     <p>CHARGE:   </p>
  </body></notes>
      </species>
      <species boundaryCondition="false" id="M_4hoxpacd_p">
<notes><body xmlns="http://www.w3.org/1999/xhtml">
     <p>CHARGE:   </p>
  </body></notes>
      </species>
      <species boundaryCondition="false" id="M_phthr_c">
<notes><body xmlns="http://www.w3.org/1999/xhtml">
     <p>CHARGE:   </p>
  </body></notes>
      </species>
      <species boundaryCondition="false" id="M_4hthr_c">
<notes><body xmlns="http://www.w3.org/1999/xhtml">
     <p>CHARGE:   </p>
  </body></notes>
      </species>
      <species boundaryCondition="false" id="M_LalaDgluMdapDala_c">
<notes><body xmlns="http://www.w3.org/1999/xhtml">
     <p>CHARGE:   </p>
  </body></notes>
      </species>
      <species boundaryCondition="false" id="M_ala_D_c">
<notes><body xmlns="http://www.w3.org/1999/xhtml">
     <p>CHARGE:   </p>
  </body></notes>
      </species>
      <species boundaryCondition="false" id="M_LalaDgluMdapDala_p">
<notes><body xmlns="http://www.w3.org/1999/xhtml">
     <p>CHARGE:   </p>
  </body></notes>
      </species>
      <species boundaryCondition="false" id="M_ala_D_p">
<notes><body xmlns="http://www.w3.org/1999/xhtml">
     <p>CHARGE:   </p>
  </body></notes>
      </species>
      <species boundaryCondition="false" id="M_5dglcn_c">
<notes><body xmlns="http://www.w3.org/1999/xhtml">
     <p>CHARGE:   </p>
  </body></notes>
      </species>
      <species boundaryCondition="false" id="M_5dglcn_p">
<notes><body xmlns="http://www.w3.org/1999/xhtml">
     <p>CHARGE:   </p>
  </body></notes>
      </species>
      <species boundaryCondition="false" id="M_dad_5_c">
<notes><body xmlns="http://www.w3.org/1999/xhtml">
     <p>CHARGE:   </p>
  </body></notes>
      </species>
      <species boundaryCondition="false" id="M_5drib_c">
<notes><body xmlns="http://www.w3.org/1999/xhtml">
     <p>CHARGE:   </p>
  </body></notes>
      </species>
      <species boundaryCondition="false" id="M_ade_c">
<notes><body xmlns="http://www.w3.org/1999/xhtml">
     <p>CHARGE:   </p>
  </body></notes>
      </species>
      <species boundaryCondition="false" id="M_ru5p_D_c">
<notes><body xmlns="http://www.w3.org/1999/xhtml">
     <p>CHARGE:   </p>
  </body></notes>
      </species>
      <species boundaryCondition="false" id="M_ara5p_c">
<notes><body xmlns="http://www.w3.org/1999/xhtml">
     <p>CHARGE:   </p>
  </body></notes>
      </species>
      <species boundaryCondition="false" id="M_octeACP_c">
<notes><body xmlns="http://www.w3.org/1999/xhtml">
     <p>CHARGE:   </p>
  </body></notes>
      </species>
      <species boundaryCondition="false" id="M_ocdcaACP_c">
<notes><body xmlns="http://www.w3.org/1999/xhtml">
     <p>CHARGE:   </p>
  </body></notes>
      </species>
      <species boundaryCondition="false" id="M_dca_c">
<notes><body xmlns="http://www.w3.org/1999/xhtml">
     <p>CHARGE:   </p>
  </body></notes>
      </species>
      <species boundaryCondition="false" id="M_octa_c">
<notes><body xmlns="http://www.w3.org/1999/xhtml">
     <p>CHARGE:   </p>
  </body></notes>
      </species>
      <species boundaryCondition="false" id="M_aact_c">
<notes><body xmlns="http://www.w3.org/1999/xhtml">
     <p>CHARGE:   </p>
  </body></notes>
      </species>
      <species boundaryCondition="false" id="M_h2o2_c">
<notes><body xmlns="http://www.w3.org/1999/xhtml">
     <p>CHARGE:   </p>
  </body></notes>
      </species>
      <species boundaryCondition="false" id="M_mthgxl_c">
<notes><body xmlns="http://www.w3.org/1999/xhtml">
     <p>CHARGE:   </p>
  </body></notes>
      </species>
      <species boundaryCondition="false" id="M_nh4_c">
<notes><body xmlns="http://www.w3.org/1999/xhtml">
     <p>CHARGE:   </p>
  </body></notes>
      </species>
      <species boundaryCondition="false" id="M_dtdp4aaddg_c">
<notes><body xmlns="http://www.w3.org/1999/xhtml">
     <p>CHARGE:   </p>
  </body></notes>
      </species>
      <species boundaryCondition="false" id="M_unagamu_c">
<notes><body xmlns="http://www.w3.org/1999/xhtml">
     <p>CHARGE:   </p>
  </body></notes>
      </species>
      <species boundaryCondition="false" id="M_dtdp_c">
<notes><body xmlns="http://www.w3.org/1999/xhtml">
     <p>CHARGE:   </p>
  </body></notes>
      </species>
      <species boundaryCondition="false" id="M_unagamuf_c">
<notes><body xmlns="http://www.w3.org/1999/xhtml">
     <p>CHARGE:   </p>
  </body></notes>
      </species>
      <species boundaryCondition="false" id="M_malthx_c">
<notes><body xmlns="http://www.w3.org/1999/xhtml">
     <p>CHARGE:   </p>
  </body></notes>
      </species>
      <species boundaryCondition="false" id="M_malthx_p">
<notes><body xmlns="http://www.w3.org/1999/xhtml">
     <p>CHARGE:   </p>
  </body></notes>
      </species>
      <species boundaryCondition="false" id="M_arbt6p_c">
<notes><body xmlns="http://www.w3.org/1999/xhtml">
     <p>CHARGE:   </p>
  </body></notes>
      </species>
      <species boundaryCondition="false" id="M_g6p_c">
<notes><body xmlns="http://www.w3.org/1999/xhtml">
     <p>CHARGE:   </p>
  </body></notes>
      </species>
      <species boundaryCondition="false" id="M_hqn_c">
<notes><body xmlns="http://www.w3.org/1999/xhtml">
     <p>CHARGE:   </p>
  </body></notes>
      </species>
      <species boundaryCondition="false" id="M_4abut_c">
<notes><body xmlns="http://www.w3.org/1999/xhtml">
     <p>CHARGE:   </p>
  </body></notes>
      </species>
      <species boundaryCondition="false" id="M_akg_c">
<notes><body xmlns="http://www.w3.org/1999/xhtml">
     <p>CHARGE:   </p>
  </body></notes>
      </species>
      <species boundaryCondition="false" id="M_glu_L_c">
<notes><body xmlns="http://www.w3.org/1999/xhtml">
     <p>CHARGE:   </p>
  </body></notes>
      </species>
      <species boundaryCondition="false" id="M_sucsal_c">
<notes><body xmlns="http://www.w3.org/1999/xhtml">
     <p>CHARGE:   </p>
  </body></notes>
      </species>
      <species boundaryCondition="false" id="M_4abutn_c">
<notes><body xmlns="http://www.w3.org/1999/xhtml">
     <p>CHARGE:   </p>
  </body></notes>
      </species>
      <species boundaryCondition="false" id="M_4abut_p">
<notes><body xmlns="http://www.w3.org/1999/xhtml">
     <p>CHARGE:   </p>
  </body></notes>
      </species>
      <species boundaryCondition="false" id="M_acac_c">
<notes><body xmlns="http://www.w3.org/1999/xhtml">
     <p>CHARGE:   </p>
  </body></notes>
      </species>
      <species boundaryCondition="false" id="M_accoa_c">
<notes><body xmlns="http://www.w3.org/1999/xhtml">
     <p>CHARGE:   </p>
  </body></notes>
      </species>
      <species boundaryCondition="false" id="M_aacoa_c">
<notes><body xmlns="http://www.w3.org/1999/xhtml">
     <p>CHARGE:   </p>
  </body></notes>
      </species>
      <species boundaryCondition="false" id="M_ac_c">
<notes><body xmlns="http://www.w3.org/1999/xhtml">
     <p>CHARGE:   </p>
  </body></notes>
      </species>
      <species boundaryCondition="false" id="M_coa_c">
<notes><body xmlns="http://www.w3.org/1999/xhtml">
     <p>CHARGE:   </p>
  </body></notes>
      </species>
      <species boundaryCondition="false" id="M_acac_p">
<notes><body xmlns="http://www.w3.org/1999/xhtml">
     <p>CHARGE:   </p>
  </body></notes>
      </species>
      <species boundaryCondition="false" id="M_acald_c">
<notes><body xmlns="http://www.w3.org/1999/xhtml">
     <p>CHARGE:   </p>
  </body></notes>
      </species>
      <species boundaryCondition="false" id="M_acald_p">
<notes><body xmlns="http://www.w3.org/1999/xhtml">
     <p>CHARGE:   </p>
  </body></notes>
      </species>
      <species boundaryCondition="false" id="M_anth_c">
<notes><body xmlns="http://www.w3.org/1999/xhtml">
     <p>CHARGE:   </p>
  </body></notes>
      </species>
      <species boundaryCondition="false" id="M_acanth_c">
<notes><body xmlns="http://www.w3.org/1999/xhtml">
     <p>CHARGE:   </p>
  </body></notes>
      </species>
      <species boundaryCondition="false" id="M_adocbip_c">
<notes><body xmlns="http://www.w3.org/1999/xhtml">
     <p>CHARGE:   </p>
  </body></notes>
      </species>
      <species boundaryCondition="false" id="M_gtp_c">
<notes><body xmlns="http://www.w3.org/1999/xhtml">
     <p>CHARGE:   </p>
  </body></notes>
      </species>
      <species boundaryCondition="false" id="M_agdpcbi_c">
<notes><body xmlns="http://www.w3.org/1999/xhtml">
     <p>CHARGE:   </p>
  </body></notes>
      </species>
      <species boundaryCondition="false" id="M_hco3_c">
<notes><body xmlns="http://www.w3.org/1999/xhtml">
     <p>CHARGE:   </p>
  </body></notes>
      </species>
      <species boundaryCondition="false" id="M_malcoa_c">
<notes><body xmlns="http://www.w3.org/1999/xhtml">
     <p>CHARGE:   </p>
  </body></notes>
      </species>
      <species boundaryCondition="false" id="M_ppa_c">
<notes><body xmlns="http://www.w3.org/1999/xhtml">
     <p>CHARGE:   </p>
  </body></notes>
      </species>
      <species boundaryCondition="false" id="M_ppcoa_c">
<notes><body xmlns="http://www.w3.org/1999/xhtml">
     <p>CHARGE:   </p>
  </body></notes>
      </species>
      <species boundaryCondition="false" id="M_acgal1p_p">
<notes><body xmlns="http://www.w3.org/1999/xhtml">
     <p>CHARGE:   </p>
  </body></notes>
      </species>
      <species boundaryCondition="false" id="M_acgal_p">
<notes><body xmlns="http://www.w3.org/1999/xhtml">
     <p>CHARGE:   </p>
  </body></notes>
      </species>
      <species boundaryCondition="false" id="M_acgam1p_p">
<notes><body xmlns="http://www.w3.org/1999/xhtml">
     <p>CHARGE:   </p>
  </body></notes>
      </species>
      <species boundaryCondition="false" id="M_acgam_p">
<notes><body xmlns="http://www.w3.org/1999/xhtml">
     <p>CHARGE:   </p>
  </body></notes>
      </species>
      <species boundaryCondition="false" id="M_acgam_c">
<notes><body xmlns="http://www.w3.org/1999/xhtml">
     <p>CHARGE:   </p>
  </body></notes>
      </species>
      <species boundaryCondition="false" id="M_acgam6p_c">
<notes><body xmlns="http://www.w3.org/1999/xhtml">
     <p>CHARGE:   </p>
  </body></notes>
      </species>
      <species boundaryCondition="false" id="M_uacgam_c">
<notes><body xmlns="http://www.w3.org/1999/xhtml">
     <p>CHARGE:   </p>
  </body></notes>
      </species>
      <species boundaryCondition="false" id="M_udcpp_c">
<notes><body xmlns="http://www.w3.org/1999/xhtml">
     <p>CHARGE:   </p>
  </body></notes>
      </species>
      <species boundaryCondition="false" id="M_ump_c">
<notes><body xmlns="http://www.w3.org/1999/xhtml">
     <p>CHARGE:   </p>
  </body></notes>
      </species>
      <species boundaryCondition="false" id="M_unaga_c">
<notes><body xmlns="http://www.w3.org/1999/xhtml">
     <p>CHARGE:   </p>
  </body></notes>
      </species>
      <species boundaryCondition="false" id="M_pep_c">
<notes><body xmlns="http://www.w3.org/1999/xhtml">
     <p>CHARGE:   </p>
  </body></notes>
      </species>
      <species boundaryCondition="false" id="M_pyr_c">
<notes><body xmlns="http://www.w3.org/1999/xhtml">
     <p>CHARGE:   </p>
  </body></notes>
      </species>
      <species boundaryCondition="false" id="M_acglu_c">
<notes><body xmlns="http://www.w3.org/1999/xhtml">
     <p>CHARGE:   </p>
  </body></notes>
      </species>
      <species boundaryCondition="false" id="M_acg5p_c">
<notes><body xmlns="http://www.w3.org/1999/xhtml">
     <p>CHARGE:   </p>
  </body></notes>
      </species>
      <species boundaryCondition="false" id="M_2obut_c">
<notes><body xmlns="http://www.w3.org/1999/xhtml">
     <p>CHARGE:   </p>
  </body></notes>
      </species>
      <species boundaryCondition="false" id="M_2ahbut_c">
<notes><body xmlns="http://www.w3.org/1999/xhtml">
     <p>CHARGE:   </p>
  </body></notes>
      </species>
      <species boundaryCondition="false" id="M_actp_c">
<notes><body xmlns="http://www.w3.org/1999/xhtml">
     <p>CHARGE:   </p>
  </body></notes>
      </species>
      <species boundaryCondition="false" id="M_alac_S_c">
<notes><body xmlns="http://www.w3.org/1999/xhtml">
     <p>CHARGE:   </p>
  </body></notes>
      </species>
      <species boundaryCondition="false" id="M_acmum6p_c">
<notes><body xmlns="http://www.w3.org/1999/xhtml">
     <p>CHARGE:   </p>
  </body></notes>
      </species>
      <species boundaryCondition="false" id="M_lac_D_c">
<notes><body xmlns="http://www.w3.org/1999/xhtml">
     <p>CHARGE:   </p>
  </body></notes>
      </species>
      <species boundaryCondition="false" id="M_uacmamu_c">
<notes><body xmlns="http://www.w3.org/1999/xhtml">
     <p>CHARGE:   </p>
  </body></notes>
      </species>
      <species boundaryCondition="false" id="M_udp_c">
<notes><body xmlns="http://www.w3.org/1999/xhtml">
     <p>CHARGE:   </p>
  </body></notes>
      </species>
      <species boundaryCondition="false" id="M_acmana_p">
<notes><body xmlns="http://www.w3.org/1999/xhtml">
     <p>CHARGE:   </p>
  </body></notes>
      </species>
      <species boundaryCondition="false" id="M_acmanap_c">
<notes><body xmlns="http://www.w3.org/1999/xhtml">
     <p>CHARGE:   </p>
  </body></notes>
      </species>
      <species boundaryCondition="false" id="M_acmum_p">
<notes><body xmlns="http://www.w3.org/1999/xhtml">
     <p>CHARGE:   </p>
  </body></notes>
      </species>
      <species boundaryCondition="false" id="M_acnam_p">
<notes><body xmlns="http://www.w3.org/1999/xhtml">
     <p>CHARGE:   </p>
  </body></notes>
      </species>
      <species boundaryCondition="false" id="M_acnam_c">
<notes><body xmlns="http://www.w3.org/1999/xhtml">
     <p>CHARGE:   </p>
  </body></notes>
      </species>
      <species boundaryCondition="false" id="M_acmana_c">
<notes><body xmlns="http://www.w3.org/1999/xhtml">
     <p>CHARGE:   </p>
  </body></notes>
      </species>
      <species boundaryCondition="false" id="M_btcoa_c">
<notes><body xmlns="http://www.w3.org/1999/xhtml">
     <p>CHARGE:   </p>
  </body></notes>
      </species>
      <species boundaryCondition="false" id="M_fad_c">
<notes><body xmlns="http://www.w3.org/1999/xhtml">
     <p>CHARGE:   </p>
  </body></notes>
      </species>
      <species boundaryCondition="false" id="M_b2coa_c">
<notes><body xmlns="http://www.w3.org/1999/xhtml">
     <p>CHARGE:   </p>
  </body></notes>
      </species>
      <species boundaryCondition="false" id="M_fadh2_c">
<notes><body xmlns="http://www.w3.org/1999/xhtml">
     <p>CHARGE:   </p>
  </body></notes>
      </species>
      <species boundaryCondition="false" id="M_hxcoa_c">
<notes><body xmlns="http://www.w3.org/1999/xhtml">
     <p>CHARGE:   </p>
  </body></notes>
      </species>
      <species boundaryCondition="false" id="M_hx2coa_c">
<notes><body xmlns="http://www.w3.org/1999/xhtml">
     <p>CHARGE:   </p>
  </body></notes>
      </species>
      <species boundaryCondition="false" id="M_occoa_c">
<notes><body xmlns="http://www.w3.org/1999/xhtml">
     <p>CHARGE:   </p>
  </body></notes>
      </species>
      <species boundaryCondition="false" id="M_oc2coa_c">
<notes><body xmlns="http://www.w3.org/1999/xhtml">
     <p>CHARGE:   </p>
  </body></notes>
      </species>
      <species boundaryCondition="false" id="M_dcacoa_c">
<notes><body xmlns="http://www.w3.org/1999/xhtml">
     <p>CHARGE:   </p>
  </body></notes>
      </species>
      <species boundaryCondition="false" id="M_dc2coa_c">
<notes><body xmlns="http://www.w3.org/1999/xhtml">
     <p>CHARGE:   </p>
  </body></notes>
      </species>
      <species boundaryCondition="false" id="M_ddcacoa_c">
<notes><body xmlns="http://www.w3.org/1999/xhtml">
     <p>CHARGE:   </p>
  </body></notes>
      </species>
      <species boundaryCondition="false" id="M_dd2coa_c">
<notes><body xmlns="http://www.w3.org/1999/xhtml">
     <p>CHARGE:   </p>
  </body></notes>
      </species>
      <species boundaryCondition="false" id="M_tdcoa_c">
<notes><body xmlns="http://www.w3.org/1999/xhtml">
     <p>CHARGE:   </p>
  </body></notes>
      </species>
      <species boundaryCondition="false" id="M_td2coa_c">
<notes><body xmlns="http://www.w3.org/1999/xhtml">
     <p>CHARGE:   </p>
  </body></notes>
      </species>
      <species boundaryCondition="false" id="M_pmtcoa_c">
<notes><body xmlns="http://www.w3.org/1999/xhtml">
     <p>CHARGE:   </p>
  </body></notes>
      </species>
      <species boundaryCondition="false" id="M_hdd2coa_c">
<notes><body xmlns="http://www.w3.org/1999/xhtml">
     <p>CHARGE:   </p>
  </body></notes>
      </species>
      <species boundaryCondition="false" id="M_stcoa_c">
<notes><body xmlns="http://www.w3.org/1999/xhtml">
     <p>CHARGE:   </p>
  </body></notes>
      </species>
      <species boundaryCondition="false" id="M_od2coa_c">
<notes><body xmlns="http://www.w3.org/1999/xhtml">
     <p>CHARGE:   </p>
  </body></notes>
      </species>
      <species boundaryCondition="false" id="M_acACP_c">
<notes><body xmlns="http://www.w3.org/1999/xhtml">
     <p>CHARGE:   </p>
  </body></notes>
      </species>
      <species boundaryCondition="false" id="M_acorn_c">
<notes><body xmlns="http://www.w3.org/1999/xhtml">
     <p>CHARGE:   </p>
  </body></notes>
      </species>
      <species boundaryCondition="false" id="M_orn_c">
<notes><body xmlns="http://www.w3.org/1999/xhtml">
     <p>CHARGE:   </p>
  </body></notes>
      </species>
      <species boundaryCondition="false" id="M_acolipa_p">
<notes><body xmlns="http://www.w3.org/1999/xhtml">
     <p>CHARGE:   </p>
  </body></notes>
      </species>
      <species boundaryCondition="false" id="M_acon_T_c">
<notes><body xmlns="http://www.w3.org/1999/xhtml">
     <p>CHARGE:   </p>
  </body></notes>
      </species>
      <species boundaryCondition="false" id="M_acon_C_c">
<notes><body xmlns="http://www.w3.org/1999/xhtml">
     <p>CHARGE:   </p>
  </body></notes>
      </species>
      <species boundaryCondition="false" id="M_amet_c">
<notes><body xmlns="http://www.w3.org/1999/xhtml">
     <p>CHARGE:   </p>
  </body></notes>
      </species>
      <species boundaryCondition="false" id="M_aconm_c">
<notes><body xmlns="http://www.w3.org/1999/xhtml">
     <p>CHARGE:   </p>
  </body></notes>
      </species>
      <species boundaryCondition="false" id="M_ahcys_c">
<notes><body xmlns="http://www.w3.org/1999/xhtml">
     <p>CHARGE:   </p>
  </body></notes>
      </species>
      <species boundaryCondition="false" id="M_cit_c">
<notes><body xmlns="http://www.w3.org/1999/xhtml">
     <p>CHARGE:   </p>
  </body></notes>
      </species>
      <species boundaryCondition="false" id="M_icit_c">
<notes><body xmlns="http://www.w3.org/1999/xhtml">
     <p>CHARGE:   </p>
  </body></notes>
      </species>
      <species boundaryCondition="false" id="M_acg5sa_c">
<notes><body xmlns="http://www.w3.org/1999/xhtml">
     <p>CHARGE:   </p>
  </body></notes>
      </species>
      <species boundaryCondition="false" id="M_apoACP_c">
<notes><body xmlns="http://www.w3.org/1999/xhtml">
     <p>CHARGE:   </p>
  </body></notes>
      </species>
      <species boundaryCondition="false" id="M_pap_c">
<notes><body xmlns="http://www.w3.org/1999/xhtml">
     <p>CHARGE:   </p>
  </body></notes>
      </species>
      <species boundaryCondition="false" id="M_acser_p">
<notes><body xmlns="http://www.w3.org/1999/xhtml">
     <p>CHARGE:   </p>
  </body></notes>
      </species>
      <species boundaryCondition="false" id="M_acser_c">
<notes><body xmlns="http://www.w3.org/1999/xhtml">
     <p>CHARGE:   </p>
  </body></notes>
      </species>
      <species boundaryCondition="false" id="M_ac_p">
<notes><body xmlns="http://www.w3.org/1999/xhtml">
     <p>CHARGE:   </p>
  </body></notes>
      </species>
      <species boundaryCondition="false" id="M_na1_p">
<notes><body xmlns="http://www.w3.org/1999/xhtml">
     <p>CHARGE:   </p>
  </body></notes>
      </species>
      <species boundaryCondition="false" id="M_na1_c">
<notes><body xmlns="http://www.w3.org/1999/xhtml">
     <p>CHARGE:   </p>
  </body></notes>
      </species>
      <species boundaryCondition="false" id="M_adn_c">
<notes><body xmlns="http://www.w3.org/1999/xhtml">
     <p>CHARGE:   </p>
  </body></notes>
      </species>
      <species boundaryCondition="false" id="M_ins_c">
<notes><body xmlns="http://www.w3.org/1999/xhtml">
     <p>CHARGE:   </p>
  </body></notes>
      </species>
      <species boundaryCondition="false" id="M_4adcho_c">
<notes><body xmlns="http://www.w3.org/1999/xhtml">
     <p>CHARGE:   </p>
  </body></notes>
      </species>
      <species boundaryCondition="false" id="M_4abz_c">
<notes><body xmlns="http://www.w3.org/1999/xhtml">
     <p>CHARGE:   </p>
  </body></notes>
      </species>
      <species boundaryCondition="false" id="M_chor_c">
<notes><body xmlns="http://www.w3.org/1999/xhtml">
     <p>CHARGE:   </p>
  </body></notes>
      </species>
      <species boundaryCondition="false" id="M_gln_L_c">
<notes><body xmlns="http://www.w3.org/1999/xhtml">
     <p>CHARGE:   </p>
  </body></notes>
      </species>
      <species boundaryCondition="false" id="M_hxan_c">
<notes><body xmlns="http://www.w3.org/1999/xhtml">
     <p>CHARGE:   </p>
  </body></notes>
      </species>
      <species boundaryCondition="false" id="M_ade_p">
<notes><body xmlns="http://www.w3.org/1999/xhtml">
     <p>CHARGE:   </p>
  </body></notes>
      </species>
      <species boundaryCondition="false" id="M_gdp_c">
<notes><body xmlns="http://www.w3.org/1999/xhtml">
     <p>CHARGE:   </p>
  </body></notes>
      </species>
      <species boundaryCondition="false" id="M_itp_c">
<notes><body xmlns="http://www.w3.org/1999/xhtml">
     <p>CHARGE:   </p>
  </body></notes>
      </species>
      <species boundaryCondition="false" id="M_idp_c">
<notes><body xmlns="http://www.w3.org/1999/xhtml">
     <p>CHARGE:   </p>
  </body></notes>
      </species>
      <species boundaryCondition="false" id="M_ametam_c">
<notes><body xmlns="http://www.w3.org/1999/xhtml">
     <p>CHARGE:   </p>
  </body></notes>
      </species>
      <species boundaryCondition="false" id="M_camp_c">
<notes><body xmlns="http://www.w3.org/1999/xhtml">
     <p>CHARGE:   </p>
  </body></notes>
      </species>
      <species boundaryCondition="false" id="M_rib_D_c">
<notes><body xmlns="http://www.w3.org/1999/xhtml">
     <p>CHARGE:   </p>
  </body></notes>
      </species>
      <species boundaryCondition="false" id="M_adocbi_c">
<notes><body xmlns="http://www.w3.org/1999/xhtml">
     <p>CHARGE:   </p>
  </body></notes>
      </species>
      <species boundaryCondition="false" id="M_adocbl_p">
<notes><body xmlns="http://www.w3.org/1999/xhtml">
     <p>CHARGE:   </p>
  </body></notes>
      </species>
      <species boundaryCondition="false" id="M_adocbl_c">
<notes><body xmlns="http://www.w3.org/1999/xhtml">
     <p>CHARGE:   </p>
  </body></notes>
      </species>
      <species boundaryCondition="false" id="M_rdmbzi_c">
<notes><body xmlns="http://www.w3.org/1999/xhtml">
     <p>CHARGE:   </p>
  </body></notes>
      </species>
      <species boundaryCondition="false" id="M_gmp_c">
<notes><body xmlns="http://www.w3.org/1999/xhtml">
     <p>CHARGE:   </p>
  </body></notes>
      </species>
      <species boundaryCondition="false" id="M_adprib_c">
<notes><body xmlns="http://www.w3.org/1999/xhtml">
     <p>CHARGE:   </p>
  </body></notes>
      </species>
      <species boundaryCondition="false" id="M_r5p_c">
<notes><body xmlns="http://www.w3.org/1999/xhtml">
     <p>CHARGE:   </p>
  </body></notes>
      </species>
      <species boundaryCondition="false" id="M_prpp_c">
<notes><body xmlns="http://www.w3.org/1999/xhtml">
     <p>CHARGE:   </p>
  </body></notes>
      </species>
      <species boundaryCondition="false" id="M_aps_c">
<notes><body xmlns="http://www.w3.org/1999/xhtml">
     <p>CHARGE:   </p>
  </body></notes>
      </species>
      <species boundaryCondition="false" id="M_paps_c">
<notes><body xmlns="http://www.w3.org/1999/xhtml">
     <p>CHARGE:   </p>
  </body></notes>
      </species>
      <species boundaryCondition="false" id="M_dcamp_c">
<notes><body xmlns="http://www.w3.org/1999/xhtml">
     <p>CHARGE:   </p>
  </body></notes>
      </species>
      <species boundaryCondition="false" id="M_fum_c">
<notes><body xmlns="http://www.w3.org/1999/xhtml">
     <p>CHARGE:   </p>
  </body></notes>
      </species>
      <species boundaryCondition="false" id="M_25aics_c">
<notes><body xmlns="http://www.w3.org/1999/xhtml">
     <p>CHARGE:   </p>
  </body></notes>
      </species>
      <species boundaryCondition="false" id="M_aicar_c">
<notes><body xmlns="http://www.w3.org/1999/xhtml">
     <p>CHARGE:   </p>
  </body></notes>
      </species>
      <species boundaryCondition="false" id="M_asp_L_c">
<notes><body xmlns="http://www.w3.org/1999/xhtml">
     <p>CHARGE:   </p>
  </body></notes>
      </species>
      <species boundaryCondition="false" id="M_imp_c">
<notes><body xmlns="http://www.w3.org/1999/xhtml">
     <p>CHARGE:   </p>
  </body></notes>
      </species>
      <species boundaryCondition="false" id="M_gam6p_c">
<notes><body xmlns="http://www.w3.org/1999/xhtml">
     <p>CHARGE:   </p>
  </body></notes>
      </species>
      <species boundaryCondition="false" id="M_anhgm3p_c">
<notes><body xmlns="http://www.w3.org/1999/xhtml">
     <p>CHARGE:   </p>
  </body></notes>
      </species>
      <species boundaryCondition="false" id="M_anhgm_c">
<notes><body xmlns="http://www.w3.org/1999/xhtml">
     <p>CHARGE:   </p>
  </body></notes>
      </species>
      <species boundaryCondition="false" id="M_anhgm3p_p">
<notes><body xmlns="http://www.w3.org/1999/xhtml">
     <p>CHARGE:   </p>
  </body></notes>
      </species>
      <species boundaryCondition="false" id="M_anhgm_p">
<notes><body xmlns="http://www.w3.org/1999/xhtml">
     <p>CHARGE:   </p>
  </body></notes>
      </species>
      <species boundaryCondition="false" id="M_anhm3p_c">
<notes><body xmlns="http://www.w3.org/1999/xhtml">
     <p>CHARGE:   </p>
  </body></notes>
      </species>
      <species boundaryCondition="false" id="M_anhgm4p_c">
<notes><body xmlns="http://www.w3.org/1999/xhtml">
     <p>CHARGE:   </p>
  </body></notes>
      </species>
      <species boundaryCondition="false" id="M_anhgm4p_p">
<notes><body xmlns="http://www.w3.org/1999/xhtml">
     <p>CHARGE:   </p>
  </body></notes>
      </species>
      <species boundaryCondition="false" id="M_anhm4p_c">
<notes><body xmlns="http://www.w3.org/1999/xhtml">
     <p>CHARGE:   </p>
  </body></notes>
      </species>
      <species boundaryCondition="false" id="M_anhm_c">
<notes><body xmlns="http://www.w3.org/1999/xhtml">
     <p>CHARGE:   </p>
  </body></notes>
      </species>
      <species boundaryCondition="false" id="M_adphep_DD_c">
<notes><body xmlns="http://www.w3.org/1999/xhtml">
     <p>CHARGE:   </p>
  </body></notes>
      </species>
      <species boundaryCondition="false" id="M_adphep_LD_c">
<notes><body xmlns="http://www.w3.org/1999/xhtml">
     <p>CHARGE:   </p>
  </body></notes>
      </species>
      <species boundaryCondition="false" id="M_agm_c">
<notes><body xmlns="http://www.w3.org/1999/xhtml">
     <p>CHARGE:   </p>
  </body></notes>
      </species>
      <species boundaryCondition="false" id="M_ptrc_c">
<notes><body xmlns="http://www.w3.org/1999/xhtml">
     <p>CHARGE:   </p>
  </body></notes>
      </species>
      <species boundaryCondition="false" id="M_urea_c">
<notes><body xmlns="http://www.w3.org/1999/xhtml">
     <p>CHARGE:   </p>
  </body></notes>
      </species>
      <species boundaryCondition="false" id="M_agm_p">
<notes><body xmlns="http://www.w3.org/1999/xhtml">
     <p>CHARGE:   </p>
  </body></notes>
      </species>
      <species boundaryCondition="false" id="M_1ddecg3p_c">
<notes><body xmlns="http://www.w3.org/1999/xhtml">
     <p>CHARGE:   </p>
  </body></notes>
      </species>
      <species boundaryCondition="false" id="M_pa120_c">
<notes><body xmlns="http://www.w3.org/1999/xhtml">
     <p>CHARGE:   </p>
  </body></notes>
      </species>
      <species boundaryCondition="false" id="M_1tdecg3p_c">
<notes><body xmlns="http://www.w3.org/1999/xhtml">
     <p>CHARGE:   </p>
  </body></notes>
      </species>
      <species boundaryCondition="false" id="M_pa140_c">
<notes><body xmlns="http://www.w3.org/1999/xhtml">
     <p>CHARGE:   </p>
  </body></notes>
      </species>
      <species boundaryCondition="false" id="M_1tdec7eg3p_c">
<notes><body xmlns="http://www.w3.org/1999/xhtml">
     <p>CHARGE:   </p>
  </body></notes>
      </species>
      <species boundaryCondition="false" id="M_pa141_c">
<notes><body xmlns="http://www.w3.org/1999/xhtml">
     <p>CHARGE:   </p>
  </body></notes>
      </species>
      <species boundaryCondition="false" id="M_1hdecg3p_c">
<notes><body xmlns="http://www.w3.org/1999/xhtml">
     <p>CHARGE:   </p>
  </body></notes>
      </species>
      <species boundaryCondition="false" id="M_pa160_c">
<notes><body xmlns="http://www.w3.org/1999/xhtml">
     <p>CHARGE:   </p>
  </body></notes>
      </species>
      <species boundaryCondition="false" id="M_1hdec9eg3p_c">
<notes><body xmlns="http://www.w3.org/1999/xhtml">
     <p>CHARGE:   </p>
  </body></notes>
      </species>
      <species boundaryCondition="false" id="M_pa161_c">
<notes><body xmlns="http://www.w3.org/1999/xhtml">
     <p>CHARGE:   </p>
  </body></notes>
      </species>
      <species boundaryCondition="false" id="M_1odecg3p_c">
<notes><body xmlns="http://www.w3.org/1999/xhtml">
     <p>CHARGE:   </p>
  </body></notes>
      </species>
      <species boundaryCondition="false" id="M_pa180_c">
<notes><body xmlns="http://www.w3.org/1999/xhtml">
     <p>CHARGE:   </p>
  </body></notes>
      </species>
      <species boundaryCondition="false" id="M_1odec11eg3p_c">
<notes><body xmlns="http://www.w3.org/1999/xhtml">
     <p>CHARGE:   </p>
  </body></notes>
      </species>
      <species boundaryCondition="false" id="M_pa181_c">
<notes><body xmlns="http://www.w3.org/1999/xhtml">
     <p>CHARGE:   </p>
  </body></notes>
      </species>
      <species boundaryCondition="false" id="M_ag_c">
<notes><body xmlns="http://www.w3.org/1999/xhtml">
     <p>CHARGE:   </p>
  </body></notes>
      </species>
      <species boundaryCondition="false" id="M_rhcys_c">
<notes><body xmlns="http://www.w3.org/1999/xhtml">
     <p>CHARGE:   </p>
  </body></notes>
      </species>
      <species boundaryCondition="false" id="M_10fthf_c">
<notes><body xmlns="http://www.w3.org/1999/xhtml">
     <p>CHARGE:   </p>
  </body></notes>
      </species>
      <species boundaryCondition="false" id="M_fprica_c">
<notes><body xmlns="http://www.w3.org/1999/xhtml">
     <p>CHARGE:   </p>
  </body></notes>
      </species>
      <species boundaryCondition="false" id="M_thf_c">
<notes><body xmlns="http://www.w3.org/1999/xhtml">
     <p>CHARGE:   </p>
  </body></notes>
      </species>
      <species boundaryCondition="false" id="M_air_c">
<notes><body xmlns="http://www.w3.org/1999/xhtml">
     <p>CHARGE:   </p>
  </body></notes>
      </species>
      <species boundaryCondition="false" id="M_5caiz_c">
<notes><body xmlns="http://www.w3.org/1999/xhtml">
     <p>CHARGE:   </p>
  </body></notes>
      </species>
      <species boundaryCondition="false" id="M_5aizc_c">
<notes><body xmlns="http://www.w3.org/1999/xhtml">
     <p>CHARGE:   </p>
  </body></notes>
      </species>
      <species boundaryCondition="false" id="M_succoa_c">
<notes><body xmlns="http://www.w3.org/1999/xhtml">
     <p>CHARGE:   </p>
  </body></notes>
      </species>
      <species boundaryCondition="false" id="M_akg_p">
<notes><body xmlns="http://www.w3.org/1999/xhtml">
     <p>CHARGE:   </p>
  </body></notes>
      </species>
      <species boundaryCondition="false" id="M_ala_L_p">
<notes><body xmlns="http://www.w3.org/1999/xhtml">
     <p>CHARGE:   </p>
  </body></notes>
      </species>
      <species boundaryCondition="false" id="M_ala_L_c">
<notes><body xmlns="http://www.w3.org/1999/xhtml">
     <p>CHARGE:   </p>
  </body></notes>
      </species>
      <species boundaryCondition="false" id="M_alaala_p">
<notes><body xmlns="http://www.w3.org/1999/xhtml">
     <p>CHARGE:   </p>
  </body></notes>
      </species>
      <species boundaryCondition="false" id="M_alaala_c">
<notes><body xmlns="http://www.w3.org/1999/xhtml">
     <p>CHARGE:   </p>
  </body></notes>
      </species>
      <species boundaryCondition="false" id="M_LalaDglu_c">
<notes><body xmlns="http://www.w3.org/1999/xhtml">
     <p>CHARGE:   </p>
  </body></notes>
      </species>
      <species boundaryCondition="false" id="M_LalaLglu_c">
<notes><body xmlns="http://www.w3.org/1999/xhtml">
     <p>CHARGE:   </p>
  </body></notes>
      </species>
      <species boundaryCondition="false" id="M_pydx5p_c">
<notes><body xmlns="http://www.w3.org/1999/xhtml">
     <p>CHARGE:   </p>
  </body></notes>
      </species>
      <species boundaryCondition="false" id="M_pyam5p_c">
<notes><body xmlns="http://www.w3.org/1999/xhtml">
     <p>CHARGE:   </p>
  </body></notes>
      </species>
      <species boundaryCondition="false" id="M_trnaala_c">
<notes><body xmlns="http://www.w3.org/1999/xhtml">
     <p>CHARGE:   </p>
  </body></notes>
      </species>
      <species boundaryCondition="false" id="M_alatrna_c">
<notes><body xmlns="http://www.w3.org/1999/xhtml">
     <p>CHARGE:   </p>
  </body></notes>
      </species>
      <species boundaryCondition="false" id="M_glyald_c">
<notes><body xmlns="http://www.w3.org/1999/xhtml">
     <p>CHARGE:   </p>
  </body></notes>
      </species>
      <species boundaryCondition="false" id="M_glyc_c">
<notes><body xmlns="http://www.w3.org/1999/xhtml">
     <p>CHARGE:   </p>
  </body></notes>
      </species>
      <species boundaryCondition="false" id="M_etoh_c">
<notes><body xmlns="http://www.w3.org/1999/xhtml">
     <p>CHARGE:   </p>
  </body></notes>
      </species>
      <species boundaryCondition="false" id="M_pacald_c">
<notes><body xmlns="http://www.w3.org/1999/xhtml">
     <p>CHARGE:   </p>
  </body></notes>
      </species>
      <species boundaryCondition="false" id="M_pac_c">
<notes><body xmlns="http://www.w3.org/1999/xhtml">
     <p>CHARGE:   </p>
  </body></notes>
      </species>
      <species boundaryCondition="false" id="M_ppal_c">
<notes><body xmlns="http://www.w3.org/1999/xhtml">
     <p>CHARGE:   </p>
  </body></notes>
      </species>
      <species boundaryCondition="false" id="M_btal_c">
<notes><body xmlns="http://www.w3.org/1999/xhtml">
     <p>CHARGE:   </p>
  </body></notes>
      </species>
      <species boundaryCondition="false" id="M_but_c">
<notes><body xmlns="http://www.w3.org/1999/xhtml">
     <p>CHARGE:   </p>
  </body></notes>
      </species>
      <species boundaryCondition="false" id="M_all_D_p">
<notes><body xmlns="http://www.w3.org/1999/xhtml">
     <p>CHARGE:   </p>
  </body></notes>
      </species>
      <species boundaryCondition="false" id="M_all_D_c">
<notes><body xmlns="http://www.w3.org/1999/xhtml">
     <p>CHARGE:   </p>
  </body></notes>
      </species>
      <species boundaryCondition="false" id="M_all6p_c">
<notes><body xmlns="http://www.w3.org/1999/xhtml">
     <p>CHARGE:   </p>
  </body></notes>
      </species>
      <species boundaryCondition="false" id="M_allul6p_c">
<notes><body xmlns="http://www.w3.org/1999/xhtml">
     <p>CHARGE:   </p>
  </body></notes>
      </species>
      <species boundaryCondition="false" id="M_alltt_c">
<notes><body xmlns="http://www.w3.org/1999/xhtml">
     <p>CHARGE:   </p>
  </body></notes>
      </species>
      <species boundaryCondition="false" id="M_urdglyc_c">
<notes><body xmlns="http://www.w3.org/1999/xhtml">
     <p>CHARGE:   </p>
  </body></notes>
      </species>
      <species boundaryCondition="false" id="M_alltn_c">
<notes><body xmlns="http://www.w3.org/1999/xhtml">
     <p>CHARGE:   </p>
  </body></notes>
      </species>
      <species boundaryCondition="false" id="M_alltn_p">
<notes><body xmlns="http://www.w3.org/1999/xhtml">
     <p>CHARGE:   </p>
  </body></notes>
      </species>
      <species boundaryCondition="false" id="M_f6p_c">
<notes><body xmlns="http://www.w3.org/1999/xhtml">
     <p>CHARGE:   </p>
  </body></notes>
      </species>
      <species boundaryCondition="false" id="M_alpp_p">
<notes><body xmlns="http://www.w3.org/1999/xhtml">
     <p>CHARGE:   </p>
  </body></notes>
      </species>
      <species boundaryCondition="false" id="M_pe160_p">
<notes><body xmlns="http://www.w3.org/1999/xhtml">
     <p>CHARGE:   </p>
  </body></notes>
      </species>
      <species boundaryCondition="false" id="M_lpp_p">
<notes><body xmlns="http://www.w3.org/1999/xhtml">
     <p>CHARGE:   </p>
  </body></notes>
      </species>
      <species boundaryCondition="false" id="M_pg160_p">
<notes><body xmlns="http://www.w3.org/1999/xhtml">
     <p>CHARGE:   </p>
  </body></notes>
      </species>
      <species boundaryCondition="false" id="M_acetol_c">
<notes><body xmlns="http://www.w3.org/1999/xhtml">
     <p>CHARGE:   </p>
  </body></notes>
      </species>
      <species boundaryCondition="false" id="M_altrn_c">
<notes><body xmlns="http://www.w3.org/1999/xhtml">
     <p>CHARGE:   </p>
  </body></notes>
      </species>
      <species boundaryCondition="false" id="M_2ddglcn_c">
<notes><body xmlns="http://www.w3.org/1999/xhtml">
     <p>CHARGE:   </p>
  </body></notes>
      </species>
      <species boundaryCondition="false" id="M_malt_c">
<notes><body xmlns="http://www.w3.org/1999/xhtml">
     <p>CHARGE:   </p>
  </body></notes>
      </species>
      <species boundaryCondition="false" id="M_malttr_c">
<notes><body xmlns="http://www.w3.org/1999/xhtml">
     <p>CHARGE:   </p>
  </body></notes>
      </species>
      <species boundaryCondition="false" id="M_glc_D_c">
<notes><body xmlns="http://www.w3.org/1999/xhtml">
     <p>CHARGE:   </p>
  </body></notes>
      </species>
      <species boundaryCondition="false" id="M_maltttr_c">
<notes><body xmlns="http://www.w3.org/1999/xhtml">
     <p>CHARGE:   </p>
  </body></notes>
      </species>
      <species boundaryCondition="false" id="M_maltpt_c">
<notes><body xmlns="http://www.w3.org/1999/xhtml">
     <p>CHARGE:   </p>
  </body></notes>
      </species>
      <species boundaryCondition="false" id="M_malthp_c">
<notes><body xmlns="http://www.w3.org/1999/xhtml">
     <p>CHARGE:   </p>
  </body></notes>
      </species>
      <species boundaryCondition="false" id="M_8aonn_c">
<notes><body xmlns="http://www.w3.org/1999/xhtml">
     <p>CHARGE:   </p>
  </body></notes>
      </species>
      <species boundaryCondition="false" id="M_amob_c">
<notes><body xmlns="http://www.w3.org/1999/xhtml">
     <p>CHARGE:   </p>
  </body></notes>
      </species>
      <species boundaryCondition="false" id="M_dann_c">
<notes><body xmlns="http://www.w3.org/1999/xhtml">
     <p>CHARGE:   </p>
  </body></notes>
      </species>
      <species boundaryCondition="false" id="M_2dmmql8_c">
<notes><body xmlns="http://www.w3.org/1999/xhtml">
     <p>CHARGE:   </p>
  </body></notes>
      </species>
      <species boundaryCondition="false" id="M_mql8_c">
<notes><body xmlns="http://www.w3.org/1999/xhtml">
     <p>CHARGE:   </p>
  </body></notes>
      </species>
      <species boundaryCondition="false" id="M_for_c">
<notes><body xmlns="http://www.w3.org/1999/xhtml">
     <p>CHARGE:   </p>
  </body></notes>
      </species>
      <species boundaryCondition="false" id="M_cgly_c">
<notes><body xmlns="http://www.w3.org/1999/xhtml">
     <p>CHARGE:   </p>
  </body></notes>
      </species>
      <species boundaryCondition="false" id="M_cys_L_c">
<notes><body xmlns="http://www.w3.org/1999/xhtml">
     <p>CHARGE:   </p>
  </body></notes>
      </species>
      <species boundaryCondition="false" id="M_gly_c">
<notes><body xmlns="http://www.w3.org/1999/xhtml">
     <p>CHARGE:   </p>
  </body></notes>
      </species>
      <species boundaryCondition="false" id="M_progly_c">
<notes><body xmlns="http://www.w3.org/1999/xhtml">
     <p>CHARGE:   </p>
  </body></notes>
      </species>
      <species boundaryCondition="false" id="M_pro_L_c">
<notes><body xmlns="http://www.w3.org/1999/xhtml">
     <p>CHARGE:   </p>
  </body></notes>
      </species>
      <species boundaryCondition="false" id="M_amp_p">
<notes><body xmlns="http://www.w3.org/1999/xhtml">
     <p>CHARGE:   </p>
  </body></notes>
      </species>
      <species boundaryCondition="false" id="M_pran_c">
<notes><body xmlns="http://www.w3.org/1999/xhtml">
     <p>CHARGE:   </p>
  </body></notes>
      </species>
      <species boundaryCondition="false" id="M_2aobut_c">
<notes><body xmlns="http://www.w3.org/1999/xhtml">
     <p>CHARGE:   </p>
  </body></notes>
      </species>
      <species boundaryCondition="false" id="M_pmcoa_c">
<notes><body xmlns="http://www.w3.org/1999/xhtml">
     <p>CHARGE:   </p>
  </body></notes>
      </species>
      <species boundaryCondition="false" id="M_ap4a_c">
<notes><body xmlns="http://www.w3.org/1999/xhtml">
     <p>CHARGE:   </p>
  </body></notes>
      </species>
      <species boundaryCondition="false" id="M_ap5a_c">
<notes><body xmlns="http://www.w3.org/1999/xhtml">
     <p>CHARGE:   </p>
  </body></notes>
      </species>
      <species boundaryCondition="false" id="M_5apru_c">
<notes><body xmlns="http://www.w3.org/1999/xhtml">
     <p>CHARGE:   </p>
  </body></notes>
      </species>
      <species boundaryCondition="false" id="M_5aprbu_c">
<notes><body xmlns="http://www.w3.org/1999/xhtml">
     <p>CHARGE:   </p>
  </body></notes>
      </species>
      <species boundaryCondition="false" id="M_arab_L_c">
<notes><body xmlns="http://www.w3.org/1999/xhtml">
     <p>CHARGE:   </p>
  </body></notes>
      </species>
      <species boundaryCondition="false" id="M_rbl_L_c">
<notes><body xmlns="http://www.w3.org/1999/xhtml">
     <p>CHARGE:   </p>
  </body></notes>
      </species>
      <species boundaryCondition="false" id="M_arab_L_p">
<notes><body xmlns="http://www.w3.org/1999/xhtml">
     <p>CHARGE:   </p>
  </body></notes>
      </species>
      <species boundaryCondition="false" id="M_arbtn_fe3_p">
<notes><body xmlns="http://www.w3.org/1999/xhtml">
     <p>CHARGE:   </p>
  </body></notes>
      </species>
      <species boundaryCondition="false" id="M_arbtn_fe3_c">
<notes><body xmlns="http://www.w3.org/1999/xhtml">
     <p>CHARGE:   </p>
  </body></notes>
      </species>
      <species boundaryCondition="false" id="M_arbtn_c">
<notes><body xmlns="http://www.w3.org/1999/xhtml">
     <p>CHARGE:   </p>
  </body></notes>
      </species>
      <species boundaryCondition="false" id="M_fe2_c">
<notes><body xmlns="http://www.w3.org/1999/xhtml">
     <p>CHARGE:   </p>
  </body></notes>
      </species>
      <species boundaryCondition="false" id="M_fmnh2_c">
<notes><body xmlns="http://www.w3.org/1999/xhtml">
     <p>CHARGE:   </p>
  </body></notes>
      </species>
      <species boundaryCondition="false" id="M_fmn_c">
<notes><body xmlns="http://www.w3.org/1999/xhtml">
     <p>CHARGE:   </p>
  </body></notes>
      </species>
      <species boundaryCondition="false" id="M_rbflvrd_c">
<notes><body xmlns="http://www.w3.org/1999/xhtml">
     <p>CHARGE:   </p>
  </body></notes>
      </species>
      <species boundaryCondition="false" id="M_ribflv_c">
<notes><body xmlns="http://www.w3.org/1999/xhtml">
     <p>CHARGE:   </p>
  </body></notes>
      </species>
      <species boundaryCondition="false" id="M_arbtn_p">
<notes><body xmlns="http://www.w3.org/1999/xhtml">
     <p>CHARGE:   </p>
  </body></notes>
      </species>
      <species boundaryCondition="false" id="M_arg_L_p">
<notes><body xmlns="http://www.w3.org/1999/xhtml">
     <p>CHARGE:   </p>
  </body></notes>
      </species>
      <species boundaryCondition="false" id="M_arg_L_c">
<notes><body xmlns="http://www.w3.org/1999/xhtml">
     <p>CHARGE:   </p>
  </body></notes>
      </species>
      <species boundaryCondition="false" id="M_co2_p">
<notes><body xmlns="http://www.w3.org/1999/xhtml">
     <p>CHARGE:   </p>
  </body></notes>
      </species>
      <species boundaryCondition="false" id="M_orn_p">
<notes><body xmlns="http://www.w3.org/1999/xhtml">
     <p>CHARGE:   </p>
  </body></notes>
      </species>
      <species boundaryCondition="false" id="M_argsuc_c">
<notes><body xmlns="http://www.w3.org/1999/xhtml">
     <p>CHARGE:   </p>
  </body></notes>
      </species>
      <species boundaryCondition="false" id="M_citr_L_c">
<notes><body xmlns="http://www.w3.org/1999/xhtml">
     <p>CHARGE:   </p>
  </body></notes>
      </species>
      <species boundaryCondition="false" id="M_trnaarg_c">
<notes><body xmlns="http://www.w3.org/1999/xhtml">
     <p>CHARGE:   </p>
  </body></notes>
      </species>
      <species boundaryCondition="false" id="M_argtrna_c">
<notes><body xmlns="http://www.w3.org/1999/xhtml">
     <p>CHARGE:   </p>
  </body></notes>
      </species>
      <species boundaryCondition="false" id="M_aspsa_c">
<notes><body xmlns="http://www.w3.org/1999/xhtml">
     <p>CHARGE:   </p>
  </body></notes>
      </species>
      <species boundaryCondition="false" id="M_4pasp_c">
<notes><body xmlns="http://www.w3.org/1999/xhtml">
     <p>CHARGE:   </p>
  </body></notes>
      </species>
      <species boundaryCondition="false" id="M_ascb6p_c">
<notes><body xmlns="http://www.w3.org/1999/xhtml">
     <p>CHARGE:   </p>
  </body></notes>
      </species>
      <species boundaryCondition="false" id="M_ascb_L_p">
<notes><body xmlns="http://www.w3.org/1999/xhtml">
     <p>CHARGE:   </p>
  </body></notes>
      </species>
      <species boundaryCondition="false" id="M_asn_L_p">
<notes><body xmlns="http://www.w3.org/1999/xhtml">
     <p>CHARGE:   </p>
  </body></notes>
      </species>
      <species boundaryCondition="false" id="M_asn_L_c">
<notes><body xmlns="http://www.w3.org/1999/xhtml">
     <p>CHARGE:   </p>
  </body></notes>
      </species>
      <species boundaryCondition="false" id="M_asp_L_p">
<notes><body xmlns="http://www.w3.org/1999/xhtml">
     <p>CHARGE:   </p>
  </body></notes>
      </species>
      <species boundaryCondition="false" id="M_trnaasn_c">
<notes><body xmlns="http://www.w3.org/1999/xhtml">
     <p>CHARGE:   </p>
  </body></notes>
      </species>
      <species boundaryCondition="false" id="M_asntrna_c">
<notes><body xmlns="http://www.w3.org/1999/xhtml">
     <p>CHARGE:   </p>
  </body></notes>
      </species>
      <species boundaryCondition="false" id="M_aso3_c">
<notes><body xmlns="http://www.w3.org/1999/xhtml">
     <p>CHARGE:   </p>
  </body></notes>
      </species>
      <species boundaryCondition="false" id="M_aso3_p">
<notes><body xmlns="http://www.w3.org/1999/xhtml">
     <p>CHARGE:   </p>
  </body></notes>
      </species>
      <species boundaryCondition="false" id="M_ala_B_c">
<notes><body xmlns="http://www.w3.org/1999/xhtml">
     <p>CHARGE:   </p>
  </body></notes>
      </species>
      <species boundaryCondition="false" id="M_cbp_c">
<notes><body xmlns="http://www.w3.org/1999/xhtml">
     <p>CHARGE:   </p>
  </body></notes>
      </species>
      <species boundaryCondition="false" id="M_cbasp_c">
<notes><body xmlns="http://www.w3.org/1999/xhtml">
     <p>CHARGE:   </p>
  </body></notes>
      </species>
      <species boundaryCondition="false" id="M_q8_c">
<notes><body xmlns="http://www.w3.org/1999/xhtml">
     <p>CHARGE:   </p>
  </body></notes>
      </species>
      <species boundaryCondition="false" id="M_iasp_c">
<notes><body xmlns="http://www.w3.org/1999/xhtml">
     <p>CHARGE:   </p>
  </body></notes>
      </species>
      <species boundaryCondition="false" id="M_q8h2_c">
<notes><body xmlns="http://www.w3.org/1999/xhtml">
     <p>CHARGE:   </p>
  </body></notes>
      </species>
      <species boundaryCondition="false" id="M_mqn8_c">
<notes><body xmlns="http://www.w3.org/1999/xhtml">
     <p>CHARGE:   </p>
  </body></notes>
      </species>
      <species boundaryCondition="false" id="M_succ_c">
<notes><body xmlns="http://www.w3.org/1999/xhtml">
     <p>CHARGE:   </p>
  </body></notes>
      </species>
      <species boundaryCondition="false" id="M_oaa_c">
<notes><body xmlns="http://www.w3.org/1999/xhtml">
     <p>CHARGE:   </p>
  </body></notes>
      </species>
      <species boundaryCondition="false" id="M_trnaasp_c">
<notes><body xmlns="http://www.w3.org/1999/xhtml">
     <p>CHARGE:   </p>
  </body></notes>
      </species>
      <species boundaryCondition="false" id="M_asptrna_c">
<notes><body xmlns="http://www.w3.org/1999/xhtml">
     <p>CHARGE:   </p>
  </body></notes>
      </species>
      <species boundaryCondition="false" id="M_aso4_c">
<notes><body xmlns="http://www.w3.org/1999/xhtml">
     <p>CHARGE:   </p>
  </body></notes>
      </species>
      <species boundaryCondition="false" id="M_gthrd_c">
<notes><body xmlns="http://www.w3.org/1999/xhtml">
     <p>CHARGE:   </p>
  </body></notes>
      </species>
      <species boundaryCondition="false" id="M_gthox_c">
<notes><body xmlns="http://www.w3.org/1999/xhtml">
     <p>CHARGE:   </p>
  </body></notes>
      </species>
      <species boundaryCondition="false" id="M_sucarg_c">
<notes><body xmlns="http://www.w3.org/1999/xhtml">
     <p>CHARGE:   </p>
  </body></notes>
      </species>
      <species boundaryCondition="false" id="M_athr_L_c">
<notes><body xmlns="http://www.w3.org/1999/xhtml">
     <p>CHARGE:   </p>
  </body></notes>
      </species>
      <species boundaryCondition="false" id="M_prbatp_c">
<notes><body xmlns="http://www.w3.org/1999/xhtml">
     <p>CHARGE:   </p>
  </body></notes>
      </species>
      <species boundaryCondition="false" id="M_ala_B_p">
<notes><body xmlns="http://www.w3.org/1999/xhtml">
     <p>CHARGE:   </p>
  </body></notes>
      </species>
      <species boundaryCondition="false" id="M_betald_c">
<notes><body xmlns="http://www.w3.org/1999/xhtml">
     <p>CHARGE:   </p>
  </body></notes>
      </species>
      <species boundaryCondition="false" id="M_glyb_c">
<notes><body xmlns="http://www.w3.org/1999/xhtml">
     <p>CHARGE:   </p>
  </body></notes>
      </species>
      <species boundaryCondition="false" id="M_btnso_c">
<notes><body xmlns="http://www.w3.org/1999/xhtml">
     <p>CHARGE:   </p>
  </body></notes>
      </species>
      <species boundaryCondition="false" id="M_btn_c">
<notes><body xmlns="http://www.w3.org/1999/xhtml">
     <p>CHARGE:   </p>
  </body></notes>
      </species>
      <species boundaryCondition="false" id="M_dtbt_c">
<notes><body xmlns="http://www.w3.org/1999/xhtml">
     <p>CHARGE:   </p>
  </body></notes>
      </species>
      <species boundaryCondition="false" id="s_c">
<notes><body xmlns="http://www.w3.org/1999/xhtml">
     <p>CHARGE:   </p>
  </body></notes>
      </species>
      <species boundaryCondition="false" id="M_met_L_c">
<notes><body xmlns="http://www.w3.org/1999/xhtml">
     <p>CHARGE:   </p>
  </body></notes>
      </species>
      <species boundaryCondition="false" id="M_butso3_p">
<notes><body xmlns="http://www.w3.org/1999/xhtml">
     <p>CHARGE:   </p>
  </body></notes>
      </species>
      <species boundaryCondition="false" id="M_butso3_c">
<notes><body xmlns="http://www.w3.org/1999/xhtml">
     <p>CHARGE:   </p>
  </body></notes>
      </species>
      <species boundaryCondition="false" id="M_but_p">
<notes><body xmlns="http://www.w3.org/1999/xhtml">
     <p>CHARGE:   </p>
  </body></notes>
      </species>
      <species boundaryCondition="false" id="M_ca2_c">
<notes><body xmlns="http://www.w3.org/1999/xhtml">
     <p>CHARGE:   </p>
  </body></notes>
      </species>
      <species boundaryCondition="false" id="M_ca2_p">
<notes><body xmlns="http://www.w3.org/1999/xhtml">
     <p>CHARGE:   </p>
  </body></notes>
      </species>
      <species boundaryCondition="false" id="M_15dap_c">
<notes><body xmlns="http://www.w3.org/1999/xhtml">
     <p>CHARGE:   </p>
  </body></notes>
      </species>
      <species boundaryCondition="false" id="M_lys_L_p">
<notes><body xmlns="http://www.w3.org/1999/xhtml">
     <p>CHARGE:   </p>
  </body></notes>
      </species>
      <species boundaryCondition="false" id="M_15dap_p">
<notes><body xmlns="http://www.w3.org/1999/xhtml">
     <p>CHARGE:   </p>
  </body></notes>
      </species>
      <species boundaryCondition="false" id="M_lys_L_c">
<notes><body xmlns="http://www.w3.org/1999/xhtml">
     <p>CHARGE:   </p>
  </body></notes>
      </species>
      <species boundaryCondition="false" id="M_cbi_c">
<notes><body xmlns="http://www.w3.org/1999/xhtml">
     <p>CHARGE:   </p>
  </body></notes>
      </species>
      <species boundaryCondition="false" id="M_pppi_c">
<notes><body xmlns="http://www.w3.org/1999/xhtml">
     <p>CHARGE:   </p>
  </body></notes>
      </species>
      <species boundaryCondition="false" id="M_cbi_p">
<notes><body xmlns="http://www.w3.org/1999/xhtml">
     <p>CHARGE:   </p>
  </body></notes>
      </species>
      <species boundaryCondition="false" id="M_cbl1_p">
<notes><body xmlns="http://www.w3.org/1999/xhtml">
     <p>CHARGE:   </p>
  </body></notes>
      </species>
      <species boundaryCondition="false" id="M_cbl1_c">
<notes><body xmlns="http://www.w3.org/1999/xhtml">
     <p>CHARGE:   </p>
  </body></notes>
      </species>
      <species boundaryCondition="false" id="M_cd2_c">
<notes><body xmlns="http://www.w3.org/1999/xhtml">
     <p>CHARGE:   </p>
  </body></notes>
      </species>
      <species boundaryCondition="false" id="M_cd2_p">
<notes><body xmlns="http://www.w3.org/1999/xhtml">
     <p>CHARGE:   </p>
  </body></notes>
      </species>
      <species boundaryCondition="false" id="M_cdpdddecg_c">
<notes><body xmlns="http://www.w3.org/1999/xhtml">
     <p>CHARGE:   </p>
  </body></notes>
      </species>
      <species boundaryCondition="false" id="M_cmp_c">
<notes><body xmlns="http://www.w3.org/1999/xhtml">
     <p>CHARGE:   </p>
  </body></notes>
      </species>
      <species boundaryCondition="false" id="M_cdpdtdecg_c">
<notes><body xmlns="http://www.w3.org/1999/xhtml">
     <p>CHARGE:   </p>
  </body></notes>
      </species>
      <species boundaryCondition="false" id="M_cdpdtdec7eg_c">
<notes><body xmlns="http://www.w3.org/1999/xhtml">
     <p>CHARGE:   </p>
  </body></notes>
      </species>
      <species boundaryCondition="false" id="M_cdpdhdecg_c">
<notes><body xmlns="http://www.w3.org/1999/xhtml">
     <p>CHARGE:   </p>
  </body></notes>
      </species>
      <species boundaryCondition="false" id="M_cdpdhdec9eg_c">
<notes><body xmlns="http://www.w3.org/1999/xhtml">
     <p>CHARGE:   </p>
  </body></notes>
      </species>
      <species boundaryCondition="false" id="M_cdpdodecg_c">
<notes><body xmlns="http://www.w3.org/1999/xhtml">
     <p>CHARGE:   </p>
  </body></notes>
      </species>
      <species boundaryCondition="false" id="M_cdpdodec11eg_c">
<notes><body xmlns="http://www.w3.org/1999/xhtml">
     <p>CHARGE:   </p>
  </body></notes>
      </species>
      <species boundaryCondition="false" id="M_4c2me_c">
<notes><body xmlns="http://www.w3.org/1999/xhtml">
     <p>CHARGE:   </p>
  </body></notes>
      </species>
      <species boundaryCondition="false" id="M_2p4c2me_c">
<notes><body xmlns="http://www.w3.org/1999/xhtml">
     <p>CHARGE:   </p>
  </body></notes>
      </species>
      <species boundaryCondition="false" id="M_cpe160_c">
<notes><body xmlns="http://www.w3.org/1999/xhtml">
     <p>CHARGE:   </p>
  </body></notes>
      </species>
      <species boundaryCondition="false" id="M_cpg160_c">
<notes><body xmlns="http://www.w3.org/1999/xhtml">
     <p>CHARGE:   </p>
  </body></notes>
      </species>
      <species boundaryCondition="false" id="M_cpe180_c">
<notes><body xmlns="http://www.w3.org/1999/xhtml">
     <p>CHARGE:   </p>
  </body></notes>
      </species>
      <species boundaryCondition="false" id="M_cpg180_c">
<notes><body xmlns="http://www.w3.org/1999/xhtml">
     <p>CHARGE:   </p>
  </body></notes>
      </species>
      <species boundaryCondition="false" id="M_cgly_p">
<notes><body xmlns="http://www.w3.org/1999/xhtml">
     <p>CHARGE:   </p>
  </body></notes>
      </species>
      <species boundaryCondition="false" id="M_chol_p">
<notes><body xmlns="http://www.w3.org/1999/xhtml">
     <p>CHARGE:   </p>
  </body></notes>
      </species>
      <species boundaryCondition="false" id="M_chol_c">
<notes><body xmlns="http://www.w3.org/1999/xhtml">
     <p>CHARGE:   </p>
  </body></notes>
      </species>
      <species boundaryCondition="false" id="M_pphn_c">
<notes><body xmlns="http://www.w3.org/1999/xhtml">
     <p>CHARGE:   </p>
  </body></notes>
      </species>
      <species boundaryCondition="false" id="M_3psme_c">
<notes><body xmlns="http://www.w3.org/1999/xhtml">
     <p>CHARGE:   </p>
  </body></notes>
      </species>
      <species boundaryCondition="false" id="M_4hbz_c">
<notes><body xmlns="http://www.w3.org/1999/xhtml">
     <p>CHARGE:   </p>
  </body></notes>
      </species>
      <species boundaryCondition="false" id="M_cinnm_c">
<notes><body xmlns="http://www.w3.org/1999/xhtml">
     <p>CHARGE:   </p>
  </body></notes>
      </species>
      <species boundaryCondition="false" id="M_cenchddd_c">
<notes><body xmlns="http://www.w3.org/1999/xhtml">
     <p>CHARGE:   </p>
  </body></notes>
      </species>
      <species boundaryCondition="false" id="M_cit_p">
<notes><body xmlns="http://www.w3.org/1999/xhtml">
     <p>CHARGE:   </p>
  </body></notes>
      </species>
      <species boundaryCondition="false" id="M_succ_p">
<notes><body xmlns="http://www.w3.org/1999/xhtml">
     <p>CHARGE:   </p>
  </body></notes>
      </species>
      <species boundaryCondition="false" id="M_lipa_cold_p">
<notes><body xmlns="http://www.w3.org/1999/xhtml">
     <p>CHARGE:   </p>
  </body></notes>
      </species>
      <species boundaryCondition="false" id="M_clpn120_p">
<notes><body xmlns="http://www.w3.org/1999/xhtml">
     <p>CHARGE:   </p>
  </body></notes>
      </species>
      <species boundaryCondition="false" id="M_pa120_p">
<notes><body xmlns="http://www.w3.org/1999/xhtml">
     <p>CHARGE:   </p>
  </body></notes>
      </species>
      <species boundaryCondition="false" id="M_pg120_p">
<notes><body xmlns="http://www.w3.org/1999/xhtml">
     <p>CHARGE:   </p>
  </body></notes>
      </species>
      <species boundaryCondition="false" id="M_clpn140_p">
<notes><body xmlns="http://www.w3.org/1999/xhtml">
     <p>CHARGE:   </p>
  </body></notes>
      </species>
      <species boundaryCondition="false" id="M_pa140_p">
<notes><body xmlns="http://www.w3.org/1999/xhtml">
     <p>CHARGE:   </p>
  </body></notes>
      </species>
      <species boundaryCondition="false" id="M_pg140_p">
<notes><body xmlns="http://www.w3.org/1999/xhtml">
     <p>CHARGE:   </p>
  </body></notes>
      </species>
      <species boundaryCondition="false" id="M_clpn141_p">
<notes><body xmlns="http://www.w3.org/1999/xhtml">
     <p>CHARGE:   </p>
  </body></notes>
      </species>
      <species boundaryCondition="false" id="M_pa141_p">
<notes><body xmlns="http://www.w3.org/1999/xhtml">
     <p>CHARGE:   </p>
  </body></notes>
      </species>
      <species boundaryCondition="false" id="M_pg141_p">
<notes><body xmlns="http://www.w3.org/1999/xhtml">
     <p>CHARGE:   </p>
  </body></notes>
      </species>
      <species boundaryCondition="false" id="M_clpn160_p">
<notes><body xmlns="http://www.w3.org/1999/xhtml">
     <p>CHARGE:   </p>
  </body></notes>
      </species>
      <species boundaryCondition="false" id="M_pa160_p">
<notes><body xmlns="http://www.w3.org/1999/xhtml">
     <p>CHARGE:   </p>
  </body></notes>
      </species>
      <species boundaryCondition="false" id="M_clpn161_p">
<notes><body xmlns="http://www.w3.org/1999/xhtml">
     <p>CHARGE:   </p>
  </body></notes>
      </species>
      <species boundaryCondition="false" id="M_pa161_p">
<notes><body xmlns="http://www.w3.org/1999/xhtml">
     <p>CHARGE:   </p>
  </body></notes>
      </species>
      <species boundaryCondition="false" id="M_pg161_p">
<notes><body xmlns="http://www.w3.org/1999/xhtml">
     <p>CHARGE:   </p>
  </body></notes>
      </species>
      <species boundaryCondition="false" id="M_clpn180_p">
<notes><body xmlns="http://www.w3.org/1999/xhtml">
     <p>CHARGE:   </p>
  </body></notes>
      </species>
      <species boundaryCondition="false" id="M_pa180_p">
<notes><body xmlns="http://www.w3.org/1999/xhtml">
     <p>CHARGE:   </p>
  </body></notes>
      </species>
      <species boundaryCondition="false" id="M_pg180_p">
<notes><body xmlns="http://www.w3.org/1999/xhtml">
     <p>CHARGE:   </p>
  </body></notes>
      </species>
      <species boundaryCondition="false" id="M_clpn181_p">
<notes><body xmlns="http://www.w3.org/1999/xhtml">
     <p>CHARGE:   </p>
  </body></notes>
      </species>
      <species boundaryCondition="false" id="M_pa181_p">
<notes><body xmlns="http://www.w3.org/1999/xhtml">
     <p>CHARGE:   </p>
  </body></notes>
      </species>
      <species boundaryCondition="false" id="M_pg181_p">
<notes><body xmlns="http://www.w3.org/1999/xhtml">
     <p>CHARGE:   </p>
  </body></notes>
      </species>
      <species boundaryCondition="false" id="M_glyc_p">
<notes><body xmlns="http://www.w3.org/1999/xhtml">
     <p>CHARGE:   </p>
  </body></notes>
      </species>
      <species boundaryCondition="false" id="M_cl_p">
<notes><body xmlns="http://www.w3.org/1999/xhtml">
     <p>CHARGE:   </p>
  </body></notes>
      </species>
      <species boundaryCondition="false" id="M_cl_c">
<notes><body xmlns="http://www.w3.org/1999/xhtml">
     <p>CHARGE:   </p>
  </body></notes>
      </species>
      <species boundaryCondition="false" id="M_csn_c">
<notes><body xmlns="http://www.w3.org/1999/xhtml">
     <p>CHARGE:   </p>
  </body></notes>
      </species>
      <species boundaryCondition="false" id="M_cmp_p">
<notes><body xmlns="http://www.w3.org/1999/xhtml">
     <p>CHARGE:   </p>
  </body></notes>
      </species>
      <species boundaryCondition="false" id="M_cobalt2_c">
<notes><body xmlns="http://www.w3.org/1999/xhtml">
     <p>CHARGE:   </p>
  </body></notes>
      </species>
      <species boundaryCondition="false" id="M_cobalt2_p">
<notes><body xmlns="http://www.w3.org/1999/xhtml">
     <p>CHARGE:   </p>
  </body></notes>
      </species>
      <species boundaryCondition="false" id="M_colipa_c">
<notes><body xmlns="http://www.w3.org/1999/xhtml">
     <p>CHARGE:   </p>
  </body></notes>
      </species>
      <species boundaryCondition="false" id="M_colipa_p">
<notes><body xmlns="http://www.w3.org/1999/xhtml">
     <p>CHARGE:   </p>
  </body></notes>
      </species>
      <species boundaryCondition="false" id="M_cpgn_p">
<notes><body xmlns="http://www.w3.org/1999/xhtml">
     <p>CHARGE:   </p>
  </body></notes>
      </species>
      <species boundaryCondition="false" id="M_cpgn_c">
<notes><body xmlns="http://www.w3.org/1999/xhtml">
     <p>CHARGE:   </p>
  </body></notes>
      </species>
      <species boundaryCondition="false" id="M_cpgn_un_c">
<notes><body xmlns="http://www.w3.org/1999/xhtml">
     <p>CHARGE:   </p>
  </body></notes>
      </species>
      <species boundaryCondition="false" id="M_cpgn_un_p">
<notes><body xmlns="http://www.w3.org/1999/xhtml">
     <p>CHARGE:   </p>
  </body></notes>
      </species>
      <species boundaryCondition="false" id="M_cpppg3_c">
<notes><body xmlns="http://www.w3.org/1999/xhtml">
     <p>CHARGE:   </p>
  </body></notes>
      </species>
      <species boundaryCondition="false" id="M_pppg9_c">
<notes><body xmlns="http://www.w3.org/1999/xhtml">
     <p>CHARGE:   </p>
  </body></notes>
      </species>
      <species boundaryCondition="false" id="M_crn_p">
<notes><body xmlns="http://www.w3.org/1999/xhtml">
     <p>CHARGE:   </p>
  </body></notes>
      </species>
      <species boundaryCondition="false" id="M_crn_c">
<notes><body xmlns="http://www.w3.org/1999/xhtml">
     <p>CHARGE:   </p>
  </body></notes>
      </species>
      <species boundaryCondition="false" id="M_bbtcoa_c">
<notes><body xmlns="http://www.w3.org/1999/xhtml">
     <p>CHARGE:   </p>
  </body></notes>
      </species>
      <species boundaryCondition="false" id="M_crncoa_c">
<notes><body xmlns="http://www.w3.org/1999/xhtml">
     <p>CHARGE:   </p>
  </body></notes>
      </species>
      <species boundaryCondition="false" id="M_gbbtn_c">
<notes><body xmlns="http://www.w3.org/1999/xhtml">
     <p>CHARGE:   </p>
  </body></notes>
      </species>
      <species boundaryCondition="false" id="M_crnDcoa_c">
<notes><body xmlns="http://www.w3.org/1999/xhtml">
     <p>CHARGE:   </p>
  </body></notes>
      </species>
      <species boundaryCondition="false" id="M_ctbtcoa_c">
<notes><body xmlns="http://www.w3.org/1999/xhtml">
     <p>CHARGE:   </p>
  </body></notes>
      </species>
      <species boundaryCondition="false" id="M_ctbt_c">
<notes><body xmlns="http://www.w3.org/1999/xhtml">
     <p>CHARGE:   </p>
  </body></notes>
      </species>
      <species boundaryCondition="false" id="M_crn_D_p">
<notes><body xmlns="http://www.w3.org/1999/xhtml">
     <p>CHARGE:   </p>
  </body></notes>
      </species>
      <species boundaryCondition="false" id="M_crn_D_c">
<notes><body xmlns="http://www.w3.org/1999/xhtml">
     <p>CHARGE:   </p>
  </body></notes>
      </species>
      <species boundaryCondition="false" id="M_gbbtn_p">
<notes><body xmlns="http://www.w3.org/1999/xhtml">
     <p>CHARGE:   </p>
  </body></notes>
      </species>
      <species boundaryCondition="false" id="M_ura_c">
<notes><body xmlns="http://www.w3.org/1999/xhtml">
     <p>CHARGE:   </p>
  </body></notes>
      </species>
      <species boundaryCondition="false" id="M_csn_p">
<notes><body xmlns="http://www.w3.org/1999/xhtml">
     <p>CHARGE:   </p>
  </body></notes>
      </species>
      <species boundaryCondition="false" id="M_ctbt_p">
<notes><body xmlns="http://www.w3.org/1999/xhtml">
     <p>CHARGE:   </p>
  </body></notes>
      </species>
      <species boundaryCondition="false" id="M_utp_c">
<notes><body xmlns="http://www.w3.org/1999/xhtml">
     <p>CHARGE:   </p>
  </body></notes>
      </species>
      <species boundaryCondition="false" id="M_ctp_c">
<notes><body xmlns="http://www.w3.org/1999/xhtml">
     <p>CHARGE:   </p>
  </body></notes>
      </species>
      <species boundaryCondition="false" id="M_cu_c">
<notes><body xmlns="http://www.w3.org/1999/xhtml">
     <p>CHARGE:   </p>
  </body></notes>
      </species>
      <species boundaryCondition="false" id="M_cu_p">
<notes><body xmlns="http://www.w3.org/1999/xhtml">
     <p>CHARGE:   </p>
  </body></notes>
      </species>
      <species boundaryCondition="false" id="M_cu2_p">
<notes><body xmlns="http://www.w3.org/1999/xhtml">
     <p>CHARGE:   </p>
  </body></notes>
      </species>
      <species boundaryCondition="false" id="M_cu2_c">
<notes><body xmlns="http://www.w3.org/1999/xhtml">
     <p>CHARGE:   </p>
  </body></notes>
      </species>
      <species boundaryCondition="false" id="M_cyan_c">
<notes><body xmlns="http://www.w3.org/1999/xhtml">
     <p>CHARGE:   </p>
  </body></notes>
      </species>
      <species boundaryCondition="false" id="M_tsul_c">
<notes><body xmlns="http://www.w3.org/1999/xhtml">
     <p>CHARGE:   </p>
  </body></notes>
      </species>
      <species boundaryCondition="false" id="M_so3_c">
<notes><body xmlns="http://www.w3.org/1999/xhtml">
     <p>CHARGE:   </p>
  </body></notes>
      </species>
      <species boundaryCondition="false" id="M_tcynt_c">
<notes><body xmlns="http://www.w3.org/1999/xhtml">
     <p>CHARGE:   </p>
  </body></notes>
      </species>
      <species boundaryCondition="false" id="M_cyan_p">
<notes><body xmlns="http://www.w3.org/1999/xhtml">
     <p>CHARGE:   </p>
  </body></notes>
      </species>
      <species boundaryCondition="false" id="M_tsul_p">
<notes><body xmlns="http://www.w3.org/1999/xhtml">
     <p>CHARGE:   </p>
  </body></notes>
      </species>
      <species boundaryCondition="false" id="M_so3_p">
<notes><body xmlns="http://www.w3.org/1999/xhtml">
     <p>CHARGE:   </p>
  </body></notes>
      </species>
      <species boundaryCondition="false" id="M_tcynt_p">
<notes><body xmlns="http://www.w3.org/1999/xhtml">
     <p>CHARGE:   </p>
  </body></notes>
      </species>
      <species boundaryCondition="false" id="M_cynt_c">
<notes><body xmlns="http://www.w3.org/1999/xhtml">
     <p>CHARGE:   </p>
  </body></notes>
      </species>
      <species boundaryCondition="false" id="M_cynt_p">
<notes><body xmlns="http://www.w3.org/1999/xhtml">
     <p>CHARGE:   </p>
  </body></notes>
      </species>
      <species boundaryCondition="false" id="M_cys_L_p">
<notes><body xmlns="http://www.w3.org/1999/xhtml">
     <p>CHARGE:   </p>
  </body></notes>
      </species>
      <species boundaryCondition="false" id="M_cys_D_p">
<notes><body xmlns="http://www.w3.org/1999/xhtml">
     <p>CHARGE:   </p>
  </body></notes>
      </species>
      <species boundaryCondition="false" id="M_cys_D_c">
<notes><body xmlns="http://www.w3.org/1999/xhtml">
     <p>CHARGE:   </p>
  </body></notes>
      </species>
      <species boundaryCondition="false" id="M_h2s_c">
<notes><body xmlns="http://www.w3.org/1999/xhtml">
     <p>CHARGE:   </p>
  </body></notes>
      </species>
      <species boundaryCondition="false" id="M_3sala_c">
<notes><body xmlns="http://www.w3.org/1999/xhtml">
     <p>CHARGE:   </p>
  </body></notes>
      </species>
      <species boundaryCondition="false" id="M_so2_c">
<notes><body xmlns="http://www.w3.org/1999/xhtml">
     <p>CHARGE:   </p>
  </body></notes>
      </species>
      <species boundaryCondition="false" id="M_cyst_L_c">
<notes><body xmlns="http://www.w3.org/1999/xhtml">
     <p>CHARGE:   </p>
  </body></notes>
      </species>
      <species boundaryCondition="false" id="M_hcys_L_c">
<notes><body xmlns="http://www.w3.org/1999/xhtml">
     <p>CHARGE:   </p>
  </body></notes>
      </species>
      <species boundaryCondition="false" id="M_trnacys_c">
<notes><body xmlns="http://www.w3.org/1999/xhtml">
     <p>CHARGE:   </p>
  </body></notes>
      </species>
      <species boundaryCondition="false" id="M_cystrna_c">
<notes><body xmlns="http://www.w3.org/1999/xhtml">
     <p>CHARGE:   </p>
  </body></notes>
      </species>
      <species boundaryCondition="false" id="M_cytd_c">
<notes><body xmlns="http://www.w3.org/1999/xhtml">
     <p>CHARGE:   </p>
  </body></notes>
      </species>
      <species boundaryCondition="false" id="M_uri_c">
<notes><body xmlns="http://www.w3.org/1999/xhtml">
     <p>CHARGE:   </p>
  </body></notes>
      </species>
      <species boundaryCondition="false" id="M_cdp_c">
<notes><body xmlns="http://www.w3.org/1999/xhtml">
     <p>CHARGE:   </p>
  </body></notes>
      </species>
      <species boundaryCondition="false" id="M_dcmp_c">
<notes><body xmlns="http://www.w3.org/1999/xhtml">
     <p>CHARGE:   </p>
  </body></notes>
      </species>
      <species boundaryCondition="false" id="M_dcdp_c">
<notes><body xmlns="http://www.w3.org/1999/xhtml">
     <p>CHARGE:   </p>
  </body></notes>
      </species>
      <species boundaryCondition="false" id="M_dad_2_c">
<notes><body xmlns="http://www.w3.org/1999/xhtml">
     <p>CHARGE:   </p>
  </body></notes>
      </species>
      <species boundaryCondition="false" id="M_din_c">
<notes><body xmlns="http://www.w3.org/1999/xhtml">
     <p>CHARGE:   </p>
  </body></notes>
      </species>
      <species boundaryCondition="false" id="M_damp_c">
<notes><body xmlns="http://www.w3.org/1999/xhtml">
     <p>CHARGE:   </p>
  </body></notes>
      </species>
      <species boundaryCondition="false" id="M_dadp_c">
<notes><body xmlns="http://www.w3.org/1999/xhtml">
     <p>CHARGE:   </p>
  </body></notes>
      </species>
      <species boundaryCondition="false" id="M_dad_2_p">
<notes><body xmlns="http://www.w3.org/1999/xhtml">
     <p>CHARGE:   </p>
  </body></notes>
      </species>
      <species boundaryCondition="false" id="M_damp_p">
<notes><body xmlns="http://www.w3.org/1999/xhtml">
     <p>CHARGE:   </p>
  </body></notes>
      </species>
      <species boundaryCondition="false" id="M_26dap_M_c">
<notes><body xmlns="http://www.w3.org/1999/xhtml">
     <p>CHARGE:   </p>
  </body></notes>
      </species>
      <species boundaryCondition="false" id="M_26dap_LL_c">
<notes><body xmlns="http://www.w3.org/1999/xhtml">
     <p>CHARGE:   </p>
  </body></notes>
      </species>
      <species boundaryCondition="false" id="M_datp_c">
<notes><body xmlns="http://www.w3.org/1999/xhtml">
     <p>CHARGE:   </p>
  </body></notes>
      </species>
      <species boundaryCondition="false" id="M_ditp_c">
<notes><body xmlns="http://www.w3.org/1999/xhtml">
     <p>CHARGE:   </p>
  </body></notes>
      </species>
      <species boundaryCondition="false" id="M_db4p_c">
<notes><body xmlns="http://www.w3.org/1999/xhtml">
     <p>CHARGE:   </p>
  </body></notes>
      </species>
      <species boundaryCondition="false" id="M_dca_p">
<notes><body xmlns="http://www.w3.org/1999/xhtml">
     <p>CHARGE:   </p>
  </body></notes>
      </species>
      <species boundaryCondition="false" id="M_dcmp_p">
<notes><body xmlns="http://www.w3.org/1999/xhtml">
     <p>CHARGE:   </p>
  </body></notes>
      </species>
      <species boundaryCondition="false" id="M_dctp_c">
<notes><body xmlns="http://www.w3.org/1999/xhtml">
     <p>CHARGE:   </p>
  </body></notes>
      </species>
      <species boundaryCondition="false" id="M_dutp_c">
<notes><body xmlns="http://www.w3.org/1999/xhtml">
     <p>CHARGE:   </p>
  </body></notes>
      </species>
      <species boundaryCondition="false" id="M_dcyt_c">
<notes><body xmlns="http://www.w3.org/1999/xhtml">
     <p>CHARGE:   </p>
  </body></notes>
      </species>
      <species boundaryCondition="false" id="M_duri_c">
<notes><body xmlns="http://www.w3.org/1999/xhtml">
     <p>CHARGE:   </p>
  </body></notes>
      </species>
      <species boundaryCondition="false" id="M_dcyt_p">
<notes><body xmlns="http://www.w3.org/1999/xhtml">
     <p>CHARGE:   </p>
  </body></notes>
      </species>
      <species boundaryCondition="false" id="M_ddca_p">
<notes><body xmlns="http://www.w3.org/1999/xhtml">
     <p>CHARGE:   </p>
  </body></notes>
      </species>
      <species boundaryCondition="false" id="M_2dh3dgal_c">
<notes><body xmlns="http://www.w3.org/1999/xhtml">
     <p>CHARGE:   </p>
  </body></notes>
      </species>
      <species boundaryCondition="false" id="M_2dh3dgal6p_c">
<notes><body xmlns="http://www.w3.org/1999/xhtml">
     <p>CHARGE:   </p>
  </body></notes>
      </species>
      <species boundaryCondition="false" id="M_2ddglcn_p">
<notes><body xmlns="http://www.w3.org/1999/xhtml">
     <p>CHARGE:   </p>
  </body></notes>
      </species>
      <species boundaryCondition="false" id="M_2ddg6p_c">
<notes><body xmlns="http://www.w3.org/1999/xhtml">
     <p>CHARGE:   </p>
  </body></notes>
      </species>
      <species boundaryCondition="false" id="M_e4p_c">
<notes><body xmlns="http://www.w3.org/1999/xhtml">
     <p>CHARGE:   </p>
  </body></notes>
      </species>
      <species boundaryCondition="false" id="M_2dda7p_c">
<notes><body xmlns="http://www.w3.org/1999/xhtml">
     <p>CHARGE:   </p>
  </body></notes>
      </species>
      <species boundaryCondition="false" id="M_g3p_c">
<notes><body xmlns="http://www.w3.org/1999/xhtml">
     <p>CHARGE:   </p>
  </body></notes>
      </species>
      <species boundaryCondition="false" id="M_dgmp_c">
<notes><body xmlns="http://www.w3.org/1999/xhtml">
     <p>CHARGE:   </p>
  </body></notes>
      </species>
      <species boundaryCondition="false" id="M_dgdp_c">
<notes><body xmlns="http://www.w3.org/1999/xhtml">
     <p>CHARGE:   </p>
  </body></notes>
      </species>
      <species boundaryCondition="false" id="M_dgmp_p">
<notes><body xmlns="http://www.w3.org/1999/xhtml">
     <p>CHARGE:   </p>
  </body></notes>
      </species>
      <species boundaryCondition="false" id="M_dgsn_p">
<notes><body xmlns="http://www.w3.org/1999/xhtml">
     <p>CHARGE:   </p>
  </body></notes>
      </species>
      <species boundaryCondition="false" id="M_dgsn_c">
<notes><body xmlns="http://www.w3.org/1999/xhtml">
     <p>CHARGE:   </p>
  </body></notes>
      </species>
      <species boundaryCondition="false" id="M_23dhmb_c">
<notes><body xmlns="http://www.w3.org/1999/xhtml">
     <p>CHARGE:   </p>
  </body></notes>
      </species>
      <species boundaryCondition="false" id="M_3mob_c">
<notes><body xmlns="http://www.w3.org/1999/xhtml">
     <p>CHARGE:   </p>
  </body></notes>
      </species>
      <species boundaryCondition="false" id="M_23dhmp_c">
<notes><body xmlns="http://www.w3.org/1999/xhtml">
     <p>CHARGE:   </p>
  </body></notes>
      </species>
      <species boundaryCondition="false" id="M_3mop_c">
<notes><body xmlns="http://www.w3.org/1999/xhtml">
     <p>CHARGE:   </p>
  </body></notes>
      </species>
      <species boundaryCondition="false" id="M_dha_c">
<notes><body xmlns="http://www.w3.org/1999/xhtml">
     <p>CHARGE:   </p>
  </body></notes>
      </species>
      <species boundaryCondition="false" id="M_dhap_c">
<notes><body xmlns="http://www.w3.org/1999/xhtml">
     <p>CHARGE:   </p>
  </body></notes>
      </species>
      <species boundaryCondition="false" id="M_dha_p">
<notes><body xmlns="http://www.w3.org/1999/xhtml">
     <p>CHARGE:   </p>
  </body></notes>
      </species>
      <species boundaryCondition="false" id="M_23ddhb_c">
<notes><body xmlns="http://www.w3.org/1999/xhtml">
     <p>CHARGE:   </p>
  </body></notes>
      </species>
      <species boundaryCondition="false" id="M_23dhb_c">
<notes><body xmlns="http://www.w3.org/1999/xhtml">
     <p>CHARGE:   </p>
  </body></notes>
      </species>
      <species boundaryCondition="false" id="M_23dhba_c">
<notes><body xmlns="http://www.w3.org/1999/xhtml">
     <p>CHARGE:   </p>
  </body></notes>
      </species>
      <species boundaryCondition="false" id="M_23dhbzs_c">
<notes><body xmlns="http://www.w3.org/1999/xhtml">
     <p>CHARGE:   </p>
  </body></notes>
      </species>
      <species boundaryCondition="false" id="M_ser_L_c">
<notes><body xmlns="http://www.w3.org/1999/xhtml">
     <p>CHARGE:   </p>
  </body></notes>
      </species>
      <species boundaryCondition="false" id="M_hkntd_c">
<notes><body xmlns="http://www.w3.org/1999/xhtml">
     <p>CHARGE:   </p>
  </body></notes>
      </species>
      <species boundaryCondition="false" id="M_23dhdp_c">
<notes><body xmlns="http://www.w3.org/1999/xhtml">
     <p>CHARGE:   </p>
  </body></notes>
      </species>
      <species boundaryCondition="false" id="M_thdp_c">
<notes><body xmlns="http://www.w3.org/1999/xhtml">
     <p>CHARGE:   </p>
  </body></notes>
      </species>
      <species boundaryCondition="false" id="M_dhf_c">
<notes><body xmlns="http://www.w3.org/1999/xhtml">
     <p>CHARGE:   </p>
  </body></notes>
      </species>
      <species boundaryCondition="false" id="M_dhpt_c">
<notes><body xmlns="http://www.w3.org/1999/xhtml">
     <p>CHARGE:   </p>
  </body></notes>
      </species>
      <species boundaryCondition="false" id="M_dhna_c">
<notes><body xmlns="http://www.w3.org/1999/xhtml">
     <p>CHARGE:   </p>
  </body></notes>
      </species>
      <species boundaryCondition="false" id="M_octdp_c">
<notes><body xmlns="http://www.w3.org/1999/xhtml">
     <p>CHARGE:   </p>
  </body></notes>
      </species>
      <species boundaryCondition="false" id="M_dhnpt_c">
<notes><body xmlns="http://www.w3.org/1999/xhtml">
     <p>CHARGE:   </p>
  </body></notes>
      </species>
      <species boundaryCondition="false" id="M_6hmhpt_c">
<notes><body xmlns="http://www.w3.org/1999/xhtml">
     <p>CHARGE:   </p>
  </body></notes>
      </species>
      <species boundaryCondition="false" id="M_gcald_c">
<notes><body xmlns="http://www.w3.org/1999/xhtml">
     <p>CHARGE:   </p>
  </body></notes>
      </species>
      <species boundaryCondition="false" id="M_dhor_S_c">
<notes><body xmlns="http://www.w3.org/1999/xhtml">
     <p>CHARGE:   </p>
  </body></notes>
      </species>
      <species boundaryCondition="false" id="M_orot_c">
<notes><body xmlns="http://www.w3.org/1999/xhtml">
     <p>CHARGE:   </p>
  </body></notes>
      </species>
      <species boundaryCondition="false" id="M_cechddd_c">
<notes><body xmlns="http://www.w3.org/1999/xhtml">
     <p>CHARGE:   </p>
  </body></notes>
      </species>
      <species boundaryCondition="false" id="M_25drapp_c">
<notes><body xmlns="http://www.w3.org/1999/xhtml">
     <p>CHARGE:   </p>
  </body></notes>
      </species>
      <species boundaryCondition="false" id="M_6hmhptpp_c">
<notes><body xmlns="http://www.w3.org/1999/xhtml">
     <p>CHARGE:   </p>
  </body></notes>
      </species>
      <species boundaryCondition="false" id="M_dhptd_c">
<notes><body xmlns="http://www.w3.org/1999/xhtml">
     <p>CHARGE:   </p>
  </body></notes>
      </species>
      <species boundaryCondition="false" id="M_hmfurn_c">
<notes><body xmlns="http://www.w3.org/1999/xhtml">
     <p>CHARGE:   </p>
  </body></notes>
      </species>
      <species boundaryCondition="false" id="M_ahdt_c">
<notes><body xmlns="http://www.w3.org/1999/xhtml">
     <p>CHARGE:   </p>
  </body></notes>
      </species>
      <species boundaryCondition="false" id="M_dhmptp_c">
<notes><body xmlns="http://www.w3.org/1999/xhtml">
     <p>CHARGE:   </p>
  </body></notes>
      </species>
      <species boundaryCondition="false" id="M_3dhq_c">
<notes><body xmlns="http://www.w3.org/1999/xhtml">
     <p>CHARGE:   </p>
  </body></notes>
      </species>
      <species boundaryCondition="false" id="M_3dhsk_c">
<notes><body xmlns="http://www.w3.org/1999/xhtml">
     <p>CHARGE:   </p>
  </body></notes>
      </species>
      <species boundaryCondition="false" id="M_dimp_p">
<notes><body xmlns="http://www.w3.org/1999/xhtml">
     <p>CHARGE:   </p>
  </body></notes>
      </species>
      <species boundaryCondition="false" id="M_din_p">
<notes><body xmlns="http://www.w3.org/1999/xhtml">
     <p>CHARGE:   </p>
  </body></notes>
      </species>
      <species boundaryCondition="false" id="M_25dkglcn_c">
<notes><body xmlns="http://www.w3.org/1999/xhtml">
     <p>CHARGE:   </p>
  </body></notes>
      </species>
      <species boundaryCondition="false" id="M_dkmpp_c">
<notes><body xmlns="http://www.w3.org/1999/xhtml">
     <p>CHARGE:   </p>
  </body></notes>
      </species>
      <species boundaryCondition="false" id="M_2kmb_c">
<notes><body xmlns="http://www.w3.org/1999/xhtml">
     <p>CHARGE:   </p>
  </body></notes>
      </species>
      <species boundaryCondition="false" id="M_lac_D_p">
<notes><body xmlns="http://www.w3.org/1999/xhtml">
     <p>CHARGE:   </p>
  </body></notes>
      </species>
      <species boundaryCondition="false" id="M_4hba_c">
<notes><body xmlns="http://www.w3.org/1999/xhtml">
     <p>CHARGE:   </p>
  </body></notes>
      </species>
      <species boundaryCondition="false" id="M_aacald_c">
<notes><body xmlns="http://www.w3.org/1999/xhtml">
     <p>CHARGE:   </p>
  </body></notes>
      </species>
      <species boundaryCondition="false" id="M_oxam_c">
<notes><body xmlns="http://www.w3.org/1999/xhtml">
     <p>CHARGE:   </p>
  </body></notes>
      </species>
      <species boundaryCondition="false" id="M_dmpp_c">
<notes><body xmlns="http://www.w3.org/1999/xhtml">
     <p>CHARGE:   </p>
  </body></notes>
      </species>
      <species boundaryCondition="false" id="M_ipdp_c">
<notes><body xmlns="http://www.w3.org/1999/xhtml">
     <p>CHARGE:   </p>
  </body></notes>
      </species>
      <species boundaryCondition="false" id="M_grdp_c">
<notes><body xmlns="http://www.w3.org/1999/xhtml">
     <p>CHARGE:   </p>
  </body></notes>
      </species>
      <species boundaryCondition="false" id="M_h2mb4p_c">
<notes><body xmlns="http://www.w3.org/1999/xhtml">
     <p>CHARGE:   </p>
  </body></notes>
      </species>
      <species boundaryCondition="false" id="M_2omhmbl_c">
<notes><body xmlns="http://www.w3.org/1999/xhtml">
     <p>CHARGE:   </p>
  </body></notes>
      </species>
      <species boundaryCondition="false" id="M_dmso_c">
<notes><body xmlns="http://www.w3.org/1999/xhtml">
     <p>CHARGE:   </p>
  </body></notes>
      </species>
      <species boundaryCondition="false" id="M_dms_c">
<notes><body xmlns="http://www.w3.org/1999/xhtml">
     <p>CHARGE:   </p>
  </body></notes>
      </species>
      <species boundaryCondition="false" id="M_dmso_p">
<notes><body xmlns="http://www.w3.org/1999/xhtml">
     <p>CHARGE:   </p>
  </body></notes>
      </species>
      <species boundaryCondition="false" id="M_dms_p">
<notes><body xmlns="http://www.w3.org/1999/xhtml">
     <p>CHARGE:   </p>
  </body></notes>
      </species>
      <species boundaryCondition="false" id="M_2dmmq8_c">
<notes><body xmlns="http://www.w3.org/1999/xhtml">
     <p>CHARGE:   </p>
  </body></notes>
      </species>
      <species boundaryCondition="false" id="M_dhpmp_c">
<notes><body xmlns="http://www.w3.org/1999/xhtml">
     <p>CHARGE:   </p>
  </body></notes>
      </species>
      <species boundaryCondition="false" id="M_23doguln_c">
<notes><body xmlns="http://www.w3.org/1999/xhtml">
     <p>CHARGE:   </p>
  </body></notes>
      </species>
      <species boundaryCondition="false" id="M_dpcoa_c">
<notes><body xmlns="http://www.w3.org/1999/xhtml">
     <p>CHARGE:   </p>
  </body></notes>
      </species>
      <species boundaryCondition="false" id="M_2dhp_c">
<notes><body xmlns="http://www.w3.org/1999/xhtml">
     <p>CHARGE:   </p>
  </body></notes>
      </species>
      <species boundaryCondition="false" id="M_pant_R_c">
<notes><body xmlns="http://www.w3.org/1999/xhtml">
     <p>CHARGE:   </p>
  </body></notes>
      </species>
      <species boundaryCondition="false" id="M_2dr5p_c">
<notes><body xmlns="http://www.w3.org/1999/xhtml">
     <p>CHARGE:   </p>
  </body></notes>
      </species>
      <species boundaryCondition="false" id="M_dsbard_p">
<notes><body xmlns="http://www.w3.org/1999/xhtml">
     <p>CHARGE:   </p>
  </body></notes>
      </species>
      <species boundaryCondition="false" id="M_dsbaox_p">
<notes><body xmlns="http://www.w3.org/1999/xhtml">
     <p>CHARGE:   </p>
  </body></notes>
      </species>
      <species boundaryCondition="false" id="M_dsbcox_p">
<notes><body xmlns="http://www.w3.org/1999/xhtml">
     <p>CHARGE:   </p>
  </body></notes>
      </species>
      <species boundaryCondition="false" id="M_gthrd_p">
<notes><body xmlns="http://www.w3.org/1999/xhtml">
     <p>CHARGE:   </p>
  </body></notes>
      </species>
      <species boundaryCondition="false" id="M_dsbcrd_p">
<notes><body xmlns="http://www.w3.org/1999/xhtml">
     <p>CHARGE:   </p>
  </body></notes>
      </species>
      <species boundaryCondition="false" id="M_gthox_p">
<notes><body xmlns="http://www.w3.org/1999/xhtml">
     <p>CHARGE:   </p>
  </body></notes>
      </species>
      <species boundaryCondition="false" id="M_dsbdox_c">
<notes><body xmlns="http://www.w3.org/1999/xhtml">
     <p>CHARGE:   </p>
  </body></notes>
      </species>
      <species boundaryCondition="false" id="M_trdrd_c">
<notes><body xmlns="http://www.w3.org/1999/xhtml">
     <p>CHARGE:   </p>
  </body></notes>
      </species>
      <species boundaryCondition="false" id="M_dsbdrd_c">
<notes><body xmlns="http://www.w3.org/1999/xhtml">
     <p>CHARGE:   </p>
  </body></notes>
      </species>
      <species boundaryCondition="false" id="M_trdox_c">
<notes><body xmlns="http://www.w3.org/1999/xhtml">
     <p>CHARGE:   </p>
  </body></notes>
      </species>
      <species boundaryCondition="false" id="M_dsbgox_p">
<notes><body xmlns="http://www.w3.org/1999/xhtml">
     <p>CHARGE:   </p>
  </body></notes>
      </species>
      <species boundaryCondition="false" id="M_dsbgrd_p">
<notes><body xmlns="http://www.w3.org/1999/xhtml">
     <p>CHARGE:   </p>
  </body></notes>
      </species>
      <species boundaryCondition="false" id="M_ser_D_c">
<notes><body xmlns="http://www.w3.org/1999/xhtml">
     <p>CHARGE:   </p>
  </body></notes>
      </species>
      <species boundaryCondition="false" id="M_2amsa_c">
<notes><body xmlns="http://www.w3.org/1999/xhtml">
     <p>CHARGE:   </p>
  </body></notes>
      </species>
      <species boundaryCondition="false" id="M_ser_D_p">
<notes><body xmlns="http://www.w3.org/1999/xhtml">
     <p>CHARGE:   </p>
  </body></notes>
      </species>
      <species boundaryCondition="false" id="M_dtmp_c">
<notes><body xmlns="http://www.w3.org/1999/xhtml">
     <p>CHARGE:   </p>
  </body></notes>
      </species>
      <species boundaryCondition="false" id="M_dtmp_p">
<notes><body xmlns="http://www.w3.org/1999/xhtml">
     <p>CHARGE:   </p>
  </body></notes>
      </species>
      <species boundaryCondition="false" id="M_dump_p">
<notes><body xmlns="http://www.w3.org/1999/xhtml">
     <p>CHARGE:   </p>
  </body></notes>
      </species>
      <species boundaryCondition="false" id="M_dump_c">
<notes><body xmlns="http://www.w3.org/1999/xhtml">
     <p>CHARGE:   </p>
  </body></notes>
      </species>
      <species boundaryCondition="false" id="M_2dr1p_c">
<notes><body xmlns="http://www.w3.org/1999/xhtml">
     <p>CHARGE:   </p>
  </body></notes>
      </species>
      <species boundaryCondition="false" id="M_duri_p">
<notes><body xmlns="http://www.w3.org/1999/xhtml">
     <p>CHARGE:   </p>
  </body></notes>
      </species>
      <species boundaryCondition="false" id="M_dxyl5p_c">
<notes><body xmlns="http://www.w3.org/1999/xhtml">
     <p>CHARGE:   </p>
  </body></notes>
      </species>
      <species boundaryCondition="false" id="M_2me4p_c">
<notes><body xmlns="http://www.w3.org/1999/xhtml">
     <p>CHARGE:   </p>
  </body></notes>
      </species>
      <species boundaryCondition="false" id="M_dxyl_c">
<notes><body xmlns="http://www.w3.org/1999/xhtml">
     <p>CHARGE:   </p>
  </body></notes>
      </species>
      <species boundaryCondition="false" id="M_4per_c">
<notes><body xmlns="http://www.w3.org/1999/xhtml">
     <p>CHARGE:   </p>
  </body></notes>
      </species>
      <species boundaryCondition="false" id="M_eca4colipa_p">
<notes><body xmlns="http://www.w3.org/1999/xhtml">
     <p>CHARGE:   </p>
  </body></notes>
      </species>
      <species boundaryCondition="false" id="M_eca4und_p">
<notes><body xmlns="http://www.w3.org/1999/xhtml">
     <p>CHARGE:   </p>
  </body></notes>
      </species>
      <species boundaryCondition="false" id="M_udcpdp_p">
<notes><body xmlns="http://www.w3.org/1999/xhtml">
     <p>CHARGE:   </p>
  </body></notes>
      </species>
      <species boundaryCondition="false" id="M_unagamuf_p">
<notes><body xmlns="http://www.w3.org/1999/xhtml">
     <p>CHARGE:   </p>
  </body></notes>
      </species>
      <species boundaryCondition="false" id="M_eca2und_p">
<notes><body xmlns="http://www.w3.org/1999/xhtml">
     <p>CHARGE:   </p>
  </body></notes>
      </species>
      <species boundaryCondition="false" id="M_eca3und_p">
<notes><body xmlns="http://www.w3.org/1999/xhtml">
     <p>CHARGE:   </p>
  </body></notes>
      </species>
      <species boundaryCondition="false" id="M_3hbcoa_c">
<notes><body xmlns="http://www.w3.org/1999/xhtml">
     <p>CHARGE:   </p>
  </body></notes>
      </species>
      <species boundaryCondition="false" id="M_3hhcoa_c">
<notes><body xmlns="http://www.w3.org/1999/xhtml">
     <p>CHARGE:   </p>
  </body></notes>
      </species>
      <species boundaryCondition="false" id="M_3hocoa_c">
<notes><body xmlns="http://www.w3.org/1999/xhtml">
     <p>CHARGE:   </p>
  </body></notes>
      </species>
      <species boundaryCondition="false" id="M_3hdcoa_c">
<notes><body xmlns="http://www.w3.org/1999/xhtml">
     <p>CHARGE:   </p>
  </body></notes>
      </species>
      <species boundaryCondition="false" id="M_3hddcoa_c">
<notes><body xmlns="http://www.w3.org/1999/xhtml">
     <p>CHARGE:   </p>
  </body></notes>
      </species>
      <species boundaryCondition="false" id="M_3htdcoa_c">
<notes><body xmlns="http://www.w3.org/1999/xhtml">
     <p>CHARGE:   </p>
  </body></notes>
      </species>
      <species boundaryCondition="false" id="M_3hhdcoa_c">
<notes><body xmlns="http://www.w3.org/1999/xhtml">
     <p>CHARGE:   </p>
  </body></notes>
      </species>
      <species boundaryCondition="false" id="M_3hodcoa_c">
<notes><body xmlns="http://www.w3.org/1999/xhtml">
     <p>CHARGE:   </p>
  </body></notes>
      </species>
      <species boundaryCondition="false" id="M_6pgc_c">
<notes><body xmlns="http://www.w3.org/1999/xhtml">
     <p>CHARGE:   </p>
  </body></notes>
      </species>
      <species boundaryCondition="false" id="M_kdo2lipid4_c">
<notes><body xmlns="http://www.w3.org/1999/xhtml">
     <p>CHARGE:   </p>
  </body></notes>
      </species>
      <species boundaryCondition="false" id="M_kdo2lipid4L_c">
<notes><body xmlns="http://www.w3.org/1999/xhtml">
     <p>CHARGE:   </p>
  </body></notes>
      </species>
      <species boundaryCondition="false" id="M_lipa_c">
<notes><body xmlns="http://www.w3.org/1999/xhtml">
     <p>CHARGE:   </p>
  </body></notes>
      </species>
      <species boundaryCondition="false" id="M_kdo2lipid4p_c">
<notes><body xmlns="http://www.w3.org/1999/xhtml">
     <p>CHARGE:   </p>
  </body></notes>
      </species>
      <species boundaryCondition="false" id="M_lipa_cold_c">
<notes><body xmlns="http://www.w3.org/1999/xhtml">
     <p>CHARGE:   </p>
  </body></notes>
      </species>
      <species boundaryCondition="false" id="M_enlipa_p">
<notes><body xmlns="http://www.w3.org/1999/xhtml">
     <p>CHARGE:   </p>
  </body></notes>
      </species>
      <species boundaryCondition="false" id="M_2pg_c">
<notes><body xmlns="http://www.w3.org/1999/xhtml">
     <p>CHARGE:   </p>
  </body></notes>
      </species>
      <species boundaryCondition="false" id="M_seramp_c">
<notes><body xmlns="http://www.w3.org/1999/xhtml">
     <p>CHARGE:   </p>
  </body></notes>
      </species>
      <species boundaryCondition="false" id="M_enter_c">
<notes><body xmlns="http://www.w3.org/1999/xhtml">
     <p>CHARGE:   </p>
  </body></notes>
      </species>
      <species boundaryCondition="false" id="M_feenter_c">
<notes><body xmlns="http://www.w3.org/1999/xhtml">
     <p>CHARGE:   </p>
  </body></notes>
      </species>
      <species boundaryCondition="false" id="M_fe3_c">
<notes><body xmlns="http://www.w3.org/1999/xhtml">
     <p>CHARGE:   </p>
  </body></notes>
      </species>
      <species boundaryCondition="false" id="M_etha_c">
<notes><body xmlns="http://www.w3.org/1999/xhtml">
     <p>CHARGE:   </p>
  </body></notes>
      </species>
      <species boundaryCondition="false" id="M_etha_p">
<notes><body xmlns="http://www.w3.org/1999/xhtml">
     <p>CHARGE:   </p>
  </body></notes>
      </species>
      <species boundaryCondition="false" id="M_ethso3_p">
<notes><body xmlns="http://www.w3.org/1999/xhtml">
     <p>CHARGE:   </p>
  </body></notes>
      </species>
      <species boundaryCondition="false" id="M_ethso3_c">
<notes><body xmlns="http://www.w3.org/1999/xhtml">
     <p>CHARGE:   </p>
  </body></notes>
      </species>
      <species boundaryCondition="false" id="M_etoh_p">
<notes><body xmlns="http://www.w3.org/1999/xhtml">
     <p>CHARGE:   </p>
  </body></notes>
      </species>
      <species boundaryCondition="false" id="M_fru_c">
<notes><body xmlns="http://www.w3.org/1999/xhtml">
     <p>CHARGE:   </p>
  </body></notes>
      </species>
      <species boundaryCondition="false" id="M_f6p_p">
<notes><body xmlns="http://www.w3.org/1999/xhtml">
     <p>CHARGE:   </p>
  </body></notes>
      </species>
      <species boundaryCondition="false" id="M_tdecoa_c">
<notes><body xmlns="http://www.w3.org/1999/xhtml">
     <p>CHARGE:   </p>
  </body></notes>
      </species>
      <species boundaryCondition="false" id="M_hdcoa_c">
<notes><body xmlns="http://www.w3.org/1999/xhtml">
     <p>CHARGE:   </p>
  </body></notes>
      </species>
      <species boundaryCondition="false" id="M_odecoa_c">
<notes><body xmlns="http://www.w3.org/1999/xhtml">
     <p>CHARGE:   </p>
  </body></notes>
      </species>
      <species boundaryCondition="false" id="M_hxa_c">
<notes><body xmlns="http://www.w3.org/1999/xhtml">
     <p>CHARGE:   </p>
  </body></notes>
      </species>
      <species boundaryCondition="false" id="M_ttdca_p">
<notes><body xmlns="http://www.w3.org/1999/xhtml">
     <p>CHARGE:   </p>
  </body></notes>
      </species>
      <species boundaryCondition="false" id="M_ttdcea_p">
<notes><body xmlns="http://www.w3.org/1999/xhtml">
     <p>CHARGE:   </p>
  </body></notes>
      </species>
      <species boundaryCondition="false" id="M_hdca_p">
<notes><body xmlns="http://www.w3.org/1999/xhtml">
     <p>CHARGE:   </p>
  </body></notes>
      </species>
      <species boundaryCondition="false" id="M_hdcea_p">
<notes><body xmlns="http://www.w3.org/1999/xhtml">
     <p>CHARGE:   </p>
  </body></notes>
      </species>
      <species boundaryCondition="false" id="M_ocdca_p">
<notes><body xmlns="http://www.w3.org/1999/xhtml">
     <p>CHARGE:   </p>
  </body></notes>
      </species>
      <species boundaryCondition="false" id="M_ocdcea_p">
<notes><body xmlns="http://www.w3.org/1999/xhtml">
     <p>CHARGE:   </p>
  </body></notes>
      </species>
      <species boundaryCondition="false" id="M_hxa_p">
<notes><body xmlns="http://www.w3.org/1999/xhtml">
     <p>CHARGE:   </p>
  </body></notes>
      </species>
      <species boundaryCondition="false" id="M_octa_p">
<notes><body xmlns="http://www.w3.org/1999/xhtml">
     <p>CHARGE:   </p>
  </body></notes>
      </species>
      <species boundaryCondition="false" id="M_hmgth_c">
<notes><body xmlns="http://www.w3.org/1999/xhtml">
     <p>CHARGE:   </p>
  </body></notes>
      </species>
      <species boundaryCondition="false" id="M_Sfglutth_c">
<notes><body xmlns="http://www.w3.org/1999/xhtml">
     <p>CHARGE:   </p>
  </body></notes>
      </species>
      <species boundaryCondition="false" id="M_fald_p">
<notes><body xmlns="http://www.w3.org/1999/xhtml">
     <p>CHARGE:   </p>
  </body></notes>
      </species>
      <species boundaryCondition="false" id="M_fald_c">
<notes><body xmlns="http://www.w3.org/1999/xhtml">
     <p>CHARGE:   </p>
  </body></notes>
      </species>
      <species boundaryCondition="false" id="M_fdp_c">
<notes><body xmlns="http://www.w3.org/1999/xhtml">
     <p>CHARGE:   </p>
  </body></notes>
      </species>
      <species boundaryCondition="false" id="M_fuc_L_c">
<notes><body xmlns="http://www.w3.org/1999/xhtml">
     <p>CHARGE:   </p>
  </body></notes>
      </species>
      <species boundaryCondition="false" id="M_fcl_L_c">
<notes><body xmlns="http://www.w3.org/1999/xhtml">
     <p>CHARGE:   </p>
  </body></notes>
      </species>
      <species boundaryCondition="false" id="M_fc1p_c">
<notes><body xmlns="http://www.w3.org/1999/xhtml">
     <p>CHARGE:   </p>
  </body></notes>
      </species>
      <species boundaryCondition="false" id="M_lald_L_c">
<notes><body xmlns="http://www.w3.org/1999/xhtml">
     <p>CHARGE:   </p>
  </body></notes>
      </species>
      <species boundaryCondition="false" id="M_ppp9_c">
<notes><body xmlns="http://www.w3.org/1999/xhtml">
     <p>CHARGE:   </p>
  </body></notes>
      </species>
      <species boundaryCondition="false" id="M_pheme_c">
<notes><body xmlns="http://www.w3.org/1999/xhtml">
     <p>CHARGE:   </p>
  </body></notes>
      </species>
      <species boundaryCondition="false" id="M_for_p">
<notes><body xmlns="http://www.w3.org/1999/xhtml">
     <p>CHARGE:   </p>
  </body></notes>
      </species>
      <species boundaryCondition="false" id="M_isetac_c">
<notes><body xmlns="http://www.w3.org/1999/xhtml">
     <p>CHARGE:   </p>
  </body></notes>
      </species>
      <species boundaryCondition="false" id="M_mso3_c">
<notes><body xmlns="http://www.w3.org/1999/xhtml">
     <p>CHARGE:   </p>
  </body></notes>
      </species>
      <species boundaryCondition="false" id="M_sulfac_c">
<notes><body xmlns="http://www.w3.org/1999/xhtml">
     <p>CHARGE:   </p>
  </body></notes>
      </species>
      <species boundaryCondition="false" id="M_glx_c">
<notes><body xmlns="http://www.w3.org/1999/xhtml">
     <p>CHARGE:   </p>
  </body></notes>
      </species>
      <species boundaryCondition="false" id="M_fe2_p">
<notes><body xmlns="http://www.w3.org/1999/xhtml">
     <p>CHARGE:   </p>
  </body></notes>
      </species>
      <species boundaryCondition="false" id="M_fe3_p">
<notes><body xmlns="http://www.w3.org/1999/xhtml">
     <p>CHARGE:   </p>
  </body></notes>
      </species>
      <species boundaryCondition="false" id="M_fe3dcit_p">
<notes><body xmlns="http://www.w3.org/1999/xhtml">
     <p>CHARGE:   </p>
  </body></notes>
      </species>
      <species boundaryCondition="false" id="M_fe3dhbzs_c">
<notes><body xmlns="http://www.w3.org/1999/xhtml">
     <p>CHARGE:   </p>
  </body></notes>
      </species>
      <species boundaryCondition="false" id="M_fe3dhbzs_p">
<notes><body xmlns="http://www.w3.org/1999/xhtml">
     <p>CHARGE:   </p>
  </body></notes>
      </species>
      <species boundaryCondition="false" id="M_fe3hox_p">
<notes><body xmlns="http://www.w3.org/1999/xhtml">
     <p>CHARGE:   </p>
  </body></notes>
      </species>
      <species boundaryCondition="false" id="M_fe3hox_c">
<notes><body xmlns="http://www.w3.org/1999/xhtml">
     <p>CHARGE:   </p>
  </body></notes>
      </species>
      <species boundaryCondition="false" id="M_fe3hox_un_c">
<notes><body xmlns="http://www.w3.org/1999/xhtml">
     <p>CHARGE:   </p>
  </body></notes>
      </species>
      <species boundaryCondition="false" id="M_fe3hox_un_p">
<notes><body xmlns="http://www.w3.org/1999/xhtml">
     <p>CHARGE:   </p>
  </body></notes>
      </species>
      <species boundaryCondition="false" id="M_fecrm_p">
<notes><body xmlns="http://www.w3.org/1999/xhtml">
     <p>CHARGE:   </p>
  </body></notes>
      </species>
      <species boundaryCondition="false" id="M_fecrm_c">
<notes><body xmlns="http://www.w3.org/1999/xhtml">
     <p>CHARGE:   </p>
  </body></notes>
      </species>
      <species boundaryCondition="false" id="M_fecrm_un_c">
<notes><body xmlns="http://www.w3.org/1999/xhtml">
     <p>CHARGE:   </p>
  </body></notes>
      </species>
      <species boundaryCondition="false" id="M_fecrm_un_p">
<notes><body xmlns="http://www.w3.org/1999/xhtml">
     <p>CHARGE:   </p>
  </body></notes>
      </species>
      <species boundaryCondition="false" id="M_feenter_p">
<notes><body xmlns="http://www.w3.org/1999/xhtml">
     <p>CHARGE:   </p>
  </body></notes>
      </species>
      <species boundaryCondition="false" id="M_enter_p">
<notes><body xmlns="http://www.w3.org/1999/xhtml">
     <p>CHARGE:   </p>
  </body></notes>
      </species>
      <species boundaryCondition="false" id="M_feoxam_p">
<notes><body xmlns="http://www.w3.org/1999/xhtml">
     <p>CHARGE:   </p>
  </body></notes>
      </species>
      <species boundaryCondition="false" id="M_feoxam_c">
<notes><body xmlns="http://www.w3.org/1999/xhtml">
     <p>CHARGE:   </p>
  </body></notes>
      </species>
      <species boundaryCondition="false" id="M_feoxam_un_c">
<notes><body xmlns="http://www.w3.org/1999/xhtml">
     <p>CHARGE:   </p>
  </body></notes>
      </species>
      <species boundaryCondition="false" id="M_feoxam_un_p">
<notes><body xmlns="http://www.w3.org/1999/xhtml">
     <p>CHARGE:   </p>
  </body></notes>
      </species>
      <species boundaryCondition="false" id="M_suc6p_c">
<notes><body xmlns="http://www.w3.org/1999/xhtml">
     <p>CHARGE:   </p>
  </body></notes>
      </species>
      <species boundaryCondition="false" id="M_h2_c">
<notes><body xmlns="http://www.w3.org/1999/xhtml">
     <p>CHARGE:   </p>
  </body></notes>
      </species>
      <species boundaryCondition="false" id="M_fldox_c">
<notes><body xmlns="http://www.w3.org/1999/xhtml">
     <p>CHARGE:   </p>
  </body></notes>
      </species>
      <species boundaryCondition="false" id="M_fldrd_c">
<notes><body xmlns="http://www.w3.org/1999/xhtml">
     <p>CHARGE:   </p>
  </body></notes>
      </species>
      <species boundaryCondition="false" id="M_mettrna_c">
<notes><body xmlns="http://www.w3.org/1999/xhtml">
     <p>CHARGE:   </p>
  </body></notes>
      </species>
      <species boundaryCondition="false" id="M_fmettrna_c">
<notes><body xmlns="http://www.w3.org/1999/xhtml">
     <p>CHARGE:   </p>
  </body></notes>
      </species>
      <species boundaryCondition="false" id="M_f1p_c">
<notes><body xmlns="http://www.w3.org/1999/xhtml">
     <p>CHARGE:   </p>
  </body></notes>
      </species>
      <species boundaryCondition="false" id="M_frulysp_c">
<notes><body xmlns="http://www.w3.org/1999/xhtml">
     <p>CHARGE:   </p>
  </body></notes>
      </species>
      <species boundaryCondition="false" id="M_psclys_c">
<notes><body xmlns="http://www.w3.org/1999/xhtml">
     <p>CHARGE:   </p>
  </body></notes>
      </species>
      <species boundaryCondition="false" id="M_frulys_c">
<notes><body xmlns="http://www.w3.org/1999/xhtml">
     <p>CHARGE:   </p>
  </body></notes>
      </species>
      <species boundaryCondition="false" id="M_frulys_p">
<notes><body xmlns="http://www.w3.org/1999/xhtml">
     <p>CHARGE:   </p>
  </body></notes>
      </species>
      <species boundaryCondition="false" id="M_fru_p">
<notes><body xmlns="http://www.w3.org/1999/xhtml">
     <p>CHARGE:   </p>
  </body></notes>
      </species>
      <species boundaryCondition="false" id="M_fruur_p">
<notes><body xmlns="http://www.w3.org/1999/xhtml">
     <p>CHARGE:   </p>
  </body></notes>
      </species>
      <species boundaryCondition="false" id="M_fruur_c">
<notes><body xmlns="http://www.w3.org/1999/xhtml">
     <p>CHARGE:   </p>
  </body></notes>
      </species>
      <species boundaryCondition="false" id="M_fuc_L_p">
<notes><body xmlns="http://www.w3.org/1999/xhtml">
     <p>CHARGE:   </p>
  </body></notes>
      </species>
      <species boundaryCondition="false" id="M_mal_L_c">
<notes><body xmlns="http://www.w3.org/1999/xhtml">
     <p>CHARGE:   </p>
  </body></notes>
      </species>
      <species boundaryCondition="false" id="M_fum_p">
<notes><body xmlns="http://www.w3.org/1999/xhtml">
     <p>CHARGE:   </p>
  </body></notes>
      </species>
      <species boundaryCondition="false" id="M_gam1p_c">
<notes><body xmlns="http://www.w3.org/1999/xhtml">
     <p>CHARGE:   </p>
  </body></notes>
      </species>
      <species boundaryCondition="false" id="M_acgam1p_c">
<notes><body xmlns="http://www.w3.org/1999/xhtml">
     <p>CHARGE:   </p>
  </body></notes>
      </species>
      <species boundaryCondition="false" id="M_g1p_p">
<notes><body xmlns="http://www.w3.org/1999/xhtml">
     <p>CHARGE:   </p>
  </body></notes>
      </species>
      <species boundaryCondition="false" id="M_glc_D_p">
<notes><body xmlns="http://www.w3.org/1999/xhtml">
     <p>CHARGE:   </p>
  </body></notes>
      </species>
      <species boundaryCondition="false" id="M_dttp_c">
<notes><body xmlns="http://www.w3.org/1999/xhtml">
     <p>CHARGE:   </p>
  </body></notes>
      </species>
      <species boundaryCondition="false" id="M_g1p_c">
<notes><body xmlns="http://www.w3.org/1999/xhtml">
     <p>CHARGE:   </p>
  </body></notes>
      </species>
      <species boundaryCondition="false" id="M_dtdpglu_c">
<notes><body xmlns="http://www.w3.org/1999/xhtml">
     <p>CHARGE:   </p>
  </body></notes>
      </species>
      <species boundaryCondition="false" id="M_glu1sa_c">
<notes><body xmlns="http://www.w3.org/1999/xhtml">
     <p>CHARGE:   </p>
  </body></notes>
      </species>
      <species boundaryCondition="false" id="M_5aop_c">
<notes><body xmlns="http://www.w3.org/1999/xhtml">
     <p>CHARGE:   </p>
  </body></notes>
      </species>
      <species boundaryCondition="false" id="M_glyc2p_p">
<notes><body xmlns="http://www.w3.org/1999/xhtml">
     <p>CHARGE:   </p>
  </body></notes>
      </species>
      <species boundaryCondition="false" id="M_glyc3p_c">
<notes><body xmlns="http://www.w3.org/1999/xhtml">
     <p>CHARGE:   </p>
  </body></notes>
      </species>
      <species boundaryCondition="false" id="M_g3pc_p">
<notes><body xmlns="http://www.w3.org/1999/xhtml">
     <p>CHARGE:   </p>
  </body></notes>
      </species>
      <species boundaryCondition="false" id="M_g3pc_c">
<notes><body xmlns="http://www.w3.org/1999/xhtml">
     <p>CHARGE:   </p>
  </body></notes>
      </species>
      <species boundaryCondition="false" id="M_g3pe_p">
<notes><body xmlns="http://www.w3.org/1999/xhtml">
     <p>CHARGE:   </p>
  </body></notes>
      </species>
      <species boundaryCondition="false" id="M_g3pe_c">
<notes><body xmlns="http://www.w3.org/1999/xhtml">
     <p>CHARGE:   </p>
  </body></notes>
      </species>
      <species boundaryCondition="false" id="M_g3pg_p">
<notes><body xmlns="http://www.w3.org/1999/xhtml">
     <p>CHARGE:   </p>
  </body></notes>
      </species>
      <species boundaryCondition="false" id="M_g3pg_c">
<notes><body xmlns="http://www.w3.org/1999/xhtml">
     <p>CHARGE:   </p>
  </body></notes>
      </species>
      <species boundaryCondition="false" id="M_g3pi_p">
<notes><body xmlns="http://www.w3.org/1999/xhtml">
     <p>CHARGE:   </p>
  </body></notes>
      </species>
      <species boundaryCondition="false" id="M_g3pi_c">
<notes><body xmlns="http://www.w3.org/1999/xhtml">
     <p>CHARGE:   </p>
  </body></notes>
      </species>
      <species boundaryCondition="false" id="M_g3ps_p">
<notes><body xmlns="http://www.w3.org/1999/xhtml">
     <p>CHARGE:   </p>
  </body></notes>
      </species>
      <species boundaryCondition="false" id="M_g3ps_c">
<notes><body xmlns="http://www.w3.org/1999/xhtml">
     <p>CHARGE:   </p>
  </body></notes>
      </species>
      <species boundaryCondition="false" id="M_glu5sa_c">
<notes><body xmlns="http://www.w3.org/1999/xhtml">
     <p>CHARGE:   </p>
  </body></notes>
      </species>
      <species boundaryCondition="false" id="M_1pyr5c_c">
<notes><body xmlns="http://www.w3.org/1999/xhtml">
     <p>CHARGE:   </p>
  </body></notes>
      </species>
      <species boundaryCondition="false" id="M_glu5p_c">
<notes><body xmlns="http://www.w3.org/1999/xhtml">
     <p>CHARGE:   </p>
  </body></notes>
      </species>
      <species boundaryCondition="false" id="M_6pgl_c">
<notes><body xmlns="http://www.w3.org/1999/xhtml">
     <p>CHARGE:   </p>
  </body></notes>
      </species>
      <species boundaryCondition="false" id="M_g6p_p">
<notes><body xmlns="http://www.w3.org/1999/xhtml">
     <p>CHARGE:   </p>
  </body></notes>
      </species>
      <species boundaryCondition="false" id="M_gal1p_p">
<notes><body xmlns="http://www.w3.org/1999/xhtml">
     <p>CHARGE:   </p>
  </body></notes>
      </species>
      <species boundaryCondition="false" id="M_gal_p">
<notes><body xmlns="http://www.w3.org/1999/xhtml">
     <p>CHARGE:   </p>
  </body></notes>
      </species>
      <species boundaryCondition="false" id="M_gal_c">
<notes><body xmlns="http://www.w3.org/1999/xhtml">
     <p>CHARGE:   </p>
  </body></notes>
      </species>
      <species boundaryCondition="false" id="M_gal_bD_p">
<notes><body xmlns="http://www.w3.org/1999/xhtml">
     <p>CHARGE:   </p>
  </body></notes>
      </species>
      <species boundaryCondition="false" id="M_galct_D_c">
<notes><body xmlns="http://www.w3.org/1999/xhtml">
     <p>CHARGE:   </p>
  </body></notes>
      </species>
      <species boundaryCondition="false" id="M_5dh4dglc_c">
<notes><body xmlns="http://www.w3.org/1999/xhtml">
     <p>CHARGE:   </p>
  </body></notes>
      </species>
      <species boundaryCondition="false" id="M_galctn_L_c">
<notes><body xmlns="http://www.w3.org/1999/xhtml">
     <p>CHARGE:   </p>
  </body></notes>
      </species>
      <species boundaryCondition="false" id="M_tagur_c">
<notes><body xmlns="http://www.w3.org/1999/xhtml">
     <p>CHARGE:   </p>
  </body></notes>
      </species>
      <species boundaryCondition="false" id="M_galctn_D_c">
<notes><body xmlns="http://www.w3.org/1999/xhtml">
     <p>CHARGE:   </p>
  </body></notes>
      </species>
      <species boundaryCondition="false" id="M_galctn_L_p">
<notes><body xmlns="http://www.w3.org/1999/xhtml">
     <p>CHARGE:   </p>
  </body></notes>
      </species>
      <species boundaryCondition="false" id="M_galctn_D_p">
<notes><body xmlns="http://www.w3.org/1999/xhtml">
     <p>CHARGE:   </p>
  </body></notes>
      </species>
      <species boundaryCondition="false" id="M_galct_D_p">
<notes><body xmlns="http://www.w3.org/1999/xhtml">
     <p>CHARGE:   </p>
  </body></notes>
      </species>
      <species boundaryCondition="false" id="M_gal1p_c">
<notes><body xmlns="http://www.w3.org/1999/xhtml">
     <p>CHARGE:   </p>
  </body></notes>
      </species>
      <species boundaryCondition="false" id="M_melib_c">
<notes><body xmlns="http://www.w3.org/1999/xhtml">
     <p>CHARGE:   </p>
  </body></notes>
      </species>
      <species boundaryCondition="false" id="M_gicolipa_c">
<notes><body xmlns="http://www.w3.org/1999/xhtml">
     <p>CHARGE:   </p>
  </body></notes>
      </species>
      <species boundaryCondition="false" id="M_udpg_c">
<notes><body xmlns="http://www.w3.org/1999/xhtml">
     <p>CHARGE:   </p>
  </body></notes>
      </species>
      <species boundaryCondition="false" id="M_gagicolipa_c">
<notes><body xmlns="http://www.w3.org/1999/xhtml">
     <p>CHARGE:   </p>
  </body></notes>
      </species>
      <species boundaryCondition="false" id="M_galt_p">
<notes><body xmlns="http://www.w3.org/1999/xhtml">
     <p>CHARGE:   </p>
  </body></notes>
      </species>
      <species boundaryCondition="false" id="M_galt1p_c">
<notes><body xmlns="http://www.w3.org/1999/xhtml">
     <p>CHARGE:   </p>
  </body></notes>
      </species>
      <species boundaryCondition="false" id="M_galur_p">
<notes><body xmlns="http://www.w3.org/1999/xhtml">
     <p>CHARGE:   </p>
  </body></notes>
      </species>
      <species boundaryCondition="false" id="M_galur_c">
<notes><body xmlns="http://www.w3.org/1999/xhtml">
     <p>CHARGE:   </p>
  </body></notes>
      </species>
      <species boundaryCondition="false" id="M_gam6p_p">
<notes><body xmlns="http://www.w3.org/1999/xhtml">
     <p>CHARGE:   </p>
  </body></notes>
      </species>
      <species boundaryCondition="false" id="M_gam_p">
<notes><body xmlns="http://www.w3.org/1999/xhtml">
     <p>CHARGE:   </p>
  </body></notes>
      </species>
      <species boundaryCondition="false" id="M_13dpg_c">
<notes><body xmlns="http://www.w3.org/1999/xhtml">
     <p>CHARGE:   </p>
  </body></notes>
      </species>
      <species boundaryCondition="false" id="M_gar_c">
<notes><body xmlns="http://www.w3.org/1999/xhtml">
     <p>CHARGE:   </p>
  </body></notes>
      </species>
      <species boundaryCondition="false" id="M_fgam_c">
<notes><body xmlns="http://www.w3.org/1999/xhtml">
     <p>CHARGE:   </p>
  </body></notes>
      </species>
      <species boundaryCondition="false" id="M_glyclt_c">
<notes><body xmlns="http://www.w3.org/1999/xhtml">
     <p>CHARGE:   </p>
  </body></notes>
      </species>
      <species boundaryCondition="false" id="M_gdpddman_c">
<notes><body xmlns="http://www.w3.org/1999/xhtml">
     <p>CHARGE:   </p>
  </body></notes>
      </species>
      <species boundaryCondition="false" id="M_gdpofuc_c">
<notes><body xmlns="http://www.w3.org/1999/xhtml">
     <p>CHARGE:   </p>
  </body></notes>
      </species>
      <species boundaryCondition="false" id="M_ppgpp_c">
<notes><body xmlns="http://www.w3.org/1999/xhtml">
     <p>CHARGE:   </p>
  </body></notes>
      </species>
      <species boundaryCondition="false" id="M_gdpmann_c">
<notes><body xmlns="http://www.w3.org/1999/xhtml">
     <p>CHARGE:   </p>
  </body></notes>
      </species>
      <species boundaryCondition="false" id="M_man_c">
<notes><body xmlns="http://www.w3.org/1999/xhtml">
     <p>CHARGE:   </p>
  </body></notes>
      </species>
      <species boundaryCondition="false" id="M_man1p_c">
<notes><body xmlns="http://www.w3.org/1999/xhtml">
     <p>CHARGE:   </p>
  </body></notes>
      </species>
      <species boundaryCondition="false" id="M_gdp_p">
<notes><body xmlns="http://www.w3.org/1999/xhtml">
     <p>CHARGE:   </p>
  </body></notes>
      </species>
      <species boundaryCondition="false" id="M_ggbutal_c">
<notes><body xmlns="http://www.w3.org/1999/xhtml">
     <p>CHARGE:   </p>
  </body></notes>
      </species>
      <species boundaryCondition="false" id="M_gg4abut_c">
<notes><body xmlns="http://www.w3.org/1999/xhtml">
     <p>CHARGE:   </p>
  </body></notes>
      </species>
      <species boundaryCondition="false" id="M_ggptrc_c">
<notes><body xmlns="http://www.w3.org/1999/xhtml">
     <p>CHARGE:   </p>
  </body></notes>
      </species>
      <species boundaryCondition="false" id="M_mlthf_c">
<notes><body xmlns="http://www.w3.org/1999/xhtml">
     <p>CHARGE:   </p>
  </body></notes>
      </species>
      <species boundaryCondition="false" id="M_glycogen_c">
<notes><body xmlns="http://www.w3.org/1999/xhtml">
     <p>CHARGE:   </p>
  </body></notes>
      </species>
      <species boundaryCondition="false" id="M_bglycogen_c">
<notes><body xmlns="http://www.w3.org/1999/xhtml">
     <p>CHARGE:   </p>
  </body></notes>
      </species>
      <species boundaryCondition="false" id="M_acglc_D_c">
<notes><body xmlns="http://www.w3.org/1999/xhtml">
     <p>CHARGE:   </p>
  </body></notes>
      </species>
      <species boundaryCondition="false" id="M_glcn_p">
<notes><body xmlns="http://www.w3.org/1999/xhtml">
     <p>CHARGE:   </p>
  </body></notes>
      </species>
      <species boundaryCondition="false" id="M_2h3oppan_c">
<notes><body xmlns="http://www.w3.org/1999/xhtml">
     <p>CHARGE:   </p>
  </body></notes>
      </species>
      <species boundaryCondition="false" id="M_glcr_c">
<notes><body xmlns="http://www.w3.org/1999/xhtml">
     <p>CHARGE:   </p>
  </body></notes>
      </species>
      <species boundaryCondition="false" id="M_glcr_p">
<notes><body xmlns="http://www.w3.org/1999/xhtml">
     <p>CHARGE:   </p>
  </body></notes>
      </species>
      <species boundaryCondition="false" id="M_adpglc_c">
<notes><body xmlns="http://www.w3.org/1999/xhtml">
     <p>CHARGE:   </p>
  </body></notes>
      </species>
      <species boundaryCondition="false" id="M_icolipa_c">
<notes><body xmlns="http://www.w3.org/1999/xhtml">
     <p>CHARGE:   </p>
  </body></notes>
      </species>
      <species boundaryCondition="false" id="M_ggagicolipa_c">
<notes><body xmlns="http://www.w3.org/1999/xhtml">
     <p>CHARGE:   </p>
  </body></notes>
      </species>
      <species boundaryCondition="false" id="M_gggagicolipa_c">
<notes><body xmlns="http://www.w3.org/1999/xhtml">
     <p>CHARGE:   </p>
  </body></notes>
      </species>
      <species boundaryCondition="false" id="M_glcur1p_p">
<notes><body xmlns="http://www.w3.org/1999/xhtml">
     <p>CHARGE:   </p>
  </body></notes>
      </species>
      <species boundaryCondition="false" id="M_glcur_p">
<notes><body xmlns="http://www.w3.org/1999/xhtml">
     <p>CHARGE:   </p>
  </body></notes>
      </species>
      <species boundaryCondition="false" id="M_glcur_c">
<notes><body xmlns="http://www.w3.org/1999/xhtml">
     <p>CHARGE:   </p>
  </body></notes>
      </species>
      <species boundaryCondition="false" id="M_gln_L_p">
<notes><body xmlns="http://www.w3.org/1999/xhtml">
     <p>CHARGE:   </p>
  </body></notes>
      </species>
      <species boundaryCondition="false" id="M_trnagln_c">
<notes><body xmlns="http://www.w3.org/1999/xhtml">
     <p>CHARGE:   </p>
  </body></notes>
      </species>
      <species boundaryCondition="false" id="M_glntrna_c">
<notes><body xmlns="http://www.w3.org/1999/xhtml">
     <p>CHARGE:   </p>
  </body></notes>
      </species>
      <species boundaryCondition="false" id="M_tag6p_D_c">
<notes><body xmlns="http://www.w3.org/1999/xhtml">
     <p>CHARGE:   </p>
  </body></notes>
      </species>
      <species boundaryCondition="false" id="M_glu_L_p">
<notes><body xmlns="http://www.w3.org/1999/xhtml">
     <p>CHARGE:   </p>
  </body></notes>
      </species>
      <species boundaryCondition="false" id="M_glucys_c">
<notes><body xmlns="http://www.w3.org/1999/xhtml">
     <p>CHARGE:   </p>
  </body></notes>
      </species>
      <species boundaryCondition="false" id="M_pram_c">
<notes><body xmlns="http://www.w3.org/1999/xhtml">
     <p>CHARGE:   </p>
  </body></notes>
      </species>
      <species boundaryCondition="false" id="M_glu_D_c">
<notes><body xmlns="http://www.w3.org/1999/xhtml">
     <p>CHARGE:   </p>
  </body></notes>
      </species>
      <species boundaryCondition="false" id="M_glutrna_c">
<notes><body xmlns="http://www.w3.org/1999/xhtml">
     <p>CHARGE:   </p>
  </body></notes>
      </species>
      <species boundaryCondition="false" id="M_trnaglu_c">
<notes><body xmlns="http://www.w3.org/1999/xhtml">
     <p>CHARGE:   </p>
  </body></notes>
      </species>
      <species boundaryCondition="false" id="M_glyald_p">
<notes><body xmlns="http://www.w3.org/1999/xhtml">
     <p>CHARGE:   </p>
  </body></notes>
      </species>
      <species boundaryCondition="false" id="M_glyb_p">
<notes><body xmlns="http://www.w3.org/1999/xhtml">
     <p>CHARGE:   </p>
  </body></notes>
      </species>
      <species boundaryCondition="false" id="M_glyc3p_p">
<notes><body xmlns="http://www.w3.org/1999/xhtml">
     <p>CHARGE:   </p>
  </body></notes>
      </species>
      <species boundaryCondition="false" id="M_glyc_R_p">
<notes><body xmlns="http://www.w3.org/1999/xhtml">
     <p>CHARGE:   </p>
  </body></notes>
      </species>
      <species boundaryCondition="false" id="M_glyc_R_c">
<notes><body xmlns="http://www.w3.org/1999/xhtml">
     <p>CHARGE:   </p>
  </body></notes>
      </species>
      <species boundaryCondition="false" id="M_3pg_c">
<notes><body xmlns="http://www.w3.org/1999/xhtml">
     <p>CHARGE:   </p>
  </body></notes>
      </species>
      <species boundaryCondition="false" id="M_glyclt_p">
<notes><body xmlns="http://www.w3.org/1999/xhtml">
     <p>CHARGE:   </p>
  </body></notes>
      </species>
      <species boundaryCondition="false" id="M_lgt_S_c">
<notes><body xmlns="http://www.w3.org/1999/xhtml">
     <p>CHARGE:   </p>
  </body></notes>
      </species>
      <species boundaryCondition="false" id="M_gly_p">
<notes><body xmlns="http://www.w3.org/1999/xhtml">
     <p>CHARGE:   </p>
  </body></notes>
      </species>
      <species boundaryCondition="false" id="M_trnagly_c">
<notes><body xmlns="http://www.w3.org/1999/xhtml">
     <p>CHARGE:   </p>
  </body></notes>
      </species>
      <species boundaryCondition="false" id="M_glytrna_c">
<notes><body xmlns="http://www.w3.org/1999/xhtml">
     <p>CHARGE:   </p>
  </body></notes>
      </species>
      <species boundaryCondition="false" id="M_gmhep1p_c">
<notes><body xmlns="http://www.w3.org/1999/xhtml">
     <p>CHARGE:   </p>
  </body></notes>
      </species>
      <species boundaryCondition="false" id="M_gmhep7p_c">
<notes><body xmlns="http://www.w3.org/1999/xhtml">
     <p>CHARGE:   </p>
  </body></notes>
      </species>
      <species boundaryCondition="false" id="M_gmhep17bp_c">
<notes><body xmlns="http://www.w3.org/1999/xhtml">
     <p>CHARGE:   </p>
  </body></notes>
      </species>
      <species boundaryCondition="false" id="M_xmp_c">
<notes><body xmlns="http://www.w3.org/1999/xhtml">
     <p>CHARGE:   </p>
  </body></notes>
      </species>
      <species boundaryCondition="false" id="M_gmp_p">
<notes><body xmlns="http://www.w3.org/1999/xhtml">
     <p>CHARGE:   </p>
  </body></notes>
      </species>
      <species boundaryCondition="false" id="M_gdpfuc_c">
<notes><body xmlns="http://www.w3.org/1999/xhtml">
     <p>CHARGE:   </p>
  </body></notes>
      </species>
      <species boundaryCondition="false" id="M_gp4g_c">
<notes><body xmlns="http://www.w3.org/1999/xhtml">
     <p>CHARGE:   </p>
  </body></notes>
      </species>
      <species boundaryCondition="false" id="M_ser_L_p">
<notes><body xmlns="http://www.w3.org/1999/xhtml">
     <p>CHARGE:   </p>
  </body></notes>
      </species>
      <species boundaryCondition="false" id="M_inost_c">
<notes><body xmlns="http://www.w3.org/1999/xhtml">
     <p>CHARGE:   </p>
  </body></notes>
      </species>
      <species boundaryCondition="false" id="M_inost_p">
<notes><body xmlns="http://www.w3.org/1999/xhtml">
     <p>CHARGE:   </p>
  </body></notes>
      </species>
      <species boundaryCondition="false" id="M_frdp_c">
<notes><body xmlns="http://www.w3.org/1999/xhtml">
     <p>CHARGE:   </p>
  </body></notes>
      </species>
      <species boundaryCondition="false" id="M_grxox_c">
<notes><body xmlns="http://www.w3.org/1999/xhtml">
     <p>CHARGE:   </p>
  </body></notes>
      </species>
      <species boundaryCondition="false" id="M_grxrd_c">
<notes><body xmlns="http://www.w3.org/1999/xhtml">
     <p>CHARGE:   </p>
  </body></notes>
      </species>
      <species boundaryCondition="false" id="M_gsn_c">
<notes><body xmlns="http://www.w3.org/1999/xhtml">
     <p>CHARGE:   </p>
  </body></notes>
      </species>
      <species boundaryCondition="false" id="M_gtspmd_c">
<notes><body xmlns="http://www.w3.org/1999/xhtml">
     <p>CHARGE:   </p>
  </body></notes>
      </species>
      <species boundaryCondition="false" id="M_spmd_c">
<notes><body xmlns="http://www.w3.org/1999/xhtml">
     <p>CHARGE:   </p>
  </body></notes>
      </species>
      <species boundaryCondition="false" id="M_gdptp_c">
<notes><body xmlns="http://www.w3.org/1999/xhtml">
     <p>CHARGE:   </p>
  </body></notes>
      </species>
      <species boundaryCondition="false" id="M_xtp_c">
<notes><body xmlns="http://www.w3.org/1999/xhtml">
     <p>CHARGE:   </p>
  </body></notes>
      </species>
      <species boundaryCondition="false" id="M_gtp_p">
<notes><body xmlns="http://www.w3.org/1999/xhtml">
     <p>CHARGE:   </p>
  </body></notes>
      </species>
      <species boundaryCondition="false" id="M_gua_c">
<notes><body xmlns="http://www.w3.org/1999/xhtml">
     <p>CHARGE:   </p>
  </body></notes>
      </species>
      <species boundaryCondition="false" id="M_xan_c">
<notes><body xmlns="http://www.w3.org/1999/xhtml">
     <p>CHARGE:   </p>
  </body></notes>
      </species>
      <species boundaryCondition="false" id="M_gua_p">
<notes><body xmlns="http://www.w3.org/1999/xhtml">
     <p>CHARGE:   </p>
  </body></notes>
      </species>
      <species boundaryCondition="false" id="M_so4_c">
<notes><body xmlns="http://www.w3.org/1999/xhtml">
     <p>CHARGE:   </p>
  </body></notes>
      </species>
      <species boundaryCondition="false" id="M_h2s_p">
<notes><body xmlns="http://www.w3.org/1999/xhtml">
     <p>CHARGE:   </p>
  </body></notes>
      </species>
      <species boundaryCondition="false" id="M_h2_p">
<notes><body xmlns="http://www.w3.org/1999/xhtml">
     <p>CHARGE:   </p>
  </body></notes>
      </species>
      <species boundaryCondition="false" id="M_3ohcoa_c">
<notes><body xmlns="http://www.w3.org/1999/xhtml">
     <p>CHARGE:   </p>
  </body></notes>
      </species>
      <species boundaryCondition="false" id="M_3oocoa_c">
<notes><body xmlns="http://www.w3.org/1999/xhtml">
     <p>CHARGE:   </p>
  </body></notes>
      </species>
      <species boundaryCondition="false" id="M_3odcoa_c">
<notes><body xmlns="http://www.w3.org/1999/xhtml">
     <p>CHARGE:   </p>
  </body></notes>
      </species>
      <species boundaryCondition="false" id="M_3oddcoa_c">
<notes><body xmlns="http://www.w3.org/1999/xhtml">
     <p>CHARGE:   </p>
  </body></notes>
      </species>
      <species boundaryCondition="false" id="M_3otdcoa_c">
<notes><body xmlns="http://www.w3.org/1999/xhtml">
     <p>CHARGE:   </p>
  </body></notes>
      </species>
      <species boundaryCondition="false" id="M_3ohdcoa_c">
<notes><body xmlns="http://www.w3.org/1999/xhtml">
     <p>CHARGE:   </p>
  </body></notes>
      </species>
      <species boundaryCondition="false" id="M_3oodcoa_c">
<notes><body xmlns="http://www.w3.org/1999/xhtml">
     <p>CHARGE:   </p>
  </body></notes>
      </species>
      <species boundaryCondition="false" id="M_3ophb_c">
<notes><body xmlns="http://www.w3.org/1999/xhtml">
     <p>CHARGE:   </p>
  </body></notes>
      </species>
      <species boundaryCondition="false" id="M_3hcinnm_p">
<notes><body xmlns="http://www.w3.org/1999/xhtml">
     <p>CHARGE:   </p>
  </body></notes>
      </species>
      <species boundaryCondition="false" id="M_mmet_c">
<notes><body xmlns="http://www.w3.org/1999/xhtml">
     <p>CHARGE:   </p>
  </body></notes>
      </species>
      <species boundaryCondition="false" id="M_hemeO_c">
<notes><body xmlns="http://www.w3.org/1999/xhtml">
     <p>CHARGE:   </p>
  </body></notes>
      </species>
      <species boundaryCondition="false" id="M_hhlipa_c">
<notes><body xmlns="http://www.w3.org/1999/xhtml">
     <p>CHARGE:   </p>
  </body></notes>
      </species>
      <species boundaryCondition="false" id="M_phhlipa_c">
<notes><body xmlns="http://www.w3.org/1999/xhtml">
     <p>CHARGE:   </p>
  </body></notes>
      </species>
      <species boundaryCondition="false" id="M_hphhlipa_c">
<notes><body xmlns="http://www.w3.org/1999/xhtml">
     <p>CHARGE:   </p>
  </body></notes>
      </species>
      <species boundaryCondition="false" id="M_phphhlipa_c">
<notes><body xmlns="http://www.w3.org/1999/xhtml">
     <p>CHARGE:   </p>
  </body></notes>
      </species>
      <species boundaryCondition="false" id="M_hlipa_c">
<notes><body xmlns="http://www.w3.org/1999/xhtml">
     <p>CHARGE:   </p>
  </body></notes>
      </species>
      <species boundaryCondition="false" id="M_4mhetz_c">
<notes><body xmlns="http://www.w3.org/1999/xhtml">
     <p>CHARGE:   </p>
  </body></notes>
      </species>
      <species boundaryCondition="false" id="M_4mpetz_c">
<notes><body xmlns="http://www.w3.org/1999/xhtml">
     <p>CHARGE:   </p>
  </body></notes>
      </species>
      <species boundaryCondition="false" id="M_man6p_c">
<notes><body xmlns="http://www.w3.org/1999/xhtml">
     <p>CHARGE:   </p>
  </body></notes>
      </species>
      <species boundaryCondition="false" id="M_hg2_c">
<notes><body xmlns="http://www.w3.org/1999/xhtml">
     <p>CHARGE:   </p>
  </body></notes>
      </species>
      <species boundaryCondition="false" id="M_hg2_p">
<notes><body xmlns="http://www.w3.org/1999/xhtml">
     <p>CHARGE:   </p>
  </body></notes>
      </species>
      <species boundaryCondition="false" id="M_his_L_p">
<notes><body xmlns="http://www.w3.org/1999/xhtml">
     <p>CHARGE:   </p>
  </body></notes>
      </species>
      <species boundaryCondition="false" id="M_his_L_c">
<notes><body xmlns="http://www.w3.org/1999/xhtml">
     <p>CHARGE:   </p>
  </body></notes>
      </species>
      <species boundaryCondition="false" id="M_histd_c">
<notes><body xmlns="http://www.w3.org/1999/xhtml">
     <p>CHARGE:   </p>
  </body></notes>
      </species>
      <species boundaryCondition="false" id="M_hisp_c">
<notes><body xmlns="http://www.w3.org/1999/xhtml">
     <p>CHARGE:   </p>
  </body></notes>
      </species>
      <species boundaryCondition="false" id="M_trnahis_c">
<notes><body xmlns="http://www.w3.org/1999/xhtml">
     <p>CHARGE:   </p>
  </body></notes>
      </species>
      <species boundaryCondition="false" id="M_histrna_c">
<notes><body xmlns="http://www.w3.org/1999/xhtml">
     <p>CHARGE:   </p>
  </body></notes>
      </species>
      <species boundaryCondition="false" id="M_hkndd_c">
<notes><body xmlns="http://www.w3.org/1999/xhtml">
     <p>CHARGE:   </p>
  </body></notes>
      </species>
      <species boundaryCondition="false" id="M_op4en_c">
<notes><body xmlns="http://www.w3.org/1999/xhtml">
     <p>CHARGE:   </p>
  </body></notes>
      </species>
      <species boundaryCondition="false" id="M_ppbng_c">
<notes><body xmlns="http://www.w3.org/1999/xhtml">
     <p>CHARGE:   </p>
  </body></notes>
      </species>
      <species boundaryCondition="false" id="M_hmbil_c">
<notes><body xmlns="http://www.w3.org/1999/xhtml">
     <p>CHARGE:   </p>
  </body></notes>
      </species>
      <species boundaryCondition="false" id="M_4ahmmp_c">
<notes><body xmlns="http://www.w3.org/1999/xhtml">
     <p>CHARGE:   </p>
  </body></notes>
      </species>
      <species boundaryCondition="false" id="M_hom_L_c">
<notes><body xmlns="http://www.w3.org/1999/xhtml">
     <p>CHARGE:   </p>
  </body></notes>
      </species>
      <species boundaryCondition="false" id="M_hom_L_p">
<notes><body xmlns="http://www.w3.org/1999/xhtml">
     <p>CHARGE:   </p>
  </body></notes>
      </species>
      <species boundaryCondition="false" id="M_4h2opntn_c">
<notes><body xmlns="http://www.w3.org/1999/xhtml">
     <p>CHARGE:   </p>
  </body></notes>
      </species>
      <species boundaryCondition="false" id="M_3hpppn_p">
<notes><body xmlns="http://www.w3.org/1999/xhtml">
     <p>CHARGE:   </p>
  </body></notes>
      </species>
      <species boundaryCondition="false" id="M_hpyr_c">
<notes><body xmlns="http://www.w3.org/1999/xhtml">
     <p>CHARGE:   </p>
  </body></notes>
      </species>
      <species boundaryCondition="false" id="M_phom_c">
<notes><body xmlns="http://www.w3.org/1999/xhtml">
     <p>CHARGE:   </p>
  </body></notes>
      </species>
      <species boundaryCondition="false" id="M_suchms_c">
<notes><body xmlns="http://www.w3.org/1999/xhtml">
     <p>CHARGE:   </p>
  </body></notes>
      </species>
      <species boundaryCondition="false" id="M_imacp_c">
<notes><body xmlns="http://www.w3.org/1999/xhtml">
     <p>CHARGE:   </p>
  </body></notes>
      </species>
      <species boundaryCondition="false" id="M_pydam_c">
<notes><body xmlns="http://www.w3.org/1999/xhtml">
     <p>CHARGE:   </p>
  </body></notes>
      </species>
      <species boundaryCondition="false" id="M_hxan_p">
<notes><body xmlns="http://www.w3.org/1999/xhtml">
     <p>CHARGE:   </p>
  </body></notes>
      </species>
      <species boundaryCondition="false" id="M_ichor_c">
<notes><body xmlns="http://www.w3.org/1999/xhtml">
     <p>CHARGE:   </p>
  </body></notes>
      </species>
      <species boundaryCondition="false" id="M_idon_L_p">
<notes><body xmlns="http://www.w3.org/1999/xhtml">
     <p>CHARGE:   </p>
  </body></notes>
      </species>
      <species boundaryCondition="false" id="M_prlp_c">
<notes><body xmlns="http://www.w3.org/1999/xhtml">
     <p>CHARGE:   </p>
  </body></notes>
      </species>
      <species boundaryCondition="false" id="M_eig3p_c">
<notes><body xmlns="http://www.w3.org/1999/xhtml">
     <p>CHARGE:   </p>
  </body></notes>
      </species>
      <species boundaryCondition="false" id="M_2cpr5p_c">
<notes><body xmlns="http://www.w3.org/1999/xhtml">
     <p>CHARGE:   </p>
  </body></notes>
      </species>
      <species boundaryCondition="false" id="M_3ig3p_c">
<notes><body xmlns="http://www.w3.org/1999/xhtml">
     <p>CHARGE:   </p>
  </body></notes>
      </species>
      <species boundaryCondition="false" id="M_ile_L_p">
<notes><body xmlns="http://www.w3.org/1999/xhtml">
     <p>CHARGE:   </p>
  </body></notes>
      </species>
      <species boundaryCondition="false" id="M_ile_L_c">
<notes><body xmlns="http://www.w3.org/1999/xhtml">
     <p>CHARGE:   </p>
  </body></notes>
      </species>
      <species boundaryCondition="false" id="M_trnaile_c">
<notes><body xmlns="http://www.w3.org/1999/xhtml">
     <p>CHARGE:   </p>
  </body></notes>
      </species>
      <species boundaryCondition="false" id="M_iletrna_c">
<notes><body xmlns="http://www.w3.org/1999/xhtml">
     <p>CHARGE:   </p>
  </body></notes>
      </species>
      <species boundaryCondition="false" id="M_imp_p">
<notes><body xmlns="http://www.w3.org/1999/xhtml">
     <p>CHARGE:   </p>
  </body></notes>
      </species>
      <species boundaryCondition="false" id="M_indole_c">
<notes><body xmlns="http://www.w3.org/1999/xhtml">
     <p>CHARGE:   </p>
  </body></notes>
      </species>
      <species boundaryCondition="false" id="M_indole_p">
<notes><body xmlns="http://www.w3.org/1999/xhtml">
     <p>CHARGE:   </p>
  </body></notes>
      </species>
      <species boundaryCondition="false" id="M_ins_p">
<notes><body xmlns="http://www.w3.org/1999/xhtml">
     <p>CHARGE:   </p>
  </body></notes>
      </species>
      <species boundaryCondition="false" id="M_3c2hmp_c">
<notes><body xmlns="http://www.w3.org/1999/xhtml">
     <p>CHARGE:   </p>
  </body></notes>
      </species>
      <species boundaryCondition="false" id="M_3c4mop_c">
<notes><body xmlns="http://www.w3.org/1999/xhtml">
     <p>CHARGE:   </p>
  </body></notes>
      </species>
      <species boundaryCondition="false" id="M_2ippm_c">
<notes><body xmlns="http://www.w3.org/1999/xhtml">
     <p>CHARGE:   </p>
  </body></notes>
      </species>
      <species boundaryCondition="false" id="M_3c3hmp_c">
<notes><body xmlns="http://www.w3.org/1999/xhtml">
     <p>CHARGE:   </p>
  </body></notes>
      </species>
      <species boundaryCondition="false" id="M_isetac_p">
<notes><body xmlns="http://www.w3.org/1999/xhtml">
     <p>CHARGE:   </p>
  </body></notes>
      </species>
      <species boundaryCondition="false" id="M_kdo2lipid4_p">
<notes><body xmlns="http://www.w3.org/1999/xhtml">
     <p>CHARGE:   </p>
  </body></notes>
      </species>
      <species boundaryCondition="false" id="M_k_p">
<notes><body xmlns="http://www.w3.org/1999/xhtml">
     <p>CHARGE:   </p>
  </body></notes>
      </species>
      <species boundaryCondition="false" id="M_k_c">
<notes><body xmlns="http://www.w3.org/1999/xhtml">
     <p>CHARGE:   </p>
  </body></notes>
      </species>
      <species boundaryCondition="false" id="M_kdo_c">
<notes><body xmlns="http://www.w3.org/1999/xhtml">
     <p>CHARGE:   </p>
  </body></notes>
      </species>
      <species boundaryCondition="false" id="M_ckdo_c">
<notes><body xmlns="http://www.w3.org/1999/xhtml">
     <p>CHARGE:   </p>
  </body></notes>
      </species>
      <species boundaryCondition="false" id="M_kdo8p_c">
<notes><body xmlns="http://www.w3.org/1999/xhtml">
     <p>CHARGE:   </p>
  </body></notes>
      </species>
      <species boundaryCondition="false" id="M_xu5p_L_c">
<notes><body xmlns="http://www.w3.org/1999/xhtml">
     <p>CHARGE:   </p>
  </body></notes>
      </species>
      <species boundaryCondition="false" id="M_uLa4n_p">
<notes><body xmlns="http://www.w3.org/1999/xhtml">
     <p>CHARGE:   </p>
  </body></notes>
      </species>
      <species boundaryCondition="false" id="M_udcpp_p">
<notes><body xmlns="http://www.w3.org/1999/xhtml">
     <p>CHARGE:   </p>
  </body></notes>
      </species>
      <species boundaryCondition="false" id="M_lcts_c">
<notes><body xmlns="http://www.w3.org/1999/xhtml">
     <p>CHARGE:   </p>
  </body></notes>
      </species>
      <species boundaryCondition="false" id="M_lcts_p">
<notes><body xmlns="http://www.w3.org/1999/xhtml">
     <p>CHARGE:   </p>
  </body></notes>
      </species>
      <species boundaryCondition="false" id="M_lald_D_c">
<notes><body xmlns="http://www.w3.org/1999/xhtml">
     <p>CHARGE:   </p>
  </body></notes>
      </species>
      <species boundaryCondition="false" id="M_lac_L_c">
<notes><body xmlns="http://www.w3.org/1999/xhtml">
     <p>CHARGE:   </p>
  </body></notes>
      </species>
      <species boundaryCondition="false" id="M_leu_L_p">
<notes><body xmlns="http://www.w3.org/1999/xhtml">
     <p>CHARGE:   </p>
  </body></notes>
      </species>
      <species boundaryCondition="false" id="M_leu_L_c">
<notes><body xmlns="http://www.w3.org/1999/xhtml">
     <p>CHARGE:   </p>
  </body></notes>
      </species>
      <species boundaryCondition="false" id="M_4mop_c">
<notes><body xmlns="http://www.w3.org/1999/xhtml">
     <p>CHARGE:   </p>
  </body></notes>
      </species>
      <species boundaryCondition="false" id="M_trnaleu_c">
<notes><body xmlns="http://www.w3.org/1999/xhtml">
     <p>CHARGE:   </p>
  </body></notes>
      </species>
      <species boundaryCondition="false" id="M_leutrna_c">
<notes><body xmlns="http://www.w3.org/1999/xhtml">
     <p>CHARGE:   </p>
  </body></notes>
      </species>
      <species boundaryCondition="false" id="M_lipa_p">
<notes><body xmlns="http://www.w3.org/1999/xhtml">
     <p>CHARGE:   </p>
  </body></notes>
      </species>
      <species boundaryCondition="false" id="M_lac_L_p">
<notes><body xmlns="http://www.w3.org/1999/xhtml">
     <p>CHARGE:   </p>
  </body></notes>
      </species>
      <species boundaryCondition="false" id="M_lipidX_c">
<notes><body xmlns="http://www.w3.org/1999/xhtml">
     <p>CHARGE:   </p>
  </body></notes>
      </species>
      <species boundaryCondition="false" id="M_u23ga_c">
<notes><body xmlns="http://www.w3.org/1999/xhtml">
     <p>CHARGE:   </p>
  </body></notes>
      </species>
      <species boundaryCondition="false" id="M_lipidAds_c">
<notes><body xmlns="http://www.w3.org/1999/xhtml">
     <p>CHARGE:   </p>
  </body></notes>
      </species>
      <species boundaryCondition="false" id="M_1ddecg3p_p">
<notes><body xmlns="http://www.w3.org/1999/xhtml">
     <p>CHARGE:   </p>
  </body></notes>
      </species>
      <species boundaryCondition="false" id="M_1tdecg3p_p">
<notes><body xmlns="http://www.w3.org/1999/xhtml">
     <p>CHARGE:   </p>
  </body></notes>
      </species>
      <species boundaryCondition="false" id="M_1tdec7eg3p_p">
<notes><body xmlns="http://www.w3.org/1999/xhtml">
     <p>CHARGE:   </p>
  </body></notes>
      </species>
      <species boundaryCondition="false" id="M_1hdecg3p_p">
<notes><body xmlns="http://www.w3.org/1999/xhtml">
     <p>CHARGE:   </p>
  </body></notes>
      </species>
      <species boundaryCondition="false" id="M_1hdec9eg3p_p">
<notes><body xmlns="http://www.w3.org/1999/xhtml">
     <p>CHARGE:   </p>
  </body></notes>
      </species>
      <species boundaryCondition="false" id="M_1odecg3p_p">
<notes><body xmlns="http://www.w3.org/1999/xhtml">
     <p>CHARGE:   </p>
  </body></notes>
      </species>
      <species boundaryCondition="false" id="M_1odec11eg3p_p">
<notes><body xmlns="http://www.w3.org/1999/xhtml">
     <p>CHARGE:   </p>
  </body></notes>
      </species>
      <species boundaryCondition="false" id="M_1agpe120_p">
<notes><body xmlns="http://www.w3.org/1999/xhtml">
     <p>CHARGE:   </p>
  </body></notes>
      </species>
      <species boundaryCondition="false" id="M_1agpe140_p">
<notes><body xmlns="http://www.w3.org/1999/xhtml">
     <p>CHARGE:   </p>
  </body></notes>
      </species>
      <species boundaryCondition="false" id="M_1agpe141_p">
<notes><body xmlns="http://www.w3.org/1999/xhtml">
     <p>CHARGE:   </p>
  </body></notes>
      </species>
      <species boundaryCondition="false" id="M_1agpe160_p">
<notes><body xmlns="http://www.w3.org/1999/xhtml">
     <p>CHARGE:   </p>
  </body></notes>
      </species>
      <species boundaryCondition="false" id="M_1agpe161_p">
<notes><body xmlns="http://www.w3.org/1999/xhtml">
     <p>CHARGE:   </p>
  </body></notes>
      </species>
      <species boundaryCondition="false" id="M_1agpe180_p">
<notes><body xmlns="http://www.w3.org/1999/xhtml">
     <p>CHARGE:   </p>
  </body></notes>
      </species>
      <species boundaryCondition="false" id="M_1agpe181_p">
<notes><body xmlns="http://www.w3.org/1999/xhtml">
     <p>CHARGE:   </p>
  </body></notes>
      </species>
      <species boundaryCondition="false" id="M_1agpg120_p">
<notes><body xmlns="http://www.w3.org/1999/xhtml">
     <p>CHARGE:   </p>
  </body></notes>
      </species>
      <species boundaryCondition="false" id="M_1agpg140_p">
<notes><body xmlns="http://www.w3.org/1999/xhtml">
     <p>CHARGE:   </p>
  </body></notes>
      </species>
      <species boundaryCondition="false" id="M_1agpg141_p">
<notes><body xmlns="http://www.w3.org/1999/xhtml">
     <p>CHARGE:   </p>
  </body></notes>
      </species>
      <species boundaryCondition="false" id="M_1agpg160_p">
<notes><body xmlns="http://www.w3.org/1999/xhtml">
     <p>CHARGE:   </p>
  </body></notes>
      </species>
      <species boundaryCondition="false" id="M_1agpg161_p">
<notes><body xmlns="http://www.w3.org/1999/xhtml">
     <p>CHARGE:   </p>
  </body></notes>
      </species>
      <species boundaryCondition="false" id="M_1agpg180_p">
<notes><body xmlns="http://www.w3.org/1999/xhtml">
     <p>CHARGE:   </p>
  </body></notes>
      </species>
      <species boundaryCondition="false" id="M_1agpg181_p">
<notes><body xmlns="http://www.w3.org/1999/xhtml">
     <p>CHARGE:   </p>
  </body></notes>
      </species>
      <species boundaryCondition="false" id="M_apg120_c">
<notes><body xmlns="http://www.w3.org/1999/xhtml">
     <p>CHARGE:   </p>
  </body></notes>
      </species>
      <species boundaryCondition="false" id="M_apg140_c">
<notes><body xmlns="http://www.w3.org/1999/xhtml">
     <p>CHARGE:   </p>
  </body></notes>
      </species>
      <species boundaryCondition="false" id="M_apg141_c">
<notes><body xmlns="http://www.w3.org/1999/xhtml">
     <p>CHARGE:   </p>
  </body></notes>
      </species>
      <species boundaryCondition="false" id="M_apg160_c">
<notes><body xmlns="http://www.w3.org/1999/xhtml">
     <p>CHARGE:   </p>
  </body></notes>
      </species>
      <species boundaryCondition="false" id="M_apg161_c">
<notes><body xmlns="http://www.w3.org/1999/xhtml">
     <p>CHARGE:   </p>
  </body></notes>
      </species>
      <species boundaryCondition="false" id="M_apg180_c">
<notes><body xmlns="http://www.w3.org/1999/xhtml">
     <p>CHARGE:   </p>
  </body></notes>
      </species>
      <species boundaryCondition="false" id="M_apg181_c">
<notes><body xmlns="http://www.w3.org/1999/xhtml">
     <p>CHARGE:   </p>
  </body></notes>
      </species>
      <species boundaryCondition="false" id="M_trnalys_c">
<notes><body xmlns="http://www.w3.org/1999/xhtml">
     <p>CHARGE:   </p>
  </body></notes>
      </species>
      <species boundaryCondition="false" id="M_lystrna_c">
<notes><body xmlns="http://www.w3.org/1999/xhtml">
     <p>CHARGE:   </p>
  </body></notes>
      </species>
      <species boundaryCondition="false" id="M_lyx_L_c">
<notes><body xmlns="http://www.w3.org/1999/xhtml">
     <p>CHARGE:   </p>
  </body></notes>
      </species>
      <species boundaryCondition="false" id="M_xylu_L_c">
<notes><body xmlns="http://www.w3.org/1999/xhtml">
     <p>CHARGE:   </p>
  </body></notes>
      </species>
      <species boundaryCondition="false" id="M_lyx_L_p">
<notes><body xmlns="http://www.w3.org/1999/xhtml">
     <p>CHARGE:   </p>
  </body></notes>
      </species>
      <species boundaryCondition="false" id="M_mnl1p_c">
<notes><body xmlns="http://www.w3.org/1999/xhtml">
     <p>CHARGE:   </p>
  </body></notes>
      </species>
      <species boundaryCondition="false" id="M_mal_D_c">
<notes><body xmlns="http://www.w3.org/1999/xhtml">
     <p>CHARGE:   </p>
  </body></notes>
      </species>
      <species boundaryCondition="false" id="M_mal_D_p">
<notes><body xmlns="http://www.w3.org/1999/xhtml">
     <p>CHARGE:   </p>
  </body></notes>
      </species>
      <species boundaryCondition="false" id="M_mal_L_p">
<notes><body xmlns="http://www.w3.org/1999/xhtml">
     <p>CHARGE:   </p>
  </body></notes>
      </species>
      <species boundaryCondition="false" id="M_malt_p">
<notes><body xmlns="http://www.w3.org/1999/xhtml">
     <p>CHARGE:   </p>
  </body></notes>
      </species>
      <species boundaryCondition="false" id="M_acmalt_c">
<notes><body xmlns="http://www.w3.org/1999/xhtml">
     <p>CHARGE:   </p>
  </body></notes>
      </species>
      <species boundaryCondition="false" id="M_maltpt_p">
<notes><body xmlns="http://www.w3.org/1999/xhtml">
     <p>CHARGE:   </p>
  </body></notes>
      </species>
      <species boundaryCondition="false" id="M_malt6p_c">
<notes><body xmlns="http://www.w3.org/1999/xhtml">
     <p>CHARGE:   </p>
  </body></notes>
      </species>
      <species boundaryCondition="false" id="M_malttr_p">
<notes><body xmlns="http://www.w3.org/1999/xhtml">
     <p>CHARGE:   </p>
  </body></notes>
      </species>
      <species boundaryCondition="false" id="M_maltttr_p">
<notes><body xmlns="http://www.w3.org/1999/xhtml">
     <p>CHARGE:   </p>
  </body></notes>
      </species>
      <species boundaryCondition="false" id="M_man6p_p">
<notes><body xmlns="http://www.w3.org/1999/xhtml">
     <p>CHARGE:   </p>
  </body></notes>
      </species>
      <species boundaryCondition="false" id="M_mana_c">
<notes><body xmlns="http://www.w3.org/1999/xhtml">
     <p>CHARGE:   </p>
  </body></notes>
      </species>
      <species boundaryCondition="false" id="M_manglyc_p">
<notes><body xmlns="http://www.w3.org/1999/xhtml">
     <p>CHARGE:   </p>
  </body></notes>
      </species>
      <species boundaryCondition="false" id="M_man6pglyc_c">
<notes><body xmlns="http://www.w3.org/1999/xhtml">
     <p>CHARGE:   </p>
  </body></notes>
      </species>
      <species boundaryCondition="false" id="M_man_p">
<notes><body xmlns="http://www.w3.org/1999/xhtml">
     <p>CHARGE:   </p>
  </body></notes>
      </species>
      <species boundaryCondition="false" id="M_2mcit_c">
<notes><body xmlns="http://www.w3.org/1999/xhtml">
     <p>CHARGE:   </p>
  </body></notes>
      </species>
      <species boundaryCondition="false" id="M_2mcacn_c">
<notes><body xmlns="http://www.w3.org/1999/xhtml">
     <p>CHARGE:   </p>
  </body></notes>
      </species>
      <species boundaryCondition="false" id="M_micit_c">
<notes><body xmlns="http://www.w3.org/1999/xhtml">
     <p>CHARGE:   </p>
  </body></notes>
      </species>
      <species boundaryCondition="false" id="M_mercppyr_c">
<notes><body xmlns="http://www.w3.org/1999/xhtml">
     <p>CHARGE:   </p>
  </body></notes>
      </species>
      <species boundaryCondition="false" id="M_murein5p5p_p">
<notes><body xmlns="http://www.w3.org/1999/xhtml">
     <p>CHARGE:   </p>
  </body></notes>
      </species>
      <species boundaryCondition="false" id="M_murein5px4p_p">
<notes><body xmlns="http://www.w3.org/1999/xhtml">
     <p>CHARGE:   </p>
  </body></notes>
      </species>
      <species boundaryCondition="false" id="M_murein5px3p_p">
<notes><body xmlns="http://www.w3.org/1999/xhtml">
     <p>CHARGE:   </p>
  </body></notes>
      </species>
      <species boundaryCondition="false" id="M_murein5p5p5p_p">
<notes><body xmlns="http://www.w3.org/1999/xhtml">
     <p>CHARGE:   </p>
  </body></notes>
      </species>
      <species boundaryCondition="false" id="M_murein5px4px4p_p">
<notes><body xmlns="http://www.w3.org/1999/xhtml">
     <p>CHARGE:   </p>
  </body></notes>
      </species>
      <species boundaryCondition="false" id="M_murein4px4p_p">
<notes><body xmlns="http://www.w3.org/1999/xhtml">
     <p>CHARGE:   </p>
  </body></notes>
      </species>
      <species boundaryCondition="false" id="M_murein4px4px4p_p">
<notes><body xmlns="http://www.w3.org/1999/xhtml">
     <p>CHARGE:   </p>
  </body></notes>
      </species>
      <species boundaryCondition="false" id="M_murein5p4p_p">
<notes><body xmlns="http://www.w3.org/1999/xhtml">
     <p>CHARGE:   </p>
  </body></notes>
      </species>
      <species boundaryCondition="false" id="M_murein4p4p_p">
<notes><body xmlns="http://www.w3.org/1999/xhtml">
     <p>CHARGE:   </p>
  </body></notes>
      </species>
      <species boundaryCondition="false" id="M_murein5p3p_p">
<notes><body xmlns="http://www.w3.org/1999/xhtml">
     <p>CHARGE:   </p>
  </body></notes>
      </species>
      <species boundaryCondition="false" id="M_murein4p3p_p">
<notes><body xmlns="http://www.w3.org/1999/xhtml">
     <p>CHARGE:   </p>
  </body></notes>
      </species>
      <species boundaryCondition="false" id="M_murein3px4p_p">
<notes><body xmlns="http://www.w3.org/1999/xhtml">
     <p>CHARGE:   </p>
  </body></notes>
      </species>
      <species boundaryCondition="false" id="M_murein4px4p4p_p">
<notes><body xmlns="http://www.w3.org/1999/xhtml">
     <p>CHARGE:   </p>
  </body></notes>
      </species>
      <species boundaryCondition="false" id="M_5mdru1p_c">
<notes><body xmlns="http://www.w3.org/1999/xhtml">
     <p>CHARGE:   </p>
  </body></notes>
      </species>
      <species boundaryCondition="false" id="M_2mecdp_c">
<notes><body xmlns="http://www.w3.org/1999/xhtml">
     <p>CHARGE:   </p>
  </body></notes>
      </species>
      <species boundaryCondition="false" id="M_melib_p">
<notes><body xmlns="http://www.w3.org/1999/xhtml">
     <p>CHARGE:   </p>
  </body></notes>
      </species>
      <species boundaryCondition="false" id="M_met_L_p">
<notes><body xmlns="http://www.w3.org/1999/xhtml">
     <p>CHARGE:   </p>
  </body></notes>
      </species>
      <species boundaryCondition="false" id="M_met_D_p">
<notes><body xmlns="http://www.w3.org/1999/xhtml">
     <p>CHARGE:   </p>
  </body></notes>
      </species>
      <species boundaryCondition="false" id="M_met_D_c">
<notes><body xmlns="http://www.w3.org/1999/xhtml">
     <p>CHARGE:   </p>
  </body></notes>
      </species>
      <species boundaryCondition="false" id="M_metsox_S_L_c">
<notes><body xmlns="http://www.w3.org/1999/xhtml">
     <p>CHARGE:   </p>
  </body></notes>
      </species>
      <species boundaryCondition="false" id="M_metsox_R_L_c">
<notes><body xmlns="http://www.w3.org/1999/xhtml">
     <p>CHARGE:   </p>
  </body></notes>
      </species>
      <species boundaryCondition="false" id="M_5mthf_c">
<notes><body xmlns="http://www.w3.org/1999/xhtml">
     <p>CHARGE:   </p>
  </body></notes>
      </species>
      <species boundaryCondition="false" id="M_metsox_S_L_p">
<notes><body xmlns="http://www.w3.org/1999/xhtml">
     <p>CHARGE:   </p>
  </body></notes>
      </species>
      <species boundaryCondition="false" id="M_metsox_R_L_p">
<notes><body xmlns="http://www.w3.org/1999/xhtml">
     <p>CHARGE:   </p>
  </body></notes>
      </species>
      <species boundaryCondition="false" id="M_trnamet_c">
<notes><body xmlns="http://www.w3.org/1999/xhtml">
     <p>CHARGE:   </p>
  </body></notes>
      </species>
      <species boundaryCondition="false" id="M_mg2_p">
<notes><body xmlns="http://www.w3.org/1999/xhtml">
     <p>CHARGE:   </p>
  </body></notes>
      </species>
      <species boundaryCondition="false" id="M_mg2_c">
<notes><body xmlns="http://www.w3.org/1999/xhtml">
     <p>CHARGE:   </p>
  </body></notes>
      </species>
      <species boundaryCondition="false" id="M_mi1p_D_c">
<notes><body xmlns="http://www.w3.org/1999/xhtml">
     <p>CHARGE:   </p>
  </body></notes>
      </species>
      <species boundaryCondition="false" id="M_minohp_p">
<notes><body xmlns="http://www.w3.org/1999/xhtml">
     <p>CHARGE:   </p>
  </body></notes>
      </species>
      <species boundaryCondition="false" id="M_murein3p3p_p">
<notes><body xmlns="http://www.w3.org/1999/xhtml">
     <p>CHARGE:   </p>
  </body></notes>
      </species>
      <species boundaryCondition="false" id="M_murein3px3p_p">
<notes><body xmlns="http://www.w3.org/1999/xhtml">
     <p>CHARGE:   </p>
  </body></notes>
      </species>
      <species boundaryCondition="false" id="M_mmcoa_S_c">
<notes><body xmlns="http://www.w3.org/1999/xhtml">
     <p>CHARGE:   </p>
  </body></notes>
      </species>
      <species boundaryCondition="false" id="M_mmcoa_R_c">
<notes><body xmlns="http://www.w3.org/1999/xhtml">
     <p>CHARGE:   </p>
  </body></notes>
      </species>
      <species boundaryCondition="false" id="M_mmet_p">
<notes><body xmlns="http://www.w3.org/1999/xhtml">
     <p>CHARGE:   </p>
  </body></notes>
      </species>
      <species boundaryCondition="false" id="M_mn2_c">
<notes><body xmlns="http://www.w3.org/1999/xhtml">
     <p>CHARGE:   </p>
  </body></notes>
      </species>
      <species boundaryCondition="false" id="M_mn2_p">
<notes><body xmlns="http://www.w3.org/1999/xhtml">
     <p>CHARGE:   </p>
  </body></notes>
      </species>
      <species boundaryCondition="false" id="M_mnl_p">
<notes><body xmlns="http://www.w3.org/1999/xhtml">
     <p>CHARGE:   </p>
  </body></notes>
      </species>
      <species boundaryCondition="false" id="M_lipidA_c">
<notes><body xmlns="http://www.w3.org/1999/xhtml">
     <p>CHARGE:   </p>
  </body></notes>
      </species>
      <species boundaryCondition="false" id="M_kdolipid4_c">
<notes><body xmlns="http://www.w3.org/1999/xhtml">
     <p>CHARGE:   </p>
  </body></notes>
      </species>
      <species boundaryCondition="false" id="M_kphphhlipa_c">
<notes><body xmlns="http://www.w3.org/1999/xhtml">
     <p>CHARGE:   </p>
  </body></notes>
      </species>
      <species boundaryCondition="false" id="M_mobd_p">
<notes><body xmlns="http://www.w3.org/1999/xhtml">
     <p>CHARGE:   </p>
  </body></notes>
      </species>
      <species boundaryCondition="false" id="M_mobd_c">
<notes><body xmlns="http://www.w3.org/1999/xhtml">
     <p>CHARGE:   </p>
  </body></notes>
      </species>
      <species boundaryCondition="false" id="M_uaagmda_c">
<notes><body xmlns="http://www.w3.org/1999/xhtml">
     <p>CHARGE:   </p>
  </body></notes>
      </species>
      <species boundaryCondition="false" id="M_udcpdp_c">
<notes><body xmlns="http://www.w3.org/1999/xhtml">
     <p>CHARGE:   </p>
  </body></notes>
      </species>
      <species boundaryCondition="false" id="M_mso3_p">
<notes><body xmlns="http://www.w3.org/1999/xhtml">
     <p>CHARGE:   </p>
  </body></notes>
      </species>
      <species boundaryCondition="false" id="M_5mta_c">
<notes><body xmlns="http://www.w3.org/1999/xhtml">
     <p>CHARGE:   </p>
  </body></notes>
      </species>
      <species boundaryCondition="false" id="M_5mtr_c">
<notes><body xmlns="http://www.w3.org/1999/xhtml">
     <p>CHARGE:   </p>
  </body></notes>
      </species>
      <species boundaryCondition="false" id="M_methf_c">
<notes><body xmlns="http://www.w3.org/1999/xhtml">
     <p>CHARGE:   </p>
  </body></notes>
      </species>
      <species boundaryCondition="false" id="M_5mdr1p_c">
<notes><body xmlns="http://www.w3.org/1999/xhtml">
     <p>CHARGE:   </p>
  </body></notes>
      </species>
      <species boundaryCondition="false" id="M_Nmtrp_c">
<notes><body xmlns="http://www.w3.org/1999/xhtml">
     <p>CHARGE:   </p>
  </body></notes>
      </species>
      <species boundaryCondition="false" id="M_trp_L_c">
<notes><body xmlns="http://www.w3.org/1999/xhtml">
     <p>CHARGE:   </p>
  </body></notes>
      </species>
      <species boundaryCondition="false" id="M_n2o_p">
<notes><body xmlns="http://www.w3.org/1999/xhtml">
     <p>CHARGE:   </p>
  </body></notes>
      </species>
      <species boundaryCondition="false" id="M_n2o_c">
<notes><body xmlns="http://www.w3.org/1999/xhtml">
     <p>CHARGE:   </p>
  </body></notes>
      </species>
      <species boundaryCondition="false" id="M_nac_p">
<notes><body xmlns="http://www.w3.org/1999/xhtml">
     <p>CHARGE:   </p>
  </body></notes>
      </species>
      <species boundaryCondition="false" id="M_nac_c">
<notes><body xmlns="http://www.w3.org/1999/xhtml">
     <p>CHARGE:   </p>
  </body></notes>
      </species>
      <species boundaryCondition="false" id="M_nmn_c">
<notes><body xmlns="http://www.w3.org/1999/xhtml">
     <p>CHARGE:   </p>
  </body></notes>
      </species>
      <species boundaryCondition="false" id="M_ncam_c">
<notes><body xmlns="http://www.w3.org/1999/xhtml">
     <p>CHARGE:   </p>
  </body></notes>
      </species>
      <species boundaryCondition="false" id="M_dnad_c">
<notes><body xmlns="http://www.w3.org/1999/xhtml">
     <p>CHARGE:   </p>
  </body></notes>
      </species>
      <species boundaryCondition="false" id="M_nicrnt_c">
<notes><body xmlns="http://www.w3.org/1999/xhtml">
     <p>CHARGE:   </p>
  </body></notes>
      </species>
      <species boundaryCondition="false" id="M_dgtp_c">
<notes><body xmlns="http://www.w3.org/1999/xhtml">
     <p>CHARGE:   </p>
  </body></notes>
      </species>
      <species boundaryCondition="false" id="M_dudp_c">
<notes><body xmlns="http://www.w3.org/1999/xhtml">
     <p>CHARGE:   </p>
  </body></notes>
      </species>
      <species boundaryCondition="false" id="M_no_c">
<notes><body xmlns="http://www.w3.org/1999/xhtml">
     <p>CHARGE:   </p>
  </body></notes>
      </species>
      <species boundaryCondition="false" id="M_ni2_c">
<notes><body xmlns="http://www.w3.org/1999/xhtml">
     <p>CHARGE:   </p>
  </body></notes>
      </species>
      <species boundaryCondition="false" id="M_ni2_p">
<notes><body xmlns="http://www.w3.org/1999/xhtml">
     <p>CHARGE:   </p>
  </body></notes>
      </species>
      <species boundaryCondition="false" id="M_nmn_p">
<notes><body xmlns="http://www.w3.org/1999/xhtml">
     <p>CHARGE:   </p>
  </body></notes>
      </species>
      <species boundaryCondition="false" id="M_dmbzid_c">
<notes><body xmlns="http://www.w3.org/1999/xhtml">
     <p>CHARGE:   </p>
  </body></notes>
      </species>
      <species boundaryCondition="false" id="M_5prdmbz_c">
<notes><body xmlns="http://www.w3.org/1999/xhtml">
     <p>CHARGE:   </p>
  </body></notes>
      </species>
      <species boundaryCondition="false" id="M_quln_c">
<notes><body xmlns="http://www.w3.org/1999/xhtml">
     <p>CHARGE:   </p>
  </body></notes>
      </species>
      <species boundaryCondition="false" id="M_no2_p">
<notes><body xmlns="http://www.w3.org/1999/xhtml">
     <p>CHARGE:   </p>
  </body></notes>
      </species>
      <species boundaryCondition="false" id="M_no2_c">
<notes><body xmlns="http://www.w3.org/1999/xhtml">
     <p>CHARGE:   </p>
  </body></notes>
      </species>
      <species boundaryCondition="false" id="M_no3_p">
<notes><body xmlns="http://www.w3.org/1999/xhtml">
     <p>CHARGE:   </p>
  </body></notes>
      </species>
      <species boundaryCondition="false" id="M_no3_c">
<notes><body xmlns="http://www.w3.org/1999/xhtml">
     <p>CHARGE:   </p>
  </body></notes>
      </species>
      <species boundaryCondition="false" id="M_no_p">
<notes><body xmlns="http://www.w3.org/1999/xhtml">
     <p>CHARGE:   </p>
  </body></notes>
      </species>
      <species boundaryCondition="false" id="M_sbzcoa_c">
<notes><body xmlns="http://www.w3.org/1999/xhtml">
     <p>CHARGE:   </p>
  </body></notes>
      </species>
      <species boundaryCondition="false" id="M_xtsn_c">
<notes><body xmlns="http://www.w3.org/1999/xhtml">
     <p>CHARGE:   </p>
  </body></notes>
      </species>
      <species boundaryCondition="false" id="M_xmp_p">
<notes><body xmlns="http://www.w3.org/1999/xhtml">
     <p>CHARGE:   </p>
  </body></notes>
      </species>
      <species boundaryCondition="false" id="M_xtsn_p">
<notes><body xmlns="http://www.w3.org/1999/xhtml">
     <p>CHARGE:   </p>
  </body></notes>
      </species>
      <species boundaryCondition="false" id="M_dimp_c">
<notes><body xmlns="http://www.w3.org/1999/xhtml">
     <p>CHARGE:   </p>
  </body></notes>
      </species>
      <species boundaryCondition="false" id="M_ump_p">
<notes><body xmlns="http://www.w3.org/1999/xhtml">
     <p>CHARGE:   </p>
  </body></notes>
      </species>
      <species boundaryCondition="false" id="M_thymd_c">
<notes><body xmlns="http://www.w3.org/1999/xhtml">
     <p>CHARGE:   </p>
  </body></notes>
      </species>
      <species boundaryCondition="false" id="M_thymd_p">
<notes><body xmlns="http://www.w3.org/1999/xhtml">
     <p>CHARGE:   </p>
  </body></notes>
      </species>
      <species boundaryCondition="false" id="M_didp_c">
<notes><body xmlns="http://www.w3.org/1999/xhtml">
     <p>CHARGE:   </p>
  </body></notes>
      </species>
      <species boundaryCondition="false" id="M_xdp_c">
<notes><body xmlns="http://www.w3.org/1999/xhtml">
     <p>CHARGE:   </p>
  </body></notes>
      </species>
      <species boundaryCondition="false" id="M_o16a4colipa_p">
<notes><body xmlns="http://www.w3.org/1999/xhtml">
     <p>CHARGE:   </p>
  </body></notes>
      </species>
      <species boundaryCondition="false" id="M_o16a4und_p">
<notes><body xmlns="http://www.w3.org/1999/xhtml">
     <p>CHARGE:   </p>
  </body></notes>
      </species>
      <species boundaryCondition="false" id="M_o16aund_p">
<notes><body xmlns="http://www.w3.org/1999/xhtml">
     <p>CHARGE:   </p>
  </body></notes>
      </species>
      <species boundaryCondition="false" id="M_o16a2und_p">
<notes><body xmlns="http://www.w3.org/1999/xhtml">
     <p>CHARGE:   </p>
  </body></notes>
      </species>
      <species boundaryCondition="false" id="M_o16a3und_p">
<notes><body xmlns="http://www.w3.org/1999/xhtml">
     <p>CHARGE:   </p>
  </body></notes>
      </species>
      <species boundaryCondition="false" id="M_ragund_c">
<notes><body xmlns="http://www.w3.org/1999/xhtml">
     <p>CHARGE:   </p>
  </body></notes>
      </species>
      <species boundaryCondition="false" id="M_aragund_c">
<notes><body xmlns="http://www.w3.org/1999/xhtml">
     <p>CHARGE:   </p>
  </body></notes>
      </species>
      <species boundaryCondition="false" id="M_o16aund_c">
<notes><body xmlns="http://www.w3.org/1999/xhtml">
     <p>CHARGE:   </p>
  </body></notes>
      </species>
      <species boundaryCondition="false" id="M_garagund_c">
<notes><body xmlns="http://www.w3.org/1999/xhtml">
     <p>CHARGE:   </p>
  </body></notes>
      </species>
      <species boundaryCondition="false" id="M_udpgalfur_c">
<notes><body xmlns="http://www.w3.org/1999/xhtml">
     <p>CHARGE:   </p>
  </body></notes>
      </species>
      <species boundaryCondition="false" id="M_gfgaragund_c">
<notes><body xmlns="http://www.w3.org/1999/xhtml">
     <p>CHARGE:   </p>
  </body></notes>
      </species>
      <species boundaryCondition="false" id="M_o2s_p">
<notes><body xmlns="http://www.w3.org/1999/xhtml">
     <p>CHARGE:   </p>
  </body></notes>
      </species>
      <species boundaryCondition="false" id="M_ohpb_c">
<notes><body xmlns="http://www.w3.org/1999/xhtml">
     <p>CHARGE:   </p>
  </body></notes>
      </species>
      <species boundaryCondition="false" id="M_2ohph_c">
<notes><body xmlns="http://www.w3.org/1999/xhtml">
     <p>CHARGE:   </p>
  </body></notes>
      </species>
      <species boundaryCondition="false" id="M_2omph_c">
<notes><body xmlns="http://www.w3.org/1999/xhtml">
     <p>CHARGE:   </p>
  </body></notes>
      </species>
      <species boundaryCondition="false" id="M_2ombzl_c">
<notes><body xmlns="http://www.w3.org/1999/xhtml">
     <p>CHARGE:   </p>
  </body></notes>
      </species>
      <species boundaryCondition="false" id="M_2ommbl_c">
<notes><body xmlns="http://www.w3.org/1999/xhtml">
     <p>CHARGE:   </p>
  </body></notes>
      </species>
      <species boundaryCondition="false" id="M_orot5p_c">
<notes><body xmlns="http://www.w3.org/1999/xhtml">
     <p>CHARGE:   </p>
  </body></notes>
      </species>
      <species boundaryCondition="false" id="M_2oph_c">
<notes><body xmlns="http://www.w3.org/1999/xhtml">
     <p>CHARGE:   </p>
  </body></notes>
      </species>
      <species boundaryCondition="false" id="M_orot_p">
<notes><body xmlns="http://www.w3.org/1999/xhtml">
     <p>CHARGE:   </p>
  </body></notes>
      </species>
      <species boundaryCondition="false" id="M_oxur_c">
<notes><body xmlns="http://www.w3.org/1999/xhtml">
     <p>CHARGE:   </p>
  </body></notes>
      </species>
      <species boundaryCondition="false" id="M_thmpp_c">
<notes><body xmlns="http://www.w3.org/1999/xhtml">
     <p>CHARGE:   </p>
  </body></notes>
      </species>
      <species boundaryCondition="false" id="M_ssaltpp_c">
<notes><body xmlns="http://www.w3.org/1999/xhtml">
     <p>CHARGE:   </p>
  </body></notes>
      </species>
      <species boundaryCondition="false" id="M_pacald_p">
<notes><body xmlns="http://www.w3.org/1999/xhtml">
     <p>CHARGE:   </p>
  </body></notes>
      </species>
      <species boundaryCondition="false" id="M_phaccoa_c">
<notes><body xmlns="http://www.w3.org/1999/xhtml">
     <p>CHARGE:   </p>
  </body></notes>
      </species>
      <species boundaryCondition="false" id="M_pnto_R_c">
<notes><body xmlns="http://www.w3.org/1999/xhtml">
     <p>CHARGE:   </p>
  </body></notes>
      </species>
      <species boundaryCondition="false" id="M_ugmda_c">
<notes><body xmlns="http://www.w3.org/1999/xhtml">
     <p>CHARGE:   </p>
  </body></notes>
      </species>
      <species boundaryCondition="false" id="M_uagmda_c">
<notes><body xmlns="http://www.w3.org/1999/xhtml">
     <p>CHARGE:   </p>
  </body></notes>
      </species>
      <species boundaryCondition="false" id="M_pdx5p_c">
<notes><body xmlns="http://www.w3.org/1999/xhtml">
     <p>CHARGE:   </p>
  </body></notes>
      </species>
      <species boundaryCondition="false" id="M_pydxn_c">
<notes><body xmlns="http://www.w3.org/1999/xhtml">
     <p>CHARGE:   </p>
  </body></notes>
      </species>
      <species boundaryCondition="false" id="M_pe120_p">
<notes><body xmlns="http://www.w3.org/1999/xhtml">
     <p>CHARGE:   </p>
  </body></notes>
      </species>
      <species boundaryCondition="false" id="M_pe140_p">
<notes><body xmlns="http://www.w3.org/1999/xhtml">
     <p>CHARGE:   </p>
  </body></notes>
      </species>
      <species boundaryCondition="false" id="M_pe141_p">
<notes><body xmlns="http://www.w3.org/1999/xhtml">
     <p>CHARGE:   </p>
  </body></notes>
      </species>
      <species boundaryCondition="false" id="M_pe161_p">
<notes><body xmlns="http://www.w3.org/1999/xhtml">
     <p>CHARGE:   </p>
  </body></notes>
      </species>
      <species boundaryCondition="false" id="M_pe180_p">
<notes><body xmlns="http://www.w3.org/1999/xhtml">
     <p>CHARGE:   </p>
  </body></notes>
      </species>
      <species boundaryCondition="false" id="M_pe181_p">
<notes><body xmlns="http://www.w3.org/1999/xhtml">
     <p>CHARGE:   </p>
  </body></notes>
      </species>
      <species boundaryCondition="false" id="M_peamn_p">
<notes><body xmlns="http://www.w3.org/1999/xhtml">
     <p>CHARGE:   </p>
  </body></notes>
      </species>
      <species boundaryCondition="false" id="M_tagdp_D_c">
<notes><body xmlns="http://www.w3.org/1999/xhtml">
     <p>CHARGE:   </p>
  </body></notes>
      </species>
      <species boundaryCondition="false" id="M_3php_c">
<notes><body xmlns="http://www.w3.org/1999/xhtml">
     <p>CHARGE:   </p>
  </body></notes>
      </species>
      <species boundaryCondition="false" id="M_2pglyc_c">
<notes><body xmlns="http://www.w3.org/1999/xhtml">
     <p>CHARGE:   </p>
  </body></notes>
      </species>
      <species boundaryCondition="false" id="M_pgp120_c">
<notes><body xmlns="http://www.w3.org/1999/xhtml">
     <p>CHARGE:   </p>
  </body></notes>
      </species>
      <species boundaryCondition="false" id="M_pgp120_p">
<notes><body xmlns="http://www.w3.org/1999/xhtml">
     <p>CHARGE:   </p>
  </body></notes>
      </species>
      <species boundaryCondition="false" id="M_pgp140_c">
<notes><body xmlns="http://www.w3.org/1999/xhtml">
     <p>CHARGE:   </p>
  </body></notes>
      </species>
      <species boundaryCondition="false" id="M_pgp140_p">
<notes><body xmlns="http://www.w3.org/1999/xhtml">
     <p>CHARGE:   </p>
  </body></notes>
      </species>
      <species boundaryCondition="false" id="M_pgp141_c">
<notes><body xmlns="http://www.w3.org/1999/xhtml">
     <p>CHARGE:   </p>
  </body></notes>
      </species>
      <species boundaryCondition="false" id="M_pgp141_p">
<notes><body xmlns="http://www.w3.org/1999/xhtml">
     <p>CHARGE:   </p>
  </body></notes>
      </species>
      <species boundaryCondition="false" id="M_pgp160_c">
<notes><body xmlns="http://www.w3.org/1999/xhtml">
     <p>CHARGE:   </p>
  </body></notes>
      </species>
      <species boundaryCondition="false" id="M_pgp160_p">
<notes><body xmlns="http://www.w3.org/1999/xhtml">
     <p>CHARGE:   </p>
  </body></notes>
      </species>
      <species boundaryCondition="false" id="M_pgp161_c">
<notes><body xmlns="http://www.w3.org/1999/xhtml">
     <p>CHARGE:   </p>
  </body></notes>
      </species>
      <species boundaryCondition="false" id="M_pgp161_p">
<notes><body xmlns="http://www.w3.org/1999/xhtml">
     <p>CHARGE:   </p>
  </body></notes>
      </species>
      <species boundaryCondition="false" id="M_pgp180_c">
<notes><body xmlns="http://www.w3.org/1999/xhtml">
     <p>CHARGE:   </p>
  </body></notes>
      </species>
      <species boundaryCondition="false" id="M_pgp180_p">
<notes><body xmlns="http://www.w3.org/1999/xhtml">
     <p>CHARGE:   </p>
  </body></notes>
      </species>
      <species boundaryCondition="false" id="M_pgp181_c">
<notes><body xmlns="http://www.w3.org/1999/xhtml">
     <p>CHARGE:   </p>
  </body></notes>
      </species>
      <species boundaryCondition="false" id="M_pgp181_p">
<notes><body xmlns="http://www.w3.org/1999/xhtml">
     <p>CHARGE:   </p>
  </body></notes>
      </species>
      <species boundaryCondition="false" id="M_pheme_p">
<notes><body xmlns="http://www.w3.org/1999/xhtml">
     <p>CHARGE:   </p>
  </body></notes>
      </species>
      <species boundaryCondition="false" id="M_phe_L_p">
<notes><body xmlns="http://www.w3.org/1999/xhtml">
     <p>CHARGE:   </p>
  </body></notes>
      </species>
      <species boundaryCondition="false" id="M_phe_L_c">
<notes><body xmlns="http://www.w3.org/1999/xhtml">
     <p>CHARGE:   </p>
  </body></notes>
      </species>
      <species boundaryCondition="false" id="M_phpyr_c">
<notes><body xmlns="http://www.w3.org/1999/xhtml">
     <p>CHARGE:   </p>
  </body></notes>
      </species>
      <species boundaryCondition="false" id="M_trnaphe_c">
<notes><body xmlns="http://www.w3.org/1999/xhtml">
     <p>CHARGE:   </p>
  </body></notes>
      </species>
      <species boundaryCondition="false" id="M_phetrna_c">
<notes><body xmlns="http://www.w3.org/1999/xhtml">
     <p>CHARGE:   </p>
  </body></notes>
      </species>
      <species boundaryCondition="false" id="M_4r5au_c">
<notes><body xmlns="http://www.w3.org/1999/xhtml">
     <p>CHARGE:   </p>
  </body></notes>
      </species>
      <species boundaryCondition="false" id="M_4ppan_c">
<notes><body xmlns="http://www.w3.org/1999/xhtml">
     <p>CHARGE:   </p>
  </body></notes>
      </species>
      <species boundaryCondition="false" id="M_pnto_R_p">
<notes><body xmlns="http://www.w3.org/1999/xhtml">
     <p>CHARGE:   </p>
  </body></notes>
      </species>
      <species boundaryCondition="false" id="M_ppap_c">
<notes><body xmlns="http://www.w3.org/1999/xhtml">
     <p>CHARGE:   </p>
  </body></notes>
      </species>
      <species boundaryCondition="false" id="M_ppal_p">
<notes><body xmlns="http://www.w3.org/1999/xhtml">
     <p>CHARGE:   </p>
  </body></notes>
      </species>
      <species boundaryCondition="false" id="M_ppa_p">
<notes><body xmlns="http://www.w3.org/1999/xhtml">
     <p>CHARGE:   </p>
  </body></notes>
      </species>
      <species boundaryCondition="false" id="M_4ppcys_c">
<notes><body xmlns="http://www.w3.org/1999/xhtml">
     <p>CHARGE:   </p>
  </body></notes>
      </species>
      <species boundaryCondition="false" id="M_pan4p_c">
<notes><body xmlns="http://www.w3.org/1999/xhtml">
     <p>CHARGE:   </p>
  </body></notes>
      </species>
      <species boundaryCondition="false" id="M_r1p_c">
<notes><body xmlns="http://www.w3.org/1999/xhtml">
     <p>CHARGE:   </p>
  </body></notes>
      </species>
      <species boundaryCondition="false" id="M_34hpp_c">
<notes><body xmlns="http://www.w3.org/1999/xhtml">
     <p>CHARGE:   </p>
  </body></notes>
      </species>
      <species boundaryCondition="false" id="M_pppn_c">
<notes><body xmlns="http://www.w3.org/1999/xhtml">
     <p>CHARGE:   </p>
  </body></notes>
      </species>
      <species boundaryCondition="false" id="M_pppn_p">
<notes><body xmlns="http://www.w3.org/1999/xhtml">
     <p>CHARGE:   </p>
  </body></notes>
      </species>
      <species boundaryCondition="false" id="M_ppt_p">
<notes><body xmlns="http://www.w3.org/1999/xhtml">
     <p>CHARGE:   </p>
  </body></notes>
      </species>
      <species boundaryCondition="false" id="M_fpram_c">
<notes><body xmlns="http://www.w3.org/1999/xhtml">
     <p>CHARGE:   </p>
  </body></notes>
      </species>
      <species boundaryCondition="false" id="M_prbamp_c">
<notes><body xmlns="http://www.w3.org/1999/xhtml">
     <p>CHARGE:   </p>
  </body></notes>
      </species>
      <species boundaryCondition="false" id="M_prfp_c">
<notes><body xmlns="http://www.w3.org/1999/xhtml">
     <p>CHARGE:   </p>
  </body></notes>
      </species>
      <species boundaryCondition="false" id="M_pro_L_p">
<notes><body xmlns="http://www.w3.org/1999/xhtml">
     <p>CHARGE:   </p>
  </body></notes>
      </species>
      <species boundaryCondition="false" id="M_progly_p">
<notes><body xmlns="http://www.w3.org/1999/xhtml">
     <p>CHARGE:   </p>
  </body></notes>
      </species>
      <species boundaryCondition="false" id="M_trnapro_c">
<notes><body xmlns="http://www.w3.org/1999/xhtml">
     <p>CHARGE:   </p>
  </body></notes>
      </species>
      <species boundaryCondition="false" id="M_protrna_c">
<notes><body xmlns="http://www.w3.org/1999/xhtml">
     <p>CHARGE:   </p>
  </body></notes>
      </species>
      <species boundaryCondition="false" id="M_psclys_p">
<notes><body xmlns="http://www.w3.org/1999/xhtml">
     <p>CHARGE:   </p>
  </body></notes>
      </species>
      <species boundaryCondition="false" id="M_skm5p_c">
<notes><body xmlns="http://www.w3.org/1999/xhtml">
     <p>CHARGE:   </p>
  </body></notes>
      </species>
      <species boundaryCondition="false" id="M_ps120_c">
<notes><body xmlns="http://www.w3.org/1999/xhtml">
     <p>CHARGE:   </p>
  </body></notes>
      </species>
      <species boundaryCondition="false" id="M_ps140_c">
<notes><body xmlns="http://www.w3.org/1999/xhtml">
     <p>CHARGE:   </p>
  </body></notes>
      </species>
      <species boundaryCondition="false" id="M_ps141_c">
<notes><body xmlns="http://www.w3.org/1999/xhtml">
     <p>CHARGE:   </p>
  </body></notes>
      </species>
      <species boundaryCondition="false" id="M_ps160_c">
<notes><body xmlns="http://www.w3.org/1999/xhtml">
     <p>CHARGE:   </p>
  </body></notes>
      </species>
      <species boundaryCondition="false" id="M_ps161_c">
<notes><body xmlns="http://www.w3.org/1999/xhtml">
     <p>CHARGE:   </p>
  </body></notes>
      </species>
      <species boundaryCondition="false" id="M_ps180_c">
<notes><body xmlns="http://www.w3.org/1999/xhtml">
     <p>CHARGE:   </p>
  </body></notes>
      </species>
      <species boundaryCondition="false" id="M_ps181_c">
<notes><body xmlns="http://www.w3.org/1999/xhtml">
     <p>CHARGE:   </p>
  </body></notes>
      </species>
      <species boundaryCondition="false" id="M_pser_L_c">
<notes><body xmlns="http://www.w3.org/1999/xhtml">
     <p>CHARGE:   </p>
  </body></notes>
      </species>
      <species boundaryCondition="false" id="M_pser_L_p">
<notes><body xmlns="http://www.w3.org/1999/xhtml">
     <p>CHARGE:   </p>
  </body></notes>
      </species>
      <species boundaryCondition="false" id="M_thrp_p">
<notes><body xmlns="http://www.w3.org/1999/xhtml">
     <p>CHARGE:   </p>
  </body></notes>
      </species>
      <species boundaryCondition="false" id="M_thr_L_p">
<notes><body xmlns="http://www.w3.org/1999/xhtml">
     <p>CHARGE:   </p>
  </body></notes>
      </species>
      <species boundaryCondition="false" id="M_ptrc_p">
<notes><body xmlns="http://www.w3.org/1999/xhtml">
     <p>CHARGE:   </p>
  </body></notes>
      </species>
      <species boundaryCondition="false" id="M_pydx_c">
<notes><body xmlns="http://www.w3.org/1999/xhtml">
     <p>CHARGE:   </p>
  </body></notes>
      </species>
      <species boundaryCondition="false" id="M_pyr_p">
<notes><body xmlns="http://www.w3.org/1999/xhtml">
     <p>CHARGE:   </p>
  </body></notes>
      </species>
      <species boundaryCondition="false" id="M_o2s_c">
<notes><body xmlns="http://www.w3.org/1999/xhtml">
     <p>CHARGE:   </p>
  </body></notes>
      </species>
      <species boundaryCondition="false" id="M_r15bp_c">
<notes><body xmlns="http://www.w3.org/1999/xhtml">
     <p>CHARGE:   </p>
  </body></notes>
      </species>
      <species boundaryCondition="false" id="M_r5p_p">
<notes><body xmlns="http://www.w3.org/1999/xhtml">
     <p>CHARGE:   </p>
  </body></notes>
      </species>
      <species boundaryCondition="false" id="M_rib_D_p">
<notes><body xmlns="http://www.w3.org/1999/xhtml">
     <p>CHARGE:   </p>
  </body></notes>
      </species>
      <species boundaryCondition="false" id="M_dmlz_c">
<notes><body xmlns="http://www.w3.org/1999/xhtml">
     <p>CHARGE:   </p>
  </body></notes>
      </species>
      <species boundaryCondition="false" id="M_ru5p_L_c">
<notes><body xmlns="http://www.w3.org/1999/xhtml">
     <p>CHARGE:   </p>
  </body></notes>
      </species>
      <species boundaryCondition="false" id="M_xu5p_D_c">
<notes><body xmlns="http://www.w3.org/1999/xhtml">
     <p>CHARGE:   </p>
  </body></notes>
      </species>
      <species boundaryCondition="false" id="M_dtdprmn_c">
<notes><body xmlns="http://www.w3.org/1999/xhtml">
     <p>CHARGE:   </p>
  </body></notes>
      </species>
      <species boundaryCondition="false" id="M_rmn_c">
<notes><body xmlns="http://www.w3.org/1999/xhtml">
     <p>CHARGE:   </p>
  </body></notes>
      </species>
      <species boundaryCondition="false" id="M_rml_c">
<notes><body xmlns="http://www.w3.org/1999/xhtml">
     <p>CHARGE:   </p>
  </body></notes>
      </species>
      <species boundaryCondition="false" id="M_rml1p_c">
<notes><body xmlns="http://www.w3.org/1999/xhtml">
     <p>CHARGE:   </p>
  </body></notes>
      </species>
      <species boundaryCondition="false" id="M_rmn_p">
<notes><body xmlns="http://www.w3.org/1999/xhtml">
     <p>CHARGE:   </p>
  </body></notes>
      </species>
      <species boundaryCondition="false" id="M_s7p_c">
<notes><body xmlns="http://www.w3.org/1999/xhtml">
     <p>CHARGE:   </p>
  </body></notes>
      </species>
      <species boundaryCondition="false" id="M_sucorn_c">
<notes><body xmlns="http://www.w3.org/1999/xhtml">
     <p>CHARGE:   </p>
  </body></notes>
      </species>
      <species boundaryCondition="false" id="M_sarcs_c">
<notes><body xmlns="http://www.w3.org/1999/xhtml">
     <p>CHARGE:   </p>
  </body></notes>
      </species>
      <species boundaryCondition="false" id="M_sbt6p_c">
<notes><body xmlns="http://www.w3.org/1999/xhtml">
     <p>CHARGE:   </p>
  </body></notes>
      </species>
      <species boundaryCondition="false" id="M_sbt_D_p">
<notes><body xmlns="http://www.w3.org/1999/xhtml">
     <p>CHARGE:   </p>
  </body></notes>
      </species>
      <species boundaryCondition="false" id="M_sl26da_c">
<notes><body xmlns="http://www.w3.org/1999/xhtml">
     <p>CHARGE:   </p>
  </body></notes>
      </species>
      <species boundaryCondition="false" id="M_sl2a6o_c">
<notes><body xmlns="http://www.w3.org/1999/xhtml">
     <p>CHARGE:   </p>
  </body></notes>
      </species>
      <species boundaryCondition="false" id="M_selnp_c">
<notes><body xmlns="http://www.w3.org/1999/xhtml">
     <p>CHARGE:   </p>
  </body></notes>
      </species>
      <species boundaryCondition="false" id="M_sertrna_sec__c">
<notes><body xmlns="http://www.w3.org/1999/xhtml">
     <p>CHARGE:   </p>
  </body></notes>
      </species>
      <species boundaryCondition="false" id="M_sectrna_c">
<notes><body xmlns="http://www.w3.org/1999/xhtml">
     <p>CHARGE:   </p>
  </body></notes>
      </species>
      <species boundaryCondition="false" id="M_seln_c">
<notes><body xmlns="http://www.w3.org/1999/xhtml">
     <p>CHARGE:   </p>
  </body></notes>
      </species>
      <species boundaryCondition="false" id="M_trnaser_c">
<notes><body xmlns="http://www.w3.org/1999/xhtml">
     <p>CHARGE:   </p>
  </body></notes>
      </species>
      <species boundaryCondition="false" id="M_sertrna_c">
<notes><body xmlns="http://www.w3.org/1999/xhtml">
     <p>CHARGE:   </p>
  </body></notes>
      </species>
      <species boundaryCondition="false" id="M_trnasecys_c">
<notes><body xmlns="http://www.w3.org/1999/xhtml">
     <p>CHARGE:   </p>
  </body></notes>
      </species>
      <species boundaryCondition="false" id="M_sucglu_c">
<notes><body xmlns="http://www.w3.org/1999/xhtml">
     <p>CHARGE:   </p>
  </body></notes>
      </species>
      <species boundaryCondition="false" id="M_sucgsa_c">
<notes><body xmlns="http://www.w3.org/1999/xhtml">
     <p>CHARGE:   </p>
  </body></notes>
      </species>
      <species boundaryCondition="false" id="M_2shchc_c">
<notes><body xmlns="http://www.w3.org/1999/xhtml">
     <p>CHARGE:   </p>
  </body></notes>
      </species>
      <species boundaryCondition="false" id="M_dscl_c">
<notes><body xmlns="http://www.w3.org/1999/xhtml">
     <p>CHARGE:   </p>
  </body></notes>
      </species>
      <species boundaryCondition="false" id="M_scl_c">
<notes><body xmlns="http://www.w3.org/1999/xhtml">
     <p>CHARGE:   </p>
  </body></notes>
      </species>
      <species boundaryCondition="false" id="M_sheme_c">
<notes><body xmlns="http://www.w3.org/1999/xhtml">
     <p>CHARGE:   </p>
  </body></notes>
      </species>
      <species boundaryCondition="false" id="M_skm_c">
<notes><body xmlns="http://www.w3.org/1999/xhtml">
     <p>CHARGE:   </p>
  </body></notes>
      </species>
      <species boundaryCondition="false" id="M_skm_p">
<notes><body xmlns="http://www.w3.org/1999/xhtml">
     <p>CHARGE:   </p>
  </body></notes>
      </species>
      <species boundaryCondition="false" id="M_so2_p">
<notes><body xmlns="http://www.w3.org/1999/xhtml">
     <p>CHARGE:   </p>
  </body></notes>
      </species>
      <species boundaryCondition="false" id="M_so4_p">
<notes><body xmlns="http://www.w3.org/1999/xhtml">
     <p>CHARGE:   </p>
  </body></notes>
      </species>
      <species boundaryCondition="false" id="M_spmd_p">
<notes><body xmlns="http://www.w3.org/1999/xhtml">
     <p>CHARGE:   </p>
  </body></notes>
      </species>
      <species boundaryCondition="false" id="M_N1aspmd_c">
<notes><body xmlns="http://www.w3.org/1999/xhtml">
     <p>CHARGE:   </p>
  </body></notes>
      </species>
      <species boundaryCondition="false" id="M_n8aspmd_c">
<notes><body xmlns="http://www.w3.org/1999/xhtml">
     <p>CHARGE:   </p>
  </body></notes>
      </species>
      <species boundaryCondition="false" id="M_sucbz_c">
<notes><body xmlns="http://www.w3.org/1999/xhtml">
     <p>CHARGE:   </p>
  </body></notes>
      </species>
      <species boundaryCondition="false" id="M_sucr_p">
<notes><body xmlns="http://www.w3.org/1999/xhtml">
     <p>CHARGE:   </p>
  </body></notes>
      </species>
      <species boundaryCondition="false" id="M_sulfac_p">
<notes><body xmlns="http://www.w3.org/1999/xhtml">
     <p>CHARGE:   </p>
  </body></notes>
      </species>
      <species boundaryCondition="false" id="M_tartr_L_c">
<notes><body xmlns="http://www.w3.org/1999/xhtml">
     <p>CHARGE:   </p>
  </body></notes>
      </species>
      <species boundaryCondition="false" id="M_tartr_L_p">
<notes><body xmlns="http://www.w3.org/1999/xhtml">
     <p>CHARGE:   </p>
  </body></notes>
      </species>
      <species boundaryCondition="false" id="M_taur_c">
<notes><body xmlns="http://www.w3.org/1999/xhtml">
     <p>CHARGE:   </p>
  </body></notes>
      </species>
      <species boundaryCondition="false" id="M_taur_p">
<notes><body xmlns="http://www.w3.org/1999/xhtml">
     <p>CHARGE:   </p>
  </body></notes>
      </species>
      <species boundaryCondition="false" id="M_thmmp_c">
<notes><body xmlns="http://www.w3.org/1999/xhtml">
     <p>CHARGE:   </p>
  </body></notes>
      </species>
      <species boundaryCondition="false" id="M_dtdp4addg_c">
<notes><body xmlns="http://www.w3.org/1999/xhtml">
     <p>CHARGE:   </p>
  </body></notes>
      </species>
      <species boundaryCondition="false" id="M_dtdp4d6dg_c">
<notes><body xmlns="http://www.w3.org/1999/xhtml">
     <p>CHARGE:   </p>
  </body></notes>
      </species>
      <species boundaryCondition="false" id="M_dtdp4d6dm_c">
<notes><body xmlns="http://www.w3.org/1999/xhtml">
     <p>CHARGE:   </p>
  </body></notes>
      </species>
      <species boundaryCondition="false" id="M_thm_p">
<notes><body xmlns="http://www.w3.org/1999/xhtml">
     <p>CHARGE:   </p>
  </body></notes>
      </species>
      <species boundaryCondition="false" id="M_thm_c">
<notes><body xmlns="http://www.w3.org/1999/xhtml">
     <p>CHARGE:   </p>
  </body></notes>
      </species>
      <species boundaryCondition="false" id="M_thr_L_c">
<notes><body xmlns="http://www.w3.org/1999/xhtml">
     <p>CHARGE:   </p>
  </body></notes>
      </species>
      <species boundaryCondition="false" id="M_trnathr_c">
<notes><body xmlns="http://www.w3.org/1999/xhtml">
     <p>CHARGE:   </p>
  </body></notes>
      </species>
      <species boundaryCondition="false" id="M_thrtrna_c">
<notes><body xmlns="http://www.w3.org/1999/xhtml">
     <p>CHARGE:   </p>
  </body></notes>
      </species>
      <species boundaryCondition="false" id="M_thym_c">
<notes><body xmlns="http://www.w3.org/1999/xhtml">
     <p>CHARGE:   </p>
  </body></notes>
      </species>
      <species boundaryCondition="false" id="M_thym_p">
<notes><body xmlns="http://www.w3.org/1999/xhtml">
     <p>CHARGE:   </p>
  </body></notes>
      </species>
      <species boundaryCondition="false" id="M_tyr_L_c">
<notes><body xmlns="http://www.w3.org/1999/xhtml">
     <p>CHARGE:   </p>
  </body></notes>
      </species>
      <species boundaryCondition="false" id="M_tmao_c">
<notes><body xmlns="http://www.w3.org/1999/xhtml">
     <p>CHARGE:   </p>
  </body></notes>
      </species>
      <species boundaryCondition="false" id="M_tma_c">
<notes><body xmlns="http://www.w3.org/1999/xhtml">
     <p>CHARGE:   </p>
  </body></notes>
      </species>
      <species boundaryCondition="false" id="M_tmao_p">
<notes><body xmlns="http://www.w3.org/1999/xhtml">
     <p>CHARGE:   </p>
  </body></notes>
      </species>
      <species boundaryCondition="false" id="M_tma_p">
<notes><body xmlns="http://www.w3.org/1999/xhtml">
     <p>CHARGE:   </p>
  </body></notes>
      </species>
      <species boundaryCondition="false" id="M_2tpr3dpcoa_c">
<notes><body xmlns="http://www.w3.org/1999/xhtml">
     <p>CHARGE:   </p>
  </body></notes>
      </species>
      <species boundaryCondition="false" id="M_tre6p_c">
<notes><body xmlns="http://www.w3.org/1999/xhtml">
     <p>CHARGE:   </p>
  </body></notes>
      </species>
      <species boundaryCondition="false" id="M_tre_c">
<notes><body xmlns="http://www.w3.org/1999/xhtml">
     <p>CHARGE:   </p>
  </body></notes>
      </species>
      <species boundaryCondition="false" id="M_tre_p">
<notes><body xmlns="http://www.w3.org/1999/xhtml">
     <p>CHARGE:   </p>
  </body></notes>
      </species>
      <species boundaryCondition="false" id="M_trp_L_p">
<notes><body xmlns="http://www.w3.org/1999/xhtml">
     <p>CHARGE:   </p>
  </body></notes>
      </species>
      <species boundaryCondition="false" id="M_trnatrp_c">
<notes><body xmlns="http://www.w3.org/1999/xhtml">
     <p>CHARGE:   </p>
  </body></notes>
      </species>
      <species boundaryCondition="false" id="M_trptrna_c">
<notes><body xmlns="http://www.w3.org/1999/xhtml">
     <p>CHARGE:   </p>
  </body></notes>
      </species>
      <species boundaryCondition="false" id="M_tungs_p">
<notes><body xmlns="http://www.w3.org/1999/xhtml">
     <p>CHARGE:   </p>
  </body></notes>
      </species>
      <species boundaryCondition="false" id="M_tungs_c">
<notes><body xmlns="http://www.w3.org/1999/xhtml">
     <p>CHARGE:   </p>
  </body></notes>
      </species>
      <species boundaryCondition="false" id="M_tym_p">
<notes><body xmlns="http://www.w3.org/1999/xhtml">
     <p>CHARGE:   </p>
  </body></notes>
      </species>
      <species boundaryCondition="false" id="M_tyrp_p">
<notes><body xmlns="http://www.w3.org/1999/xhtml">
     <p>CHARGE:   </p>
  </body></notes>
      </species>
      <species boundaryCondition="false" id="M_tyr_L_p">
<notes><body xmlns="http://www.w3.org/1999/xhtml">
     <p>CHARGE:   </p>
  </body></notes>
      </species>
      <species boundaryCondition="false" id="M_trnatyr_c">
<notes><body xmlns="http://www.w3.org/1999/xhtml">
     <p>CHARGE:   </p>
  </body></notes>
      </species>
      <species boundaryCondition="false" id="M_tyrtrna_c">
<notes><body xmlns="http://www.w3.org/1999/xhtml">
     <p>CHARGE:   </p>
  </body></notes>
      </species>
      <species boundaryCondition="false" id="M_u3hga_c">
<notes><body xmlns="http://www.w3.org/1999/xhtml">
     <p>CHARGE:   </p>
  </body></notes>
      </species>
      <species boundaryCondition="false" id="M_uamag_c">
<notes><body xmlns="http://www.w3.org/1999/xhtml">
     <p>CHARGE:   </p>
  </body></notes>
      </species>
      <species boundaryCondition="false" id="M_ugmd_c">
<notes><body xmlns="http://www.w3.org/1999/xhtml">
     <p>CHARGE:   </p>
  </body></notes>
      </species>
      <species boundaryCondition="false" id="M_udpacgal_p">
<notes><body xmlns="http://www.w3.org/1999/xhtml">
     <p>CHARGE:   </p>
  </body></notes>
      </species>
      <species boundaryCondition="false" id="M_uacgam_p">
<notes><body xmlns="http://www.w3.org/1999/xhtml">
     <p>CHARGE:   </p>
  </body></notes>
      </species>
      <species boundaryCondition="false" id="M_uacmam_c">
<notes><body xmlns="http://www.w3.org/1999/xhtml">
     <p>CHARGE:   </p>
  </body></notes>
      </species>
      <species boundaryCondition="false" id="M_u3aga_c">
<notes><body xmlns="http://www.w3.org/1999/xhtml">
     <p>CHARGE:   </p>
  </body></notes>
      </species>
      <species boundaryCondition="false" id="M_uaccg_c">
<notes><body xmlns="http://www.w3.org/1999/xhtml">
     <p>CHARGE:   </p>
  </body></notes>
      </species>
      <species boundaryCondition="false" id="M_uama_c">
<notes><body xmlns="http://www.w3.org/1999/xhtml">
     <p>CHARGE:   </p>
  </body></notes>
      </species>
      <species boundaryCondition="false" id="M_uamr_c">
<notes><body xmlns="http://www.w3.org/1999/xhtml">
     <p>CHARGE:   </p>
  </body></notes>
      </species>
      <species boundaryCondition="false" id="M_udpgal_c">
<notes><body xmlns="http://www.w3.org/1999/xhtml">
     <p>CHARGE:   </p>
  </body></notes>
      </species>
      <species boundaryCondition="false" id="M_udpgal_p">
<notes><body xmlns="http://www.w3.org/1999/xhtml">
     <p>CHARGE:   </p>
  </body></notes>
      </species>
      <species boundaryCondition="false" id="M_udpglcur_c">
<notes><body xmlns="http://www.w3.org/1999/xhtml">
     <p>CHARGE:   </p>
  </body></notes>
      </species>
      <species boundaryCondition="false" id="M_udpLa4o_c">
<notes><body xmlns="http://www.w3.org/1999/xhtml">
     <p>CHARGE:   </p>
  </body></notes>
      </species>
      <species boundaryCondition="false" id="M_udpglcur_p">
<notes><body xmlns="http://www.w3.org/1999/xhtml">
     <p>CHARGE:   </p>
  </body></notes>
      </species>
      <species boundaryCondition="false" id="M_udpg_p">
<notes><body xmlns="http://www.w3.org/1999/xhtml">
     <p>CHARGE:   </p>
  </body></notes>
      </species>
      <species boundaryCondition="false" id="M_udpLa4n_c">
<notes><body xmlns="http://www.w3.org/1999/xhtml">
     <p>CHARGE:   </p>
  </body></notes>
      </species>
      <species boundaryCondition="false" id="M_udpLa4fn_c">
<notes><body xmlns="http://www.w3.org/1999/xhtml">
     <p>CHARGE:   </p>
  </body></notes>
      </species>
      <species boundaryCondition="false" id="M_uLa4n_c">
<notes><body xmlns="http://www.w3.org/1999/xhtml">
     <p>CHARGE:   </p>
  </body></notes>
      </species>
      <species boundaryCondition="false" id="M_um4p_c">
<notes><body xmlns="http://www.w3.org/1999/xhtml">
     <p>CHARGE:   </p>
  </body></notes>
      </species>
      <species boundaryCondition="false" id="M_uLa4fn_c">
<notes><body xmlns="http://www.w3.org/1999/xhtml">
     <p>CHARGE:   </p>
  </body></notes>
      </species>
      <species boundaryCondition="false" id="M_uppg3_c">
<notes><body xmlns="http://www.w3.org/1999/xhtml">
     <p>CHARGE:   </p>
  </body></notes>
      </species>
      <species boundaryCondition="false" id="M_ura_p">
<notes><body xmlns="http://www.w3.org/1999/xhtml">
     <p>CHARGE:   </p>
  </body></notes>
      </species>
      <species boundaryCondition="false" id="M_urea_p">
<notes><body xmlns="http://www.w3.org/1999/xhtml">
     <p>CHARGE:   </p>
  </body></notes>
      </species>
      <species boundaryCondition="false" id="M_urate_c">
<notes><body xmlns="http://www.w3.org/1999/xhtml">
     <p>CHARGE:   </p>
  </body></notes>
      </species>
      <species boundaryCondition="false" id="M_val_L_p">
<notes><body xmlns="http://www.w3.org/1999/xhtml">
     <p>CHARGE:   </p>
  </body></notes>
      </species>
      <species boundaryCondition="false" id="M_val_L_c">
<notes><body xmlns="http://www.w3.org/1999/xhtml">
     <p>CHARGE:   </p>
  </body></notes>
      </species>
      <species boundaryCondition="false" id="M_trnaval_c">
<notes><body xmlns="http://www.w3.org/1999/xhtml">
     <p>CHARGE:   </p>
  </body></notes>
      </species>
      <species boundaryCondition="false" id="M_valtrna_c">
<notes><body xmlns="http://www.w3.org/1999/xhtml">
     <p>CHARGE:   </p>
  </body></notes>
      </species>
      <species boundaryCondition="false" id="M_xan_p">
<notes><body xmlns="http://www.w3.org/1999/xhtml">
     <p>CHARGE:   </p>
  </body></notes>
      </species>
      <species boundaryCondition="false" id="M_xyl_D_p">
<notes><body xmlns="http://www.w3.org/1999/xhtml">
     <p>CHARGE:   </p>
  </body></notes>
      </species>
      <species boundaryCondition="false" id="M_xyl_D_c">
<notes><body xmlns="http://www.w3.org/1999/xhtml">
     <p>CHARGE:   </p>
  </body></notes>
      </species>
      <species boundaryCondition="false" id="M_xylu_D_c">
<notes><body xmlns="http://www.w3.org/1999/xhtml">
     <p>CHARGE:   </p>
  </body></notes>
      </species>
      <species boundaryCondition="false" id="M_xylu_L_p">
<notes><body xmlns="http://www.w3.org/1999/xhtml">
     <p>CHARGE:   </p>
  </body></notes>
      </species>
      <species boundaryCondition="false" id="M_zn2_c">
<notes><body xmlns="http://www.w3.org/1999/xhtml">
     <p>CHARGE:   </p>
  </body></notes>
      </species>
      <species boundaryCondition="false" id="M_zn2_p">
<notes><body xmlns="http://www.w3.org/1999/xhtml">
     <p>CHARGE:   </p>
  </body></notes>
      </species>
    </listOfSpecies>
    <listOfReactions>
      <reaction id="R_EX_12ppd_R_e_" reversible="true">
<notes><body xmlns="http://www.w3.org/1999/xhtml">
     <p>GENE_ASSOCIATION: </p>
  
     <p>PROTEIN_ASSOCIATION: </p>
  
     <p>SUBSYSTEM: </p>
  
     <p>PROTEIN_CLASS: </p>
  
     <p>SYNTHETIC_OBJECTIVE: 0.0</p>
  
     <p>Present: 1</p>
  
     <p>Knockout cost: 0</p>
  
     <p>Knockin cost: 0</p>
  </body></notes>
              <listOfReactants>
          <speciesReference species="M_12ppd_R_e" stoichiometry="1"/>
        </listOfReactants>
        <kineticLaw>
          <math xmlns="http://www.w3.org/1998/Math/MathML">          
            <apply>
              <ci> FLUX_VALUE </ci>
            </apply>
          </math>
                  <listOfParameters>
            <parameter id="LOWER_BOUND" units="mmol_per_gDW_per_hr" value="0"/>
            <parameter id="UPPER_BOUND" units="mmol_per_gDW_per_hr" value="INF"/>
            <parameter value="0" id="OBJECTIVE_COEFFICIENT"/>
            <parameter id="FLUX_VALUE" units="mmol_per_gDW_per_hr" value="0"/>
            <parameter value="0" id="REDUCED_COST"/>
          </listOfParameters>
        </kineticLaw>
      </reaction>
      <reaction id="R_EX_12ppd_S_e_" reversible="true">
<notes><body xmlns="http://www.w3.org/1999/xhtml">
     <p>GENE_ASSOCIATION: </p>
  
     <p>PROTEIN_ASSOCIATION: </p>
  
     <p>SUBSYSTEM: </p>
  
     <p>PROTEIN_CLASS: </p>
  
     <p>SYNTHETIC_OBJECTIVE: 0.0</p>
  
     <p>Present: 1</p>
  
     <p>Knockout cost: 0</p>
  
     <p>Knockin cost: 0</p>
  </body></notes>
              <listOfReactants>
          <speciesReference species="M_12ppd_S_e" stoichiometry="1"/>
        </listOfReactants>
        <kineticLaw>
          <math xmlns="http://www.w3.org/1998/Math/MathML">          
            <apply>
              <ci> FLUX_VALUE </ci>
            </apply>
          </math>
                  <listOfParameters>
            <parameter id="LOWER_BOUND" units="mmol_per_gDW_per_hr" value="0"/>
            <parameter id="UPPER_BOUND" units="mmol_per_gDW_per_hr" value="INF"/>
            <parameter value="0" id="OBJECTIVE_COEFFICIENT"/>
            <parameter id="FLUX_VALUE" units="mmol_per_gDW_per_hr" value="0"/>
            <parameter value="0" id="REDUCED_COST"/>
          </listOfParameters>
        </kineticLaw>
      </reaction>
      <reaction id="R_EX_14glucan_e_" reversible="true">
<notes><body xmlns="http://www.w3.org/1999/xhtml">
     <p>GENE_ASSOCIATION: </p>
  
     <p>PROTEIN_ASSOCIATION: </p>
  
     <p>SUBSYSTEM: </p>
  
     <p>PROTEIN_CLASS: </p>
  
     <p>SYNTHETIC_OBJECTIVE: 0.0</p>
  
     <p>Present: 1</p>
  
     <p>Knockout cost: 0</p>
  
     <p>Knockin cost: 0</p>
  </body></notes>
              <listOfReactants>
          <speciesReference species="M_14glucan_e" stoichiometry="1"/>
        </listOfReactants>
        <kineticLaw>
          <math xmlns="http://www.w3.org/1998/Math/MathML">          
            <apply>
              <ci> FLUX_VALUE </ci>
            </apply>
          </math>
                  <listOfParameters>
            <parameter id="LOWER_BOUND" units="mmol_per_gDW_per_hr" value="0"/>
            <parameter id="UPPER_BOUND" units="mmol_per_gDW_per_hr" value="INF"/>
            <parameter value="0" id="OBJECTIVE_COEFFICIENT"/>
            <parameter id="FLUX_VALUE" units="mmol_per_gDW_per_hr" value="0"/>
            <parameter value="0" id="REDUCED_COST"/>
          </listOfParameters>
        </kineticLaw>
      </reaction>
      <reaction id="R_EX_15dap_e_" reversible="true">
<notes><body xmlns="http://www.w3.org/1999/xhtml">
     <p>GENE_ASSOCIATION: </p>
  
     <p>PROTEIN_ASSOCIATION: </p>
  
     <p>SUBSYSTEM: </p>
  
     <p>PROTEIN_CLASS: </p>
  
     <p>SYNTHETIC_OBJECTIVE: 0.0</p>
  
     <p>Present: 1</p>
  
     <p>Knockout cost: 0</p>
  
     <p>Knockin cost: 0</p>
  </body></notes>
              <listOfReactants>
          <speciesReference species="M_15dap_e" stoichiometry="1"/>
        </listOfReactants>
        <kineticLaw>
          <math xmlns="http://www.w3.org/1998/Math/MathML">          
            <apply>
              <ci> FLUX_VALUE </ci>
            </apply>
          </math>
                  <listOfParameters>
            <parameter id="LOWER_BOUND" units="mmol_per_gDW_per_hr" value="0"/>
            <parameter id="UPPER_BOUND" units="mmol_per_gDW_per_hr" value="INF"/>
            <parameter value="0" id="OBJECTIVE_COEFFICIENT"/>
            <parameter id="FLUX_VALUE" units="mmol_per_gDW_per_hr" value="0"/>
            <parameter value="0" id="REDUCED_COST"/>
          </listOfParameters>
        </kineticLaw>
      </reaction>
      <reaction id="R_EX_23camp_e_" reversible="true">
<notes><body xmlns="http://www.w3.org/1999/xhtml">
     <p>GENE_ASSOCIATION: </p>
  
     <p>PROTEIN_ASSOCIATION: </p>
  
     <p>SUBSYSTEM: </p>
  
     <p>PROTEIN_CLASS: </p>
  
     <p>SYNTHETIC_OBJECTIVE: 0.0</p>
  
     <p>Present: 1</p>
  
     <p>Knockout cost: 0</p>
  
     <p>Knockin cost: 0</p>
  </body></notes>
              <listOfReactants>
          <speciesReference species="M_23camp_e" stoichiometry="1"/>
        </listOfReactants>
        <kineticLaw>
          <math xmlns="http://www.w3.org/1998/Math/MathML">          
            <apply>
              <ci> FLUX_VALUE </ci>
            </apply>
          </math>
                  <listOfParameters>
            <parameter id="LOWER_BOUND" units="mmol_per_gDW_per_hr" value="0"/>
            <parameter id="UPPER_BOUND" units="mmol_per_gDW_per_hr" value="INF"/>
            <parameter value="0" id="OBJECTIVE_COEFFICIENT"/>
            <parameter id="FLUX_VALUE" units="mmol_per_gDW_per_hr" value="0"/>
            <parameter value="0" id="REDUCED_COST"/>
          </listOfParameters>
        </kineticLaw>
      </reaction>
      <reaction id="R_EX_23ccmp_e_" reversible="true">
<notes><body xmlns="http://www.w3.org/1999/xhtml">
     <p>GENE_ASSOCIATION: </p>
  
     <p>PROTEIN_ASSOCIATION: </p>
  
     <p>SUBSYSTEM: </p>
  
     <p>PROTEIN_CLASS: </p>
  
     <p>SYNTHETIC_OBJECTIVE: 0.0</p>
  
     <p>Present: 1</p>
  
     <p>Knockout cost: 0</p>
  
     <p>Knockin cost: 0</p>
  </body></notes>
              <listOfReactants>
          <speciesReference species="M_23ccmp_e" stoichiometry="1"/>
        </listOfReactants>
        <kineticLaw>
          <math xmlns="http://www.w3.org/1998/Math/MathML">          
            <apply>
              <ci> FLUX_VALUE </ci>
            </apply>
          </math>
                  <listOfParameters>
            <parameter id="LOWER_BOUND" units="mmol_per_gDW_per_hr" value="0"/>
            <parameter id="UPPER_BOUND" units="mmol_per_gDW_per_hr" value="INF"/>
            <parameter value="0" id="OBJECTIVE_COEFFICIENT"/>
            <parameter id="FLUX_VALUE" units="mmol_per_gDW_per_hr" value="0"/>
            <parameter value="0" id="REDUCED_COST"/>
          </listOfParameters>
        </kineticLaw>
      </reaction>
      <reaction id="R_EX_23cgmp_e_" reversible="true">
<notes><body xmlns="http://www.w3.org/1999/xhtml">
     <p>GENE_ASSOCIATION: </p>
  
     <p>PROTEIN_ASSOCIATION: </p>
  
     <p>SUBSYSTEM: </p>
  
     <p>PROTEIN_CLASS: </p>
  
     <p>SYNTHETIC_OBJECTIVE: 0.0</p>
  
     <p>Present: 1</p>
  
     <p>Knockout cost: 0</p>
  
     <p>Knockin cost: 0</p>
  </body></notes>
              <listOfReactants>
          <speciesReference species="M_23cgmp_e" stoichiometry="1"/>
        </listOfReactants>
        <kineticLaw>
          <math xmlns="http://www.w3.org/1998/Math/MathML">          
            <apply>
              <ci> FLUX_VALUE </ci>
            </apply>
          </math>
                  <listOfParameters>
            <parameter id="LOWER_BOUND" units="mmol_per_gDW_per_hr" value="0"/>
            <parameter id="UPPER_BOUND" units="mmol_per_gDW_per_hr" value="INF"/>
            <parameter value="0" id="OBJECTIVE_COEFFICIENT"/>
            <parameter id="FLUX_VALUE" units="mmol_per_gDW_per_hr" value="0"/>
            <parameter value="0" id="REDUCED_COST"/>
          </listOfParameters>
        </kineticLaw>
      </reaction>
      <reaction id="R_EX_23cump_e_" reversible="true">
<notes><body xmlns="http://www.w3.org/1999/xhtml">
     <p>GENE_ASSOCIATION: </p>
  
     <p>PROTEIN_ASSOCIATION: </p>
  
     <p>SUBSYSTEM: </p>
  
     <p>PROTEIN_CLASS: </p>
  
     <p>SYNTHETIC_OBJECTIVE: 0.0</p>
  
     <p>Present: 1</p>
  
     <p>Knockout cost: 0</p>
  
     <p>Knockin cost: 0</p>
  </body></notes>
              <listOfReactants>
          <speciesReference species="M_23cump_e" stoichiometry="1"/>
        </listOfReactants>
        <kineticLaw>
          <math xmlns="http://www.w3.org/1998/Math/MathML">          
            <apply>
              <ci> FLUX_VALUE </ci>
            </apply>
          </math>
                  <listOfParameters>
            <parameter id="LOWER_BOUND" units="mmol_per_gDW_per_hr" value="0"/>
            <parameter id="UPPER_BOUND" units="mmol_per_gDW_per_hr" value="INF"/>
            <parameter value="0" id="OBJECTIVE_COEFFICIENT"/>
            <parameter id="FLUX_VALUE" units="mmol_per_gDW_per_hr" value="0"/>
            <parameter value="0" id="REDUCED_COST"/>
          </listOfParameters>
        </kineticLaw>
      </reaction>
      <reaction id="R_EX_23dappa_e_" reversible="true">
<notes><body xmlns="http://www.w3.org/1999/xhtml">
     <p>GENE_ASSOCIATION: </p>
  
     <p>PROTEIN_ASSOCIATION: </p>
  
     <p>SUBSYSTEM: </p>
  
     <p>PROTEIN_CLASS: </p>
  
     <p>SYNTHETIC_OBJECTIVE: 0.0</p>
  
     <p>Present: 1</p>
  
     <p>Knockout cost: 0</p>
  
     <p>Knockin cost: 0</p>
  </body></notes>
              <listOfReactants>
          <speciesReference species="M_23dappa_e" stoichiometry="1"/>
        </listOfReactants>
        <kineticLaw>
          <math xmlns="http://www.w3.org/1998/Math/MathML">          
            <apply>
              <ci> FLUX_VALUE </ci>
            </apply>
          </math>
                  <listOfParameters>
            <parameter id="LOWER_BOUND" units="mmol_per_gDW_per_hr" value="0"/>
            <parameter id="UPPER_BOUND" units="mmol_per_gDW_per_hr" value="INF"/>
            <parameter value="0" id="OBJECTIVE_COEFFICIENT"/>
            <parameter id="FLUX_VALUE" units="mmol_per_gDW_per_hr" value="0"/>
            <parameter value="0" id="REDUCED_COST"/>
          </listOfParameters>
        </kineticLaw>
      </reaction>
      <reaction id="R_EX_26dap_M_e_" reversible="true">
<notes><body xmlns="http://www.w3.org/1999/xhtml">
     <p>GENE_ASSOCIATION: </p>
  
     <p>PROTEIN_ASSOCIATION: </p>
  
     <p>SUBSYSTEM: </p>
  
     <p>PROTEIN_CLASS: </p>
  
     <p>SYNTHETIC_OBJECTIVE: 0.0</p>
  
     <p>Present: 1</p>
  
     <p>Knockout cost: 0</p>
  
     <p>Knockin cost: 0</p>
  </body></notes>
              <listOfReactants>
          <speciesReference species="M_26dap_M_e" stoichiometry="1"/>
        </listOfReactants>
        <kineticLaw>
          <math xmlns="http://www.w3.org/1998/Math/MathML">          
            <apply>
              <ci> FLUX_VALUE </ci>
            </apply>
          </math>
                  <listOfParameters>
            <parameter id="LOWER_BOUND" units="mmol_per_gDW_per_hr" value="0"/>
            <parameter id="UPPER_BOUND" units="mmol_per_gDW_per_hr" value="INF"/>
            <parameter value="0" id="OBJECTIVE_COEFFICIENT"/>
            <parameter id="FLUX_VALUE" units="mmol_per_gDW_per_hr" value="0"/>
            <parameter value="0" id="REDUCED_COST"/>
          </listOfParameters>
        </kineticLaw>
      </reaction>
      <reaction id="R_EX_2ddglcn_e_" reversible="true">
<notes><body xmlns="http://www.w3.org/1999/xhtml">
     <p>GENE_ASSOCIATION: </p>
  
     <p>PROTEIN_ASSOCIATION: </p>
  
     <p>SUBSYSTEM: </p>
  
     <p>PROTEIN_CLASS: </p>
  
     <p>SYNTHETIC_OBJECTIVE: 0.0</p>
  
     <p>Present: 1</p>
  
     <p>Knockout cost: 0</p>
  
     <p>Knockin cost: 0</p>
  </body></notes>
              <listOfReactants>
          <speciesReference species="M_2ddglcn_e" stoichiometry="1"/>
        </listOfReactants>
        <kineticLaw>
          <math xmlns="http://www.w3.org/1998/Math/MathML">          
            <apply>
              <ci> FLUX_VALUE </ci>
            </apply>
          </math>
                  <listOfParameters>
            <parameter id="LOWER_BOUND" units="mmol_per_gDW_per_hr" value="0"/>
            <parameter id="UPPER_BOUND" units="mmol_per_gDW_per_hr" value="INF"/>
            <parameter value="0" id="OBJECTIVE_COEFFICIENT"/>
            <parameter id="FLUX_VALUE" units="mmol_per_gDW_per_hr" value="0"/>
            <parameter value="0" id="REDUCED_COST"/>
          </listOfParameters>
        </kineticLaw>
      </reaction>
      <reaction id="R_EX_34dhpac_e_" reversible="true">
<notes><body xmlns="http://www.w3.org/1999/xhtml">
     <p>GENE_ASSOCIATION: </p>
  
     <p>PROTEIN_ASSOCIATION: </p>
  
     <p>SUBSYSTEM: </p>
  
     <p>PROTEIN_CLASS: </p>
  
     <p>SYNTHETIC_OBJECTIVE: 0.0</p>
  
     <p>Present: 1</p>
  
     <p>Knockout cost: 0</p>
  
     <p>Knockin cost: 0</p>
  </body></notes>
              <listOfReactants>
          <speciesReference species="M_34dhpac_e" stoichiometry="1"/>
        </listOfReactants>
        <kineticLaw>
          <math xmlns="http://www.w3.org/1998/Math/MathML">          
            <apply>
              <ci> FLUX_VALUE </ci>
            </apply>
          </math>
                  <listOfParameters>
            <parameter id="LOWER_BOUND" units="mmol_per_gDW_per_hr" value="0"/>
            <parameter id="UPPER_BOUND" units="mmol_per_gDW_per_hr" value="INF"/>
            <parameter value="0" id="OBJECTIVE_COEFFICIENT"/>
            <parameter id="FLUX_VALUE" units="mmol_per_gDW_per_hr" value="0"/>
            <parameter value="0" id="REDUCED_COST"/>
          </listOfParameters>
        </kineticLaw>
      </reaction>
      <reaction id="R_EX_3amp_e_" reversible="true">
<notes><body xmlns="http://www.w3.org/1999/xhtml">
     <p>GENE_ASSOCIATION: </p>
  
     <p>PROTEIN_ASSOCIATION: </p>
  
     <p>SUBSYSTEM: </p>
  
     <p>PROTEIN_CLASS: </p>
  
     <p>SYNTHETIC_OBJECTIVE: 0.0</p>
  
     <p>Present: 1</p>
  
     <p>Knockout cost: 0</p>
  
     <p>Knockin cost: 0</p>
  </body></notes>
              <listOfReactants>
          <speciesReference species="M_3amp_e" stoichiometry="1"/>
        </listOfReactants>
        <kineticLaw>
          <math xmlns="http://www.w3.org/1998/Math/MathML">          
            <apply>
              <ci> FLUX_VALUE </ci>
            </apply>
          </math>
                  <listOfParameters>
            <parameter id="LOWER_BOUND" units="mmol_per_gDW_per_hr" value="0"/>
            <parameter id="UPPER_BOUND" units="mmol_per_gDW_per_hr" value="INF"/>
            <parameter value="0" id="OBJECTIVE_COEFFICIENT"/>
            <parameter id="FLUX_VALUE" units="mmol_per_gDW_per_hr" value="0"/>
            <parameter value="0" id="REDUCED_COST"/>
          </listOfParameters>
        </kineticLaw>
      </reaction>
      <reaction id="R_EX_3cmp_e_" reversible="true">
<notes><body xmlns="http://www.w3.org/1999/xhtml">
     <p>GENE_ASSOCIATION: </p>
  
     <p>PROTEIN_ASSOCIATION: </p>
  
     <p>SUBSYSTEM: </p>
  
     <p>PROTEIN_CLASS: </p>
  
     <p>SYNTHETIC_OBJECTIVE: 0.0</p>
  
     <p>Present: 1</p>
  
     <p>Knockout cost: 0</p>
  
     <p>Knockin cost: 0</p>
  </body></notes>
              <listOfReactants>
          <speciesReference species="M_3cmp_e" stoichiometry="1"/>
        </listOfReactants>
        <kineticLaw>
          <math xmlns="http://www.w3.org/1998/Math/MathML">          
            <apply>
              <ci> FLUX_VALUE </ci>
            </apply>
          </math>
                  <listOfParameters>
            <parameter id="LOWER_BOUND" units="mmol_per_gDW_per_hr" value="0"/>
            <parameter id="UPPER_BOUND" units="mmol_per_gDW_per_hr" value="INF"/>
            <parameter value="0" id="OBJECTIVE_COEFFICIENT"/>
            <parameter id="FLUX_VALUE" units="mmol_per_gDW_per_hr" value="0"/>
            <parameter value="0" id="REDUCED_COST"/>
          </listOfParameters>
        </kineticLaw>
      </reaction>
      <reaction id="R_EX_3gmp_e_" reversible="true">
<notes><body xmlns="http://www.w3.org/1999/xhtml">
     <p>GENE_ASSOCIATION: </p>
  
     <p>PROTEIN_ASSOCIATION: </p>
  
     <p>SUBSYSTEM: </p>
  
     <p>PROTEIN_CLASS: </p>
  
     <p>SYNTHETIC_OBJECTIVE: 0.0</p>
  
     <p>Present: 1</p>
  
     <p>Knockout cost: 0</p>
  
     <p>Knockin cost: 0</p>
  </body></notes>
              <listOfReactants>
          <speciesReference species="M_3gmp_e" stoichiometry="1"/>
        </listOfReactants>
        <kineticLaw>
          <math xmlns="http://www.w3.org/1998/Math/MathML">          
            <apply>
              <ci> FLUX_VALUE </ci>
            </apply>
          </math>
                  <listOfParameters>
            <parameter id="LOWER_BOUND" units="mmol_per_gDW_per_hr" value="0"/>
            <parameter id="UPPER_BOUND" units="mmol_per_gDW_per_hr" value="INF"/>
            <parameter value="0" id="OBJECTIVE_COEFFICIENT"/>
            <parameter id="FLUX_VALUE" units="mmol_per_gDW_per_hr" value="0"/>
            <parameter value="0" id="REDUCED_COST"/>
          </listOfParameters>
        </kineticLaw>
      </reaction>
      <reaction id="R_EX_3hcinnm_e_" reversible="true">
<notes><body xmlns="http://www.w3.org/1999/xhtml">
     <p>GENE_ASSOCIATION: </p>
  
     <p>PROTEIN_ASSOCIATION: </p>
  
     <p>SUBSYSTEM: </p>
  
     <p>PROTEIN_CLASS: </p>
  
     <p>SYNTHETIC_OBJECTIVE: 0.0</p>
  
     <p>Present: 1</p>
  
     <p>Knockout cost: 0</p>
  
     <p>Knockin cost: 0</p>
  </body></notes>
              <listOfReactants>
          <speciesReference species="M_3hcinnm_e" stoichiometry="1"/>
        </listOfReactants>
        <kineticLaw>
          <math xmlns="http://www.w3.org/1998/Math/MathML">          
            <apply>
              <ci> FLUX_VALUE </ci>
            </apply>
          </math>
                  <listOfParameters>
            <parameter id="LOWER_BOUND" units="mmol_per_gDW_per_hr" value="0"/>
            <parameter id="UPPER_BOUND" units="mmol_per_gDW_per_hr" value="INF"/>
            <parameter value="0" id="OBJECTIVE_COEFFICIENT"/>
            <parameter id="FLUX_VALUE" units="mmol_per_gDW_per_hr" value="0"/>
            <parameter value="0" id="REDUCED_COST"/>
          </listOfParameters>
        </kineticLaw>
      </reaction>
      <reaction id="R_EX_3hpppn_e_" reversible="true">
<notes><body xmlns="http://www.w3.org/1999/xhtml">
     <p>GENE_ASSOCIATION: </p>
  
     <p>PROTEIN_ASSOCIATION: </p>
  
     <p>SUBSYSTEM: </p>
  
     <p>PROTEIN_CLASS: </p>
  
     <p>SYNTHETIC_OBJECTIVE: 0.0</p>
  
     <p>Present: 1</p>
  
     <p>Knockout cost: 0</p>
  
     <p>Knockin cost: 0</p>
  </body></notes>
              <listOfReactants>
          <speciesReference species="M_3hpppn_e" stoichiometry="1"/>
        </listOfReactants>
        <kineticLaw>
          <math xmlns="http://www.w3.org/1998/Math/MathML">          
            <apply>
              <ci> FLUX_VALUE </ci>
            </apply>
          </math>
                  <listOfParameters>
            <parameter id="LOWER_BOUND" units="mmol_per_gDW_per_hr" value="0"/>
            <parameter id="UPPER_BOUND" units="mmol_per_gDW_per_hr" value="INF"/>
            <parameter value="0" id="OBJECTIVE_COEFFICIENT"/>
            <parameter id="FLUX_VALUE" units="mmol_per_gDW_per_hr" value="0"/>
            <parameter value="0" id="REDUCED_COST"/>
          </listOfParameters>
        </kineticLaw>
      </reaction>
      <reaction id="R_EX_3ump_e_" reversible="true">
<notes><body xmlns="http://www.w3.org/1999/xhtml">
     <p>GENE_ASSOCIATION: </p>
  
     <p>PROTEIN_ASSOCIATION: </p>
  
     <p>SUBSYSTEM: </p>
  
     <p>PROTEIN_CLASS: </p>
  
     <p>SYNTHETIC_OBJECTIVE: 0.0</p>
  
     <p>Present: 1</p>
  
     <p>Knockout cost: 0</p>
  
     <p>Knockin cost: 0</p>
  </body></notes>
              <listOfReactants>
          <speciesReference species="M_3ump_e" stoichiometry="1"/>
        </listOfReactants>
        <kineticLaw>
          <math xmlns="http://www.w3.org/1998/Math/MathML">          
            <apply>
              <ci> FLUX_VALUE </ci>
            </apply>
          </math>
                  <listOfParameters>
            <parameter id="LOWER_BOUND" units="mmol_per_gDW_per_hr" value="0"/>
            <parameter id="UPPER_BOUND" units="mmol_per_gDW_per_hr" value="INF"/>
            <parameter value="0" id="OBJECTIVE_COEFFICIENT"/>
            <parameter id="FLUX_VALUE" units="mmol_per_gDW_per_hr" value="0"/>
            <parameter value="0" id="REDUCED_COST"/>
          </listOfParameters>
        </kineticLaw>
      </reaction>
      <reaction id="R_EX_4abut_e_" reversible="true">
<notes><body xmlns="http://www.w3.org/1999/xhtml">
     <p>GENE_ASSOCIATION: </p>
  
     <p>PROTEIN_ASSOCIATION: </p>
  
     <p>SUBSYSTEM: </p>
  
     <p>PROTEIN_CLASS: </p>
  
     <p>SYNTHETIC_OBJECTIVE: 0.0</p>
  
     <p>Present: 1</p>
  
     <p>Knockout cost: 0</p>
  
     <p>Knockin cost: 0</p>
  </body></notes>
              <listOfReactants>
          <speciesReference species="M_4abut_e" stoichiometry="1"/>
        </listOfReactants>
        <kineticLaw>
          <math xmlns="http://www.w3.org/1998/Math/MathML">          
            <apply>
              <ci> FLUX_VALUE </ci>
            </apply>
          </math>
                  <listOfParameters>
            <parameter id="LOWER_BOUND" units="mmol_per_gDW_per_hr" value="0"/>
            <parameter id="UPPER_BOUND" units="mmol_per_gDW_per_hr" value="INF"/>
            <parameter value="0" id="OBJECTIVE_COEFFICIENT"/>
            <parameter id="FLUX_VALUE" units="mmol_per_gDW_per_hr" value="0"/>
            <parameter value="0" id="REDUCED_COST"/>
          </listOfParameters>
        </kineticLaw>
      </reaction>
      <reaction id="R_EX_4hoxpacd_e_" reversible="true">
<notes><body xmlns="http://www.w3.org/1999/xhtml">
     <p>GENE_ASSOCIATION: </p>
  
     <p>PROTEIN_ASSOCIATION: </p>
  
     <p>SUBSYSTEM: </p>
  
     <p>PROTEIN_CLASS: </p>
  
     <p>SYNTHETIC_OBJECTIVE: 0.0</p>
  
     <p>Present: 1</p>
  
     <p>Knockout cost: 0</p>
  
     <p>Knockin cost: 0</p>
  </body></notes>
              <listOfReactants>
          <speciesReference species="M_4hoxpacd_e" stoichiometry="1"/>
        </listOfReactants>
        <kineticLaw>
          <math xmlns="http://www.w3.org/1998/Math/MathML">          
            <apply>
              <ci> FLUX_VALUE </ci>
            </apply>
          </math>
                  <listOfParameters>
            <parameter id="LOWER_BOUND" units="mmol_per_gDW_per_hr" value="0"/>
            <parameter id="UPPER_BOUND" units="mmol_per_gDW_per_hr" value="INF"/>
            <parameter value="0" id="OBJECTIVE_COEFFICIENT"/>
            <parameter id="FLUX_VALUE" units="mmol_per_gDW_per_hr" value="0"/>
            <parameter value="0" id="REDUCED_COST"/>
          </listOfParameters>
        </kineticLaw>
      </reaction>
      <reaction id="R_EX_5dglcn_e_" reversible="true">
<notes><body xmlns="http://www.w3.org/1999/xhtml">
     <p>GENE_ASSOCIATION: </p>
  
     <p>PROTEIN_ASSOCIATION: </p>
  
     <p>SUBSYSTEM: </p>
  
     <p>PROTEIN_CLASS: </p>
  
     <p>SYNTHETIC_OBJECTIVE: 0.0</p>
  
     <p>Present: 1</p>
  
     <p>Knockout cost: 0</p>
  
     <p>Knockin cost: 0</p>
  </body></notes>
              <listOfReactants>
          <speciesReference species="M_5dglcn_e" stoichiometry="1"/>
        </listOfReactants>
        <kineticLaw>
          <math xmlns="http://www.w3.org/1998/Math/MathML">          
            <apply>
              <ci> FLUX_VALUE </ci>
            </apply>
          </math>
                  <listOfParameters>
            <parameter id="LOWER_BOUND" units="mmol_per_gDW_per_hr" value="0"/>
            <parameter id="UPPER_BOUND" units="mmol_per_gDW_per_hr" value="INF"/>
            <parameter value="0" id="OBJECTIVE_COEFFICIENT"/>
            <parameter id="FLUX_VALUE" units="mmol_per_gDW_per_hr" value="0"/>
            <parameter value="0" id="REDUCED_COST"/>
          </listOfParameters>
        </kineticLaw>
      </reaction>
      <reaction id="R_EX_ac_e_" reversible="true">
<notes><body xmlns="http://www.w3.org/1999/xhtml">
     <p>GENE_ASSOCIATION: </p>
  
     <p>PROTEIN_ASSOCIATION: </p>
  
     <p>SUBSYSTEM: </p>
  
     <p>PROTEIN_CLASS: </p>
  
     <p>SYNTHETIC_OBJECTIVE: 0.0</p>
  
     <p>Present: 1</p>
  
     <p>Knockout cost: 0</p>
  
     <p>Knockin cost: 0</p>
  </body></notes>
              <listOfReactants>
          <speciesReference species="M_ac_e" stoichiometry="1"/>
        </listOfReactants>
        <kineticLaw>
          <math xmlns="http://www.w3.org/1998/Math/MathML">          
            <apply>
              <ci> FLUX_VALUE </ci>
            </apply>
          </math>
                  <listOfParameters>
            <parameter id="LOWER_BOUND" units="mmol_per_gDW_per_hr" value="0"/>
            <parameter id="UPPER_BOUND" units="mmol_per_gDW_per_hr" value="INF"/>
            <parameter value="0" id="OBJECTIVE_COEFFICIENT"/>
            <parameter id="FLUX_VALUE" units="mmol_per_gDW_per_hr" value="0"/>
            <parameter value="0" id="REDUCED_COST"/>
          </listOfParameters>
        </kineticLaw>
      </reaction>
      <reaction id="R_EX_acac_e_" reversible="true">
<notes><body xmlns="http://www.w3.org/1999/xhtml">
     <p>GENE_ASSOCIATION: </p>
  
     <p>PROTEIN_ASSOCIATION: </p>
  
     <p>SUBSYSTEM: </p>
  
     <p>PROTEIN_CLASS: </p>
  
     <p>SYNTHETIC_OBJECTIVE: 0.0</p>
  
     <p>Present: 1</p>
  
     <p>Knockout cost: 0</p>
  
     <p>Knockin cost: 0</p>
  </body></notes>
              <listOfReactants>
          <speciesReference species="M_acac_e" stoichiometry="1"/>
        </listOfReactants>
        <kineticLaw>
          <math xmlns="http://www.w3.org/1998/Math/MathML">          
            <apply>
              <ci> FLUX_VALUE </ci>
            </apply>
          </math>
                  <listOfParameters>
            <parameter id="LOWER_BOUND" units="mmol_per_gDW_per_hr" value="0"/>
            <parameter id="UPPER_BOUND" units="mmol_per_gDW_per_hr" value="INF"/>
            <parameter value="0" id="OBJECTIVE_COEFFICIENT"/>
            <parameter id="FLUX_VALUE" units="mmol_per_gDW_per_hr" value="0"/>
            <parameter value="0" id="REDUCED_COST"/>
          </listOfParameters>
        </kineticLaw>
      </reaction>
      <reaction id="R_EX_acald_e_" reversible="true">
<notes><body xmlns="http://www.w3.org/1999/xhtml">
     <p>GENE_ASSOCIATION: </p>
  
     <p>PROTEIN_ASSOCIATION: </p>
  
     <p>SUBSYSTEM: </p>
  
     <p>PROTEIN_CLASS: </p>
  
     <p>SYNTHETIC_OBJECTIVE: 0.0</p>
  
     <p>Present: 1</p>
  
     <p>Knockout cost: 0</p>
  
     <p>Knockin cost: 0</p>
  </body></notes>
              <listOfReactants>
          <speciesReference species="M_acald_e" stoichiometry="1"/>
        </listOfReactants>
        <kineticLaw>
          <math xmlns="http://www.w3.org/1998/Math/MathML">          
            <apply>
              <ci> FLUX_VALUE </ci>
            </apply>
          </math>
                  <listOfParameters>
            <parameter id="LOWER_BOUND" units="mmol_per_gDW_per_hr" value="0"/>
            <parameter id="UPPER_BOUND" units="mmol_per_gDW_per_hr" value="INF"/>
            <parameter value="0" id="OBJECTIVE_COEFFICIENT"/>
            <parameter id="FLUX_VALUE" units="mmol_per_gDW_per_hr" value="0"/>
            <parameter value="0" id="REDUCED_COST"/>
          </listOfParameters>
        </kineticLaw>
      </reaction>
      <reaction id="R_EX_acgal_e_" reversible="true">
<notes><body xmlns="http://www.w3.org/1999/xhtml">
     <p>GENE_ASSOCIATION: </p>
  
     <p>PROTEIN_ASSOCIATION: </p>
  
     <p>SUBSYSTEM: </p>
  
     <p>PROTEIN_CLASS: </p>
  
     <p>SYNTHETIC_OBJECTIVE: 0.0</p>
  
     <p>Present: 1</p>
  
     <p>Knockout cost: 0</p>
  
     <p>Knockin cost: 0</p>
  </body></notes>
              <listOfReactants>
          <speciesReference species="M_acgal_e" stoichiometry="1"/>
        </listOfReactants>
        <kineticLaw>
          <math xmlns="http://www.w3.org/1998/Math/MathML">          
            <apply>
              <ci> FLUX_VALUE </ci>
            </apply>
          </math>
                  <listOfParameters>
            <parameter id="LOWER_BOUND" units="mmol_per_gDW_per_hr" value="0"/>
            <parameter id="UPPER_BOUND" units="mmol_per_gDW_per_hr" value="INF"/>
            <parameter value="0" id="OBJECTIVE_COEFFICIENT"/>
            <parameter id="FLUX_VALUE" units="mmol_per_gDW_per_hr" value="0"/>
            <parameter value="0" id="REDUCED_COST"/>
          </listOfParameters>
        </kineticLaw>
      </reaction>
      <reaction id="R_EX_acgal1p_e_" reversible="true">
<notes><body xmlns="http://www.w3.org/1999/xhtml">
     <p>GENE_ASSOCIATION: </p>
  
     <p>PROTEIN_ASSOCIATION: </p>
  
     <p>SUBSYSTEM: </p>
  
     <p>PROTEIN_CLASS: </p>
  
     <p>SYNTHETIC_OBJECTIVE: 0.0</p>
  
     <p>Present: 1</p>
  
     <p>Knockout cost: 0</p>
  
     <p>Knockin cost: 0</p>
  </body></notes>
              <listOfReactants>
          <speciesReference species="M_acgal1p_e" stoichiometry="1"/>
        </listOfReactants>
        <kineticLaw>
          <math xmlns="http://www.w3.org/1998/Math/MathML">          
            <apply>
              <ci> FLUX_VALUE </ci>
            </apply>
          </math>
                  <listOfParameters>
            <parameter id="LOWER_BOUND" units="mmol_per_gDW_per_hr" value="0"/>
            <parameter id="UPPER_BOUND" units="mmol_per_gDW_per_hr" value="INF"/>
            <parameter value="0" id="OBJECTIVE_COEFFICIENT"/>
            <parameter id="FLUX_VALUE" units="mmol_per_gDW_per_hr" value="0"/>
            <parameter value="0" id="REDUCED_COST"/>
          </listOfParameters>
        </kineticLaw>
      </reaction>
      <reaction id="R_EX_acgam_e_" reversible="true">
<notes><body xmlns="http://www.w3.org/1999/xhtml">
     <p>GENE_ASSOCIATION: </p>
  
     <p>PROTEIN_ASSOCIATION: </p>
  
     <p>SUBSYSTEM: </p>
  
     <p>PROTEIN_CLASS: </p>
  
     <p>SYNTHETIC_OBJECTIVE: 0.0</p>
  
     <p>Present: 1</p>
  
     <p>Knockout cost: 0</p>
  
     <p>Knockin cost: 0</p>
  </body></notes>
              <listOfReactants>
          <speciesReference species="M_acgam_e" stoichiometry="1"/>
        </listOfReactants>
        <kineticLaw>
          <math xmlns="http://www.w3.org/1998/Math/MathML">          
            <apply>
              <ci> FLUX_VALUE </ci>
            </apply>
          </math>
                  <listOfParameters>
            <parameter id="LOWER_BOUND" units="mmol_per_gDW_per_hr" value="0"/>
            <parameter id="UPPER_BOUND" units="mmol_per_gDW_per_hr" value="INF"/>
            <parameter value="0" id="OBJECTIVE_COEFFICIENT"/>
            <parameter id="FLUX_VALUE" units="mmol_per_gDW_per_hr" value="0"/>
            <parameter value="0" id="REDUCED_COST"/>
          </listOfParameters>
        </kineticLaw>
      </reaction>
      <reaction id="R_EX_acgam1p_e_" reversible="true">
<notes><body xmlns="http://www.w3.org/1999/xhtml">
     <p>GENE_ASSOCIATION: </p>
  
     <p>PROTEIN_ASSOCIATION: </p>
  
     <p>SUBSYSTEM: </p>
  
     <p>PROTEIN_CLASS: </p>
  
     <p>SYNTHETIC_OBJECTIVE: 0.0</p>
  
     <p>Present: 1</p>
  
     <p>Knockout cost: 0</p>
  
     <p>Knockin cost: 0</p>
  </body></notes>
              <listOfReactants>
          <speciesReference species="M_acgam1p_e" stoichiometry="1"/>
        </listOfReactants>
        <kineticLaw>
          <math xmlns="http://www.w3.org/1998/Math/MathML">          
            <apply>
              <ci> FLUX_VALUE </ci>
            </apply>
          </math>
                  <listOfParameters>
            <parameter id="LOWER_BOUND" units="mmol_per_gDW_per_hr" value="0"/>
            <parameter id="UPPER_BOUND" units="mmol_per_gDW_per_hr" value="INF"/>
            <parameter value="0" id="OBJECTIVE_COEFFICIENT"/>
            <parameter id="FLUX_VALUE" units="mmol_per_gDW_per_hr" value="0"/>
            <parameter value="0" id="REDUCED_COST"/>
          </listOfParameters>
        </kineticLaw>
      </reaction>
      <reaction id="R_EX_acmana_e_" reversible="true">
<notes><body xmlns="http://www.w3.org/1999/xhtml">
     <p>GENE_ASSOCIATION: </p>
  
     <p>PROTEIN_ASSOCIATION: </p>
  
     <p>SUBSYSTEM: </p>
  
     <p>PROTEIN_CLASS: </p>
  
     <p>SYNTHETIC_OBJECTIVE: 0.0</p>
  
     <p>Present: 1</p>
  
     <p>Knockout cost: 0</p>
  
     <p>Knockin cost: 0</p>
  </body></notes>
              <listOfReactants>
          <speciesReference species="M_acmana_e" stoichiometry="1"/>
        </listOfReactants>
        <kineticLaw>
          <math xmlns="http://www.w3.org/1998/Math/MathML">          
            <apply>
              <ci> FLUX_VALUE </ci>
            </apply>
          </math>
                  <listOfParameters>
            <parameter id="LOWER_BOUND" units="mmol_per_gDW_per_hr" value="0"/>
            <parameter id="UPPER_BOUND" units="mmol_per_gDW_per_hr" value="INF"/>
            <parameter value="0" id="OBJECTIVE_COEFFICIENT"/>
            <parameter id="FLUX_VALUE" units="mmol_per_gDW_per_hr" value="0"/>
            <parameter value="0" id="REDUCED_COST"/>
          </listOfParameters>
        </kineticLaw>
      </reaction>
      <reaction id="R_EX_acmum_e_" reversible="true">
<notes><body xmlns="http://www.w3.org/1999/xhtml">
     <p>GENE_ASSOCIATION: </p>
  
     <p>PROTEIN_ASSOCIATION: </p>
  
     <p>SUBSYSTEM: </p>
  
     <p>PROTEIN_CLASS: </p>
  
     <p>SYNTHETIC_OBJECTIVE: 0.0</p>
  
     <p>Present: 1</p>
  
     <p>Knockout cost: 0</p>
  
     <p>Knockin cost: 0</p>
  </body></notes>
              <listOfReactants>
          <speciesReference species="M_acmum_e" stoichiometry="1"/>
        </listOfReactants>
        <kineticLaw>
          <math xmlns="http://www.w3.org/1998/Math/MathML">          
            <apply>
              <ci> FLUX_VALUE </ci>
            </apply>
          </math>
                  <listOfParameters>
            <parameter id="LOWER_BOUND" units="mmol_per_gDW_per_hr" value="0"/>
            <parameter id="UPPER_BOUND" units="mmol_per_gDW_per_hr" value="INF"/>
            <parameter value="0" id="OBJECTIVE_COEFFICIENT"/>
            <parameter id="FLUX_VALUE" units="mmol_per_gDW_per_hr" value="0"/>
            <parameter value="0" id="REDUCED_COST"/>
          </listOfParameters>
        </kineticLaw>
      </reaction>
      <reaction id="R_EX_acnam_e_" reversible="true">
<notes><body xmlns="http://www.w3.org/1999/xhtml">
     <p>GENE_ASSOCIATION: </p>
  
     <p>PROTEIN_ASSOCIATION: </p>
  
     <p>SUBSYSTEM: </p>
  
     <p>PROTEIN_CLASS: </p>
  
     <p>SYNTHETIC_OBJECTIVE: 0.0</p>
  
     <p>Present: 1</p>
  
     <p>Knockout cost: 0</p>
  
     <p>Knockin cost: 0</p>
  </body></notes>
              <listOfReactants>
          <speciesReference species="M_acnam_e" stoichiometry="1"/>
        </listOfReactants>
        <kineticLaw>
          <math xmlns="http://www.w3.org/1998/Math/MathML">          
            <apply>
              <ci> FLUX_VALUE </ci>
            </apply>
          </math>
                  <listOfParameters>
            <parameter id="LOWER_BOUND" units="mmol_per_gDW_per_hr" value="0"/>
            <parameter id="UPPER_BOUND" units="mmol_per_gDW_per_hr" value="INF"/>
            <parameter value="0" id="OBJECTIVE_COEFFICIENT"/>
            <parameter id="FLUX_VALUE" units="mmol_per_gDW_per_hr" value="0"/>
            <parameter value="0" id="REDUCED_COST"/>
          </listOfParameters>
        </kineticLaw>
      </reaction>
      <reaction id="R_EX_acolipa_e_" reversible="true">
<notes><body xmlns="http://www.w3.org/1999/xhtml">
     <p>GENE_ASSOCIATION: </p>
  
     <p>PROTEIN_ASSOCIATION: </p>
  
     <p>SUBSYSTEM: </p>
  
     <p>PROTEIN_CLASS: </p>
  
     <p>SYNTHETIC_OBJECTIVE: 0.0</p>
  
     <p>Present: 1</p>
  
     <p>Knockout cost: 0</p>
  
     <p>Knockin cost: 0</p>
  </body></notes>
              <listOfReactants>
          <speciesReference species="M_acolipa_e" stoichiometry="1"/>
        </listOfReactants>
        <kineticLaw>
          <math xmlns="http://www.w3.org/1998/Math/MathML">          
            <apply>
              <ci> FLUX_VALUE </ci>
            </apply>
          </math>
                  <listOfParameters>
            <parameter id="LOWER_BOUND" units="mmol_per_gDW_per_hr" value="0"/>
            <parameter id="UPPER_BOUND" units="mmol_per_gDW_per_hr" value="INF"/>
            <parameter value="0" id="OBJECTIVE_COEFFICIENT"/>
            <parameter id="FLUX_VALUE" units="mmol_per_gDW_per_hr" value="0"/>
            <parameter value="0" id="REDUCED_COST"/>
          </listOfParameters>
        </kineticLaw>
      </reaction>
      <reaction id="R_EX_acser_e_" reversible="true">
<notes><body xmlns="http://www.w3.org/1999/xhtml">
     <p>GENE_ASSOCIATION: </p>
  
     <p>PROTEIN_ASSOCIATION: </p>
  
     <p>SUBSYSTEM: </p>
  
     <p>PROTEIN_CLASS: </p>
  
     <p>SYNTHETIC_OBJECTIVE: 0.0</p>
  
     <p>Present: 1</p>
  
     <p>Knockout cost: 0</p>
  
     <p>Knockin cost: 0</p>
  </body></notes>
              <listOfReactants>
          <speciesReference species="M_acser_e" stoichiometry="1"/>
        </listOfReactants>
        <kineticLaw>
          <math xmlns="http://www.w3.org/1998/Math/MathML">          
            <apply>
              <ci> FLUX_VALUE </ci>
            </apply>
          </math>
                  <listOfParameters>
            <parameter id="LOWER_BOUND" units="mmol_per_gDW_per_hr" value="0"/>
            <parameter id="UPPER_BOUND" units="mmol_per_gDW_per_hr" value="INF"/>
            <parameter value="0" id="OBJECTIVE_COEFFICIENT"/>
            <parameter id="FLUX_VALUE" units="mmol_per_gDW_per_hr" value="0"/>
            <parameter value="0" id="REDUCED_COST"/>
          </listOfParameters>
        </kineticLaw>
      </reaction>
      <reaction id="R_EX_ade_e_" reversible="true">
<notes><body xmlns="http://www.w3.org/1999/xhtml">
     <p>GENE_ASSOCIATION: </p>
  
     <p>PROTEIN_ASSOCIATION: </p>
  
     <p>SUBSYSTEM: </p>
  
     <p>PROTEIN_CLASS: </p>
  
     <p>SYNTHETIC_OBJECTIVE: 0.0</p>
  
     <p>Present: 1</p>
  
     <p>Knockout cost: 0</p>
  
     <p>Knockin cost: 0</p>
  </body></notes>
              <listOfReactants>
          <speciesReference species="M_ade_e" stoichiometry="1"/>
        </listOfReactants>
        <kineticLaw>
          <math xmlns="http://www.w3.org/1998/Math/MathML">          
            <apply>
              <ci> FLUX_VALUE </ci>
            </apply>
          </math>
                  <listOfParameters>
            <parameter id="LOWER_BOUND" units="mmol_per_gDW_per_hr" value="0"/>
            <parameter id="UPPER_BOUND" units="mmol_per_gDW_per_hr" value="INF"/>
            <parameter value="0" id="OBJECTIVE_COEFFICIENT"/>
            <parameter id="FLUX_VALUE" units="mmol_per_gDW_per_hr" value="0"/>
            <parameter value="0" id="REDUCED_COST"/>
          </listOfParameters>
        </kineticLaw>
      </reaction>
      <reaction id="R_EX_adn_e_" reversible="true">
<notes><body xmlns="http://www.w3.org/1999/xhtml">
     <p>GENE_ASSOCIATION: </p>
  
     <p>PROTEIN_ASSOCIATION: </p>
  
     <p>SUBSYSTEM: </p>
  
     <p>PROTEIN_CLASS: </p>
  
     <p>SYNTHETIC_OBJECTIVE: 0.0</p>
  
     <p>Present: 1</p>
  
     <p>Knockout cost: 0</p>
  
     <p>Knockin cost: 0</p>
  </body></notes>
              <listOfReactants>
          <speciesReference species="M_adn_e" stoichiometry="1"/>
        </listOfReactants>
        <kineticLaw>
          <math xmlns="http://www.w3.org/1998/Math/MathML">          
            <apply>
              <ci> FLUX_VALUE </ci>
            </apply>
          </math>
                  <listOfParameters>
            <parameter id="LOWER_BOUND" units="mmol_per_gDW_per_hr" value="0"/>
            <parameter id="UPPER_BOUND" units="mmol_per_gDW_per_hr" value="INF"/>
            <parameter value="0" id="OBJECTIVE_COEFFICIENT"/>
            <parameter id="FLUX_VALUE" units="mmol_per_gDW_per_hr" value="0"/>
            <parameter value="0" id="REDUCED_COST"/>
          </listOfParameters>
        </kineticLaw>
      </reaction>
      <reaction id="R_EX_adocbl_e_" reversible="true">
<notes><body xmlns="http://www.w3.org/1999/xhtml">
     <p>GENE_ASSOCIATION: </p>
  
     <p>PROTEIN_ASSOCIATION: </p>
  
     <p>SUBSYSTEM: </p>
  
     <p>PROTEIN_CLASS: </p>
  
     <p>SYNTHETIC_OBJECTIVE: 0.0</p>
  
     <p>Present: 1</p>
  
     <p>Knockout cost: 0</p>
  
     <p>Knockin cost: 0</p>
  </body></notes>
              <listOfReactants>
          <speciesReference species="M_adocbl_e" stoichiometry="1"/>
        </listOfReactants>
        <kineticLaw>
          <math xmlns="http://www.w3.org/1998/Math/MathML">          
            <apply>
              <ci> FLUX_VALUE </ci>
            </apply>
          </math>
                  <listOfParameters>
            <parameter id="LOWER_BOUND" units="mmol_per_gDW_per_hr" value="0"/>
            <parameter id="UPPER_BOUND" units="mmol_per_gDW_per_hr" value="INF"/>
            <parameter value="0" id="OBJECTIVE_COEFFICIENT"/>
            <parameter id="FLUX_VALUE" units="mmol_per_gDW_per_hr" value="0"/>
            <parameter value="0" id="REDUCED_COST"/>
          </listOfParameters>
        </kineticLaw>
      </reaction>
      <reaction id="R_EX_ag_e_" reversible="true">
<notes><body xmlns="http://www.w3.org/1999/xhtml">
     <p>GENE_ASSOCIATION: </p>
  
     <p>PROTEIN_ASSOCIATION: </p>
  
     <p>SUBSYSTEM: </p>
  
     <p>PROTEIN_CLASS: </p>
  
     <p>SYNTHETIC_OBJECTIVE: 0.0</p>
  
     <p>Present: 1</p>
  
     <p>Knockout cost: 0</p>
  
     <p>Knockin cost: 0</p>
  </body></notes>
              <listOfReactants>
          <speciesReference species="M_ag_e" stoichiometry="1"/>
        </listOfReactants>
        <kineticLaw>
          <math xmlns="http://www.w3.org/1998/Math/MathML">          
            <apply>
              <ci> FLUX_VALUE </ci>
            </apply>
          </math>
                  <listOfParameters>
            <parameter id="LOWER_BOUND" units="mmol_per_gDW_per_hr" value="0"/>
            <parameter id="UPPER_BOUND" units="mmol_per_gDW_per_hr" value="INF"/>
            <parameter value="0" id="OBJECTIVE_COEFFICIENT"/>
            <parameter id="FLUX_VALUE" units="mmol_per_gDW_per_hr" value="0"/>
            <parameter value="0" id="REDUCED_COST"/>
          </listOfParameters>
        </kineticLaw>
      </reaction>
      <reaction id="R_EX_agm_e_" reversible="true">
<notes><body xmlns="http://www.w3.org/1999/xhtml">
     <p>GENE_ASSOCIATION: </p>
  
     <p>PROTEIN_ASSOCIATION: </p>
  
     <p>SUBSYSTEM: </p>
  
     <p>PROTEIN_CLASS: </p>
  
     <p>SYNTHETIC_OBJECTIVE: 0.0</p>
  
     <p>Present: 1</p>
  
     <p>Knockout cost: 0</p>
  
     <p>Knockin cost: 0</p>
  </body></notes>
              <listOfReactants>
          <speciesReference species="M_agm_e" stoichiometry="1"/>
        </listOfReactants>
        <kineticLaw>
          <math xmlns="http://www.w3.org/1998/Math/MathML">          
            <apply>
              <ci> FLUX_VALUE </ci>
            </apply>
          </math>
                  <listOfParameters>
            <parameter id="LOWER_BOUND" units="mmol_per_gDW_per_hr" value="0"/>
            <parameter id="UPPER_BOUND" units="mmol_per_gDW_per_hr" value="INF"/>
            <parameter value="0" id="OBJECTIVE_COEFFICIENT"/>
            <parameter id="FLUX_VALUE" units="mmol_per_gDW_per_hr" value="0"/>
            <parameter value="0" id="REDUCED_COST"/>
          </listOfParameters>
        </kineticLaw>
      </reaction>
      <reaction id="R_EX_akg_e_" reversible="true">
<notes><body xmlns="http://www.w3.org/1999/xhtml">
     <p>GENE_ASSOCIATION: </p>
  
     <p>PROTEIN_ASSOCIATION: </p>
  
     <p>SUBSYSTEM: </p>
  
     <p>PROTEIN_CLASS: </p>
  
     <p>SYNTHETIC_OBJECTIVE: 0.0</p>
  
     <p>Present: 1</p>
  
     <p>Knockout cost: 0</p>
  
     <p>Knockin cost: 0</p>
  </body></notes>
              <listOfReactants>
          <speciesReference species="M_akg_e" stoichiometry="1"/>
        </listOfReactants>
        <kineticLaw>
          <math xmlns="http://www.w3.org/1998/Math/MathML">          
            <apply>
              <ci> FLUX_VALUE </ci>
            </apply>
          </math>
                  <listOfParameters>
            <parameter id="LOWER_BOUND" units="mmol_per_gDW_per_hr" value="0"/>
            <parameter id="UPPER_BOUND" units="mmol_per_gDW_per_hr" value="INF"/>
            <parameter value="0" id="OBJECTIVE_COEFFICIENT"/>
            <parameter id="FLUX_VALUE" units="mmol_per_gDW_per_hr" value="0"/>
            <parameter value="0" id="REDUCED_COST"/>
          </listOfParameters>
        </kineticLaw>
      </reaction>
      <reaction id="R_EX_alaala_e_" reversible="true">
<notes><body xmlns="http://www.w3.org/1999/xhtml">
     <p>GENE_ASSOCIATION: </p>
  
     <p>PROTEIN_ASSOCIATION: </p>
  
     <p>SUBSYSTEM: </p>
  
     <p>PROTEIN_CLASS: </p>
  
     <p>SYNTHETIC_OBJECTIVE: 0.0</p>
  
     <p>Present: 1</p>
  
     <p>Knockout cost: 0</p>
  
     <p>Knockin cost: 0</p>
  </body></notes>
              <listOfReactants>
          <speciesReference species="M_alaala_e" stoichiometry="1"/>
        </listOfReactants>
        <kineticLaw>
          <math xmlns="http://www.w3.org/1998/Math/MathML">          
            <apply>
              <ci> FLUX_VALUE </ci>
            </apply>
          </math>
                  <listOfParameters>
            <parameter id="LOWER_BOUND" units="mmol_per_gDW_per_hr" value="0"/>
            <parameter id="UPPER_BOUND" units="mmol_per_gDW_per_hr" value="INF"/>
            <parameter value="0" id="OBJECTIVE_COEFFICIENT"/>
            <parameter id="FLUX_VALUE" units="mmol_per_gDW_per_hr" value="0"/>
            <parameter value="0" id="REDUCED_COST"/>
          </listOfParameters>
        </kineticLaw>
      </reaction>
      <reaction id="R_EX_ala_B_e_" reversible="true">
<notes><body xmlns="http://www.w3.org/1999/xhtml">
     <p>GENE_ASSOCIATION: </p>
  
     <p>PROTEIN_ASSOCIATION: </p>
  
     <p>SUBSYSTEM: </p>
  
     <p>PROTEIN_CLASS: </p>
  
     <p>SYNTHETIC_OBJECTIVE: 0.0</p>
  
     <p>Present: 1</p>
  
     <p>Knockout cost: 0</p>
  
     <p>Knockin cost: 0</p>
  </body></notes>
              <listOfReactants>
          <speciesReference species="M_ala_B_e" stoichiometry="1"/>
        </listOfReactants>
        <kineticLaw>
          <math xmlns="http://www.w3.org/1998/Math/MathML">          
            <apply>
              <ci> FLUX_VALUE </ci>
            </apply>
          </math>
                  <listOfParameters>
            <parameter id="LOWER_BOUND" units="mmol_per_gDW_per_hr" value="0"/>
            <parameter id="UPPER_BOUND" units="mmol_per_gDW_per_hr" value="INF"/>
            <parameter value="0" id="OBJECTIVE_COEFFICIENT"/>
            <parameter id="FLUX_VALUE" units="mmol_per_gDW_per_hr" value="0"/>
            <parameter value="0" id="REDUCED_COST"/>
          </listOfParameters>
        </kineticLaw>
      </reaction>
      <reaction id="R_EX_ala_D_e_" reversible="true">
<notes><body xmlns="http://www.w3.org/1999/xhtml">
     <p>GENE_ASSOCIATION: </p>
  
     <p>PROTEIN_ASSOCIATION: </p>
  
     <p>SUBSYSTEM: </p>
  
     <p>PROTEIN_CLASS: </p>
  
     <p>SYNTHETIC_OBJECTIVE: 0.0</p>
  
     <p>Present: 1</p>
  
     <p>Knockout cost: 0</p>
  
     <p>Knockin cost: 0</p>
  </body></notes>
              <listOfReactants>
          <speciesReference species="M_ala_D_e" stoichiometry="1"/>
        </listOfReactants>
        <kineticLaw>
          <math xmlns="http://www.w3.org/1998/Math/MathML">          
            <apply>
              <ci> FLUX_VALUE </ci>
            </apply>
          </math>
                  <listOfParameters>
            <parameter id="LOWER_BOUND" units="mmol_per_gDW_per_hr" value="0"/>
            <parameter id="UPPER_BOUND" units="mmol_per_gDW_per_hr" value="INF"/>
            <parameter value="0" id="OBJECTIVE_COEFFICIENT"/>
            <parameter id="FLUX_VALUE" units="mmol_per_gDW_per_hr" value="0"/>
            <parameter value="0" id="REDUCED_COST"/>
          </listOfParameters>
        </kineticLaw>
      </reaction>
      <reaction id="R_EX_ala_L_e_" reversible="true">
<notes><body xmlns="http://www.w3.org/1999/xhtml">
     <p>GENE_ASSOCIATION: </p>
  
     <p>PROTEIN_ASSOCIATION: </p>
  
     <p>SUBSYSTEM: </p>
  
     <p>PROTEIN_CLASS: </p>
  
     <p>SYNTHETIC_OBJECTIVE: 0.0</p>
  
     <p>Present: 1</p>
  
     <p>Knockout cost: 0</p>
  
     <p>Knockin cost: 0</p>
  </body></notes>
              <listOfReactants>
          <speciesReference species="M_ala_L_e" stoichiometry="1"/>
        </listOfReactants>
        <kineticLaw>
          <math xmlns="http://www.w3.org/1998/Math/MathML">          
            <apply>
              <ci> FLUX_VALUE </ci>
            </apply>
          </math>
                  <listOfParameters>
            <parameter id="LOWER_BOUND" units="mmol_per_gDW_per_hr" value="0"/>
            <parameter id="UPPER_BOUND" units="mmol_per_gDW_per_hr" value="INF"/>
            <parameter value="0" id="OBJECTIVE_COEFFICIENT"/>
            <parameter id="FLUX_VALUE" units="mmol_per_gDW_per_hr" value="0"/>
            <parameter value="0" id="REDUCED_COST"/>
          </listOfParameters>
        </kineticLaw>
      </reaction>
      <reaction id="R_EX_all_D_e_" reversible="true">
<notes><body xmlns="http://www.w3.org/1999/xhtml">
     <p>GENE_ASSOCIATION: </p>
  
     <p>PROTEIN_ASSOCIATION: </p>
  
     <p>SUBSYSTEM: </p>
  
     <p>PROTEIN_CLASS: </p>
  
     <p>SYNTHETIC_OBJECTIVE: 0.0</p>
  
     <p>Present: 1</p>
  
     <p>Knockout cost: 0</p>
  
     <p>Knockin cost: 0</p>
  </body></notes>
              <listOfReactants>
          <speciesReference species="M_all_D_e" stoichiometry="1"/>
        </listOfReactants>
        <kineticLaw>
          <math xmlns="http://www.w3.org/1998/Math/MathML">          
            <apply>
              <ci> FLUX_VALUE </ci>
            </apply>
          </math>
                  <listOfParameters>
            <parameter id="LOWER_BOUND" units="mmol_per_gDW_per_hr" value="0"/>
            <parameter id="UPPER_BOUND" units="mmol_per_gDW_per_hr" value="INF"/>
            <parameter value="0" id="OBJECTIVE_COEFFICIENT"/>
            <parameter id="FLUX_VALUE" units="mmol_per_gDW_per_hr" value="0"/>
            <parameter value="0" id="REDUCED_COST"/>
          </listOfParameters>
        </kineticLaw>
      </reaction>
      <reaction id="R_EX_alltn_e_" reversible="true">
<notes><body xmlns="http://www.w3.org/1999/xhtml">
     <p>GENE_ASSOCIATION: </p>
  
     <p>PROTEIN_ASSOCIATION: </p>
  
     <p>SUBSYSTEM: </p>
  
     <p>PROTEIN_CLASS: </p>
  
     <p>SYNTHETIC_OBJECTIVE: 0.0</p>
  
     <p>Present: 1</p>
  
     <p>Knockout cost: 0</p>
  
     <p>Knockin cost: 0</p>
  </body></notes>
              <listOfReactants>
          <speciesReference species="M_alltn_e" stoichiometry="1"/>
        </listOfReactants>
        <kineticLaw>
          <math xmlns="http://www.w3.org/1998/Math/MathML">          
            <apply>
              <ci> FLUX_VALUE </ci>
            </apply>
          </math>
                  <listOfParameters>
            <parameter id="LOWER_BOUND" units="mmol_per_gDW_per_hr" value="0"/>
            <parameter id="UPPER_BOUND" units="mmol_per_gDW_per_hr" value="INF"/>
            <parameter value="0" id="OBJECTIVE_COEFFICIENT"/>
            <parameter id="FLUX_VALUE" units="mmol_per_gDW_per_hr" value="0"/>
            <parameter value="0" id="REDUCED_COST"/>
          </listOfParameters>
        </kineticLaw>
      </reaction>
      <reaction id="R_EX_amp_e_" reversible="true">
<notes><body xmlns="http://www.w3.org/1999/xhtml">
     <p>GENE_ASSOCIATION: </p>
  
     <p>PROTEIN_ASSOCIATION: </p>
  
     <p>SUBSYSTEM: </p>
  
     <p>PROTEIN_CLASS: </p>
  
     <p>SYNTHETIC_OBJECTIVE: 0.0</p>
  
     <p>Present: 1</p>
  
     <p>Knockout cost: 0</p>
  
     <p>Knockin cost: 0</p>
  </body></notes>
              <listOfReactants>
          <speciesReference species="M_amp_e" stoichiometry="1"/>
        </listOfReactants>
        <kineticLaw>
          <math xmlns="http://www.w3.org/1998/Math/MathML">          
            <apply>
              <ci> FLUX_VALUE </ci>
            </apply>
          </math>
                  <listOfParameters>
            <parameter id="LOWER_BOUND" units="mmol_per_gDW_per_hr" value="0"/>
            <parameter id="UPPER_BOUND" units="mmol_per_gDW_per_hr" value="INF"/>
            <parameter value="0" id="OBJECTIVE_COEFFICIENT"/>
            <parameter id="FLUX_VALUE" units="mmol_per_gDW_per_hr" value="0"/>
            <parameter value="0" id="REDUCED_COST"/>
          </listOfParameters>
        </kineticLaw>
      </reaction>
      <reaction id="R_EX_anhgm_e_" reversible="true">
<notes><body xmlns="http://www.w3.org/1999/xhtml">
     <p>GENE_ASSOCIATION: </p>
  
     <p>PROTEIN_ASSOCIATION: </p>
  
     <p>SUBSYSTEM: </p>
  
     <p>PROTEIN_CLASS: </p>
  
     <p>SYNTHETIC_OBJECTIVE: 0.0</p>
  
     <p>Present: 1</p>
  
     <p>Knockout cost: 0</p>
  
     <p>Knockin cost: 0</p>
  </body></notes>
              <listOfReactants>
          <speciesReference species="M_anhgm_e" stoichiometry="1"/>
        </listOfReactants>
        <kineticLaw>
          <math xmlns="http://www.w3.org/1998/Math/MathML">          
            <apply>
              <ci> FLUX_VALUE </ci>
            </apply>
          </math>
                  <listOfParameters>
            <parameter id="LOWER_BOUND" units="mmol_per_gDW_per_hr" value="0"/>
            <parameter id="UPPER_BOUND" units="mmol_per_gDW_per_hr" value="INF"/>
            <parameter value="0" id="OBJECTIVE_COEFFICIENT"/>
            <parameter id="FLUX_VALUE" units="mmol_per_gDW_per_hr" value="0"/>
            <parameter value="0" id="REDUCED_COST"/>
          </listOfParameters>
        </kineticLaw>
      </reaction>
      <reaction id="R_EX_arab_L_e_" reversible="true">
<notes><body xmlns="http://www.w3.org/1999/xhtml">
     <p>GENE_ASSOCIATION: </p>
  
     <p>PROTEIN_ASSOCIATION: </p>
  
     <p>SUBSYSTEM: </p>
  
     <p>PROTEIN_CLASS: </p>
  
     <p>SYNTHETIC_OBJECTIVE: 0.0</p>
  
     <p>Present: 1</p>
  
     <p>Knockout cost: 0</p>
  
     <p>Knockin cost: 0</p>
  </body></notes>
              <listOfReactants>
          <speciesReference species="M_arab_L_e" stoichiometry="1"/>
        </listOfReactants>
        <kineticLaw>
          <math xmlns="http://www.w3.org/1998/Math/MathML">          
            <apply>
              <ci> FLUX_VALUE </ci>
            </apply>
          </math>
                  <listOfParameters>
            <parameter id="LOWER_BOUND" units="mmol_per_gDW_per_hr" value="0"/>
            <parameter id="UPPER_BOUND" units="mmol_per_gDW_per_hr" value="INF"/>
            <parameter value="0" id="OBJECTIVE_COEFFICIENT"/>
            <parameter id="FLUX_VALUE" units="mmol_per_gDW_per_hr" value="0"/>
            <parameter value="0" id="REDUCED_COST"/>
          </listOfParameters>
        </kineticLaw>
      </reaction>
      <reaction id="R_EX_arbtn_e_" reversible="true">
<notes><body xmlns="http://www.w3.org/1999/xhtml">
     <p>GENE_ASSOCIATION: </p>
  
     <p>PROTEIN_ASSOCIATION: </p>
  
     <p>SUBSYSTEM: </p>
  
     <p>PROTEIN_CLASS: </p>
  
     <p>SYNTHETIC_OBJECTIVE: 0.0</p>
  
     <p>Present: 1</p>
  
     <p>Knockout cost: 0</p>
  
     <p>Knockin cost: 0</p>
  </body></notes>
              <listOfReactants>
          <speciesReference species="M_arbtn_e" stoichiometry="1"/>
        </listOfReactants>
        <kineticLaw>
          <math xmlns="http://www.w3.org/1998/Math/MathML">          
            <apply>
              <ci> FLUX_VALUE </ci>
            </apply>
          </math>
                  <listOfParameters>
            <parameter id="LOWER_BOUND" units="mmol_per_gDW_per_hr" value="0"/>
            <parameter id="UPPER_BOUND" units="mmol_per_gDW_per_hr" value="INF"/>
            <parameter value="0" id="OBJECTIVE_COEFFICIENT"/>
            <parameter id="FLUX_VALUE" units="mmol_per_gDW_per_hr" value="0"/>
            <parameter value="0" id="REDUCED_COST"/>
          </listOfParameters>
        </kineticLaw>
      </reaction>
      <reaction id="R_EX_arbtn_fe3_e_" reversible="true">
<notes><body xmlns="http://www.w3.org/1999/xhtml">
     <p>GENE_ASSOCIATION: </p>
  
     <p>PROTEIN_ASSOCIATION: </p>
  
     <p>SUBSYSTEM: </p>
  
     <p>PROTEIN_CLASS: </p>
  
     <p>SYNTHETIC_OBJECTIVE: 0.0</p>
  
     <p>Present: 1</p>
  
     <p>Knockout cost: 0</p>
  
     <p>Knockin cost: 0</p>
  </body></notes>
              <listOfReactants>
          <speciesReference species="M_arbtn_fe3_e" stoichiometry="1"/>
        </listOfReactants>
        <kineticLaw>
          <math xmlns="http://www.w3.org/1998/Math/MathML">          
            <apply>
              <ci> FLUX_VALUE </ci>
            </apply>
          </math>
                  <listOfParameters>
            <parameter id="LOWER_BOUND" units="mmol_per_gDW_per_hr" value="0"/>
            <parameter id="UPPER_BOUND" units="mmol_per_gDW_per_hr" value="INF"/>
            <parameter value="0" id="OBJECTIVE_COEFFICIENT"/>
            <parameter id="FLUX_VALUE" units="mmol_per_gDW_per_hr" value="0"/>
            <parameter value="0" id="REDUCED_COST"/>
          </listOfParameters>
        </kineticLaw>
      </reaction>
      <reaction id="R_EX_arg_L_e_" reversible="true">
<notes><body xmlns="http://www.w3.org/1999/xhtml">
     <p>GENE_ASSOCIATION: </p>
  
     <p>PROTEIN_ASSOCIATION: </p>
  
     <p>SUBSYSTEM: </p>
  
     <p>PROTEIN_CLASS: </p>
  
     <p>SYNTHETIC_OBJECTIVE: 0.0</p>
  
     <p>Present: 1</p>
  
     <p>Knockout cost: 0</p>
  
     <p>Knockin cost: 0</p>
  </body></notes>
              <listOfReactants>
          <speciesReference species="M_arg_L_e" stoichiometry="1"/>
        </listOfReactants>
        <kineticLaw>
          <math xmlns="http://www.w3.org/1998/Math/MathML">          
            <apply>
              <ci> FLUX_VALUE </ci>
            </apply>
          </math>
                  <listOfParameters>
            <parameter id="LOWER_BOUND" units="mmol_per_gDW_per_hr" value="0"/>
            <parameter id="UPPER_BOUND" units="mmol_per_gDW_per_hr" value="INF"/>
            <parameter value="0" id="OBJECTIVE_COEFFICIENT"/>
            <parameter id="FLUX_VALUE" units="mmol_per_gDW_per_hr" value="0"/>
            <parameter value="0" id="REDUCED_COST"/>
          </listOfParameters>
        </kineticLaw>
      </reaction>
      <reaction id="R_EX_ascb_L_e_" reversible="true">
<notes><body xmlns="http://www.w3.org/1999/xhtml">
     <p>GENE_ASSOCIATION: </p>
  
     <p>PROTEIN_ASSOCIATION: </p>
  
     <p>SUBSYSTEM: </p>
  
     <p>PROTEIN_CLASS: </p>
  
     <p>SYNTHETIC_OBJECTIVE: 0.0</p>
  
     <p>Present: 1</p>
  
     <p>Knockout cost: 0</p>
  
     <p>Knockin cost: 0</p>
  </body></notes>
              <listOfReactants>
          <speciesReference species="M_ascb_L_e" stoichiometry="1"/>
        </listOfReactants>
        <kineticLaw>
          <math xmlns="http://www.w3.org/1998/Math/MathML">          
            <apply>
              <ci> FLUX_VALUE </ci>
            </apply>
          </math>
                  <listOfParameters>
            <parameter id="LOWER_BOUND" units="mmol_per_gDW_per_hr" value="0"/>
            <parameter id="UPPER_BOUND" units="mmol_per_gDW_per_hr" value="INF"/>
            <parameter value="0" id="OBJECTIVE_COEFFICIENT"/>
            <parameter id="FLUX_VALUE" units="mmol_per_gDW_per_hr" value="0"/>
            <parameter value="0" id="REDUCED_COST"/>
          </listOfParameters>
        </kineticLaw>
      </reaction>
      <reaction id="R_EX_asn_L_e_" reversible="true">
<notes><body xmlns="http://www.w3.org/1999/xhtml">
     <p>GENE_ASSOCIATION: </p>
  
     <p>PROTEIN_ASSOCIATION: </p>
  
     <p>SUBSYSTEM: </p>
  
     <p>PROTEIN_CLASS: </p>
  
     <p>SYNTHETIC_OBJECTIVE: 0.0</p>
  
     <p>Present: 1</p>
  
     <p>Knockout cost: 0</p>
  
     <p>Knockin cost: 0</p>
  </body></notes>
              <listOfReactants>
          <speciesReference species="M_asn_L_e" stoichiometry="1"/>
        </listOfReactants>
        <kineticLaw>
          <math xmlns="http://www.w3.org/1998/Math/MathML">          
            <apply>
              <ci> FLUX_VALUE </ci>
            </apply>
          </math>
                  <listOfParameters>
            <parameter id="LOWER_BOUND" units="mmol_per_gDW_per_hr" value="0"/>
            <parameter id="UPPER_BOUND" units="mmol_per_gDW_per_hr" value="INF"/>
            <parameter value="0" id="OBJECTIVE_COEFFICIENT"/>
            <parameter id="FLUX_VALUE" units="mmol_per_gDW_per_hr" value="0"/>
            <parameter value="0" id="REDUCED_COST"/>
          </listOfParameters>
        </kineticLaw>
      </reaction>
      <reaction id="R_EX_aso3_e_" reversible="true">
<notes><body xmlns="http://www.w3.org/1999/xhtml">
     <p>GENE_ASSOCIATION: </p>
  
     <p>PROTEIN_ASSOCIATION: </p>
  
     <p>SUBSYSTEM: </p>
  
     <p>PROTEIN_CLASS: </p>
  
     <p>SYNTHETIC_OBJECTIVE: 0.0</p>
  
     <p>Present: 1</p>
  
     <p>Knockout cost: 0</p>
  
     <p>Knockin cost: 0</p>
  </body></notes>
              <listOfReactants>
          <speciesReference species="M_aso3_e" stoichiometry="1"/>
        </listOfReactants>
        <kineticLaw>
          <math xmlns="http://www.w3.org/1998/Math/MathML">          
            <apply>
              <ci> FLUX_VALUE </ci>
            </apply>
          </math>
                  <listOfParameters>
            <parameter id="LOWER_BOUND" units="mmol_per_gDW_per_hr" value="0"/>
            <parameter id="UPPER_BOUND" units="mmol_per_gDW_per_hr" value="INF"/>
            <parameter value="0" id="OBJECTIVE_COEFFICIENT"/>
            <parameter id="FLUX_VALUE" units="mmol_per_gDW_per_hr" value="0"/>
            <parameter value="0" id="REDUCED_COST"/>
          </listOfParameters>
        </kineticLaw>
      </reaction>
      <reaction id="R_EX_asp_L_e_" reversible="true">
<notes><body xmlns="http://www.w3.org/1999/xhtml">
     <p>GENE_ASSOCIATION: </p>
  
     <p>PROTEIN_ASSOCIATION: </p>
  
     <p>SUBSYSTEM: </p>
  
     <p>PROTEIN_CLASS: </p>
  
     <p>SYNTHETIC_OBJECTIVE: 0.0</p>
  
     <p>Present: 1</p>
  
     <p>Knockout cost: 0</p>
  
     <p>Knockin cost: 0</p>
  </body></notes>
              <listOfReactants>
          <speciesReference species="M_asp_L_e" stoichiometry="1"/>
        </listOfReactants>
        <kineticLaw>
          <math xmlns="http://www.w3.org/1998/Math/MathML">          
            <apply>
              <ci> FLUX_VALUE </ci>
            </apply>
          </math>
                  <listOfParameters>
            <parameter id="LOWER_BOUND" units="mmol_per_gDW_per_hr" value="0"/>
            <parameter id="UPPER_BOUND" units="mmol_per_gDW_per_hr" value="INF"/>
            <parameter value="0" id="OBJECTIVE_COEFFICIENT"/>
            <parameter id="FLUX_VALUE" units="mmol_per_gDW_per_hr" value="0"/>
            <parameter value="0" id="REDUCED_COST"/>
          </listOfParameters>
        </kineticLaw>
      </reaction>
      <reaction id="R_EX_but_e_" reversible="true">
<notes><body xmlns="http://www.w3.org/1999/xhtml">
     <p>GENE_ASSOCIATION: </p>
  
     <p>PROTEIN_ASSOCIATION: </p>
  
     <p>SUBSYSTEM: </p>
  
     <p>PROTEIN_CLASS: </p>
  
     <p>SYNTHETIC_OBJECTIVE: 0.0</p>
  
     <p>Present: 1</p>
  
     <p>Knockout cost: 0</p>
  
     <p>Knockin cost: 0</p>
  </body></notes>
              <listOfReactants>
          <speciesReference species="M_but_e" stoichiometry="1"/>
        </listOfReactants>
        <kineticLaw>
          <math xmlns="http://www.w3.org/1998/Math/MathML">          
            <apply>
              <ci> FLUX_VALUE </ci>
            </apply>
          </math>
                  <listOfParameters>
            <parameter id="LOWER_BOUND" units="mmol_per_gDW_per_hr" value="0"/>
            <parameter id="UPPER_BOUND" units="mmol_per_gDW_per_hr" value="INF"/>
            <parameter value="0" id="OBJECTIVE_COEFFICIENT"/>
            <parameter id="FLUX_VALUE" units="mmol_per_gDW_per_hr" value="0"/>
            <parameter value="0" id="REDUCED_COST"/>
          </listOfParameters>
        </kineticLaw>
      </reaction>
      <reaction id="R_EX_butso3_e_" reversible="true">
<notes><body xmlns="http://www.w3.org/1999/xhtml">
     <p>GENE_ASSOCIATION: </p>
  
     <p>PROTEIN_ASSOCIATION: </p>
  
     <p>SUBSYSTEM: </p>
  
     <p>PROTEIN_CLASS: </p>
  
     <p>SYNTHETIC_OBJECTIVE: 0.0</p>
  
     <p>Present: 1</p>
  
     <p>Knockout cost: 0</p>
  
     <p>Knockin cost: 0</p>
  </body></notes>
              <listOfReactants>
          <speciesReference species="M_butso3_e" stoichiometry="1"/>
        </listOfReactants>
        <kineticLaw>
          <math xmlns="http://www.w3.org/1998/Math/MathML">          
            <apply>
              <ci> FLUX_VALUE </ci>
            </apply>
          </math>
                  <listOfParameters>
            <parameter id="LOWER_BOUND" units="mmol_per_gDW_per_hr" value="0"/>
            <parameter id="UPPER_BOUND" units="mmol_per_gDW_per_hr" value="INF"/>
            <parameter value="0" id="OBJECTIVE_COEFFICIENT"/>
            <parameter id="FLUX_VALUE" units="mmol_per_gDW_per_hr" value="0"/>
            <parameter value="0" id="REDUCED_COST"/>
          </listOfParameters>
        </kineticLaw>
      </reaction>
      <reaction id="R_EX_ca2_e_" reversible="true">
<notes><body xmlns="http://www.w3.org/1999/xhtml">
     <p>GENE_ASSOCIATION: </p>
  
     <p>PROTEIN_ASSOCIATION: </p>
  
     <p>SUBSYSTEM: </p>
  
     <p>PROTEIN_CLASS: </p>
  
     <p>SYNTHETIC_OBJECTIVE: 0.0</p>
  
     <p>Present: 1</p>
  
     <p>Knockout cost: 0</p>
  
     <p>Knockin cost: 0</p>
  </body></notes>
              <listOfReactants>
          <speciesReference species="M_ca2_e" stoichiometry="1"/>
        </listOfReactants>
        <kineticLaw>
          <math xmlns="http://www.w3.org/1998/Math/MathML">          
            <apply>
              <ci> FLUX_VALUE </ci>
            </apply>
          </math>
                  <listOfParameters>
            <parameter id="LOWER_BOUND" units="mmol_per_gDW_per_hr" value="-INF"/>
            <parameter id="UPPER_BOUND" units="mmol_per_gDW_per_hr" value="INF"/>
            <parameter value="0" id="OBJECTIVE_COEFFICIENT"/>
            <parameter id="FLUX_VALUE" units="mmol_per_gDW_per_hr" value="0"/>
            <parameter value="0" id="REDUCED_COST"/>
          </listOfParameters>
        </kineticLaw>
      </reaction>
      <reaction id="R_EX_cbi_e_" reversible="true">
<notes><body xmlns="http://www.w3.org/1999/xhtml">
     <p>GENE_ASSOCIATION: </p>
  
     <p>PROTEIN_ASSOCIATION: </p>
  
     <p>SUBSYSTEM: </p>
  
     <p>PROTEIN_CLASS: </p>
  
     <p>SYNTHETIC_OBJECTIVE: 0.0</p>
  
     <p>Present: 1</p>
  
     <p>Knockout cost: 0</p>
  
     <p>Knockin cost: 0</p>
  </body></notes>
              <listOfReactants>
          <speciesReference species="M_cbi_e" stoichiometry="1"/>
        </listOfReactants>
        <kineticLaw>
          <math xmlns="http://www.w3.org/1998/Math/MathML">          
            <apply>
              <ci> FLUX_VALUE </ci>
            </apply>
          </math>
                  <listOfParameters>
            <parameter id="LOWER_BOUND" units="mmol_per_gDW_per_hr" value="0"/>
            <parameter id="UPPER_BOUND" units="mmol_per_gDW_per_hr" value="INF"/>
            <parameter value="0" id="OBJECTIVE_COEFFICIENT"/>
            <parameter id="FLUX_VALUE" units="mmol_per_gDW_per_hr" value="0"/>
            <parameter value="0" id="REDUCED_COST"/>
          </listOfParameters>
        </kineticLaw>
      </reaction>
      <reaction id="R_EX_cbl1_e_" reversible="true">
<notes><body xmlns="http://www.w3.org/1999/xhtml">
     <p>GENE_ASSOCIATION: </p>
  
     <p>PROTEIN_ASSOCIATION: </p>
  
     <p>SUBSYSTEM: </p>
  
     <p>PROTEIN_CLASS: </p>
  
     <p>SYNTHETIC_OBJECTIVE: 0.0</p>
  
     <p>Present: 1</p>
  
     <p>Knockout cost: 0</p>
  
     <p>Knockin cost: 0</p>
  </body></notes>
              <listOfReactants>
          <speciesReference species="M_cbl1_e" stoichiometry="1"/>
        </listOfReactants>
        <kineticLaw>
          <math xmlns="http://www.w3.org/1998/Math/MathML">          
            <apply>
              <ci> FLUX_VALUE </ci>
            </apply>
          </math>
                  <listOfParameters>
            <parameter id="LOWER_BOUND" units="mmol_per_gDW_per_hr" value="-INF"/>
            <parameter id="UPPER_BOUND" units="mmol_per_gDW_per_hr" value="INF"/>
            <parameter value="0" id="OBJECTIVE_COEFFICIENT"/>
            <parameter id="FLUX_VALUE" units="mmol_per_gDW_per_hr" value="0"/>
            <parameter value="0" id="REDUCED_COST"/>
          </listOfParameters>
        </kineticLaw>
      </reaction>
      <reaction id="R_EX_cd2_e_" reversible="true">
<notes><body xmlns="http://www.w3.org/1999/xhtml">
     <p>GENE_ASSOCIATION: </p>
  
     <p>PROTEIN_ASSOCIATION: </p>
  
     <p>SUBSYSTEM: </p>
  
     <p>PROTEIN_CLASS: </p>
  
     <p>SYNTHETIC_OBJECTIVE: 0.0</p>
  
     <p>Present: 1</p>
  
     <p>Knockout cost: 0</p>
  
     <p>Knockin cost: 0</p>
  </body></notes>
              <listOfReactants>
          <speciesReference species="M_cd2_e" stoichiometry="1"/>
        </listOfReactants>
        <kineticLaw>
          <math xmlns="http://www.w3.org/1998/Math/MathML">          
            <apply>
              <ci> FLUX_VALUE </ci>
            </apply>
          </math>
                  <listOfParameters>
            <parameter id="LOWER_BOUND" units="mmol_per_gDW_per_hr" value="0"/>
            <parameter id="UPPER_BOUND" units="mmol_per_gDW_per_hr" value="INF"/>
            <parameter value="0" id="OBJECTIVE_COEFFICIENT"/>
            <parameter id="FLUX_VALUE" units="mmol_per_gDW_per_hr" value="0"/>
            <parameter value="0" id="REDUCED_COST"/>
          </listOfParameters>
        </kineticLaw>
      </reaction>
      <reaction id="R_EX_cgly_e_" reversible="true">
<notes><body xmlns="http://www.w3.org/1999/xhtml">
     <p>GENE_ASSOCIATION: </p>
  
     <p>PROTEIN_ASSOCIATION: </p>
  
     <p>SUBSYSTEM: </p>
  
     <p>PROTEIN_CLASS: </p>
  
     <p>SYNTHETIC_OBJECTIVE: 0.0</p>
  
     <p>Present: 1</p>
  
     <p>Knockout cost: 0</p>
  
     <p>Knockin cost: 0</p>
  </body></notes>
              <listOfReactants>
          <speciesReference species="M_cgly_e" stoichiometry="1"/>
        </listOfReactants>
        <kineticLaw>
          <math xmlns="http://www.w3.org/1998/Math/MathML">          
            <apply>
              <ci> FLUX_VALUE </ci>
            </apply>
          </math>
                  <listOfParameters>
            <parameter id="LOWER_BOUND" units="mmol_per_gDW_per_hr" value="0"/>
            <parameter id="UPPER_BOUND" units="mmol_per_gDW_per_hr" value="INF"/>
            <parameter value="0" id="OBJECTIVE_COEFFICIENT"/>
            <parameter id="FLUX_VALUE" units="mmol_per_gDW_per_hr" value="0"/>
            <parameter value="0" id="REDUCED_COST"/>
          </listOfParameters>
        </kineticLaw>
      </reaction>
      <reaction id="R_EX_chol_e_" reversible="true">
<notes><body xmlns="http://www.w3.org/1999/xhtml">
     <p>GENE_ASSOCIATION: </p>
  
     <p>PROTEIN_ASSOCIATION: </p>
  
     <p>SUBSYSTEM: </p>
  
     <p>PROTEIN_CLASS: </p>
  
     <p>SYNTHETIC_OBJECTIVE: 0.0</p>
  
     <p>Present: 1</p>
  
     <p>Knockout cost: 0</p>
  
     <p>Knockin cost: 0</p>
  </body></notes>
              <listOfReactants>
          <speciesReference species="M_chol_e" stoichiometry="1"/>
        </listOfReactants>
        <kineticLaw>
          <math xmlns="http://www.w3.org/1998/Math/MathML">          
            <apply>
              <ci> FLUX_VALUE </ci>
            </apply>
          </math>
                  <listOfParameters>
            <parameter id="LOWER_BOUND" units="mmol_per_gDW_per_hr" value="0"/>
            <parameter id="UPPER_BOUND" units="mmol_per_gDW_per_hr" value="INF"/>
            <parameter value="0" id="OBJECTIVE_COEFFICIENT"/>
            <parameter id="FLUX_VALUE" units="mmol_per_gDW_per_hr" value="0"/>
            <parameter value="0" id="REDUCED_COST"/>
          </listOfParameters>
        </kineticLaw>
      </reaction>
      <reaction id="R_EX_cit_e_" reversible="true">
<notes><body xmlns="http://www.w3.org/1999/xhtml">
     <p>GENE_ASSOCIATION: </p>
  
     <p>PROTEIN_ASSOCIATION: </p>
  
     <p>SUBSYSTEM: </p>
  
     <p>PROTEIN_CLASS: </p>
  
     <p>SYNTHETIC_OBJECTIVE: 0.0</p>
  
     <p>Present: 1</p>
  
     <p>Knockout cost: 0</p>
  
     <p>Knockin cost: 0</p>
  </body></notes>
              <listOfReactants>
          <speciesReference species="M_cit_e" stoichiometry="1"/>
        </listOfReactants>
        <kineticLaw>
          <math xmlns="http://www.w3.org/1998/Math/MathML">          
            <apply>
              <ci> FLUX_VALUE </ci>
            </apply>
          </math>
                  <listOfParameters>
            <parameter id="LOWER_BOUND" units="mmol_per_gDW_per_hr" value="0"/>
            <parameter id="UPPER_BOUND" units="mmol_per_gDW_per_hr" value="INF"/>
            <parameter value="0" id="OBJECTIVE_COEFFICIENT"/>
            <parameter id="FLUX_VALUE" units="mmol_per_gDW_per_hr" value="0"/>
            <parameter value="0" id="REDUCED_COST"/>
          </listOfParameters>
        </kineticLaw>
      </reaction>
      <reaction id="R_EX_cl_e_" reversible="true">
<notes><body xmlns="http://www.w3.org/1999/xhtml">
     <p>GENE_ASSOCIATION: </p>
  
     <p>PROTEIN_ASSOCIATION: </p>
  
     <p>SUBSYSTEM: </p>
  
     <p>PROTEIN_CLASS: </p>
  
     <p>SYNTHETIC_OBJECTIVE: 0.0</p>
  
     <p>Present: 1</p>
  
     <p>Knockout cost: 0</p>
  
     <p>Knockin cost: 0</p>
  </body></notes>
              <listOfReactants>
          <speciesReference species="M_cl_e" stoichiometry="1"/>
        </listOfReactants>
        <kineticLaw>
          <math xmlns="http://www.w3.org/1998/Math/MathML">          
            <apply>
              <ci> FLUX_VALUE </ci>
            </apply>
          </math>
                  <listOfParameters>
            <parameter id="LOWER_BOUND" units="mmol_per_gDW_per_hr" value="-INF"/>
            <parameter id="UPPER_BOUND" units="mmol_per_gDW_per_hr" value="INF"/>
            <parameter value="0" id="OBJECTIVE_COEFFICIENT"/>
            <parameter id="FLUX_VALUE" units="mmol_per_gDW_per_hr" value="0"/>
            <parameter value="0" id="REDUCED_COST"/>
          </listOfParameters>
        </kineticLaw>
      </reaction>
      <reaction id="R_EX_cmp_e_" reversible="true">
<notes><body xmlns="http://www.w3.org/1999/xhtml">
     <p>GENE_ASSOCIATION: </p>
  
     <p>PROTEIN_ASSOCIATION: </p>
  
     <p>SUBSYSTEM: </p>
  
     <p>PROTEIN_CLASS: </p>
  
     <p>SYNTHETIC_OBJECTIVE: 0.0</p>
  
     <p>Present: 1</p>
  
     <p>Knockout cost: 0</p>
  
     <p>Knockin cost: 0</p>
  </body></notes>
              <listOfReactants>
          <speciesReference species="M_cmp_e" stoichiometry="1"/>
        </listOfReactants>
        <kineticLaw>
          <math xmlns="http://www.w3.org/1998/Math/MathML">          
            <apply>
              <ci> FLUX_VALUE </ci>
            </apply>
          </math>
                  <listOfParameters>
            <parameter id="LOWER_BOUND" units="mmol_per_gDW_per_hr" value="0"/>
            <parameter id="UPPER_BOUND" units="mmol_per_gDW_per_hr" value="INF"/>
            <parameter value="0" id="OBJECTIVE_COEFFICIENT"/>
            <parameter id="FLUX_VALUE" units="mmol_per_gDW_per_hr" value="0"/>
            <parameter value="0" id="REDUCED_COST"/>
          </listOfParameters>
        </kineticLaw>
      </reaction>
      <reaction id="R_EX_co2_e_" reversible="true">
<notes><body xmlns="http://www.w3.org/1999/xhtml">
     <p>GENE_ASSOCIATION: </p>
  
     <p>PROTEIN_ASSOCIATION: </p>
  
     <p>SUBSYSTEM: </p>
  
     <p>PROTEIN_CLASS: </p>
  
     <p>SYNTHETIC_OBJECTIVE: 0.0</p>
  
     <p>Present: 1</p>
  
     <p>Knockout cost: 0</p>
  
     <p>Knockin cost: 0</p>
  </body></notes>
              <listOfReactants>
          <speciesReference species="M_co2_e" stoichiometry="1"/>
        </listOfReactants>
        <kineticLaw>
          <math xmlns="http://www.w3.org/1998/Math/MathML">          
            <apply>
              <ci> FLUX_VALUE </ci>
            </apply>
          </math>
                  <listOfParameters>
            <parameter id="LOWER_BOUND" units="mmol_per_gDW_per_hr" value="-INF"/>
            <parameter id="UPPER_BOUND" units="mmol_per_gDW_per_hr" value="INF"/>
            <parameter value="0" id="OBJECTIVE_COEFFICIENT"/>
            <parameter id="FLUX_VALUE" units="mmol_per_gDW_per_hr" value="0"/>
            <parameter value="0" id="REDUCED_COST"/>
          </listOfParameters>
        </kineticLaw>
      </reaction>
      <reaction id="R_EX_cobalt2_e_" reversible="true">
<notes><body xmlns="http://www.w3.org/1999/xhtml">
     <p>GENE_ASSOCIATION: </p>
  
     <p>PROTEIN_ASSOCIATION: </p>
  
     <p>SUBSYSTEM: </p>
  
     <p>PROTEIN_CLASS: </p>
  
     <p>SYNTHETIC_OBJECTIVE: 0.0</p>
  
     <p>Present: 1</p>
  
     <p>Knockout cost: 0</p>
  
     <p>Knockin cost: 0</p>
  </body></notes>
              <listOfReactants>
          <speciesReference species="M_cobalt2_e" stoichiometry="1"/>
        </listOfReactants>
        <kineticLaw>
          <math xmlns="http://www.w3.org/1998/Math/MathML">          
            <apply>
              <ci> FLUX_VALUE </ci>
            </apply>
          </math>
                  <listOfParameters>
            <parameter id="LOWER_BOUND" units="mmol_per_gDW_per_hr" value="-INF"/>
            <parameter id="UPPER_BOUND" units="mmol_per_gDW_per_hr" value="INF"/>
            <parameter value="0" id="OBJECTIVE_COEFFICIENT"/>
            <parameter id="FLUX_VALUE" units="mmol_per_gDW_per_hr" value="0"/>
            <parameter value="0" id="REDUCED_COST"/>
          </listOfParameters>
        </kineticLaw>
      </reaction>
      <reaction id="R_EX_colipa_e_" reversible="true">
<notes><body xmlns="http://www.w3.org/1999/xhtml">
     <p>GENE_ASSOCIATION: </p>
  
     <p>PROTEIN_ASSOCIATION: </p>
  
     <p>SUBSYSTEM: </p>
  
     <p>PROTEIN_CLASS: </p>
  
     <p>SYNTHETIC_OBJECTIVE: 0.0</p>
  
     <p>Present: 1</p>
  
     <p>Knockout cost: 0</p>
  
     <p>Knockin cost: 0</p>
  </body></notes>
              <listOfReactants>
          <speciesReference species="M_colipa_e" stoichiometry="1"/>
        </listOfReactants>
        <kineticLaw>
          <math xmlns="http://www.w3.org/1998/Math/MathML">          
            <apply>
              <ci> FLUX_VALUE </ci>
            </apply>
          </math>
                  <listOfParameters>
            <parameter id="LOWER_BOUND" units="mmol_per_gDW_per_hr" value="0"/>
            <parameter id="UPPER_BOUND" units="mmol_per_gDW_per_hr" value="INF"/>
            <parameter value="0" id="OBJECTIVE_COEFFICIENT"/>
            <parameter id="FLUX_VALUE" units="mmol_per_gDW_per_hr" value="0"/>
            <parameter value="0" id="REDUCED_COST"/>
          </listOfParameters>
        </kineticLaw>
      </reaction>
      <reaction id="R_EX_cpgn_e_" reversible="true">
<notes><body xmlns="http://www.w3.org/1999/xhtml">
     <p>GENE_ASSOCIATION: </p>
  
     <p>PROTEIN_ASSOCIATION: </p>
  
     <p>SUBSYSTEM: </p>
  
     <p>PROTEIN_CLASS: </p>
  
     <p>SYNTHETIC_OBJECTIVE: 0.0</p>
  
     <p>Present: 1</p>
  
     <p>Knockout cost: 0</p>
  
     <p>Knockin cost: 0</p>
  </body></notes>
              <listOfReactants>
          <speciesReference species="M_cpgn_e" stoichiometry="1"/>
        </listOfReactants>
        <kineticLaw>
          <math xmlns="http://www.w3.org/1998/Math/MathML">          
            <apply>
              <ci> FLUX_VALUE </ci>
            </apply>
          </math>
                  <listOfParameters>
            <parameter id="LOWER_BOUND" units="mmol_per_gDW_per_hr" value="0"/>
            <parameter id="UPPER_BOUND" units="mmol_per_gDW_per_hr" value="INF"/>
            <parameter value="0" id="OBJECTIVE_COEFFICIENT"/>
            <parameter id="FLUX_VALUE" units="mmol_per_gDW_per_hr" value="0"/>
            <parameter value="0" id="REDUCED_COST"/>
          </listOfParameters>
        </kineticLaw>
      </reaction>
      <reaction id="R_EX_cpgn_un_e_" reversible="true">
<notes><body xmlns="http://www.w3.org/1999/xhtml">
     <p>GENE_ASSOCIATION: </p>
  
     <p>PROTEIN_ASSOCIATION: </p>
  
     <p>SUBSYSTEM: </p>
  
     <p>PROTEIN_CLASS: </p>
  
     <p>SYNTHETIC_OBJECTIVE: 0.0</p>
  
     <p>Present: 1</p>
  
     <p>Knockout cost: 0</p>
  
     <p>Knockin cost: 0</p>
  </body></notes>
              <listOfReactants>
          <speciesReference species="M_cpgn_un_e" stoichiometry="1"/>
        </listOfReactants>
        <kineticLaw>
          <math xmlns="http://www.w3.org/1998/Math/MathML">          
            <apply>
              <ci> FLUX_VALUE </ci>
            </apply>
          </math>
                  <listOfParameters>
            <parameter id="LOWER_BOUND" units="mmol_per_gDW_per_hr" value="0"/>
            <parameter id="UPPER_BOUND" units="mmol_per_gDW_per_hr" value="INF"/>
            <parameter value="0" id="OBJECTIVE_COEFFICIENT"/>
            <parameter id="FLUX_VALUE" units="mmol_per_gDW_per_hr" value="0"/>
            <parameter value="0" id="REDUCED_COST"/>
          </listOfParameters>
        </kineticLaw>
      </reaction>
      <reaction id="R_EX_crn_e_" reversible="true">
<notes><body xmlns="http://www.w3.org/1999/xhtml">
     <p>GENE_ASSOCIATION: </p>
  
     <p>PROTEIN_ASSOCIATION: </p>
  
     <p>SUBSYSTEM: </p>
  
     <p>PROTEIN_CLASS: </p>
  
     <p>SYNTHETIC_OBJECTIVE: 0.0</p>
  
     <p>Present: 1</p>
  
     <p>Knockout cost: 0</p>
  
     <p>Knockin cost: 0</p>
  </body></notes>
              <listOfReactants>
          <speciesReference species="M_crn_e" stoichiometry="1"/>
        </listOfReactants>
        <kineticLaw>
          <math xmlns="http://www.w3.org/1998/Math/MathML">          
            <apply>
              <ci> FLUX_VALUE </ci>
            </apply>
          </math>
                  <listOfParameters>
            <parameter id="LOWER_BOUND" units="mmol_per_gDW_per_hr" value="0"/>
            <parameter id="UPPER_BOUND" units="mmol_per_gDW_per_hr" value="INF"/>
            <parameter value="0" id="OBJECTIVE_COEFFICIENT"/>
            <parameter id="FLUX_VALUE" units="mmol_per_gDW_per_hr" value="0"/>
            <parameter value="0" id="REDUCED_COST"/>
          </listOfParameters>
        </kineticLaw>
      </reaction>
      <reaction id="R_EX_csn_e_" reversible="true">
<notes><body xmlns="http://www.w3.org/1999/xhtml">
     <p>GENE_ASSOCIATION: </p>
  
     <p>PROTEIN_ASSOCIATION: </p>
  
     <p>SUBSYSTEM: </p>
  
     <p>PROTEIN_CLASS: </p>
  
     <p>SYNTHETIC_OBJECTIVE: 0.0</p>
  
     <p>Present: 1</p>
  
     <p>Knockout cost: 0</p>
  
     <p>Knockin cost: 0</p>
  </body></notes>
              <listOfReactants>
          <speciesReference species="M_csn_e" stoichiometry="1"/>
        </listOfReactants>
        <kineticLaw>
          <math xmlns="http://www.w3.org/1998/Math/MathML">          
            <apply>
              <ci> FLUX_VALUE </ci>
            </apply>
          </math>
                  <listOfParameters>
            <parameter id="LOWER_BOUND" units="mmol_per_gDW_per_hr" value="0"/>
            <parameter id="UPPER_BOUND" units="mmol_per_gDW_per_hr" value="INF"/>
            <parameter value="0" id="OBJECTIVE_COEFFICIENT"/>
            <parameter id="FLUX_VALUE" units="mmol_per_gDW_per_hr" value="0"/>
            <parameter value="0" id="REDUCED_COST"/>
          </listOfParameters>
        </kineticLaw>
      </reaction>
      <reaction id="R_EX_cu_e_" reversible="true">
<notes><body xmlns="http://www.w3.org/1999/xhtml">
     <p>GENE_ASSOCIATION: </p>
  
     <p>PROTEIN_ASSOCIATION: </p>
  
     <p>SUBSYSTEM: </p>
  
     <p>PROTEIN_CLASS: </p>
  
     <p>SYNTHETIC_OBJECTIVE: 0.0</p>
  
     <p>Present: 1</p>
  
     <p>Knockout cost: 0</p>
  
     <p>Knockin cost: 0</p>
  </body></notes>
              <listOfReactants>
          <speciesReference species="M_cu_e" stoichiometry="1"/>
        </listOfReactants>
        <kineticLaw>
          <math xmlns="http://www.w3.org/1998/Math/MathML">          
            <apply>
              <ci> FLUX_VALUE </ci>
            </apply>
          </math>
                  <listOfParameters>
            <parameter id="LOWER_BOUND" units="mmol_per_gDW_per_hr" value="0"/>
            <parameter id="UPPER_BOUND" units="mmol_per_gDW_per_hr" value="INF"/>
            <parameter value="0" id="OBJECTIVE_COEFFICIENT"/>
            <parameter id="FLUX_VALUE" units="mmol_per_gDW_per_hr" value="0"/>
            <parameter value="0" id="REDUCED_COST"/>
          </listOfParameters>
        </kineticLaw>
      </reaction>
      <reaction id="R_EX_cu2_e_" reversible="true">
<notes><body xmlns="http://www.w3.org/1999/xhtml">
     <p>GENE_ASSOCIATION: </p>
  
     <p>PROTEIN_ASSOCIATION: </p>
  
     <p>SUBSYSTEM: </p>
  
     <p>PROTEIN_CLASS: </p>
  
     <p>SYNTHETIC_OBJECTIVE: 0.0</p>
  
     <p>Present: 1</p>
  
     <p>Knockout cost: 0</p>
  
     <p>Knockin cost: 0</p>
  </body></notes>
              <listOfReactants>
          <speciesReference species="M_cu2_e" stoichiometry="1"/>
        </listOfReactants>
        <kineticLaw>
          <math xmlns="http://www.w3.org/1998/Math/MathML">          
            <apply>
              <ci> FLUX_VALUE </ci>
            </apply>
          </math>
                  <listOfParameters>
            <parameter id="LOWER_BOUND" units="mmol_per_gDW_per_hr" value="-INF"/>
            <parameter id="UPPER_BOUND" units="mmol_per_gDW_per_hr" value="INF"/>
            <parameter value="0" id="OBJECTIVE_COEFFICIENT"/>
            <parameter id="FLUX_VALUE" units="mmol_per_gDW_per_hr" value="0"/>
            <parameter value="0" id="REDUCED_COST"/>
          </listOfParameters>
        </kineticLaw>
      </reaction>
      <reaction id="R_EX_cyan_e_" reversible="true">
<notes><body xmlns="http://www.w3.org/1999/xhtml">
     <p>GENE_ASSOCIATION: </p>
  
     <p>PROTEIN_ASSOCIATION: </p>
  
     <p>SUBSYSTEM: </p>
  
     <p>PROTEIN_CLASS: </p>
  
     <p>SYNTHETIC_OBJECTIVE: 0.0</p>
  
     <p>Present: 1</p>
  
     <p>Knockout cost: 0</p>
  
     <p>Knockin cost: 0</p>
  </body></notes>
              <listOfReactants>
          <speciesReference species="M_cyan_e" stoichiometry="1"/>
        </listOfReactants>
        <kineticLaw>
          <math xmlns="http://www.w3.org/1998/Math/MathML">          
            <apply>
              <ci> FLUX_VALUE </ci>
            </apply>
          </math>
                  <listOfParameters>
            <parameter id="LOWER_BOUND" units="mmol_per_gDW_per_hr" value="0"/>
            <parameter id="UPPER_BOUND" units="mmol_per_gDW_per_hr" value="INF"/>
            <parameter value="0" id="OBJECTIVE_COEFFICIENT"/>
            <parameter id="FLUX_VALUE" units="mmol_per_gDW_per_hr" value="0"/>
            <parameter value="0" id="REDUCED_COST"/>
          </listOfParameters>
        </kineticLaw>
      </reaction>
      <reaction id="R_EX_cynt_e_" reversible="true">
<notes><body xmlns="http://www.w3.org/1999/xhtml">
     <p>GENE_ASSOCIATION: </p>
  
     <p>PROTEIN_ASSOCIATION: </p>
  
     <p>SUBSYSTEM: </p>
  
     <p>PROTEIN_CLASS: </p>
  
     <p>SYNTHETIC_OBJECTIVE: 0.0</p>
  
     <p>Present: 1</p>
  
     <p>Knockout cost: 0</p>
  
     <p>Knockin cost: 0</p>
  </body></notes>
              <listOfReactants>
          <speciesReference species="M_cynt_e" stoichiometry="1"/>
        </listOfReactants>
        <kineticLaw>
          <math xmlns="http://www.w3.org/1998/Math/MathML">          
            <apply>
              <ci> FLUX_VALUE </ci>
            </apply>
          </math>
                  <listOfParameters>
            <parameter id="LOWER_BOUND" units="mmol_per_gDW_per_hr" value="0"/>
            <parameter id="UPPER_BOUND" units="mmol_per_gDW_per_hr" value="INF"/>
            <parameter value="0" id="OBJECTIVE_COEFFICIENT"/>
            <parameter id="FLUX_VALUE" units="mmol_per_gDW_per_hr" value="0"/>
            <parameter value="0" id="REDUCED_COST"/>
          </listOfParameters>
        </kineticLaw>
      </reaction>
      <reaction id="R_EX_cys_D_e_" reversible="true">
<notes><body xmlns="http://www.w3.org/1999/xhtml">
     <p>GENE_ASSOCIATION: </p>
  
     <p>PROTEIN_ASSOCIATION: </p>
  
     <p>SUBSYSTEM: </p>
  
     <p>PROTEIN_CLASS: </p>
  
     <p>SYNTHETIC_OBJECTIVE: 0.0</p>
  
     <p>Present: 1</p>
  
     <p>Knockout cost: 0</p>
  
     <p>Knockin cost: 0</p>
  </body></notes>
              <listOfReactants>
          <speciesReference species="M_cys_D_e" stoichiometry="1"/>
        </listOfReactants>
        <kineticLaw>
          <math xmlns="http://www.w3.org/1998/Math/MathML">          
            <apply>
              <ci> FLUX_VALUE </ci>
            </apply>
          </math>
                  <listOfParameters>
            <parameter id="LOWER_BOUND" units="mmol_per_gDW_per_hr" value="0"/>
            <parameter id="UPPER_BOUND" units="mmol_per_gDW_per_hr" value="INF"/>
            <parameter value="0" id="OBJECTIVE_COEFFICIENT"/>
            <parameter id="FLUX_VALUE" units="mmol_per_gDW_per_hr" value="0"/>
            <parameter value="0" id="REDUCED_COST"/>
          </listOfParameters>
        </kineticLaw>
      </reaction>
      <reaction id="R_EX_cys_L_e_" reversible="true">
<notes><body xmlns="http://www.w3.org/1999/xhtml">
     <p>GENE_ASSOCIATION: </p>
  
     <p>PROTEIN_ASSOCIATION: </p>
  
     <p>SUBSYSTEM: </p>
  
     <p>PROTEIN_CLASS: </p>
  
     <p>SYNTHETIC_OBJECTIVE: 0.0</p>
  
     <p>Present: 1</p>
  
     <p>Knockout cost: 0</p>
  
     <p>Knockin cost: 0</p>
  </body></notes>
              <listOfReactants>
          <speciesReference species="M_cys_L_e" stoichiometry="1"/>
        </listOfReactants>
        <kineticLaw>
          <math xmlns="http://www.w3.org/1998/Math/MathML">          
            <apply>
              <ci> FLUX_VALUE </ci>
            </apply>
          </math>
                  <listOfParameters>
            <parameter id="LOWER_BOUND" units="mmol_per_gDW_per_hr" value="0"/>
            <parameter id="UPPER_BOUND" units="mmol_per_gDW_per_hr" value="INF"/>
            <parameter value="0" id="OBJECTIVE_COEFFICIENT"/>
            <parameter id="FLUX_VALUE" units="mmol_per_gDW_per_hr" value="0"/>
            <parameter value="0" id="REDUCED_COST"/>
          </listOfParameters>
        </kineticLaw>
      </reaction>
      <reaction id="R_EX_cytd_e_" reversible="true">
<notes><body xmlns="http://www.w3.org/1999/xhtml">
     <p>GENE_ASSOCIATION: </p>
  
     <p>PROTEIN_ASSOCIATION: </p>
  
     <p>SUBSYSTEM: </p>
  
     <p>PROTEIN_CLASS: </p>
  
     <p>SYNTHETIC_OBJECTIVE: 0.0</p>
  
     <p>Present: 1</p>
  
     <p>Knockout cost: 0</p>
  
     <p>Knockin cost: 0</p>
  </body></notes>
              <listOfReactants>
          <speciesReference species="M_cytd_e" stoichiometry="1"/>
        </listOfReactants>
        <kineticLaw>
          <math xmlns="http://www.w3.org/1998/Math/MathML">          
            <apply>
              <ci> FLUX_VALUE </ci>
            </apply>
          </math>
                  <listOfParameters>
            <parameter id="LOWER_BOUND" units="mmol_per_gDW_per_hr" value="0"/>
            <parameter id="UPPER_BOUND" units="mmol_per_gDW_per_hr" value="INF"/>
            <parameter value="0" id="OBJECTIVE_COEFFICIENT"/>
            <parameter id="FLUX_VALUE" units="mmol_per_gDW_per_hr" value="0"/>
            <parameter value="0" id="REDUCED_COST"/>
          </listOfParameters>
        </kineticLaw>
      </reaction>
      <reaction id="R_EX_dad_2_e_" reversible="true">
<notes><body xmlns="http://www.w3.org/1999/xhtml">
     <p>GENE_ASSOCIATION: </p>
  
     <p>PROTEIN_ASSOCIATION: </p>
  
     <p>SUBSYSTEM: </p>
  
     <p>PROTEIN_CLASS: </p>
  
     <p>SYNTHETIC_OBJECTIVE: 0.0</p>
  
     <p>Present: 1</p>
  
     <p>Knockout cost: 0</p>
  
     <p>Knockin cost: 0</p>
  </body></notes>
              <listOfReactants>
          <speciesReference species="M_dad_2_e" stoichiometry="1"/>
        </listOfReactants>
        <kineticLaw>
          <math xmlns="http://www.w3.org/1998/Math/MathML">          
            <apply>
              <ci> FLUX_VALUE </ci>
            </apply>
          </math>
                  <listOfParameters>
            <parameter id="LOWER_BOUND" units="mmol_per_gDW_per_hr" value="0"/>
            <parameter id="UPPER_BOUND" units="mmol_per_gDW_per_hr" value="INF"/>
            <parameter value="0" id="OBJECTIVE_COEFFICIENT"/>
            <parameter id="FLUX_VALUE" units="mmol_per_gDW_per_hr" value="0"/>
            <parameter value="0" id="REDUCED_COST"/>
          </listOfParameters>
        </kineticLaw>
      </reaction>
      <reaction id="R_EX_damp_e_" reversible="true">
<notes><body xmlns="http://www.w3.org/1999/xhtml">
     <p>GENE_ASSOCIATION: </p>
  
     <p>PROTEIN_ASSOCIATION: </p>
  
     <p>SUBSYSTEM: </p>
  
     <p>PROTEIN_CLASS: </p>
  
     <p>SYNTHETIC_OBJECTIVE: 0.0</p>
  
     <p>Present: 1</p>
  
     <p>Knockout cost: 0</p>
  
     <p>Knockin cost: 0</p>
  </body></notes>
              <listOfReactants>
          <speciesReference species="M_damp_e" stoichiometry="1"/>
        </listOfReactants>
        <kineticLaw>
          <math xmlns="http://www.w3.org/1998/Math/MathML">          
            <apply>
              <ci> FLUX_VALUE </ci>
            </apply>
          </math>
                  <listOfParameters>
            <parameter id="LOWER_BOUND" units="mmol_per_gDW_per_hr" value="0"/>
            <parameter id="UPPER_BOUND" units="mmol_per_gDW_per_hr" value="INF"/>
            <parameter value="0" id="OBJECTIVE_COEFFICIENT"/>
            <parameter id="FLUX_VALUE" units="mmol_per_gDW_per_hr" value="0"/>
            <parameter value="0" id="REDUCED_COST"/>
          </listOfParameters>
        </kineticLaw>
      </reaction>
      <reaction id="R_EX_dca_e_" reversible="true">
<notes><body xmlns="http://www.w3.org/1999/xhtml">
     <p>GENE_ASSOCIATION: </p>
  
     <p>PROTEIN_ASSOCIATION: </p>
  
     <p>SUBSYSTEM: </p>
  
     <p>PROTEIN_CLASS: </p>
  
     <p>SYNTHETIC_OBJECTIVE: 0.0</p>
  
     <p>Present: 1</p>
  
     <p>Knockout cost: 0</p>
  
     <p>Knockin cost: 0</p>
  </body></notes>
              <listOfReactants>
          <speciesReference species="M_dca_e" stoichiometry="1"/>
        </listOfReactants>
        <kineticLaw>
          <math xmlns="http://www.w3.org/1998/Math/MathML">          
            <apply>
              <ci> FLUX_VALUE </ci>
            </apply>
          </math>
                  <listOfParameters>
            <parameter id="LOWER_BOUND" units="mmol_per_gDW_per_hr" value="0"/>
            <parameter id="UPPER_BOUND" units="mmol_per_gDW_per_hr" value="INF"/>
            <parameter value="0" id="OBJECTIVE_COEFFICIENT"/>
            <parameter id="FLUX_VALUE" units="mmol_per_gDW_per_hr" value="0"/>
            <parameter value="0" id="REDUCED_COST"/>
          </listOfParameters>
        </kineticLaw>
      </reaction>
      <reaction id="R_EX_dcmp_e_" reversible="true">
<notes><body xmlns="http://www.w3.org/1999/xhtml">
     <p>GENE_ASSOCIATION: </p>
  
     <p>PROTEIN_ASSOCIATION: </p>
  
     <p>SUBSYSTEM: </p>
  
     <p>PROTEIN_CLASS: </p>
  
     <p>SYNTHETIC_OBJECTIVE: 0.0</p>
  
     <p>Present: 1</p>
  
     <p>Knockout cost: 0</p>
  
     <p>Knockin cost: 0</p>
  </body></notes>
              <listOfReactants>
          <speciesReference species="M_dcmp_e" stoichiometry="1"/>
        </listOfReactants>
        <kineticLaw>
          <math xmlns="http://www.w3.org/1998/Math/MathML">          
            <apply>
              <ci> FLUX_VALUE </ci>
            </apply>
          </math>
                  <listOfParameters>
            <parameter id="LOWER_BOUND" units="mmol_per_gDW_per_hr" value="0"/>
            <parameter id="UPPER_BOUND" units="mmol_per_gDW_per_hr" value="INF"/>
            <parameter value="0" id="OBJECTIVE_COEFFICIENT"/>
            <parameter id="FLUX_VALUE" units="mmol_per_gDW_per_hr" value="0"/>
            <parameter value="0" id="REDUCED_COST"/>
          </listOfParameters>
        </kineticLaw>
      </reaction>
      <reaction id="R_EX_dcyt_e_" reversible="true">
<notes><body xmlns="http://www.w3.org/1999/xhtml">
     <p>GENE_ASSOCIATION: </p>
  
     <p>PROTEIN_ASSOCIATION: </p>
  
     <p>SUBSYSTEM: </p>
  
     <p>PROTEIN_CLASS: </p>
  
     <p>SYNTHETIC_OBJECTIVE: 0.0</p>
  
     <p>Present: 1</p>
  
     <p>Knockout cost: 0</p>
  
     <p>Knockin cost: 0</p>
  </body></notes>
              <listOfReactants>
          <speciesReference species="M_dcyt_e" stoichiometry="1"/>
        </listOfReactants>
        <kineticLaw>
          <math xmlns="http://www.w3.org/1998/Math/MathML">          
            <apply>
              <ci> FLUX_VALUE </ci>
            </apply>
          </math>
                  <listOfParameters>
            <parameter id="LOWER_BOUND" units="mmol_per_gDW_per_hr" value="0"/>
            <parameter id="UPPER_BOUND" units="mmol_per_gDW_per_hr" value="INF"/>
            <parameter value="0" id="OBJECTIVE_COEFFICIENT"/>
            <parameter id="FLUX_VALUE" units="mmol_per_gDW_per_hr" value="0"/>
            <parameter value="0" id="REDUCED_COST"/>
          </listOfParameters>
        </kineticLaw>
      </reaction>
      <reaction id="R_EX_ddca_e_" reversible="true">
<notes><body xmlns="http://www.w3.org/1999/xhtml">
     <p>GENE_ASSOCIATION: </p>
  
     <p>PROTEIN_ASSOCIATION: </p>
  
     <p>SUBSYSTEM: </p>
  
     <p>PROTEIN_CLASS: </p>
  
     <p>SYNTHETIC_OBJECTIVE: 0.0</p>
  
     <p>Present: 1</p>
  
     <p>Knockout cost: 0</p>
  
     <p>Knockin cost: 0</p>
  </body></notes>
              <listOfReactants>
          <speciesReference species="M_ddca_e" stoichiometry="1"/>
        </listOfReactants>
        <kineticLaw>
          <math xmlns="http://www.w3.org/1998/Math/MathML">          
            <apply>
              <ci> FLUX_VALUE </ci>
            </apply>
          </math>
                  <listOfParameters>
            <parameter id="LOWER_BOUND" units="mmol_per_gDW_per_hr" value="0"/>
            <parameter id="UPPER_BOUND" units="mmol_per_gDW_per_hr" value="INF"/>
            <parameter value="0" id="OBJECTIVE_COEFFICIENT"/>
            <parameter id="FLUX_VALUE" units="mmol_per_gDW_per_hr" value="0"/>
            <parameter value="0" id="REDUCED_COST"/>
          </listOfParameters>
        </kineticLaw>
      </reaction>
      <reaction id="R_EX_dgmp_e_" reversible="true">
<notes><body xmlns="http://www.w3.org/1999/xhtml">
     <p>GENE_ASSOCIATION: </p>
  
     <p>PROTEIN_ASSOCIATION: </p>
  
     <p>SUBSYSTEM: </p>
  
     <p>PROTEIN_CLASS: </p>
  
     <p>SYNTHETIC_OBJECTIVE: 0.0</p>
  
     <p>Present: 1</p>
  
     <p>Knockout cost: 0</p>
  
     <p>Knockin cost: 0</p>
  </body></notes>
              <listOfReactants>
          <speciesReference species="M_dgmp_e" stoichiometry="1"/>
        </listOfReactants>
        <kineticLaw>
          <math xmlns="http://www.w3.org/1998/Math/MathML">          
            <apply>
              <ci> FLUX_VALUE </ci>
            </apply>
          </math>
                  <listOfParameters>
            <parameter id="LOWER_BOUND" units="mmol_per_gDW_per_hr" value="0"/>
            <parameter id="UPPER_BOUND" units="mmol_per_gDW_per_hr" value="INF"/>
            <parameter value="0" id="OBJECTIVE_COEFFICIENT"/>
            <parameter id="FLUX_VALUE" units="mmol_per_gDW_per_hr" value="0"/>
            <parameter value="0" id="REDUCED_COST"/>
          </listOfParameters>
        </kineticLaw>
      </reaction>
      <reaction id="R_EX_dgsn_e_" reversible="true">
<notes><body xmlns="http://www.w3.org/1999/xhtml">
     <p>GENE_ASSOCIATION: </p>
  
     <p>PROTEIN_ASSOCIATION: </p>
  
     <p>SUBSYSTEM: </p>
  
     <p>PROTEIN_CLASS: </p>
  
     <p>SYNTHETIC_OBJECTIVE: 0.0</p>
  
     <p>Present: 1</p>
  
     <p>Knockout cost: 0</p>
  
     <p>Knockin cost: 0</p>
  </body></notes>
              <listOfReactants>
          <speciesReference species="M_dgsn_e" stoichiometry="1"/>
        </listOfReactants>
        <kineticLaw>
          <math xmlns="http://www.w3.org/1998/Math/MathML">          
            <apply>
              <ci> FLUX_VALUE </ci>
            </apply>
          </math>
                  <listOfParameters>
            <parameter id="LOWER_BOUND" units="mmol_per_gDW_per_hr" value="0"/>
            <parameter id="UPPER_BOUND" units="mmol_per_gDW_per_hr" value="INF"/>
            <parameter value="0" id="OBJECTIVE_COEFFICIENT"/>
            <parameter id="FLUX_VALUE" units="mmol_per_gDW_per_hr" value="0"/>
            <parameter value="0" id="REDUCED_COST"/>
          </listOfParameters>
        </kineticLaw>
      </reaction>
      <reaction id="R_EX_dha_e_" reversible="true">
<notes><body xmlns="http://www.w3.org/1999/xhtml">
     <p>GENE_ASSOCIATION: </p>
  
     <p>PROTEIN_ASSOCIATION: </p>
  
     <p>SUBSYSTEM: </p>
  
     <p>PROTEIN_CLASS: </p>
  
     <p>SYNTHETIC_OBJECTIVE: 0.0</p>
  
     <p>Present: 1</p>
  
     <p>Knockout cost: 0</p>
  
     <p>Knockin cost: 0</p>
  </body></notes>
              <listOfReactants>
          <speciesReference species="M_dha_e" stoichiometry="1"/>
        </listOfReactants>
        <kineticLaw>
          <math xmlns="http://www.w3.org/1998/Math/MathML">          
            <apply>
              <ci> FLUX_VALUE </ci>
            </apply>
          </math>
                  <listOfParameters>
            <parameter id="LOWER_BOUND" units="mmol_per_gDW_per_hr" value="0"/>
            <parameter id="UPPER_BOUND" units="mmol_per_gDW_per_hr" value="INF"/>
            <parameter value="0" id="OBJECTIVE_COEFFICIENT"/>
            <parameter id="FLUX_VALUE" units="mmol_per_gDW_per_hr" value="0"/>
            <parameter value="0" id="REDUCED_COST"/>
          </listOfParameters>
        </kineticLaw>
      </reaction>
      <reaction id="R_EX_dimp_e_" reversible="true">
<notes><body xmlns="http://www.w3.org/1999/xhtml">
     <p>GENE_ASSOCIATION: </p>
  
     <p>PROTEIN_ASSOCIATION: </p>
  
     <p>SUBSYSTEM: </p>
  
     <p>PROTEIN_CLASS: </p>
  
     <p>SYNTHETIC_OBJECTIVE: 0.0</p>
  
     <p>Present: 1</p>
  
     <p>Knockout cost: 0</p>
  
     <p>Knockin cost: 0</p>
  </body></notes>
              <listOfReactants>
          <speciesReference species="M_dimp_e" stoichiometry="1"/>
        </listOfReactants>
        <kineticLaw>
          <math xmlns="http://www.w3.org/1998/Math/MathML">          
            <apply>
              <ci> FLUX_VALUE </ci>
            </apply>
          </math>
                  <listOfParameters>
            <parameter id="LOWER_BOUND" units="mmol_per_gDW_per_hr" value="0"/>
            <parameter id="UPPER_BOUND" units="mmol_per_gDW_per_hr" value="INF"/>
            <parameter value="0" id="OBJECTIVE_COEFFICIENT"/>
            <parameter id="FLUX_VALUE" units="mmol_per_gDW_per_hr" value="0"/>
            <parameter value="0" id="REDUCED_COST"/>
          </listOfParameters>
        </kineticLaw>
      </reaction>
      <reaction id="R_EX_din_e_" reversible="true">
<notes><body xmlns="http://www.w3.org/1999/xhtml">
     <p>GENE_ASSOCIATION: </p>
  
     <p>PROTEIN_ASSOCIATION: </p>
  
     <p>SUBSYSTEM: </p>
  
     <p>PROTEIN_CLASS: </p>
  
     <p>SYNTHETIC_OBJECTIVE: 0.0</p>
  
     <p>Present: 1</p>
  
     <p>Knockout cost: 0</p>
  
     <p>Knockin cost: 0</p>
  </body></notes>
              <listOfReactants>
          <speciesReference species="M_din_e" stoichiometry="1"/>
        </listOfReactants>
        <kineticLaw>
          <math xmlns="http://www.w3.org/1998/Math/MathML">          
            <apply>
              <ci> FLUX_VALUE </ci>
            </apply>
          </math>
                  <listOfParameters>
            <parameter id="LOWER_BOUND" units="mmol_per_gDW_per_hr" value="0"/>
            <parameter id="UPPER_BOUND" units="mmol_per_gDW_per_hr" value="INF"/>
            <parameter value="0" id="OBJECTIVE_COEFFICIENT"/>
            <parameter id="FLUX_VALUE" units="mmol_per_gDW_per_hr" value="0"/>
            <parameter value="0" id="REDUCED_COST"/>
          </listOfParameters>
        </kineticLaw>
      </reaction>
      <reaction id="R_EX_dms_e_" reversible="true">
<notes><body xmlns="http://www.w3.org/1999/xhtml">
     <p>GENE_ASSOCIATION: </p>
  
     <p>PROTEIN_ASSOCIATION: </p>
  
     <p>SUBSYSTEM: </p>
  
     <p>PROTEIN_CLASS: </p>
  
     <p>SYNTHETIC_OBJECTIVE: 0.0</p>
  
     <p>Present: 1</p>
  
     <p>Knockout cost: 0</p>
  
     <p>Knockin cost: 0</p>
  </body></notes>
              <listOfReactants>
          <speciesReference species="M_dms_e" stoichiometry="1"/>
        </listOfReactants>
        <kineticLaw>
          <math xmlns="http://www.w3.org/1998/Math/MathML">          
            <apply>
              <ci> FLUX_VALUE </ci>
            </apply>
          </math>
                  <listOfParameters>
            <parameter id="LOWER_BOUND" units="mmol_per_gDW_per_hr" value="0"/>
            <parameter id="UPPER_BOUND" units="mmol_per_gDW_per_hr" value="INF"/>
            <parameter value="0" id="OBJECTIVE_COEFFICIENT"/>
            <parameter id="FLUX_VALUE" units="mmol_per_gDW_per_hr" value="0"/>
            <parameter value="0" id="REDUCED_COST"/>
          </listOfParameters>
        </kineticLaw>
      </reaction>
      <reaction id="R_EX_dmso_e_" reversible="true">
<notes><body xmlns="http://www.w3.org/1999/xhtml">
     <p>GENE_ASSOCIATION: </p>
  
     <p>PROTEIN_ASSOCIATION: </p>
  
     <p>SUBSYSTEM: </p>
  
     <p>PROTEIN_CLASS: </p>
  
     <p>SYNTHETIC_OBJECTIVE: 0.0</p>
  
     <p>Present: 1</p>
  
     <p>Knockout cost: 0</p>
  
     <p>Knockin cost: 0</p>
  </body></notes>
              <listOfReactants>
          <speciesReference species="M_dmso_e" stoichiometry="1"/>
        </listOfReactants>
        <kineticLaw>
          <math xmlns="http://www.w3.org/1998/Math/MathML">          
            <apply>
              <ci> FLUX_VALUE </ci>
            </apply>
          </math>
                  <listOfParameters>
            <parameter id="LOWER_BOUND" units="mmol_per_gDW_per_hr" value="0"/>
            <parameter id="UPPER_BOUND" units="mmol_per_gDW_per_hr" value="INF"/>
            <parameter value="0" id="OBJECTIVE_COEFFICIENT"/>
            <parameter id="FLUX_VALUE" units="mmol_per_gDW_per_hr" value="0"/>
            <parameter value="0" id="REDUCED_COST"/>
          </listOfParameters>
        </kineticLaw>
      </reaction>
      <reaction id="R_EX_dopa_e_" reversible="true">
<notes><body xmlns="http://www.w3.org/1999/xhtml">
     <p>GENE_ASSOCIATION: </p>
  
     <p>PROTEIN_ASSOCIATION: </p>
  
     <p>SUBSYSTEM: </p>
  
     <p>PROTEIN_CLASS: </p>
  
     <p>SYNTHETIC_OBJECTIVE: 0.0</p>
  
     <p>Present: 1</p>
  
     <p>Knockout cost: 0</p>
  
     <p>Knockin cost: 0</p>
  </body></notes>
              <listOfReactants>
          <speciesReference species="M_dopa_e" stoichiometry="1"/>
        </listOfReactants>
        <kineticLaw>
          <math xmlns="http://www.w3.org/1998/Math/MathML">          
            <apply>
              <ci> FLUX_VALUE </ci>
            </apply>
          </math>
                  <listOfParameters>
            <parameter id="LOWER_BOUND" units="mmol_per_gDW_per_hr" value="0"/>
            <parameter id="UPPER_BOUND" units="mmol_per_gDW_per_hr" value="INF"/>
            <parameter value="0" id="OBJECTIVE_COEFFICIENT"/>
            <parameter id="FLUX_VALUE" units="mmol_per_gDW_per_hr" value="0"/>
            <parameter value="0" id="REDUCED_COST"/>
          </listOfParameters>
        </kineticLaw>
      </reaction>
      <reaction id="R_EX_dtmp_e_" reversible="true">
<notes><body xmlns="http://www.w3.org/1999/xhtml">
     <p>GENE_ASSOCIATION: </p>
  
     <p>PROTEIN_ASSOCIATION: </p>
  
     <p>SUBSYSTEM: </p>
  
     <p>PROTEIN_CLASS: </p>
  
     <p>SYNTHETIC_OBJECTIVE: 0.0</p>
  
     <p>Present: 1</p>
  
     <p>Knockout cost: 0</p>
  
     <p>Knockin cost: 0</p>
  </body></notes>
              <listOfReactants>
          <speciesReference species="M_dtmp_e" stoichiometry="1"/>
        </listOfReactants>
        <kineticLaw>
          <math xmlns="http://www.w3.org/1998/Math/MathML">          
            <apply>
              <ci> FLUX_VALUE </ci>
            </apply>
          </math>
                  <listOfParameters>
            <parameter id="LOWER_BOUND" units="mmol_per_gDW_per_hr" value="0"/>
            <parameter id="UPPER_BOUND" units="mmol_per_gDW_per_hr" value="INF"/>
            <parameter value="0" id="OBJECTIVE_COEFFICIENT"/>
            <parameter id="FLUX_VALUE" units="mmol_per_gDW_per_hr" value="0"/>
            <parameter value="0" id="REDUCED_COST"/>
          </listOfParameters>
        </kineticLaw>
      </reaction>
      <reaction id="R_EX_dump_e_" reversible="true">
<notes><body xmlns="http://www.w3.org/1999/xhtml">
     <p>GENE_ASSOCIATION: </p>
  
     <p>PROTEIN_ASSOCIATION: </p>
  
     <p>SUBSYSTEM: </p>
  
     <p>PROTEIN_CLASS: </p>
  
     <p>SYNTHETIC_OBJECTIVE: 0.0</p>
  
     <p>Present: 1</p>
  
     <p>Knockout cost: 0</p>
  
     <p>Knockin cost: 0</p>
  </body></notes>
              <listOfReactants>
          <speciesReference species="M_dump_e" stoichiometry="1"/>
        </listOfReactants>
        <kineticLaw>
          <math xmlns="http://www.w3.org/1998/Math/MathML">          
            <apply>
              <ci> FLUX_VALUE </ci>
            </apply>
          </math>
                  <listOfParameters>
            <parameter id="LOWER_BOUND" units="mmol_per_gDW_per_hr" value="0"/>
            <parameter id="UPPER_BOUND" units="mmol_per_gDW_per_hr" value="INF"/>
            <parameter value="0" id="OBJECTIVE_COEFFICIENT"/>
            <parameter id="FLUX_VALUE" units="mmol_per_gDW_per_hr" value="0"/>
            <parameter value="0" id="REDUCED_COST"/>
          </listOfParameters>
        </kineticLaw>
      </reaction>
      <reaction id="R_EX_duri_e_" reversible="true">
<notes><body xmlns="http://www.w3.org/1999/xhtml">
     <p>GENE_ASSOCIATION: </p>
  
     <p>PROTEIN_ASSOCIATION: </p>
  
     <p>SUBSYSTEM: </p>
  
     <p>PROTEIN_CLASS: </p>
  
     <p>SYNTHETIC_OBJECTIVE: 0.0</p>
  
     <p>Present: 1</p>
  
     <p>Knockout cost: 0</p>
  
     <p>Knockin cost: 0</p>
  </body></notes>
              <listOfReactants>
          <speciesReference species="M_duri_e" stoichiometry="1"/>
        </listOfReactants>
        <kineticLaw>
          <math xmlns="http://www.w3.org/1998/Math/MathML">          
            <apply>
              <ci> FLUX_VALUE </ci>
            </apply>
          </math>
                  <listOfParameters>
            <parameter id="LOWER_BOUND" units="mmol_per_gDW_per_hr" value="0"/>
            <parameter id="UPPER_BOUND" units="mmol_per_gDW_per_hr" value="INF"/>
            <parameter value="0" id="OBJECTIVE_COEFFICIENT"/>
            <parameter id="FLUX_VALUE" units="mmol_per_gDW_per_hr" value="0"/>
            <parameter value="0" id="REDUCED_COST"/>
          </listOfParameters>
        </kineticLaw>
      </reaction>
      <reaction id="R_EX_eca4colipa_e_" reversible="true">
<notes><body xmlns="http://www.w3.org/1999/xhtml">
     <p>GENE_ASSOCIATION: </p>
  
     <p>PROTEIN_ASSOCIATION: </p>
  
     <p>SUBSYSTEM: </p>
  
     <p>PROTEIN_CLASS: </p>
  
     <p>SYNTHETIC_OBJECTIVE: 0.0</p>
  
     <p>Present: 1</p>
  
     <p>Knockout cost: 0</p>
  
     <p>Knockin cost: 0</p>
  </body></notes>
              <listOfReactants>
          <speciesReference species="M_eca4colipa_e" stoichiometry="1"/>
        </listOfReactants>
        <kineticLaw>
          <math xmlns="http://www.w3.org/1998/Math/MathML">          
            <apply>
              <ci> FLUX_VALUE </ci>
            </apply>
          </math>
                  <listOfParameters>
            <parameter id="LOWER_BOUND" units="mmol_per_gDW_per_hr" value="0"/>
            <parameter id="UPPER_BOUND" units="mmol_per_gDW_per_hr" value="INF"/>
            <parameter value="0" id="OBJECTIVE_COEFFICIENT"/>
            <parameter id="FLUX_VALUE" units="mmol_per_gDW_per_hr" value="0"/>
            <parameter value="0" id="REDUCED_COST"/>
          </listOfParameters>
        </kineticLaw>
      </reaction>
      <reaction id="R_EX_enlipa_e_" reversible="true">
<notes><body xmlns="http://www.w3.org/1999/xhtml">
     <p>GENE_ASSOCIATION: </p>
  
     <p>PROTEIN_ASSOCIATION: </p>
  
     <p>SUBSYSTEM: </p>
  
     <p>PROTEIN_CLASS: </p>
  
     <p>SYNTHETIC_OBJECTIVE: 0.0</p>
  
     <p>Present: 1</p>
  
     <p>Knockout cost: 0</p>
  
     <p>Knockin cost: 0</p>
  </body></notes>
              <listOfReactants>
          <speciesReference species="M_enlipa_e" stoichiometry="1"/>
        </listOfReactants>
        <kineticLaw>
          <math xmlns="http://www.w3.org/1998/Math/MathML">          
            <apply>
              <ci> FLUX_VALUE </ci>
            </apply>
          </math>
                  <listOfParameters>
            <parameter id="LOWER_BOUND" units="mmol_per_gDW_per_hr" value="0"/>
            <parameter id="UPPER_BOUND" units="mmol_per_gDW_per_hr" value="INF"/>
            <parameter value="0" id="OBJECTIVE_COEFFICIENT"/>
            <parameter id="FLUX_VALUE" units="mmol_per_gDW_per_hr" value="0"/>
            <parameter value="0" id="REDUCED_COST"/>
          </listOfParameters>
        </kineticLaw>
      </reaction>
      <reaction id="R_EX_enter_e_" reversible="true">
<notes><body xmlns="http://www.w3.org/1999/xhtml">
     <p>GENE_ASSOCIATION: </p>
  
     <p>PROTEIN_ASSOCIATION: </p>
  
     <p>SUBSYSTEM: </p>
  
     <p>PROTEIN_CLASS: </p>
  
     <p>SYNTHETIC_OBJECTIVE: 0.0</p>
  
     <p>Present: 1</p>
  
     <p>Knockout cost: 0</p>
  
     <p>Knockin cost: 0</p>
  </body></notes>
              <listOfReactants>
          <speciesReference species="M_enter_e" stoichiometry="1"/>
        </listOfReactants>
        <kineticLaw>
          <math xmlns="http://www.w3.org/1998/Math/MathML">          
            <apply>
              <ci> FLUX_VALUE </ci>
            </apply>
          </math>
                  <listOfParameters>
            <parameter id="LOWER_BOUND" units="mmol_per_gDW_per_hr" value="0"/>
            <parameter id="UPPER_BOUND" units="mmol_per_gDW_per_hr" value="INF"/>
            <parameter value="0" id="OBJECTIVE_COEFFICIENT"/>
            <parameter id="FLUX_VALUE" units="mmol_per_gDW_per_hr" value="0"/>
            <parameter value="0" id="REDUCED_COST"/>
          </listOfParameters>
        </kineticLaw>
      </reaction>
      <reaction id="R_EX_etha_e_" reversible="true">
<notes><body xmlns="http://www.w3.org/1999/xhtml">
     <p>GENE_ASSOCIATION: </p>
  
     <p>PROTEIN_ASSOCIATION: </p>
  
     <p>SUBSYSTEM: </p>
  
     <p>PROTEIN_CLASS: </p>
  
     <p>SYNTHETIC_OBJECTIVE: 0.0</p>
  
     <p>Present: 1</p>
  
     <p>Knockout cost: 0</p>
  
     <p>Knockin cost: 0</p>
  </body></notes>
              <listOfReactants>
          <speciesReference species="M_etha_e" stoichiometry="1"/>
        </listOfReactants>
        <kineticLaw>
          <math xmlns="http://www.w3.org/1998/Math/MathML">          
            <apply>
              <ci> FLUX_VALUE </ci>
            </apply>
          </math>
                  <listOfParameters>
            <parameter id="LOWER_BOUND" units="mmol_per_gDW_per_hr" value="0"/>
            <parameter id="UPPER_BOUND" units="mmol_per_gDW_per_hr" value="INF"/>
            <parameter value="0" id="OBJECTIVE_COEFFICIENT"/>
            <parameter id="FLUX_VALUE" units="mmol_per_gDW_per_hr" value="0"/>
            <parameter value="0" id="REDUCED_COST"/>
          </listOfParameters>
        </kineticLaw>
      </reaction>
      <reaction id="R_EX_ethso3_e_" reversible="true">
<notes><body xmlns="http://www.w3.org/1999/xhtml">
     <p>GENE_ASSOCIATION: </p>
  
     <p>PROTEIN_ASSOCIATION: </p>
  
     <p>SUBSYSTEM: </p>
  
     <p>PROTEIN_CLASS: </p>
  
     <p>SYNTHETIC_OBJECTIVE: 0.0</p>
  
     <p>Present: 1</p>
  
     <p>Knockout cost: 0</p>
  
     <p>Knockin cost: 0</p>
  </body></notes>
              <listOfReactants>
          <speciesReference species="M_ethso3_e" stoichiometry="1"/>
        </listOfReactants>
        <kineticLaw>
          <math xmlns="http://www.w3.org/1998/Math/MathML">          
            <apply>
              <ci> FLUX_VALUE </ci>
            </apply>
          </math>
                  <listOfParameters>
            <parameter id="LOWER_BOUND" units="mmol_per_gDW_per_hr" value="0"/>
            <parameter id="UPPER_BOUND" units="mmol_per_gDW_per_hr" value="INF"/>
            <parameter value="0" id="OBJECTIVE_COEFFICIENT"/>
            <parameter id="FLUX_VALUE" units="mmol_per_gDW_per_hr" value="0"/>
            <parameter value="0" id="REDUCED_COST"/>
          </listOfParameters>
        </kineticLaw>
      </reaction>
      <reaction id="R_EX_etoh_e_" reversible="true">
<notes><body xmlns="http://www.w3.org/1999/xhtml">
     <p>GENE_ASSOCIATION: </p>
  
     <p>PROTEIN_ASSOCIATION: </p>
  
     <p>SUBSYSTEM: </p>
  
     <p>PROTEIN_CLASS: </p>
  
     <p>SYNTHETIC_OBJECTIVE: 0.0</p>
  
     <p>Present: 1</p>
  
     <p>Knockout cost: 0</p>
  
     <p>Knockin cost: 0</p>
  </body></notes>
              <listOfReactants>
          <speciesReference species="M_etoh_e" stoichiometry="1"/>
        </listOfReactants>
        <kineticLaw>
          <math xmlns="http://www.w3.org/1998/Math/MathML">          
            <apply>
              <ci> FLUX_VALUE </ci>
            </apply>
          </math>
                  <listOfParameters>
            <parameter id="LOWER_BOUND" units="mmol_per_gDW_per_hr" value="0"/>
            <parameter id="UPPER_BOUND" units="mmol_per_gDW_per_hr" value="INF"/>
            <parameter value="0" id="OBJECTIVE_COEFFICIENT"/>
            <parameter id="FLUX_VALUE" units="mmol_per_gDW_per_hr" value="0"/>
            <parameter value="0" id="REDUCED_COST"/>
          </listOfParameters>
        </kineticLaw>
      </reaction>
      <reaction id="R_EX_f6p_e_" reversible="true">
<notes><body xmlns="http://www.w3.org/1999/xhtml">
     <p>GENE_ASSOCIATION: </p>
  
     <p>PROTEIN_ASSOCIATION: </p>
  
     <p>SUBSYSTEM: </p>
  
     <p>PROTEIN_CLASS: </p>
  
     <p>SYNTHETIC_OBJECTIVE: 0.0</p>
  
     <p>Present: 1</p>
  
     <p>Knockout cost: 0</p>
  
     <p>Knockin cost: 0</p>
  </body></notes>
              <listOfReactants>
          <speciesReference species="M_f6p_e" stoichiometry="1"/>
        </listOfReactants>
        <kineticLaw>
          <math xmlns="http://www.w3.org/1998/Math/MathML">          
            <apply>
              <ci> FLUX_VALUE </ci>
            </apply>
          </math>
                  <listOfParameters>
            <parameter id="LOWER_BOUND" units="mmol_per_gDW_per_hr" value="0"/>
            <parameter id="UPPER_BOUND" units="mmol_per_gDW_per_hr" value="INF"/>
            <parameter value="0" id="OBJECTIVE_COEFFICIENT"/>
            <parameter id="FLUX_VALUE" units="mmol_per_gDW_per_hr" value="0"/>
            <parameter value="0" id="REDUCED_COST"/>
          </listOfParameters>
        </kineticLaw>
      </reaction>
      <reaction id="R_EX_fald_e_" reversible="true">
<notes><body xmlns="http://www.w3.org/1999/xhtml">
     <p>GENE_ASSOCIATION: </p>
  
     <p>PROTEIN_ASSOCIATION: </p>
  
     <p>SUBSYSTEM: </p>
  
     <p>PROTEIN_CLASS: </p>
  
     <p>SYNTHETIC_OBJECTIVE: 0.0</p>
  
     <p>Present: 1</p>
  
     <p>Knockout cost: 0</p>
  
     <p>Knockin cost: 0</p>
  </body></notes>
              <listOfReactants>
          <speciesReference species="M_fald_e" stoichiometry="1"/>
        </listOfReactants>
        <kineticLaw>
          <math xmlns="http://www.w3.org/1998/Math/MathML">          
            <apply>
              <ci> FLUX_VALUE </ci>
            </apply>
          </math>
                  <listOfParameters>
            <parameter id="LOWER_BOUND" units="mmol_per_gDW_per_hr" value="0"/>
            <parameter id="UPPER_BOUND" units="mmol_per_gDW_per_hr" value="INF"/>
            <parameter value="0" id="OBJECTIVE_COEFFICIENT"/>
            <parameter id="FLUX_VALUE" units="mmol_per_gDW_per_hr" value="0"/>
            <parameter value="0" id="REDUCED_COST"/>
          </listOfParameters>
        </kineticLaw>
      </reaction>
      <reaction id="R_EX_fe2_e_" reversible="true">
<notes><body xmlns="http://www.w3.org/1999/xhtml">
     <p>GENE_ASSOCIATION: </p>
  
     <p>PROTEIN_ASSOCIATION: </p>
  
     <p>SUBSYSTEM: </p>
  
     <p>PROTEIN_CLASS: </p>
  
     <p>SYNTHETIC_OBJECTIVE: 0.0</p>
  
     <p>Present: 1</p>
  
     <p>Knockout cost: 0</p>
  
     <p>Knockin cost: 0</p>
  </body></notes>
              <listOfReactants>
          <speciesReference species="M_fe2_e" stoichiometry="1"/>
        </listOfReactants>
[truncated: 3,226,441 more chars]
