# Supplementary material for: E-Flux2 and SPOT: Validated Methods for Inferring Intracellular Metabolic Flux Distributions from Transcriptomic Data
Source: PLoS One. 2016 Jun 21;11(6):e0157101. doi: 10.1371/journal.pone.0157101 (PMC4915706; doi:10.1371/journal.pone.0157101)
Supplement: S1 Dataset — Three E. coli models (iJR904 [42], iAF1260 [41], and iJO1366 [39]) and three S. cerevisiae models (iND750 [44], iMM904 [43], and Yeast 5 [40]) used in this study are provided in Systems Biology Markup Language (SBML) format. Both DC and AC versions of each model are available. (ZIP) [file pone.0157101.s001.zip › E. coli/iJR904_AC.xml]

<?xml version='1.0' encoding='UTF-8' standalone='no'?>
<!-- Created by MOST version 1.0 on 2015-05-16 23:17 with jsbml version 0.8. -->
<sbml xmlns="http://www.sbml.org/sbml/level2" level="2" version="1">
  <model id="M_iJR904_AC">
    <listOfUnitDefinitions>
      <unitDefinition name="mmol_per_gDW_per_hr" id="mmol_per_gDW_per_hr">
        <listOfUnits>
          <unit scale="-3" kind="mole"/>
          <unit kind="gram" exponent="-1"/>
          <unit kind="second" multiplier="0.00027777" exponent="-1"/>
        </listOfUnits>
      </unitDefinition>
    </listOfUnitDefinitions>
    <listOfCompartments>
      <compartment/>
    </listOfCompartments>
    <listOfSpecies>
      <species boundaryCondition="false" id="M_12ppd_DASH_S_e">
<notes><body xmlns="http://www.w3.org/1999/xhtml">
     <p>CHARGE:  </p>
  </body></notes>
      </species>
      <species boundaryCondition="false" id="M_12ppd_DASH_S_c">
<notes><body xmlns="http://www.w3.org/1999/xhtml">
     <p>CHARGE:  </p>
  </body></notes>
      </species>
      <species boundaryCondition="false" id="M_2dhglcn_c">
<notes><body xmlns="http://www.w3.org/1999/xhtml">
     <p>CHARGE:  </p>
  </body></notes>
      </species>
      <species boundaryCondition="false" id="M_h_c">
<notes><body xmlns="http://www.w3.org/1999/xhtml">
     <p>CHARGE:  </p>
  </body></notes>
      </species>
      <species boundaryCondition="false" id="M_nadh_c">
<notes><body xmlns="http://www.w3.org/1999/xhtml">
     <p>CHARGE:  </p>
  </body></notes>
      </species>
      <species boundaryCondition="false" id="M_glcn_c">
<notes><body xmlns="http://www.w3.org/1999/xhtml">
     <p>CHARGE:  </p>
  </body></notes>
      </species>
      <species boundaryCondition="false" id="M_nad_c">
<notes><body xmlns="http://www.w3.org/1999/xhtml">
     <p>CHARGE:  </p>
  </body></notes>
      </species>
      <species boundaryCondition="false" id="M_nadph_c">
<notes><body xmlns="http://www.w3.org/1999/xhtml">
     <p>CHARGE:  </p>
  </body></notes>
      </species>
      <species boundaryCondition="false" id="M_nadp_c">
<notes><body xmlns="http://www.w3.org/1999/xhtml">
     <p>CHARGE:  </p>
  </body></notes>
      </species>
      <species boundaryCondition="false" id="M_2dhguln_c">
<notes><body xmlns="http://www.w3.org/1999/xhtml">
     <p>CHARGE:  </p>
  </body></notes>
      </species>
      <species boundaryCondition="false" id="M_idon_DASH_L_c">
<notes><body xmlns="http://www.w3.org/1999/xhtml">
     <p>CHARGE:  </p>
  </body></notes>
      </species>
      <species boundaryCondition="false" id="M_3hcinnm_c">
<notes><body xmlns="http://www.w3.org/1999/xhtml">
     <p>CHARGE:  </p>
  </body></notes>
      </species>
      <species boundaryCondition="false" id="M_o2_c">
<notes><body xmlns="http://www.w3.org/1999/xhtml">
     <p>CHARGE:  </p>
  </body></notes>
      </species>
      <species boundaryCondition="false" id="M_dhcinnm_c">
<notes><body xmlns="http://www.w3.org/1999/xhtml">
     <p>CHARGE:  </p>
  </body></notes>
      </species>
      <species boundaryCondition="false" id="M_h2o_c">
<notes><body xmlns="http://www.w3.org/1999/xhtml">
     <p>CHARGE:  </p>
  </body></notes>
      </species>
      <species boundaryCondition="false" id="M_3hpppn_c">
<notes><body xmlns="http://www.w3.org/1999/xhtml">
     <p>CHARGE:  </p>
  </body></notes>
      </species>
      <species boundaryCondition="false" id="M_dhpppn_c">
<notes><body xmlns="http://www.w3.org/1999/xhtml">
     <p>CHARGE:  </p>
  </body></notes>
      </species>
      <species boundaryCondition="false" id="M_phthr_c">
<notes><body xmlns="http://www.w3.org/1999/xhtml">
     <p>CHARGE:  </p>
  </body></notes>
      </species>
      <species boundaryCondition="false" id="M_4hthr_c">
<notes><body xmlns="http://www.w3.org/1999/xhtml">
     <p>CHARGE:  </p>
  </body></notes>
      </species>
      <species boundaryCondition="false" id="M_pi_c">
<notes><body xmlns="http://www.w3.org/1999/xhtml">
     <p>CHARGE:  </p>
  </body></notes>
      </species>
      <species boundaryCondition="false" id="M_5dglcn_c">
<notes><body xmlns="http://www.w3.org/1999/xhtml">
     <p>CHARGE:  </p>
  </body></notes>
      </species>
      <species boundaryCondition="false" id="M_ru5p_DASH_D_c">
<notes><body xmlns="http://www.w3.org/1999/xhtml">
     <p>CHARGE:  </p>
  </body></notes>
      </species>
      <species boundaryCondition="false" id="M_ara5p_c">
<notes><body xmlns="http://www.w3.org/1999/xhtml">
     <p>CHARGE:  </p>
  </body></notes>
      </species>
      <species boundaryCondition="false" id="M_ACP_c">
<notes><body xmlns="http://www.w3.org/1999/xhtml">
     <p>CHARGE:  </p>
  </body></notes>
      </species>
      <species boundaryCondition="false" id="M_atp_c">
<notes><body xmlns="http://www.w3.org/1999/xhtml">
     <p>CHARGE:  </p>
  </body></notes>
      </species>
      <species boundaryCondition="false" id="M_ttdca_c">
<notes><body xmlns="http://www.w3.org/1999/xhtml">
     <p>CHARGE:  </p>
  </body></notes>
      </species>
      <species boundaryCondition="false" id="M_amp_c">
<notes><body xmlns="http://www.w3.org/1999/xhtml">
     <p>CHARGE:  </p>
  </body></notes>
      </species>
      <species boundaryCondition="false" id="M_myrsACP_c">
<notes><body xmlns="http://www.w3.org/1999/xhtml">
     <p>CHARGE:  </p>
  </body></notes>
      </species>
      <species boundaryCondition="false" id="M_ppi_c">
<notes><body xmlns="http://www.w3.org/1999/xhtml">
     <p>CHARGE:  </p>
  </body></notes>
      </species>
      <species boundaryCondition="false" id="M_ttdcea_c">
<notes><body xmlns="http://www.w3.org/1999/xhtml">
     <p>CHARGE:  </p>
  </body></notes>
      </species>
      <species boundaryCondition="false" id="M_tdeACP_c">
<notes><body xmlns="http://www.w3.org/1999/xhtml">
     <p>CHARGE:  </p>
  </body></notes>
      </species>
      <species boundaryCondition="false" id="M_hdca_c">
<notes><body xmlns="http://www.w3.org/1999/xhtml">
     <p>CHARGE:  </p>
  </body></notes>
      </species>
      <species boundaryCondition="false" id="M_palmACP_c">
<notes><body xmlns="http://www.w3.org/1999/xhtml">
     <p>CHARGE:  </p>
  </body></notes>
      </species>
      <species boundaryCondition="false" id="M_hdcea_c">
<notes><body xmlns="http://www.w3.org/1999/xhtml">
     <p>CHARGE:  </p>
  </body></notes>
      </species>
      <species boundaryCondition="false" id="M_hdeACP_c">
<notes><body xmlns="http://www.w3.org/1999/xhtml">
     <p>CHARGE:  </p>
  </body></notes>
      </species>
      <species boundaryCondition="false" id="M_ocdcea_c">
<notes><body xmlns="http://www.w3.org/1999/xhtml">
     <p>CHARGE:  </p>
  </body></notes>
      </species>
      <species boundaryCondition="false" id="M_octeACP_c">
<notes><body xmlns="http://www.w3.org/1999/xhtml">
     <p>CHARGE:  </p>
  </body></notes>
      </species>
      <species boundaryCondition="false" id="M_dtdp4aaddg_c">
<notes><body xmlns="http://www.w3.org/1999/xhtml">
     <p>CHARGE:  </p>
  </body></notes>
      </species>
      <species boundaryCondition="false" id="M_unagamu_c">
<notes><body xmlns="http://www.w3.org/1999/xhtml">
     <p>CHARGE:  </p>
  </body></notes>
      </species>
      <species boundaryCondition="false" id="M_dtdp_c">
<notes><body xmlns="http://www.w3.org/1999/xhtml">
     <p>CHARGE:  </p>
  </body></notes>
      </species>
      <species boundaryCondition="false" id="M_unagamuf_c">
<notes><body xmlns="http://www.w3.org/1999/xhtml">
     <p>CHARGE:  </p>
  </body></notes>
      </species>
      <species boundaryCondition="false" id="M_arbt6p_c">
<notes><body xmlns="http://www.w3.org/1999/xhtml">
     <p>CHARGE:  </p>
  </body></notes>
      </species>
      <species boundaryCondition="false" id="M_g6p_c">
<notes><body xmlns="http://www.w3.org/1999/xhtml">
     <p>CHARGE:  </p>
  </body></notes>
      </species>
      <species boundaryCondition="false" id="M_hqn_c">
<notes><body xmlns="http://www.w3.org/1999/xhtml">
     <p>CHARGE:  </p>
  </body></notes>
      </species>
      <species boundaryCondition="false" id="M_4abut_c">
<notes><body xmlns="http://www.w3.org/1999/xhtml">
     <p>CHARGE:  </p>
  </body></notes>
      </species>
      <species boundaryCondition="false" id="M_akg_c">
<notes><body xmlns="http://www.w3.org/1999/xhtml">
     <p>CHARGE:  </p>
  </body></notes>
      </species>
      <species boundaryCondition="false" id="M_glu_DASH_L_c">
<notes><body xmlns="http://www.w3.org/1999/xhtml">
     <p>CHARGE:  </p>
  </body></notes>
      </species>
      <species boundaryCondition="false" id="M_sucsal_c">
<notes><body xmlns="http://www.w3.org/1999/xhtml">
     <p>CHARGE:  </p>
  </body></notes>
      </species>
      <species boundaryCondition="false" id="M_4abutn_c">
<notes><body xmlns="http://www.w3.org/1999/xhtml">
     <p>CHARGE:  </p>
  </body></notes>
      </species>
      <species boundaryCondition="false" id="M_4abut_e">
<notes><body xmlns="http://www.w3.org/1999/xhtml">
     <p>CHARGE:  </p>
  </body></notes>
      </species>
      <species boundaryCondition="false" id="M_h_e">
<notes><body xmlns="http://www.w3.org/1999/xhtml">
     <p>CHARGE:  </p>
  </body></notes>
      </species>
      <species boundaryCondition="false" id="M_acac_c">
<notes><body xmlns="http://www.w3.org/1999/xhtml">
     <p>CHARGE:  </p>
  </body></notes>
      </species>
      <species boundaryCondition="false" id="M_accoa_c">
<notes><body xmlns="http://www.w3.org/1999/xhtml">
     <p>CHARGE:  </p>
  </body></notes>
      </species>
      <species boundaryCondition="false" id="M_aacoa_c">
<notes><body xmlns="http://www.w3.org/1999/xhtml">
     <p>CHARGE:  </p>
  </body></notes>
      </species>
      <species boundaryCondition="false" id="M_ac_c">
<notes><body xmlns="http://www.w3.org/1999/xhtml">
     <p>CHARGE:  </p>
  </body></notes>
      </species>
      <species boundaryCondition="false" id="M_coa_c">
<notes><body xmlns="http://www.w3.org/1999/xhtml">
     <p>CHARGE:  </p>
  </body></notes>
      </species>
      <species boundaryCondition="false" id="M_acac_e">
<notes><body xmlns="http://www.w3.org/1999/xhtml">
     <p>CHARGE:  </p>
  </body></notes>
      </species>
      <species boundaryCondition="false" id="M_acald_c">
<notes><body xmlns="http://www.w3.org/1999/xhtml">
     <p>CHARGE:  </p>
  </body></notes>
      </species>
      <species boundaryCondition="false" id="M_acald_e">
<notes><body xmlns="http://www.w3.org/1999/xhtml">
     <p>CHARGE:  </p>
  </body></notes>
      </species>
      <species boundaryCondition="false" id="M_adocbip_c">
<notes><body xmlns="http://www.w3.org/1999/xhtml">
     <p>CHARGE:  </p>
  </body></notes>
      </species>
      <species boundaryCondition="false" id="M_gtp_c">
<notes><body xmlns="http://www.w3.org/1999/xhtml">
     <p>CHARGE:  </p>
  </body></notes>
      </species>
      <species boundaryCondition="false" id="M_agdpcbi_c">
<notes><body xmlns="http://www.w3.org/1999/xhtml">
     <p>CHARGE:  </p>
  </body></notes>
      </species>
      <species boundaryCondition="false" id="M_hco3_c">
<notes><body xmlns="http://www.w3.org/1999/xhtml">
     <p>CHARGE:  </p>
  </body></notes>
      </species>
      <species boundaryCondition="false" id="M_adp_c">
<notes><body xmlns="http://www.w3.org/1999/xhtml">
     <p>CHARGE:  </p>
  </body></notes>
      </species>
      <species boundaryCondition="false" id="M_malcoa_c">
<notes><body xmlns="http://www.w3.org/1999/xhtml">
     <p>CHARGE:  </p>
  </body></notes>
      </species>
      <species boundaryCondition="false" id="M_ppa_c">
<notes><body xmlns="http://www.w3.org/1999/xhtml">
     <p>CHARGE:  </p>
  </body></notes>
      </species>
      <species boundaryCondition="false" id="M_ppcoa_c">
<notes><body xmlns="http://www.w3.org/1999/xhtml">
     <p>CHARGE:  </p>
  </body></notes>
      </species>
      <species boundaryCondition="false" id="M_uacgam_c">
<notes><body xmlns="http://www.w3.org/1999/xhtml">
     <p>CHARGE:  </p>
  </body></notes>
      </species>
      <species boundaryCondition="false" id="M_udcpp_c">
<notes><body xmlns="http://www.w3.org/1999/xhtml">
     <p>CHARGE:  </p>
  </body></notes>
      </species>
      <species boundaryCondition="false" id="M_ump_c">
<notes><body xmlns="http://www.w3.org/1999/xhtml">
     <p>CHARGE:  </p>
  </body></notes>
      </species>
      <species boundaryCondition="false" id="M_unaga_c">
<notes><body xmlns="http://www.w3.org/1999/xhtml">
     <p>CHARGE:  </p>
  </body></notes>
      </species>
      <species boundaryCondition="false" id="M_acgam_e">
<notes><body xmlns="http://www.w3.org/1999/xhtml">
     <p>CHARGE:  </p>
  </body></notes>
      </species>
      <species boundaryCondition="false" id="M_pep_c">
<notes><body xmlns="http://www.w3.org/1999/xhtml">
     <p>CHARGE:  </p>
  </body></notes>
      </species>
      <species boundaryCondition="false" id="M_acgam6p_c">
<notes><body xmlns="http://www.w3.org/1999/xhtml">
     <p>CHARGE:  </p>
  </body></notes>
      </species>
      <species boundaryCondition="false" id="M_pyr_c">
<notes><body xmlns="http://www.w3.org/1999/xhtml">
     <p>CHARGE:  </p>
  </body></notes>
      </species>
      <species boundaryCondition="false" id="M_acglu_c">
<notes><body xmlns="http://www.w3.org/1999/xhtml">
     <p>CHARGE:  </p>
  </body></notes>
      </species>
      <species boundaryCondition="false" id="M_acg5p_c">
<notes><body xmlns="http://www.w3.org/1999/xhtml">
     <p>CHARGE:  </p>
  </body></notes>
      </species>
      <species boundaryCondition="false" id="M_2obut_c">
<notes><body xmlns="http://www.w3.org/1999/xhtml">
     <p>CHARGE:  </p>
  </body></notes>
      </species>
      <species boundaryCondition="false" id="M_2ahbut_c">
<notes><body xmlns="http://www.w3.org/1999/xhtml">
     <p>CHARGE:  </p>
  </body></notes>
      </species>
      <species boundaryCondition="false" id="M_co2_c">
<notes><body xmlns="http://www.w3.org/1999/xhtml">
     <p>CHARGE:  </p>
  </body></notes>
      </species>
      <species boundaryCondition="false" id="M_actp_c">
<notes><body xmlns="http://www.w3.org/1999/xhtml">
     <p>CHARGE:  </p>
  </body></notes>
      </species>
      <species boundaryCondition="false" id="M_alac_DASH_S_c">
<notes><body xmlns="http://www.w3.org/1999/xhtml">
     <p>CHARGE:  </p>
  </body></notes>
      </species>
      <species boundaryCondition="false" id="M_uacmamu_c">
<notes><body xmlns="http://www.w3.org/1999/xhtml">
     <p>CHARGE:  </p>
  </body></notes>
      </species>
      <species boundaryCondition="false" id="M_udp_c">
<notes><body xmlns="http://www.w3.org/1999/xhtml">
     <p>CHARGE:  </p>
  </body></notes>
      </species>
      <species boundaryCondition="false" id="M_acmana_e">
<notes><body xmlns="http://www.w3.org/1999/xhtml">
     <p>CHARGE:  </p>
  </body></notes>
      </species>
      <species boundaryCondition="false" id="M_acmanap_c">
<notes><body xmlns="http://www.w3.org/1999/xhtml">
     <p>CHARGE:  </p>
  </body></notes>
      </species>
      <species boundaryCondition="false" id="M_acnam_e">
<notes><body xmlns="http://www.w3.org/1999/xhtml">
     <p>CHARGE:  </p>
  </body></notes>
      </species>
      <species boundaryCondition="false" id="M_acnam_c">
<notes><body xmlns="http://www.w3.org/1999/xhtml">
     <p>CHARGE:  </p>
  </body></notes>
      </species>
      <species boundaryCondition="false" id="M_acmana_c">
<notes><body xmlns="http://www.w3.org/1999/xhtml">
     <p>CHARGE:  </p>
  </body></notes>
      </species>
      <species boundaryCondition="false" id="M_acACP_c">
<notes><body xmlns="http://www.w3.org/1999/xhtml">
     <p>CHARGE:  </p>
  </body></notes>
      </species>
      <species boundaryCondition="false" id="M_acorn_c">
<notes><body xmlns="http://www.w3.org/1999/xhtml">
     <p>CHARGE:  </p>
  </body></notes>
      </species>
      <species boundaryCondition="false" id="M_orn_c">
<notes><body xmlns="http://www.w3.org/1999/xhtml">
     <p>CHARGE:  </p>
  </body></notes>
      </species>
      <species boundaryCondition="false" id="M_acon_DASH_T_c">
<notes><body xmlns="http://www.w3.org/1999/xhtml">
     <p>CHARGE:  </p>
  </body></notes>
      </species>
      <species boundaryCondition="false" id="M_amet_c">
<notes><body xmlns="http://www.w3.org/1999/xhtml">
     <p>CHARGE:  </p>
  </body></notes>
      </species>
      <species boundaryCondition="false" id="M_aconm_c">
<notes><body xmlns="http://www.w3.org/1999/xhtml">
     <p>CHARGE:  </p>
  </body></notes>
      </species>
      <species boundaryCondition="false" id="M_ahcys_c">
<notes><body xmlns="http://www.w3.org/1999/xhtml">
     <p>CHARGE:  </p>
  </body></notes>
      </species>
      <species boundaryCondition="false" id="M_cit_c">
<notes><body xmlns="http://www.w3.org/1999/xhtml">
     <p>CHARGE:  </p>
  </body></notes>
      </species>
      <species boundaryCondition="false" id="M_icit_c">
<notes><body xmlns="http://www.w3.org/1999/xhtml">
     <p>CHARGE:  </p>
  </body></notes>
      </species>
      <species boundaryCondition="false" id="M_acg5sa_c">
<notes><body xmlns="http://www.w3.org/1999/xhtml">
     <p>CHARGE:  </p>
  </body></notes>
      </species>
      <species boundaryCondition="false" id="M_apoACP_c">
<notes><body xmlns="http://www.w3.org/1999/xhtml">
     <p>CHARGE:  </p>
  </body></notes>
      </species>
      <species boundaryCondition="false" id="M_pap_c">
<notes><body xmlns="http://www.w3.org/1999/xhtml">
     <p>CHARGE:  </p>
  </body></notes>
      </species>
      <species boundaryCondition="false" id="M_ac_e">
<notes><body xmlns="http://www.w3.org/1999/xhtml">
     <p>CHARGE:  </p>
  </body></notes>
      </species>
      <species boundaryCondition="false" id="M_adn_c">
<notes><body xmlns="http://www.w3.org/1999/xhtml">
     <p>CHARGE:  </p>
  </body></notes>
      </species>
      <species boundaryCondition="false" id="M_ins_c">
<notes><body xmlns="http://www.w3.org/1999/xhtml">
     <p>CHARGE:  </p>
  </body></notes>
      </species>
      <species boundaryCondition="false" id="M_nh4_c">
<notes><body xmlns="http://www.w3.org/1999/xhtml">
     <p>CHARGE:  </p>
  </body></notes>
      </species>
      <species boundaryCondition="false" id="M_4adcho_c">
<notes><body xmlns="http://www.w3.org/1999/xhtml">
     <p>CHARGE:  </p>
  </body></notes>
      </species>
      <species boundaryCondition="false" id="M_4abz_c">
<notes><body xmlns="http://www.w3.org/1999/xhtml">
     <p>CHARGE:  </p>
  </body></notes>
      </species>
      <species boundaryCondition="false" id="M_chor_c">
<notes><body xmlns="http://www.w3.org/1999/xhtml">
     <p>CHARGE:  </p>
  </body></notes>
      </species>
      <species boundaryCondition="false" id="M_gln_DASH_L_c">
<notes><body xmlns="http://www.w3.org/1999/xhtml">
     <p>CHARGE:  </p>
  </body></notes>
      </species>
      <species boundaryCondition="false" id="M_ade_c">
<notes><body xmlns="http://www.w3.org/1999/xhtml">
     <p>CHARGE:  </p>
  </body></notes>
      </species>
      <species boundaryCondition="false" id="M_hxan_c">
<notes><body xmlns="http://www.w3.org/1999/xhtml">
     <p>CHARGE:  </p>
  </body></notes>
      </species>
      <species boundaryCondition="false" id="M_ade_e">
<notes><body xmlns="http://www.w3.org/1999/xhtml">
     <p>CHARGE:  </p>
  </body></notes>
      </species>
      <species boundaryCondition="false" id="M_etoh_c">
<notes><body xmlns="http://www.w3.org/1999/xhtml">
     <p>CHARGE:  </p>
  </body></notes>
      </species>
      <species boundaryCondition="false" id="M_gdp_c">
<notes><body xmlns="http://www.w3.org/1999/xhtml">
     <p>CHARGE:  </p>
  </body></notes>
      </species>
      <species boundaryCondition="false" id="M_itp_c">
<notes><body xmlns="http://www.w3.org/1999/xhtml">
     <p>CHARGE:  </p>
  </body></notes>
      </species>
      <species boundaryCondition="false" id="M_idp_c">
<notes><body xmlns="http://www.w3.org/1999/xhtml">
     <p>CHARGE:  </p>
  </body></notes>
      </species>
      <species boundaryCondition="false" id="M_ametam_c">
<notes><body xmlns="http://www.w3.org/1999/xhtml">
     <p>CHARGE:  </p>
  </body></notes>
      </species>
      <species boundaryCondition="false" id="M_camp_c">
<notes><body xmlns="http://www.w3.org/1999/xhtml">
     <p>CHARGE:  </p>
  </body></notes>
      </species>
      <species boundaryCondition="false" id="M_adn_e">
<notes><body xmlns="http://www.w3.org/1999/xhtml">
     <p>CHARGE:  </p>
  </body></notes>
      </species>
      <species boundaryCondition="false" id="M_adocbi_c">
<notes><body xmlns="http://www.w3.org/1999/xhtml">
     <p>CHARGE:  </p>
  </body></notes>
      </species>
      <species boundaryCondition="false" id="M_rdmbzi_c">
<notes><body xmlns="http://www.w3.org/1999/xhtml">
     <p>CHARGE:  </p>
  </body></notes>
      </species>
      <species boundaryCondition="false" id="M_adocbl_c">
<notes><body xmlns="http://www.w3.org/1999/xhtml">
     <p>CHARGE:  </p>
  </body></notes>
      </species>
      <species boundaryCondition="false" id="M_gmp_c">
<notes><body xmlns="http://www.w3.org/1999/xhtml">
     <p>CHARGE:  </p>
  </body></notes>
      </species>
      <species boundaryCondition="false" id="M_prpp_c">
<notes><body xmlns="http://www.w3.org/1999/xhtml">
     <p>CHARGE:  </p>
  </body></notes>
      </species>
      <species boundaryCondition="false" id="M_aps_c">
<notes><body xmlns="http://www.w3.org/1999/xhtml">
     <p>CHARGE:  </p>
  </body></notes>
      </species>
      <species boundaryCondition="false" id="M_paps_c">
<notes><body xmlns="http://www.w3.org/1999/xhtml">
     <p>CHARGE:  </p>
  </body></notes>
      </species>
      <species boundaryCondition="false" id="M_dcamp_c">
<notes><body xmlns="http://www.w3.org/1999/xhtml">
     <p>CHARGE:  </p>
  </body></notes>
      </species>
      <species boundaryCondition="false" id="M_fum_c">
<notes><body xmlns="http://www.w3.org/1999/xhtml">
     <p>CHARGE:  </p>
  </body></notes>
      </species>
      <species boundaryCondition="false" id="M_25aics_c">
<notes><body xmlns="http://www.w3.org/1999/xhtml">
     <p>CHARGE:  </p>
  </body></notes>
      </species>
      <species boundaryCondition="false" id="M_aicar_c">
<notes><body xmlns="http://www.w3.org/1999/xhtml">
     <p>CHARGE:  </p>
  </body></notes>
      </species>
      <species boundaryCondition="false" id="M_asp_DASH_L_c">
<notes><body xmlns="http://www.w3.org/1999/xhtml">
     <p>CHARGE:  </p>
  </body></notes>
      </species>
      <species boundaryCondition="false" id="M_imp_c">
<notes><body xmlns="http://www.w3.org/1999/xhtml">
     <p>CHARGE:  </p>
  </body></notes>
      </species>
      <species boundaryCondition="false" id="M_gam6p_c">
<notes><body xmlns="http://www.w3.org/1999/xhtml">
     <p>CHARGE:  </p>
  </body></notes>
      </species>
      <species boundaryCondition="false" id="M_adphep_DASH_DD_c">
<notes><body xmlns="http://www.w3.org/1999/xhtml">
     <p>CHARGE:  </p>
  </body></notes>
      </species>
      <species boundaryCondition="false" id="M_adphep_DASH_LD_c">
<notes><body xmlns="http://www.w3.org/1999/xhtml">
     <p>CHARGE:  </p>
  </body></notes>
      </species>
      <species boundaryCondition="false" id="M_agm_c">
<notes><body xmlns="http://www.w3.org/1999/xhtml">
     <p>CHARGE:  </p>
  </body></notes>
      </species>
      <species boundaryCondition="false" id="M_ptrc_c">
<notes><body xmlns="http://www.w3.org/1999/xhtml">
     <p>CHARGE:  </p>
  </body></notes>
      </species>
      <species boundaryCondition="false" id="M_urea_c">
<notes><body xmlns="http://www.w3.org/1999/xhtml">
     <p>CHARGE:  </p>
  </body></notes>
      </species>
      <species boundaryCondition="false" id="M_hcys_DASH_L_c">
<notes><body xmlns="http://www.w3.org/1999/xhtml">
     <p>CHARGE:  </p>
  </body></notes>
      </species>
      <species boundaryCondition="false" id="M_rhcys_c">
<notes><body xmlns="http://www.w3.org/1999/xhtml">
     <p>CHARGE:  </p>
  </body></notes>
      </species>
      <species boundaryCondition="false" id="M_10fthf_c">
<notes><body xmlns="http://www.w3.org/1999/xhtml">
     <p>CHARGE:  </p>
  </body></notes>
      </species>
      <species boundaryCondition="false" id="M_fprica_c">
<notes><body xmlns="http://www.w3.org/1999/xhtml">
     <p>CHARGE:  </p>
  </body></notes>
      </species>
      <species boundaryCondition="false" id="M_thf_c">
<notes><body xmlns="http://www.w3.org/1999/xhtml">
     <p>CHARGE:  </p>
  </body></notes>
      </species>
      <species boundaryCondition="false" id="M_air_c">
<notes><body xmlns="http://www.w3.org/1999/xhtml">
     <p>CHARGE:  </p>
  </body></notes>
      </species>
      <species boundaryCondition="false" id="M_5caiz_c">
<notes><body xmlns="http://www.w3.org/1999/xhtml">
     <p>CHARGE:  </p>
  </body></notes>
      </species>
      <species boundaryCondition="false" id="M_5aizc_c">
<notes><body xmlns="http://www.w3.org/1999/xhtml">
     <p>CHARGE:  </p>
  </body></notes>
      </species>
      <species boundaryCondition="false" id="M_succoa_c">
<notes><body xmlns="http://www.w3.org/1999/xhtml">
     <p>CHARGE:  </p>
  </body></notes>
      </species>
      <species boundaryCondition="false" id="M_akg_e">
<notes><body xmlns="http://www.w3.org/1999/xhtml">
     <p>CHARGE:  </p>
  </body></notes>
      </species>
      <species boundaryCondition="false" id="M_ala_DASH_D_c">
<notes><body xmlns="http://www.w3.org/1999/xhtml">
     <p>CHARGE:  </p>
  </body></notes>
      </species>
      <species boundaryCondition="false" id="M_alaala_c">
<notes><body xmlns="http://www.w3.org/1999/xhtml">
     <p>CHARGE:  </p>
  </body></notes>
      </species>
      <species boundaryCondition="false" id="M_ala_DASH_L_c">
<notes><body xmlns="http://www.w3.org/1999/xhtml">
     <p>CHARGE:  </p>
  </body></notes>
      </species>
      <species boundaryCondition="false" id="M_pydx5p_c">
<notes><body xmlns="http://www.w3.org/1999/xhtml">
     <p>CHARGE:  </p>
  </body></notes>
      </species>
      <species boundaryCondition="false" id="M_pyam5p_c">
<notes><body xmlns="http://www.w3.org/1999/xhtml">
     <p>CHARGE:  </p>
  </body></notes>
      </species>
      <species boundaryCondition="false" id="M_ala_DASH_L_e">
<notes><body xmlns="http://www.w3.org/1999/xhtml">
     <p>CHARGE:  </p>
  </body></notes>
      </species>
      <species boundaryCondition="false" id="M_glyald_c">
<notes><body xmlns="http://www.w3.org/1999/xhtml">
     <p>CHARGE:  </p>
  </body></notes>
      </species>
      <species boundaryCondition="false" id="M_glyc_c">
<notes><body xmlns="http://www.w3.org/1999/xhtml">
     <p>CHARGE:  </p>
  </body></notes>
      </species>
      <species boundaryCondition="false" id="M_pacald_c">
<notes><body xmlns="http://www.w3.org/1999/xhtml">
     <p>CHARGE:  </p>
  </body></notes>
      </species>
      <species boundaryCondition="false" id="M_pac_c">
<notes><body xmlns="http://www.w3.org/1999/xhtml">
     <p>CHARGE:  </p>
  </body></notes>
      </species>
      <species boundaryCondition="false" id="M_alltt_c">
<notes><body xmlns="http://www.w3.org/1999/xhtml">
     <p>CHARGE:  </p>
  </body></notes>
      </species>
      <species boundaryCondition="false" id="M_urdglyc_c">
<notes><body xmlns="http://www.w3.org/1999/xhtml">
     <p>CHARGE:  </p>
  </body></notes>
      </species>
      <species boundaryCondition="false" id="M_alltn_c">
<notes><body xmlns="http://www.w3.org/1999/xhtml">
     <p>CHARGE:  </p>
  </body></notes>
      </species>
      <species boundaryCondition="false" id="M_alltn_e">
<notes><body xmlns="http://www.w3.org/1999/xhtml">
     <p>CHARGE:  </p>
  </body></notes>
      </species>
      <species boundaryCondition="false" id="M_altrn_c">
<notes><body xmlns="http://www.w3.org/1999/xhtml">
     <p>CHARGE:  </p>
  </body></notes>
      </species>
      <species boundaryCondition="false" id="M_2ddglcn_c">
<notes><body xmlns="http://www.w3.org/1999/xhtml">
     <p>CHARGE:  </p>
  </body></notes>
      </species>
      <species boundaryCondition="false" id="M_malt_c">
<notes><body xmlns="http://www.w3.org/1999/xhtml">
     <p>CHARGE:  </p>
  </body></notes>
      </species>
      <species boundaryCondition="false" id="M_malttr_c">
<notes><body xmlns="http://www.w3.org/1999/xhtml">
     <p>CHARGE:  </p>
  </body></notes>
      </species>
      <species boundaryCondition="false" id="M_glc_DASH_D_c">
<notes><body xmlns="http://www.w3.org/1999/xhtml">
     <p>CHARGE:  </p>
  </body></notes>
      </species>
      <species boundaryCondition="false" id="M_maltttr_c">
<notes><body xmlns="http://www.w3.org/1999/xhtml">
     <p>CHARGE:  </p>
  </body></notes>
      </species>
      <species boundaryCondition="false" id="M_maltpt_c">
<notes><body xmlns="http://www.w3.org/1999/xhtml">
     <p>CHARGE:  </p>
  </body></notes>
      </species>
      <species boundaryCondition="false" id="M_malthx_c">
<notes><body xmlns="http://www.w3.org/1999/xhtml">
     <p>CHARGE:  </p>
  </body></notes>
      </species>
      <species boundaryCondition="false" id="M_malthp_c">
<notes><body xmlns="http://www.w3.org/1999/xhtml">
     <p>CHARGE:  </p>
  </body></notes>
      </species>
      <species boundaryCondition="false" id="M_8aonn_c">
<notes><body xmlns="http://www.w3.org/1999/xhtml">
     <p>CHARGE:  </p>
  </body></notes>
      </species>
      <species boundaryCondition="false" id="M_amob_c">
<notes><body xmlns="http://www.w3.org/1999/xhtml">
     <p>CHARGE:  </p>
  </body></notes>
      </species>
      <species boundaryCondition="false" id="M_dann_c">
<notes><body xmlns="http://www.w3.org/1999/xhtml">
     <p>CHARGE:  </p>
  </body></notes>
      </species>
      <species boundaryCondition="false" id="M_2dmmq8_c">
<notes><body xmlns="http://www.w3.org/1999/xhtml">
     <p>CHARGE:  </p>
  </body></notes>
      </species>
      <species boundaryCondition="false" id="M_mqn8_c">
<notes><body xmlns="http://www.w3.org/1999/xhtml">
     <p>CHARGE:  </p>
  </body></notes>
      </species>
      <species boundaryCondition="false" id="M_4ampm_c">
<notes><body xmlns="http://www.w3.org/1999/xhtml">
     <p>CHARGE:  </p>
  </body></notes>
      </species>
      <species boundaryCondition="false" id="M_for_c">
<notes><body xmlns="http://www.w3.org/1999/xhtml">
     <p>CHARGE:  </p>
  </body></notes>
      </species>
      <species boundaryCondition="false" id="M_r5p_c">
<notes><body xmlns="http://www.w3.org/1999/xhtml">
     <p>CHARGE:  </p>
  </body></notes>
      </species>
      <species boundaryCondition="false" id="M_anth_c">
<notes><body xmlns="http://www.w3.org/1999/xhtml">
     <p>CHARGE:  </p>
  </body></notes>
      </species>
      <species boundaryCondition="false" id="M_pran_c">
<notes><body xmlns="http://www.w3.org/1999/xhtml">
     <p>CHARGE:  </p>
  </body></notes>
      </species>
      <species boundaryCondition="false" id="M_pmcoa_c">
<notes><body xmlns="http://www.w3.org/1999/xhtml">
     <p>CHARGE:  </p>
  </body></notes>
      </species>
      <species boundaryCondition="false" id="M_ap4a_c">
<notes><body xmlns="http://www.w3.org/1999/xhtml">
     <p>CHARGE:  </p>
  </body></notes>
      </species>
      <species boundaryCondition="false" id="M_ap5a_c">
<notes><body xmlns="http://www.w3.org/1999/xhtml">
     <p>CHARGE:  </p>
  </body></notes>
      </species>
      <species boundaryCondition="false" id="M_5apru_c">
<notes><body xmlns="http://www.w3.org/1999/xhtml">
     <p>CHARGE:  </p>
  </body></notes>
      </species>
      <species boundaryCondition="false" id="M_5aprbu_c">
<notes><body xmlns="http://www.w3.org/1999/xhtml">
     <p>CHARGE:  </p>
  </body></notes>
      </species>
      <species boundaryCondition="false" id="M_arab_DASH_L_c">
<notes><body xmlns="http://www.w3.org/1999/xhtml">
     <p>CHARGE:  </p>
  </body></notes>
      </species>
      <species boundaryCondition="false" id="M_rbl_DASH_L_c">
<notes><body xmlns="http://www.w3.org/1999/xhtml">
     <p>CHARGE:  </p>
  </body></notes>
      </species>
      <species boundaryCondition="false" id="M_arab_DASH_L_e">
<notes><body xmlns="http://www.w3.org/1999/xhtml">
     <p>CHARGE:  </p>
  </body></notes>
      </species>
      <species boundaryCondition="false" id="M_arg_DASH_L_c">
<notes><body xmlns="http://www.w3.org/1999/xhtml">
     <p>CHARGE:  </p>
  </body></notes>
      </species>
      <species boundaryCondition="false" id="M_arg_DASH_L_e">
<notes><body xmlns="http://www.w3.org/1999/xhtml">
     <p>CHARGE:  </p>
  </body></notes>
      </species>
      <species boundaryCondition="false" id="M_orn_e">
<notes><body xmlns="http://www.w3.org/1999/xhtml">
     <p>CHARGE:  </p>
  </body></notes>
      </species>
      <species boundaryCondition="false" id="M_argsuc_c">
<notes><body xmlns="http://www.w3.org/1999/xhtml">
     <p>CHARGE:  </p>
  </body></notes>
      </species>
      <species boundaryCondition="false" id="M_citr_DASH_L_c">
<notes><body xmlns="http://www.w3.org/1999/xhtml">
     <p>CHARGE:  </p>
  </body></notes>
      </species>
      <species boundaryCondition="false" id="M_aspsa_c">
<notes><body xmlns="http://www.w3.org/1999/xhtml">
     <p>CHARGE:  </p>
  </body></notes>
      </species>
      <species boundaryCondition="false" id="M_4pasp_c">
<notes><body xmlns="http://www.w3.org/1999/xhtml">
     <p>CHARGE:  </p>
  </body></notes>
      </species>
      <species boundaryCondition="false" id="M_asn_DASH_L_c">
<notes><body xmlns="http://www.w3.org/1999/xhtml">
     <p>CHARGE:  </p>
  </body></notes>
      </species>
      <species boundaryCondition="false" id="M_asn_DASH_L_e">
<notes><body xmlns="http://www.w3.org/1999/xhtml">
     <p>CHARGE:  </p>
  </body></notes>
      </species>
      <species boundaryCondition="false" id="M_ala_DASH_B_c">
<notes><body xmlns="http://www.w3.org/1999/xhtml">
     <p>CHARGE:  </p>
  </body></notes>
      </species>
      <species boundaryCondition="false" id="M_cbp_c">
<notes><body xmlns="http://www.w3.org/1999/xhtml">
     <p>CHARGE:  </p>
  </body></notes>
      </species>
      <species boundaryCondition="false" id="M_cbasp_c">
<notes><body xmlns="http://www.w3.org/1999/xhtml">
     <p>CHARGE:  </p>
  </body></notes>
      </species>
      <species boundaryCondition="false" id="M_q8_c">
<notes><body xmlns="http://www.w3.org/1999/xhtml">
     <p>CHARGE:  </p>
  </body></notes>
      </species>
      <species boundaryCondition="false" id="M_iasp_c">
<notes><body xmlns="http://www.w3.org/1999/xhtml">
     <p>CHARGE:  </p>
  </body></notes>
      </species>
      <species boundaryCondition="false" id="M_q8h2_c">
<notes><body xmlns="http://www.w3.org/1999/xhtml">
     <p>CHARGE:  </p>
  </body></notes>
      </species>
      <species boundaryCondition="false" id="M_mql8_c">
<notes><body xmlns="http://www.w3.org/1999/xhtml">
     <p>CHARGE:  </p>
  </body></notes>
      </species>
      <species boundaryCondition="false" id="M_succ_c">
<notes><body xmlns="http://www.w3.org/1999/xhtml">
     <p>CHARGE:  </p>
  </body></notes>
      </species>
      <species boundaryCondition="false" id="M_h2o2_c">
<notes><body xmlns="http://www.w3.org/1999/xhtml">
     <p>CHARGE:  </p>
  </body></notes>
      </species>
      <species boundaryCondition="false" id="M_oaa_c">
<notes><body xmlns="http://www.w3.org/1999/xhtml">
     <p>CHARGE:  </p>
  </body></notes>
      </species>
      <species boundaryCondition="false" id="M_asp_DASH_L_e">
<notes><body xmlns="http://www.w3.org/1999/xhtml">
     <p>CHARGE:  </p>
  </body></notes>
      </species>
      <species boundaryCondition="false" id="M_sucarg_c">
<notes><body xmlns="http://www.w3.org/1999/xhtml">
     <p>CHARGE:  </p>
  </body></notes>
      </species>
      <species boundaryCondition="false" id="M_prbatp_c">
<notes><body xmlns="http://www.w3.org/1999/xhtml">
     <p>CHARGE:  </p>
  </body></notes>
      </species>
      <species boundaryCondition="false" id="M_betald_c">
<notes><body xmlns="http://www.w3.org/1999/xhtml">
     <p>CHARGE:  </p>
  </body></notes>
      </species>
      <species boundaryCondition="false" id="M_glyb_c">
<notes><body xmlns="http://www.w3.org/1999/xhtml">
     <p>CHARGE:  </p>
  </body></notes>
      </species>
      <species boundaryCondition="false" id="M_btnso_c">
<notes><body xmlns="http://www.w3.org/1999/xhtml">
     <p>CHARGE:  </p>
  </body></notes>
      </species>
      <species boundaryCondition="false" id="M_btn_c">
<notes><body xmlns="http://www.w3.org/1999/xhtml">
     <p>CHARGE:  </p>
  </body></notes>
      </species>
      <species boundaryCondition="false" id="M_cys_DASH_L_c">
<notes><body xmlns="http://www.w3.org/1999/xhtml">
     <p>CHARGE:  </p>
  </body></notes>
      </species>
      <species boundaryCondition="false" id="M_dtbt_c">
<notes><body xmlns="http://www.w3.org/1999/xhtml">
     <p>CHARGE:  </p>
  </body></notes>
      </species>
      <species boundaryCondition="false" id="M_but_c">
<notes><body xmlns="http://www.w3.org/1999/xhtml">
     <p>CHARGE:  </p>
  </body></notes>
      </species>
      <species boundaryCondition="false" id="M_btcoa_c">
<notes><body xmlns="http://www.w3.org/1999/xhtml">
     <p>CHARGE:  </p>
  </body></notes>
      </species>
      <species boundaryCondition="false" id="M_but_e">
<notes><body xmlns="http://www.w3.org/1999/xhtml">
     <p>CHARGE:  </p>
  </body></notes>
      </species>
      <species boundaryCondition="false" id="M_actACP_c">
<notes><body xmlns="http://www.w3.org/1999/xhtml">
     <p>CHARGE:  </p>
  </body></notes>
      </species>
      <species boundaryCondition="false" id="M_malACP_c">
<notes><body xmlns="http://www.w3.org/1999/xhtml">
     <p>CHARGE:  </p>
  </body></notes>
      </species>
      <species boundaryCondition="false" id="M_ddcaACP_c">
<notes><body xmlns="http://www.w3.org/1999/xhtml">
     <p>CHARGE:  </p>
  </body></notes>
      </species>
      <species boundaryCondition="false" id="M_15dap_c">
<notes><body xmlns="http://www.w3.org/1999/xhtml">
     <p>CHARGE:  </p>
  </body></notes>
      </species>
      <species boundaryCondition="false" id="M_lys_DASH_L_e">
<notes><body xmlns="http://www.w3.org/1999/xhtml">
     <p>CHARGE:  </p>
  </body></notes>
      </species>
      <species boundaryCondition="false" id="M_15dap_e">
<notes><body xmlns="http://www.w3.org/1999/xhtml">
     <p>CHARGE:  </p>
  </body></notes>
      </species>
      <species boundaryCondition="false" id="M_lys_DASH_L_c">
<notes><body xmlns="http://www.w3.org/1999/xhtml">
     <p>CHARGE:  </p>
  </body></notes>
      </species>
      <species boundaryCondition="false" id="M_cbi_c">
<notes><body xmlns="http://www.w3.org/1999/xhtml">
     <p>CHARGE:  </p>
  </body></notes>
      </species>
      <species boundaryCondition="false" id="M_cbl1_e">
<notes><body xmlns="http://www.w3.org/1999/xhtml">
     <p>CHARGE:  </p>
  </body></notes>
      </species>
      <species boundaryCondition="false" id="M_cbl1_c">
<notes><body xmlns="http://www.w3.org/1999/xhtml">
     <p>CHARGE:  </p>
  </body></notes>
      </species>
      <species boundaryCondition="false" id="M_cdpdag_EC_c">
<notes><body xmlns="http://www.w3.org/1999/xhtml">
     <p>CHARGE:  </p>
  </body></notes>
      </species>
      <species boundaryCondition="false" id="M_cmp_c">
<notes><body xmlns="http://www.w3.org/1999/xhtml">
     <p>CHARGE:  </p>
  </body></notes>
      </species>
      <species boundaryCondition="false" id="M_pa_EC_c">
<notes><body xmlns="http://www.w3.org/1999/xhtml">
     <p>CHARGE:  </p>
  </body></notes>
      </species>
      <species boundaryCondition="false" id="M_4c2me_c">
<notes><body xmlns="http://www.w3.org/1999/xhtml">
     <p>CHARGE:  </p>
  </body></notes>
      </species>
      <species boundaryCondition="false" id="M_2p4c2me_c">
<notes><body xmlns="http://www.w3.org/1999/xhtml">
     <p>CHARGE:  </p>
  </body></notes>
      </species>
      <species boundaryCondition="false" id="M_chol_e">
<notes><body xmlns="http://www.w3.org/1999/xhtml">
     <p>CHARGE:  </p>
  </body></notes>
      </species>
      <species boundaryCondition="false" id="M_chol_c">
<notes><body xmlns="http://www.w3.org/1999/xhtml">
     <p>CHARGE:  </p>
  </body></notes>
      </species>
      <species boundaryCondition="false" id="M_pphn_c">
<notes><body xmlns="http://www.w3.org/1999/xhtml">
     <p>CHARGE:  </p>
  </body></notes>
      </species>
      <species boundaryCondition="false" id="M_3psme_c">
<notes><body xmlns="http://www.w3.org/1999/xhtml">
     <p>CHARGE:  </p>
  </body></notes>
      </species>
      <species boundaryCondition="false" id="M_4hbz_c">
<notes><body xmlns="http://www.w3.org/1999/xhtml">
     <p>CHARGE:  </p>
  </body></notes>
      </species>
      <species boundaryCondition="false" id="M_cinnm_c">
<notes><body xmlns="http://www.w3.org/1999/xhtml">
     <p>CHARGE:  </p>
  </body></notes>
      </species>
      <species boundaryCondition="false" id="M_cenchddd_c">
<notes><body xmlns="http://www.w3.org/1999/xhtml">
     <p>CHARGE:  </p>
  </body></notes>
      </species>
      <species boundaryCondition="false" id="M_cit_e">
<notes><body xmlns="http://www.w3.org/1999/xhtml">
     <p>CHARGE:  </p>
  </body></notes>
      </species>
      <species boundaryCondition="false" id="M_succ_e">
<notes><body xmlns="http://www.w3.org/1999/xhtml">
     <p>CHARGE:  </p>
  </body></notes>
      </species>
      <species boundaryCondition="false" id="M_pg_EC_c">
<notes><body xmlns="http://www.w3.org/1999/xhtml">
     <p>CHARGE:  </p>
  </body></notes>
      </species>
      <species boundaryCondition="false" id="M_clpn_EC_c">
<notes><body xmlns="http://www.w3.org/1999/xhtml">
     <p>CHARGE:  </p>
  </body></notes>
      </species>
      <species boundaryCondition="false" id="M_csn_c">
<notes><body xmlns="http://www.w3.org/1999/xhtml">
     <p>CHARGE:  </p>
  </body></notes>
      </species>
      <species boundaryCondition="false" id="M_co2_e">
<notes><body xmlns="http://www.w3.org/1999/xhtml">
     <p>CHARGE:  </p>
  </body></notes>
      </species>
      <species boundaryCondition="false" id="M_cpppg3_c">
<notes><body xmlns="http://www.w3.org/1999/xhtml">
     <p>CHARGE:  </p>
  </body></notes>
      </species>
      <species boundaryCondition="false" id="M_pppg9_c">
<notes><body xmlns="http://www.w3.org/1999/xhtml">
     <p>CHARGE:  </p>
  </body></notes>
      </species>
      <species boundaryCondition="false" id="M_bbtcoa_c">
<notes><body xmlns="http://www.w3.org/1999/xhtml">
     <p>CHARGE:  </p>
  </body></notes>
      </species>
      <species boundaryCondition="false" id="M_crn_c">
<notes><body xmlns="http://www.w3.org/1999/xhtml">
     <p>CHARGE:  </p>
  </body></notes>
      </species>
      <species boundaryCondition="false" id="M_crncoa_c">
<notes><body xmlns="http://www.w3.org/1999/xhtml">
     <p>CHARGE:  </p>
  </body></notes>
      </species>
      <species boundaryCondition="false" id="M_gbbtn_c">
<notes><body xmlns="http://www.w3.org/1999/xhtml">
     <p>CHARGE:  </p>
  </body></notes>
      </species>
      <species boundaryCondition="false" id="M_ctbtcoa_c">
<notes><body xmlns="http://www.w3.org/1999/xhtml">
     <p>CHARGE:  </p>
  </body></notes>
      </species>
      <species boundaryCondition="false" id="M_ctbt_c">
<notes><body xmlns="http://www.w3.org/1999/xhtml">
     <p>CHARGE:  </p>
  </body></notes>
      </species>
      <species boundaryCondition="false" id="M_crn_e">
<notes><body xmlns="http://www.w3.org/1999/xhtml">
     <p>CHARGE:  </p>
  </body></notes>
      </species>
      <species boundaryCondition="false" id="M_gbbtn_e">
<notes><body xmlns="http://www.w3.org/1999/xhtml">
     <p>CHARGE:  </p>
  </body></notes>
      </species>
      <species boundaryCondition="false" id="M_ura_c">
<notes><body xmlns="http://www.w3.org/1999/xhtml">
     <p>CHARGE:  </p>
  </body></notes>
      </species>
      <species boundaryCondition="false" id="M_csn_e">
<notes><body xmlns="http://www.w3.org/1999/xhtml">
     <p>CHARGE:  </p>
  </body></notes>
      </species>
      <species boundaryCondition="false" id="M_utp_c">
<notes><body xmlns="http://www.w3.org/1999/xhtml">
     <p>CHARGE:  </p>
  </body></notes>
      </species>
      <species boundaryCondition="false" id="M_ctp_c">
<notes><body xmlns="http://www.w3.org/1999/xhtml">
     <p>CHARGE:  </p>
  </body></notes>
      </species>
      <species boundaryCondition="false" id="M_cyan_c">
<notes><body xmlns="http://www.w3.org/1999/xhtml">
     <p>CHARGE:  </p>
  </body></notes>
      </species>
      <species boundaryCondition="false" id="M_tsul_c">
<notes><body xmlns="http://www.w3.org/1999/xhtml">
     <p>CHARGE:  </p>
  </body></notes>
      </species>
      <species boundaryCondition="false" id="M_so3_c">
<notes><body xmlns="http://www.w3.org/1999/xhtml">
     <p>CHARGE:  </p>
  </body></notes>
      </species>
      <species boundaryCondition="false" id="M_tcynt_c">
<notes><body xmlns="http://www.w3.org/1999/xhtml">
     <p>CHARGE:  </p>
  </body></notes>
      </species>
      <species boundaryCondition="false" id="M_cynt_c">
<notes><body xmlns="http://www.w3.org/1999/xhtml">
     <p>CHARGE:  </p>
  </body></notes>
      </species>
      <species boundaryCondition="false" id="M_cynt_e">
<notes><body xmlns="http://www.w3.org/1999/xhtml">
     <p>CHARGE:  </p>
  </body></notes>
      </species>
      <species boundaryCondition="false" id="M_h2s_c">
<notes><body xmlns="http://www.w3.org/1999/xhtml">
     <p>CHARGE:  </p>
  </body></notes>
      </species>
      <species boundaryCondition="false" id="M_acser_c">
<notes><body xmlns="http://www.w3.org/1999/xhtml">
     <p>CHARGE:  </p>
  </body></notes>
      </species>
      <species boundaryCondition="false" id="M_cyst_DASH_L_c">
<notes><body xmlns="http://www.w3.org/1999/xhtml">
     <p>CHARGE:  </p>
  </body></notes>
      </species>
      <species boundaryCondition="false" id="M_cys_DASH_L_e">
<notes><body xmlns="http://www.w3.org/1999/xhtml">
     <p>CHARGE:  </p>
  </body></notes>
      </species>
      <species boundaryCondition="false" id="M_cytd_c">
<notes><body xmlns="http://www.w3.org/1999/xhtml">
     <p>CHARGE:  </p>
  </body></notes>
      </species>
      <species boundaryCondition="false" id="M_uri_c">
<notes><body xmlns="http://www.w3.org/1999/xhtml">
     <p>CHARGE:  </p>
  </body></notes>
      </species>
      <species boundaryCondition="false" id="M_cytd_e">
<notes><body xmlns="http://www.w3.org/1999/xhtml">
     <p>CHARGE:  </p>
  </body></notes>
      </species>
      <species boundaryCondition="false" id="M_cdp_c">
<notes><body xmlns="http://www.w3.org/1999/xhtml">
     <p>CHARGE:  </p>
  </body></notes>
      </species>
      <species boundaryCondition="false" id="M_dcmp_c">
<notes><body xmlns="http://www.w3.org/1999/xhtml">
     <p>CHARGE:  </p>
  </body></notes>
      </species>
      <species boundaryCondition="false" id="M_dcdp_c">
<notes><body xmlns="http://www.w3.org/1999/xhtml">
     <p>CHARGE:  </p>
  </body></notes>
      </species>
      <species boundaryCondition="false" id="M_fad_c">
<notes><body xmlns="http://www.w3.org/1999/xhtml">
     <p>CHARGE:  </p>
  </body></notes>
      </species>
      <species boundaryCondition="false" id="M_fadh2_c">
<notes><body xmlns="http://www.w3.org/1999/xhtml">
     <p>CHARGE:  </p>
  </body></notes>
      </species>
      <species boundaryCondition="false" id="M_dad_DASH_2_c">
<notes><body xmlns="http://www.w3.org/1999/xhtml">
     <p>CHARGE:  </p>
  </body></notes>
      </species>
      <species boundaryCondition="false" id="M_din_c">
<notes><body xmlns="http://www.w3.org/1999/xhtml">
     <p>CHARGE:  </p>
  </body></notes>
      </species>
      <species boundaryCondition="false" id="M_damp_c">
<notes><body xmlns="http://www.w3.org/1999/xhtml">
     <p>CHARGE:  </p>
  </body></notes>
      </species>
      <species boundaryCondition="false" id="M_dadp_c">
<notes><body xmlns="http://www.w3.org/1999/xhtml">
     <p>CHARGE:  </p>
  </body></notes>
      </species>
      <species boundaryCondition="false" id="M_dad_DASH_2_e">
<notes><body xmlns="http://www.w3.org/1999/xhtml">
     <p>CHARGE:  </p>
  </body></notes>
      </species>
      <species boundaryCondition="false" id="M_12dgr_EC_c">
<notes><body xmlns="http://www.w3.org/1999/xhtml">
     <p>CHARGE:  </p>
  </body></notes>
      </species>
      <species boundaryCondition="false" id="M_ala_DASH_D_e">
<notes><body xmlns="http://www.w3.org/1999/xhtml">
     <p>CHARGE:  </p>
  </body></notes>
      </species>
      <species boundaryCondition="false" id="M_26dap_DASH_M_c">
<notes><body xmlns="http://www.w3.org/1999/xhtml">
     <p>CHARGE:  </p>
  </body></notes>
      </species>
      <species boundaryCondition="false" id="M_26dap_DASH_LL_c">
<notes><body xmlns="http://www.w3.org/1999/xhtml">
     <p>CHARGE:  </p>
  </body></notes>
      </species>
      <species boundaryCondition="false" id="M_26dap_DASH_M_e">
<notes><body xmlns="http://www.w3.org/1999/xhtml">
     <p>CHARGE:  </p>
  </body></notes>
      </species>
      <species boundaryCondition="false" id="M_db4p_c">
<notes><body xmlns="http://www.w3.org/1999/xhtml">
     <p>CHARGE:  </p>
  </body></notes>
      </species>
      <species boundaryCondition="false" id="M_dctp_c">
<notes><body xmlns="http://www.w3.org/1999/xhtml">
     <p>CHARGE:  </p>
  </body></notes>
      </species>
      <species boundaryCondition="false" id="M_dutp_c">
<notes><body xmlns="http://www.w3.org/1999/xhtml">
     <p>CHARGE:  </p>
  </body></notes>
      </species>
      <species boundaryCondition="false" id="M_dcyt_c">
<notes><body xmlns="http://www.w3.org/1999/xhtml">
     <p>CHARGE:  </p>
  </body></notes>
      </species>
      <species boundaryCondition="false" id="M_duri_c">
<notes><body xmlns="http://www.w3.org/1999/xhtml">
     <p>CHARGE:  </p>
  </body></notes>
      </species>
      <species boundaryCondition="false" id="M_dcyt_e">
<notes><body xmlns="http://www.w3.org/1999/xhtml">
     <p>CHARGE:  </p>
  </body></notes>
      </species>
      <species boundaryCondition="false" id="M_2dh3dgal_c">
<notes><body xmlns="http://www.w3.org/1999/xhtml">
     <p>CHARGE:  </p>
  </body></notes>
      </species>
      <species boundaryCondition="false" id="M_2dh3dgal6p_c">
<notes><body xmlns="http://www.w3.org/1999/xhtml">
     <p>CHARGE:  </p>
  </body></notes>
      </species>
      <species boundaryCondition="false" id="M_2ddglcn_e">
<notes><body xmlns="http://www.w3.org/1999/xhtml">
     <p>CHARGE:  </p>
  </body></notes>
      </species>
      <species boundaryCondition="false" id="M_2ddg6p_c">
<notes><body xmlns="http://www.w3.org/1999/xhtml">
     <p>CHARGE:  </p>
  </body></notes>
      </species>
      <species boundaryCondition="false" id="M_e4p_c">
<notes><body xmlns="http://www.w3.org/1999/xhtml">
     <p>CHARGE:  </p>
  </body></notes>
      </species>
      <species boundaryCondition="false" id="M_2dda7p_c">
<notes><body xmlns="http://www.w3.org/1999/xhtml">
     <p>CHARGE:  </p>
  </body></notes>
      </species>
      <species boundaryCondition="false" id="M_g3p_c">
<notes><body xmlns="http://www.w3.org/1999/xhtml">
     <p>CHARGE:  </p>
  </body></notes>
      </species>
      <species boundaryCondition="false" id="M_dgmp_c">
<notes><body xmlns="http://www.w3.org/1999/xhtml">
     <p>CHARGE:  </p>
  </body></notes>
      </species>
      <species boundaryCondition="false" id="M_dgdp_c">
<notes><body xmlns="http://www.w3.org/1999/xhtml">
     <p>CHARGE:  </p>
  </body></notes>
      </species>
      <species boundaryCondition="false" id="M_dgsn_e">
<notes><body xmlns="http://www.w3.org/1999/xhtml">
     <p>CHARGE:  </p>
  </body></notes>
      </species>
      <species boundaryCondition="false" id="M_dgsn_c">
<notes><body xmlns="http://www.w3.org/1999/xhtml">
     <p>CHARGE:  </p>
  </body></notes>
      </species>
      <species boundaryCondition="false" id="M_23dhmb_c">
<notes><body xmlns="http://www.w3.org/1999/xhtml">
     <p>CHARGE:  </p>
  </body></notes>
      </species>
      <species boundaryCondition="false" id="M_3mob_c">
<notes><body xmlns="http://www.w3.org/1999/xhtml">
     <p>CHARGE:  </p>
  </body></notes>
      </species>
      <species boundaryCondition="false" id="M_23dhmp_c">
<notes><body xmlns="http://www.w3.org/1999/xhtml">
     <p>CHARGE:  </p>
  </body></notes>
      </species>
      <species boundaryCondition="false" id="M_3mop_c">
<notes><body xmlns="http://www.w3.org/1999/xhtml">
     <p>CHARGE:  </p>
  </body></notes>
      </species>
      <species boundaryCondition="false" id="M_dha_c">
<notes><body xmlns="http://www.w3.org/1999/xhtml">
     <p>CHARGE:  </p>
  </body></notes>
      </species>
      <species boundaryCondition="false" id="M_dhap_c">
<notes><body xmlns="http://www.w3.org/1999/xhtml">
     <p>CHARGE:  </p>
  </body></notes>
      </species>
      <species boundaryCondition="false" id="M_dha_e">
<notes><body xmlns="http://www.w3.org/1999/xhtml">
     <p>CHARGE:  </p>
  </body></notes>
      </species>
      <species boundaryCondition="false" id="M_23ddhb_c">
<notes><body xmlns="http://www.w3.org/1999/xhtml">
     <p>CHARGE:  </p>
  </body></notes>
      </species>
      <species boundaryCondition="false" id="M_23dhb_c">
<notes><body xmlns="http://www.w3.org/1999/xhtml">
     <p>CHARGE:  </p>
  </body></notes>
      </species>
      <species boundaryCondition="false" id="M_23dhba_c">
<notes><body xmlns="http://www.w3.org/1999/xhtml">
     <p>CHARGE:  </p>
  </body></notes>
      </species>
      <species boundaryCondition="false" id="M_hkntd_c">
<notes><body xmlns="http://www.w3.org/1999/xhtml">
     <p>CHARGE:  </p>
  </body></notes>
      </species>
      <species boundaryCondition="false" id="M_23dhdp_c">
<notes><body xmlns="http://www.w3.org/1999/xhtml">
     <p>CHARGE:  </p>
  </body></notes>
      </species>
      <species boundaryCondition="false" id="M_thdp_c">
<notes><body xmlns="http://www.w3.org/1999/xhtml">
     <p>CHARGE:  </p>
  </body></notes>
      </species>
      <species boundaryCondition="false" id="M_dhf_c">
<notes><body xmlns="http://www.w3.org/1999/xhtml">
     <p>CHARGE:  </p>
  </body></notes>
      </species>
      <species boundaryCondition="false" id="M_dhpt_c">
<notes><body xmlns="http://www.w3.org/1999/xhtml">
     <p>CHARGE:  </p>
  </body></notes>
      </species>
      <species boundaryCondition="false" id="M_dhna_c">
<notes><body xmlns="http://www.w3.org/1999/xhtml">
     <p>CHARGE:  </p>
  </body></notes>
      </species>
      <species boundaryCondition="false" id="M_octdp_c">
<notes><body xmlns="http://www.w3.org/1999/xhtml">
     <p>CHARGE:  </p>
  </body></notes>
      </species>
      <species boundaryCondition="false" id="M_dhnpt_c">
<notes><body xmlns="http://www.w3.org/1999/xhtml">
     <p>CHARGE:  </p>
  </body></notes>
      </species>
      <species boundaryCondition="false" id="M_6hmhpt_c">
<notes><body xmlns="http://www.w3.org/1999/xhtml">
     <p>CHARGE:  </p>
  </body></notes>
      </species>
      <species boundaryCondition="false" id="M_gcald_c">
<notes><body xmlns="http://www.w3.org/1999/xhtml">
     <p>CHARGE:  </p>
  </body></notes>
      </species>
      <species boundaryCondition="false" id="M_dhor_DASH_S_c">
<notes><body xmlns="http://www.w3.org/1999/xhtml">
     <p>CHARGE:  </p>
  </body></notes>
      </species>
      <species boundaryCondition="false" id="M_orot_c">
<notes><body xmlns="http://www.w3.org/1999/xhtml">
     <p>CHARGE:  </p>
  </body></notes>
      </species>
      <species boundaryCondition="false" id="M_cechddd_c">
<notes><body xmlns="http://www.w3.org/1999/xhtml">
     <p>CHARGE:  </p>
  </body></notes>
      </species>
      <species boundaryCondition="false" id="M_25drapp_c">
<notes><body xmlns="http://www.w3.org/1999/xhtml">
     <p>CHARGE:  </p>
  </body></notes>
      </species>
      <species boundaryCondition="false" id="M_6hmhptpp_c">
<notes><body xmlns="http://www.w3.org/1999/xhtml">
     <p>CHARGE:  </p>
  </body></notes>
      </species>
      <species boundaryCondition="false" id="M_dhptd_c">
<notes><body xmlns="http://www.w3.org/1999/xhtml">
     <p>CHARGE:  </p>
  </body></notes>
      </species>
      <species boundaryCondition="false" id="M_hmfurn_c">
<notes><body xmlns="http://www.w3.org/1999/xhtml">
     <p>CHARGE:  </p>
  </body></notes>
      </species>
      <species boundaryCondition="false" id="M_3dhq_c">
<notes><body xmlns="http://www.w3.org/1999/xhtml">
     <p>CHARGE:  </p>
  </body></notes>
      </species>
      <species boundaryCondition="false" id="M_3dhsk_c">
<notes><body xmlns="http://www.w3.org/1999/xhtml">
     <p>CHARGE:  </p>
  </body></notes>
      </species>
      <species boundaryCondition="false" id="M_din_e">
<notes><body xmlns="http://www.w3.org/1999/xhtml">
     <p>CHARGE:  </p>
  </body></notes>
      </species>
      <species boundaryCondition="false" id="M_25dkglcn_c">
<notes><body xmlns="http://www.w3.org/1999/xhtml">
     <p>CHARGE:  </p>
  </body></notes>
      </species>
      <species boundaryCondition="false" id="M_dkmpp_c">
<notes><body xmlns="http://www.w3.org/1999/xhtml">
     <p>CHARGE:  </p>
  </body></notes>
      </species>
      <species boundaryCondition="false" id="M_2kmb_c">
<notes><body xmlns="http://www.w3.org/1999/xhtml">
     <p>CHARGE:  </p>
  </body></notes>
      </species>
      <species boundaryCondition="false" id="M_dmpp_c">
<notes><body xmlns="http://www.w3.org/1999/xhtml">
     <p>CHARGE:  </p>
  </body></notes>
      </species>
      <species boundaryCondition="false" id="M_ipdp_c">
<notes><body xmlns="http://www.w3.org/1999/xhtml">
     <p>CHARGE:  </p>
  </body></notes>
      </species>
      <species boundaryCondition="false" id="M_grdp_c">
<notes><body xmlns="http://www.w3.org/1999/xhtml">
     <p>CHARGE:  </p>
  </body></notes>
      </species>
      <species boundaryCondition="false" id="M_h2mb4p_c">
<notes><body xmlns="http://www.w3.org/1999/xhtml">
     <p>CHARGE:  </p>
  </body></notes>
      </species>
      <species boundaryCondition="false" id="M_2omhmbl_c">
<notes><body xmlns="http://www.w3.org/1999/xhtml">
     <p>CHARGE:  </p>
  </body></notes>
      </species>
      <species boundaryCondition="false" id="M_dmso_c">
<notes><body xmlns="http://www.w3.org/1999/xhtml">
     <p>CHARGE:  </p>
  </body></notes>
      </species>
      <species boundaryCondition="false" id="M_dms_c">
<notes><body xmlns="http://www.w3.org/1999/xhtml">
     <p>CHARGE:  </p>
  </body></notes>
      </species>
      <species boundaryCondition="false" id="M_dmso_e">
<notes><body xmlns="http://www.w3.org/1999/xhtml">
     <p>CHARGE:  </p>
  </body></notes>
      </species>
      <species boundaryCondition="false" id="M_dms_e">
<notes><body xmlns="http://www.w3.org/1999/xhtml">
     <p>CHARGE:  </p>
  </body></notes>
      </species>
      <species boundaryCondition="false" id="M_h2o_e">
<notes><body xmlns="http://www.w3.org/1999/xhtml">
     <p>CHARGE:  </p>
  </body></notes>
      </species>
      <species boundaryCondition="false" id="M_2dmmql8_c">
<notes><body xmlns="http://www.w3.org/1999/xhtml">
     <p>CHARGE:  </p>
  </body></notes>
      </species>
      <species boundaryCondition="false" id="M_dhpmp_c">
<notes><body xmlns="http://www.w3.org/1999/xhtml">
     <p>CHARGE:  </p>
  </body></notes>
      </species>
      <species boundaryCondition="false" id="M_ahdt_c">
<notes><body xmlns="http://www.w3.org/1999/xhtml">
     <p>CHARGE:  </p>
  </body></notes>
      </species>
      <species boundaryCondition="false" id="M_23doguln_c">
<notes><body xmlns="http://www.w3.org/1999/xhtml">
     <p>CHARGE:  </p>
  </body></notes>
      </species>
      <species boundaryCondition="false" id="M_3dhguln_c">
<notes><body xmlns="http://www.w3.org/1999/xhtml">
     <p>CHARGE:  </p>
  </body></notes>
      </species>
      <species boundaryCondition="false" id="M_dpcoa_c">
<notes><body xmlns="http://www.w3.org/1999/xhtml">
     <p>CHARGE:  </p>
  </body></notes>
      </species>
      <species boundaryCondition="false" id="M_2dhp_c">
<notes><body xmlns="http://www.w3.org/1999/xhtml">
     <p>CHARGE:  </p>
  </body></notes>
      </species>
      <species boundaryCondition="false" id="M_pant_DASH_R_c">
<notes><body xmlns="http://www.w3.org/1999/xhtml">
     <p>CHARGE:  </p>
  </body></notes>
      </species>
      <species boundaryCondition="false" id="M_2dr5p_c">
<notes><body xmlns="http://www.w3.org/1999/xhtml">
     <p>CHARGE:  </p>
  </body></notes>
      </species>
      <species boundaryCondition="false" id="M_ser_DASH_D_e">
<notes><body xmlns="http://www.w3.org/1999/xhtml">
     <p>CHARGE:  </p>
  </body></notes>
      </species>
      <species boundaryCondition="false" id="M_ser_DASH_D_c">
<notes><body xmlns="http://www.w3.org/1999/xhtml">
     <p>CHARGE:  </p>
  </body></notes>
      </species>
      <species boundaryCondition="false" id="M_dtmp_c">
<notes><body xmlns="http://www.w3.org/1999/xhtml">
     <p>CHARGE:  </p>
  </body></notes>
      </species>
      <species boundaryCondition="false" id="M_dump_c">
<notes><body xmlns="http://www.w3.org/1999/xhtml">
     <p>CHARGE:  </p>
  </body></notes>
      </species>
      <species boundaryCondition="false" id="M_2dr1p_c">
<notes><body xmlns="http://www.w3.org/1999/xhtml">
     <p>CHARGE:  </p>
  </body></notes>
      </species>
      <species boundaryCondition="false" id="M_duri_e">
<notes><body xmlns="http://www.w3.org/1999/xhtml">
     <p>CHARGE:  </p>
  </body></notes>
      </species>
      <species boundaryCondition="false" id="M_dxyl5p_c">
<notes><body xmlns="http://www.w3.org/1999/xhtml">
     <p>CHARGE:  </p>
  </body></notes>
      </species>
      <species boundaryCondition="false" id="M_2me4p_c">
<notes><body xmlns="http://www.w3.org/1999/xhtml">
     <p>CHARGE:  </p>
  </body></notes>
      </species>
      <species boundaryCondition="false" id="M_dxyl_c">
<notes><body xmlns="http://www.w3.org/1999/xhtml">
     <p>CHARGE:  </p>
  </body></notes>
      </species>
      <species boundaryCondition="false" id="M_lac_DASH_D_e">
<notes><body xmlns="http://www.w3.org/1999/xhtml">
     <p>CHARGE:  </p>
  </body></notes>
      </species>
      <species boundaryCondition="false" id="M_lac_DASH_D_c">
<notes><body xmlns="http://www.w3.org/1999/xhtml">
     <p>CHARGE:  </p>
  </body></notes>
      </species>
      <species boundaryCondition="false" id="M_4per_c">
<notes><body xmlns="http://www.w3.org/1999/xhtml">
     <p>CHARGE:  </p>
  </body></notes>
      </species>
      <species boundaryCondition="false" id="M_eca_EC_c">
<notes><body xmlns="http://www.w3.org/1999/xhtml">
     <p>CHARGE:  </p>
  </body></notes>
      </species>
      <species boundaryCondition="false" id="M_udcpdp_c">
<notes><body xmlns="http://www.w3.org/1999/xhtml">
     <p>CHARGE:  </p>
  </body></notes>
      </species>
      <species boundaryCondition="false" id="M_6pgc_c">
<notes><body xmlns="http://www.w3.org/1999/xhtml">
     <p>CHARGE:  </p>
  </body></notes>
      </species>
      <species boundaryCondition="false" id="M_kdo2lipid4_c">
<notes><body xmlns="http://www.w3.org/1999/xhtml">
     <p>CHARGE:  </p>
  </body></notes>
      </species>
      <species boundaryCondition="false" id="M_kdo2lipid4L_c">
<notes><body xmlns="http://www.w3.org/1999/xhtml">
     <p>CHARGE:  </p>
  </body></notes>
      </species>
      <species boundaryCondition="false" id="M_lipa_c">
<notes><body xmlns="http://www.w3.org/1999/xhtml">
     <p>CHARGE:  </p>
  </body></notes>
      </species>
      <species boundaryCondition="false" id="M_kdo2lipid4p_c">
<notes><body xmlns="http://www.w3.org/1999/xhtml">
     <p>CHARGE:  </p>
  </body></notes>
      </species>
      <species boundaryCondition="false" id="M_lipa_cold_c">
<notes><body xmlns="http://www.w3.org/1999/xhtml">
     <p>CHARGE:  </p>
  </body></notes>
      </species>
      <species boundaryCondition="false" id="M_2pg_c">
<notes><body xmlns="http://www.w3.org/1999/xhtml">
     <p>CHARGE:  </p>
  </body></notes>
      </species>
      <species boundaryCondition="false" id="M_seramp_c">
<notes><body xmlns="http://www.w3.org/1999/xhtml">
     <p>CHARGE:  </p>
  </body></notes>
      </species>
      <species boundaryCondition="false" id="M_enter_c">
<notes><body xmlns="http://www.w3.org/1999/xhtml">
     <p>CHARGE:  </p>
  </body></notes>
      </species>
      <species boundaryCondition="false" id="M_etha_c">
<notes><body xmlns="http://www.w3.org/1999/xhtml">
     <p>CHARGE:  </p>
  </body></notes>
      </species>
      <species boundaryCondition="false" id="M_etoh_e">
<notes><body xmlns="http://www.w3.org/1999/xhtml">
     <p>CHARGE:  </p>
  </body></notes>
      </species>
      <species boundaryCondition="false" id="M_3hcinnm_e">
<notes><body xmlns="http://www.w3.org/1999/xhtml">
     <p>CHARGE:  </p>
  </body></notes>
      </species>
      <species boundaryCondition="false" id="M_3hpppn_e">
<notes><body xmlns="http://www.w3.org/1999/xhtml">
     <p>CHARGE:  </p>
  </body></notes>
      </species>
      <species boundaryCondition="false" id="M_amp_e">
<notes><body xmlns="http://www.w3.org/1999/xhtml">
     <p>CHARGE:  </p>
  </body></notes>
      </species>
      <species boundaryCondition="false" id="M_fe2_e">
<notes><body xmlns="http://www.w3.org/1999/xhtml">
     <p>CHARGE:  </p>
  </body></notes>
      </species>
      <species boundaryCondition="false" id="M_for_e">
<notes><body xmlns="http://www.w3.org/1999/xhtml">
     <p>CHARGE:  </p>
  </body></notes>
      </species>
      <species boundaryCondition="false" id="M_fru_e">
<notes><body xmlns="http://www.w3.org/1999/xhtml">
     <p>CHARGE:  </p>
  </body></notes>
      </species>
      <species boundaryCondition="false" id="M_fuc1p_DASH_L_e">
<notes><body xmlns="http://www.w3.org/1999/xhtml">
     <p>CHARGE:  </p>
  </body></notes>
      </species>
      <species boundaryCondition="false" id="M_fuc_DASH_L_e">
<notes><body xmlns="http://www.w3.org/1999/xhtml">
     <p>CHARGE:  </p>
  </body></notes>
      </species>
      <species boundaryCondition="false" id="M_fum_e">
<notes><body xmlns="http://www.w3.org/1999/xhtml">
     <p>CHARGE:  </p>
  </body></notes>
      </species>
      <species boundaryCondition="false" id="M_g6p_e">
<notes><body xmlns="http://www.w3.org/1999/xhtml">
     <p>CHARGE:  </p>
  </body></notes>
      </species>
      <species boundaryCondition="false" id="M_gal_e">
<notes><body xmlns="http://www.w3.org/1999/xhtml">
     <p>CHARGE:  </p>
  </body></notes>
      </species>
      <species boundaryCondition="false" id="M_galct_DASH_D_e">
<notes><body xmlns="http://www.w3.org/1999/xhtml">
     <p>CHARGE:  </p>
  </body></notes>
      </species>
      <species boundaryCondition="false" id="M_galctn_DASH_D_e">
<notes><body xmlns="http://www.w3.org/1999/xhtml">
     <p>CHARGE:  </p>
  </body></notes>
      </species>
      <species boundaryCondition="false" id="M_galt_e">
<notes><body xmlns="http://www.w3.org/1999/xhtml">
     <p>CHARGE:  </p>
  </body></notes>
      </species>
      <species boundaryCondition="false" id="M_galur_e">
<notes><body xmlns="http://www.w3.org/1999/xhtml">
     <p>CHARGE:  </p>
  </body></notes>
      </species>
      <species boundaryCondition="false" id="M_gam_e">
<notes><body xmlns="http://www.w3.org/1999/xhtml">
     <p>CHARGE:  </p>
  </body></notes>
      </species>
      <species boundaryCondition="false" id="M_glc_DASH_D_e">
<notes><body xmlns="http://www.w3.org/1999/xhtml">
     <p>CHARGE:  </p>
  </body></notes>
      </species>
      <species boundaryCondition="false" id="M_glcn_e">
<notes><body xmlns="http://www.w3.org/1999/xhtml">
     <p>CHARGE:  </p>
  </body></notes>
      </species>
      <species boundaryCondition="false" id="M_glcr_e">
<notes><body xmlns="http://www.w3.org/1999/xhtml">
     <p>CHARGE:  </p>
  </body></notes>
      </species>
      <species boundaryCondition="false" id="M_glcur_e">
<notes><body xmlns="http://www.w3.org/1999/xhtml">
     <p>CHARGE:  </p>
  </body></notes>
      </species>
      <species boundaryCondition="false" id="M_gln_DASH_L_e">
<notes><body xmlns="http://www.w3.org/1999/xhtml">
     <p>CHARGE:  </p>
  </body></notes>
      </species>
      <species boundaryCondition="false" id="M_glu_DASH_L_e">
<notes><body xmlns="http://www.w3.org/1999/xhtml">
     <p>CHARGE:  </p>
  </body></notes>
      </species>
      <species boundaryCondition="false" id="M_gly_e">
<notes><body xmlns="http://www.w3.org/1999/xhtml">
     <p>CHARGE:  </p>
  </body></notes>
      </species>
      <species boundaryCondition="false" id="M_glyald_e">
<notes><body xmlns="http://www.w3.org/1999/xhtml">
     <p>CHARGE:  </p>
  </body></notes>
      </species>
      <species boundaryCondition="false" id="M_glyb_e">
<notes><body xmlns="http://www.w3.org/1999/xhtml">
     <p>CHARGE:  </p>
  </body></notes>
      </species>
      <species boundaryCondition="false" id="M_glyc3p_e">
<notes><body xmlns="http://www.w3.org/1999/xhtml">
     <p>CHARGE:  </p>
  </body></notes>
      </species>
      <species boundaryCondition="false" id="M_glyc_e">
<notes><body xmlns="http://www.w3.org/1999/xhtml">
     <p>CHARGE:  </p>
  </body></notes>
      </species>
      <species boundaryCondition="false" id="M_glyclt_e">
<notes><body xmlns="http://www.w3.org/1999/xhtml">
     <p>CHARGE:  </p>
  </body></notes>
      </species>
      <species boundaryCondition="false" id="M_gsn_e">
<notes><body xmlns="http://www.w3.org/1999/xhtml">
     <p>CHARGE:  </p>
  </body></notes>
      </species>
      <species boundaryCondition="false" id="M_gua_e">
<notes><body xmlns="http://www.w3.org/1999/xhtml">
     <p>CHARGE:  </p>
  </body></notes>
      </species>
      <species boundaryCondition="false" id="M_hdca_e">
<notes><body xmlns="http://www.w3.org/1999/xhtml">
     <p>CHARGE:  </p>
  </body></notes>
      </species>
      <species boundaryCondition="false" id="M_his_DASH_L_e">
<notes><body xmlns="http://www.w3.org/1999/xhtml">
     <p>CHARGE:  </p>
  </body></notes>
      </species>
      <species boundaryCondition="false" id="M_hxan_e">
<notes><body xmlns="http://www.w3.org/1999/xhtml">
     <p>CHARGE:  </p>
  </body></notes>
      </species>
      <species boundaryCondition="false" id="M_idon_DASH_L_e">
<notes><body xmlns="http://www.w3.org/1999/xhtml">
     <p>CHARGE:  </p>
  </body></notes>
      </species>
      <species boundaryCondition="false" id="M_ile_DASH_L_e">
<notes><body xmlns="http://www.w3.org/1999/xhtml">
     <p>CHARGE:  </p>
  </body></notes>
      </species>
      <species boundaryCondition="false" id="M_indole_e">
<notes><body xmlns="http://www.w3.org/1999/xhtml">
     <p>CHARGE:  </p>
  </body></notes>
      </species>
      <species boundaryCondition="false" id="M_ins_e">
<notes><body xmlns="http://www.w3.org/1999/xhtml">
     <p>CHARGE:  </p>
  </body></notes>
      </species>
      <species boundaryCondition="false" id="M_k_e">
<notes><body xmlns="http://www.w3.org/1999/xhtml">
     <p>CHARGE:  </p>
  </body></notes>
      </species>
      <species boundaryCondition="false" id="M_lac_DASH_L_e">
<notes><body xmlns="http://www.w3.org/1999/xhtml">
     <p>CHARGE:  </p>
  </body></notes>
      </species>
      <species boundaryCondition="false" id="M_lcts_e">
<notes><body xmlns="http://www.w3.org/1999/xhtml">
     <p>CHARGE:  </p>
  </body></notes>
      </species>
      <species boundaryCondition="false" id="M_leu_DASH_L_e">
<notes><body xmlns="http://www.w3.org/1999/xhtml">
     <p>CHARGE:  </p>
  </body></notes>
      </species>
      <species boundaryCondition="false" id="M_mal_DASH_L_e">
<notes><body xmlns="http://www.w3.org/1999/xhtml">
     <p>CHARGE:  </p>
  </body></notes>
      </species>
      <species boundaryCondition="false" id="M_malt_e">
<notes><body xmlns="http://www.w3.org/1999/xhtml">
     <p>CHARGE:  </p>
  </body></notes>
      </species>
      <species boundaryCondition="false" id="M_malthx_e">
<notes><body xmlns="http://www.w3.org/1999/xhtml">
     <p>CHARGE:  </p>
  </body></notes>
      </species>
      <species boundaryCondition="false" id="M_maltpt_e">
<notes><body xmlns="http://www.w3.org/1999/xhtml">
     <p>CHARGE:  </p>
  </body></notes>
      </species>
      <species boundaryCondition="false" id="M_malttr_e">
<notes><body xmlns="http://www.w3.org/1999/xhtml">
     <p>CHARGE:  </p>
  </body></notes>
      </species>
      <species boundaryCondition="false" id="M_maltttr_e">
<notes><body xmlns="http://www.w3.org/1999/xhtml">
     <p>CHARGE:  </p>
  </body></notes>
      </species>
      <species boundaryCondition="false" id="M_man6p_e">
<notes><body xmlns="http://www.w3.org/1999/xhtml">
     <p>CHARGE:  </p>
  </body></notes>
      </species>
      <species boundaryCondition="false" id="M_man_e">
<notes><body xmlns="http://www.w3.org/1999/xhtml">
     <p>CHARGE:  </p>
  </body></notes>
      </species>
      <species boundaryCondition="false" id="M_melib_e">
<notes><body xmlns="http://www.w3.org/1999/xhtml">
     <p>CHARGE:  </p>
  </body></notes>
      </species>
      <species boundaryCondition="false" id="M_met_DASH_D_e">
<notes><body xmlns="http://www.w3.org/1999/xhtml">
     <p>CHARGE:  </p>
  </body></notes>
      </species>
      <species boundaryCondition="false" id="M_met_DASH_L_e">
<notes><body xmlns="http://www.w3.org/1999/xhtml">
     <p>CHARGE:  </p>
  </body></notes>
      </species>
      <species boundaryCondition="false" id="M_mnl_e">
<notes><body xmlns="http://www.w3.org/1999/xhtml">
     <p>CHARGE:  </p>
  </body></notes>
      </species>
      <species boundaryCondition="false" id="M_na1_e">
<notes><body xmlns="http://www.w3.org/1999/xhtml">
     <p>CHARGE:  </p>
  </body></notes>
      </species>
      <species boundaryCondition="false" id="M_nac_e">
<notes><body xmlns="http://www.w3.org/1999/xhtml">
     <p>CHARGE:  </p>
  </body></notes>
      </species>
      <species boundaryCondition="false" id="M_nad_e">
<notes><body xmlns="http://www.w3.org/1999/xhtml">
     <p>CHARGE:  </p>
  </body></notes>
      </species>
      <species boundaryCondition="false" id="M_nh4_e">
<notes><body xmlns="http://www.w3.org/1999/xhtml">
     <p>CHARGE:  </p>
  </body></notes>
      </species>
      <species boundaryCondition="false" id="M_nmn_e">
<notes><body xmlns="http://www.w3.org/1999/xhtml">
     <p>CHARGE:  </p>
  </body></notes>
      </species>
      <species boundaryCondition="false" id="M_no2_e">
<notes><body xmlns="http://www.w3.org/1999/xhtml">
     <p>CHARGE:  </p>
  </body></notes>
      </species>
      <species boundaryCondition="false" id="M_no3_e">
<notes><body xmlns="http://www.w3.org/1999/xhtml">
     <p>CHARGE:  </p>
  </body></notes>
      </species>
      <species boundaryCondition="false" id="M_o2_e">
<notes><body xmlns="http://www.w3.org/1999/xhtml">
     <p>CHARGE:  </p>
  </body></notes>
      </species>
      <species boundaryCondition="false" id="M_ocdca_e">
<notes><body xmlns="http://www.w3.org/1999/xhtml">
     <p>CHARGE:  </p>
  </body></notes>
      </species>
      <species boundaryCondition="false" id="M_phe_DASH_L_e">
<notes><body xmlns="http://www.w3.org/1999/xhtml">
     <p>CHARGE:  </p>
  </body></notes>
      </species>
      <species boundaryCondition="false" id="M_pi_e">
<notes><body xmlns="http://www.w3.org/1999/xhtml">
     <p>CHARGE:  </p>
  </body></notes>
      </species>
      <species boundaryCondition="false" id="M_pnto_DASH_R_e">
<notes><body xmlns="http://www.w3.org/1999/xhtml">
     <p>CHARGE:  </p>
  </body></notes>
      </species>
      <species boundaryCondition="false" id="M_pppn_e">
<notes><body xmlns="http://www.w3.org/1999/xhtml">
     <p>CHARGE:  </p>
  </body></notes>
      </species>
      <species boundaryCondition="false" id="M_pro_DASH_L_e">
<notes><body xmlns="http://www.w3.org/1999/xhtml">
     <p>CHARGE:  </p>
  </body></notes>
      </species>
      <species boundaryCondition="false" id="M_ptrc_e">
<notes><body xmlns="http://www.w3.org/1999/xhtml">
     <p>CHARGE:  </p>
  </body></notes>
      </species>
      <species boundaryCondition="false" id="M_pyr_e">
<notes><body xmlns="http://www.w3.org/1999/xhtml">
     <p>CHARGE:  </p>
  </body></notes>
      </species>
      <species boundaryCondition="false" id="M_rib_DASH_D_e">
<notes><body xmlns="http://www.w3.org/1999/xhtml">
     <p>CHARGE:  </p>
  </body></notes>
      </species>
      <species boundaryCondition="false" id="M_rmn_e">
<notes><body xmlns="http://www.w3.org/1999/xhtml">
     <p>CHARGE:  </p>
  </body></notes>
      </species>
      <species boundaryCondition="false" id="M_sbt_DASH_D_e">
<notes><body xmlns="http://www.w3.org/1999/xhtml">
     <p>CHARGE:  </p>
  </body></notes>
      </species>
      <species boundaryCondition="false" id="M_ser_DASH_L_e">
<notes><body xmlns="http://www.w3.org/1999/xhtml">
     <p>CHARGE:  </p>
  </body></notes>
      </species>
      <species boundaryCondition="false" id="M_so4_e">
<notes><body xmlns="http://www.w3.org/1999/xhtml">
     <p>CHARGE:  </p>
  </body></notes>
      </species>
      <species boundaryCondition="false" id="M_spmd_e">
<notes><body xmlns="http://www.w3.org/1999/xhtml">
     <p>CHARGE:  </p>
  </body></notes>
      </species>
      <species boundaryCondition="false" id="M_sucr_e">
<notes><body xmlns="http://www.w3.org/1999/xhtml">
     <p>CHARGE:  </p>
  </body></notes>
      </species>
      <species boundaryCondition="false" id="M_tartr_DASH_L_e">
<notes><body xmlns="http://www.w3.org/1999/xhtml">
     <p>CHARGE:  </p>
  </body></notes>
      </species>
      <species boundaryCondition="false" id="M_taur_e">
<notes><body xmlns="http://www.w3.org/1999/xhtml">
     <p>CHARGE:  </p>
  </body></notes>
      </species>
      <species boundaryCondition="false" id="M_thm_e">
<notes><body xmlns="http://www.w3.org/1999/xhtml">
     <p>CHARGE:  </p>
  </body></notes>
      </species>
      <species boundaryCondition="false" id="M_thr_DASH_L_e">
<notes><body xmlns="http://www.w3.org/1999/xhtml">
     <p>CHARGE:  </p>
  </body></notes>
      </species>
      <species boundaryCondition="false" id="M_thymd_e">
<notes><body xmlns="http://www.w3.org/1999/xhtml">
     <p>CHARGE:  </p>
  </body></notes>
      </species>
      <species boundaryCondition="false" id="M_tma_e">
<notes><body xmlns="http://www.w3.org/1999/xhtml">
     <p>CHARGE:  </p>
  </body></notes>
      </species>
      <species boundaryCondition="false" id="M_tmao_e">
<notes><body xmlns="http://www.w3.org/1999/xhtml">
     <p>CHARGE:  </p>
  </body></notes>
      </species>
      <species boundaryCondition="false" id="M_tre_e">
<notes><body xmlns="http://www.w3.org/1999/xhtml">
     <p>CHARGE:  </p>
  </body></notes>
      </species>
      <species boundaryCondition="false" id="M_trp_DASH_L_e">
<notes><body xmlns="http://www.w3.org/1999/xhtml">
     <p>CHARGE:  </p>
  </body></notes>
      </species>
      <species boundaryCondition="false" id="M_tsul_e">
<notes><body xmlns="http://www.w3.org/1999/xhtml">
     <p>CHARGE:  </p>
  </body></notes>
      </species>
      <species boundaryCondition="false" id="M_ttdca_e">
<notes><body xmlns="http://www.w3.org/1999/xhtml">
     <p>CHARGE:  </p>
  </body></notes>
      </species>
      <species boundaryCondition="false" id="M_tyr_DASH_L_e">
<notes><body xmlns="http://www.w3.org/1999/xhtml">
     <p>CHARGE:  </p>
  </body></notes>
      </species>
      <species boundaryCondition="false" id="M_ura_e">
<notes><body xmlns="http://www.w3.org/1999/xhtml">
     <p>CHARGE:  </p>
  </body></notes>
      </species>
      <species boundaryCondition="false" id="M_urea_e">
<notes><body xmlns="http://www.w3.org/1999/xhtml">
     <p>CHARGE:  </p>
  </body></notes>
      </species>
      <species boundaryCondition="false" id="M_uri_e">
<notes><body xmlns="http://www.w3.org/1999/xhtml">
     <p>CHARGE:  </p>
  </body></notes>
      </species>
      <species boundaryCondition="false" id="M_val_DASH_L_e">
<notes><body xmlns="http://www.w3.org/1999/xhtml">
     <p>CHARGE:  </p>
  </body></notes>
      </species>
      <species boundaryCondition="false" id="M_xan_e">
<notes><body xmlns="http://www.w3.org/1999/xhtml">
     <p>CHARGE:  </p>
  </body></notes>
      </species>
      <species boundaryCondition="false" id="M_xtsn_e">
<notes><body xmlns="http://www.w3.org/1999/xhtml">
     <p>CHARGE:  </p>
  </body></notes>
      </species>
      <species boundaryCondition="false" id="M_xyl_DASH_D_e">
<notes><body xmlns="http://www.w3.org/1999/xhtml">
     <p>CHARGE:  </p>
  </body></notes>
      </species>
      <species boundaryCondition="false" id="M_f6p_c">
<notes><body xmlns="http://www.w3.org/1999/xhtml">
     <p>CHARGE:  </p>
  </body></notes>
      </species>
      <species boundaryCondition="false" id="M_ocdca_c">
<notes><body xmlns="http://www.w3.org/1999/xhtml">
     <p>CHARGE:  </p>
  </body></notes>
      </species>
      <species boundaryCondition="false" id="M_fdp_c">
<notes><body xmlns="http://www.w3.org/1999/xhtml">
     <p>CHARGE:  </p>
  </body></notes>
      </species>
      <species boundaryCondition="false" id="M_fuc_DASH_L_c">
<notes><body xmlns="http://www.w3.org/1999/xhtml">
     <p>CHARGE:  </p>
  </body></notes>
      </species>
      <species boundaryCondition="false" id="M_fcl_DASH_L_c">
<notes><body xmlns="http://www.w3.org/1999/xhtml">
     <p>CHARGE:  </p>
  </body></notes>
      </species>
      <species boundaryCondition="false" id="M_fc1p_c">
<notes><body xmlns="http://www.w3.org/1999/xhtml">
     <p>CHARGE:  </p>
  </body></notes>
      </species>
      <species boundaryCondition="false" id="M_lald_DASH_L_c">
<notes><body xmlns="http://www.w3.org/1999/xhtml">
     <p>CHARGE:  </p>
  </body></notes>
      </species>
      <species boundaryCondition="false" id="M_fe2_c">
<notes><body xmlns="http://www.w3.org/1999/xhtml">
     <p>CHARGE:  </p>
  </body></notes>
      </species>
      <species boundaryCondition="false" id="M_ppp9_c">
<notes><body xmlns="http://www.w3.org/1999/xhtml">
     <p>CHARGE:  </p>
  </body></notes>
      </species>
      <species boundaryCondition="false" id="M_pheme_c">
<notes><body xmlns="http://www.w3.org/1999/xhtml">
     <p>CHARGE:  </p>
  </body></notes>
      </species>
      <species boundaryCondition="false" id="M_suc6p_c">
<notes><body xmlns="http://www.w3.org/1999/xhtml">
     <p>CHARGE:  </p>
  </body></notes>
      </species>
      <species boundaryCondition="false" id="M_fru_c">
<notes><body xmlns="http://www.w3.org/1999/xhtml">
     <p>CHARGE:  </p>
  </body></notes>
      </species>
      <species boundaryCondition="false" id="M_h2_c">
<notes><body xmlns="http://www.w3.org/1999/xhtml">
     <p>CHARGE:  </p>
  </body></notes>
      </species>
      <species boundaryCondition="false" id="M_fmn_c">
<notes><body xmlns="http://www.w3.org/1999/xhtml">
     <p>CHARGE:  </p>
  </body></notes>
      </species>
      <species boundaryCondition="false" id="M_f1p_c">
<notes><body xmlns="http://www.w3.org/1999/xhtml">
     <p>CHARGE:  </p>
  </body></notes>
      </species>
      <species boundaryCondition="false" id="M_fuc1p_DASH_L_c">
<notes><body xmlns="http://www.w3.org/1999/xhtml">
     <p>CHARGE:  </p>
  </body></notes>
      </species>
      <species boundaryCondition="false" id="M_mal_DASH_L_c">
<notes><body xmlns="http://www.w3.org/1999/xhtml">
     <p>CHARGE:  </p>
  </body></notes>
      </species>
      <species boundaryCondition="false" id="M_gam1p_c">
<notes><body xmlns="http://www.w3.org/1999/xhtml">
     <p>CHARGE:  </p>
  </body></notes>
      </species>
      <species boundaryCondition="false" id="M_acgam1p_c">
<notes><body xmlns="http://www.w3.org/1999/xhtml">
     <p>CHARGE:  </p>
  </body></notes>
      </species>
      <species boundaryCondition="false" id="M_g1p_c">
<notes><body xmlns="http://www.w3.org/1999/xhtml">
     <p>CHARGE:  </p>
  </body></notes>
      </species>
      <species boundaryCondition="false" id="M_dttp_c">
<notes><body xmlns="http://www.w3.org/1999/xhtml">
     <p>CHARGE:  </p>
  </body></notes>
      </species>
      <species boundaryCondition="false" id="M_dtdpglu_c">
<notes><body xmlns="http://www.w3.org/1999/xhtml">
     <p>CHARGE:  </p>
  </body></notes>
      </species>
      <species boundaryCondition="false" id="M_glu1sa_c">
<notes><body xmlns="http://www.w3.org/1999/xhtml">
     <p>CHARGE:  </p>
  </body></notes>
      </species>
      <species boundaryCondition="false" id="M_5aop_c">
<notes><body xmlns="http://www.w3.org/1999/xhtml">
     <p>CHARGE:  </p>
  </body></notes>
      </species>
      <species boundaryCondition="false" id="M_glyc3p_c">
<notes><body xmlns="http://www.w3.org/1999/xhtml">
     <p>CHARGE:  </p>
  </body></notes>
      </species>
      <species boundaryCondition="false" id="M_glu5sa_c">
<notes><body xmlns="http://www.w3.org/1999/xhtml">
     <p>CHARGE:  </p>
  </body></notes>
      </species>
      <species boundaryCondition="false" id="M_1pyr5c_c">
<notes><body xmlns="http://www.w3.org/1999/xhtml">
     <p>CHARGE:  </p>
  </body></notes>
      </species>
      <species boundaryCondition="false" id="M_glu5p_c">
<notes><body xmlns="http://www.w3.org/1999/xhtml">
     <p>CHARGE:  </p>
  </body></notes>
      </species>
      <species boundaryCondition="false" id="M_6pgl_c">
<notes><body xmlns="http://www.w3.org/1999/xhtml">
     <p>CHARGE:  </p>
  </body></notes>
      </species>
      <species boundaryCondition="false" id="M_galct_DASH_D_c">
<notes><body xmlns="http://www.w3.org/1999/xhtml">
     <p>CHARGE:  </p>
  </body></notes>
      </species>
      <species boundaryCondition="false" id="M_5dh4dglc_c">
<notes><body xmlns="http://www.w3.org/1999/xhtml">
     <p>CHARGE:  </p>
  </body></notes>
      </species>
      <species boundaryCondition="false" id="M_galctn_DASH_D_c">
<notes><body xmlns="http://www.w3.org/1999/xhtml">
     <p>CHARGE:  </p>
  </body></notes>
      </species>
      <species boundaryCondition="false" id="M_gal_c">
<notes><body xmlns="http://www.w3.org/1999/xhtml">
     <p>CHARGE:  </p>
  </body></notes>
      </species>
      <species boundaryCondition="false" id="M_gal1p_c">
<notes><body xmlns="http://www.w3.org/1999/xhtml">
     <p>CHARGE:  </p>
  </body></notes>
      </species>
      <species boundaryCondition="false" id="M_melib_c">
<notes><body xmlns="http://www.w3.org/1999/xhtml">
     <p>CHARGE:  </p>
  </body></notes>
      </species>
      <species boundaryCondition="false" id="M_galt1p_c">
<notes><body xmlns="http://www.w3.org/1999/xhtml">
     <p>CHARGE:  </p>
  </body></notes>
      </species>
      <species boundaryCondition="false" id="M_udpg_c">
<notes><body xmlns="http://www.w3.org/1999/xhtml">
     <p>CHARGE:  </p>
  </body></notes>
      </species>
      <species boundaryCondition="false" id="M_galur_c">
<notes><body xmlns="http://www.w3.org/1999/xhtml">
     <p>CHARGE:  </p>
  </body></notes>
      </species>
      <species boundaryCondition="false" id="M_13dpg_c">
<notes><body xmlns="http://www.w3.org/1999/xhtml">
     <p>CHARGE:  </p>
  </body></notes>
      </species>
      <species boundaryCondition="false" id="M_gar_c">
<notes><body xmlns="http://www.w3.org/1999/xhtml">
     <p>CHARGE:  </p>
  </body></notes>
      </species>
      <species boundaryCondition="false" id="M_fgam_c">
<notes><body xmlns="http://www.w3.org/1999/xhtml">
     <p>CHARGE:  </p>
  </body></notes>
      </species>
      <species boundaryCondition="false" id="M_glyclt_c">
<notes><body xmlns="http://www.w3.org/1999/xhtml">
     <p>CHARGE:  </p>
  </body></notes>
      </species>
      <species boundaryCondition="false" id="M_gdpddman_c">
<notes><body xmlns="http://www.w3.org/1999/xhtml">
     <p>CHARGE:  </p>
  </body></notes>
      </species>
      <species boundaryCondition="false" id="M_gdpofuc_c">
<notes><body xmlns="http://www.w3.org/1999/xhtml">
     <p>CHARGE:  </p>
  </body></notes>
      </species>
      <species boundaryCondition="false" id="M_ser_DASH_L_c">
<notes><body xmlns="http://www.w3.org/1999/xhtml">
     <p>CHARGE:  </p>
  </body></notes>
      </species>
      <species boundaryCondition="false" id="M_gly_c">
<notes><body xmlns="http://www.w3.org/1999/xhtml">
     <p>CHARGE:  </p>
  </body></notes>
      </species>
      <species boundaryCondition="false" id="M_mlthf_c">
<notes><body xmlns="http://www.w3.org/1999/xhtml">
     <p>CHARGE:  </p>
  </body></notes>
      </species>
      <species boundaryCondition="false" id="M_glycogen_c">
<notes><body xmlns="http://www.w3.org/1999/xhtml">
     <p>CHARGE:  </p>
  </body></notes>
      </species>
      <species boundaryCondition="false" id="M_2h3oppan_c">
<notes><body xmlns="http://www.w3.org/1999/xhtml">
     <p>CHARGE:  </p>
  </body></notes>
      </species>
      <species boundaryCondition="false" id="M_glcr_c">
<notes><body xmlns="http://www.w3.org/1999/xhtml">
     <p>CHARGE:  </p>
  </body></notes>
      </species>
      <species boundaryCondition="false" id="M_adpglc_c">
<notes><body xmlns="http://www.w3.org/1999/xhtml">
     <p>CHARGE:  </p>
  </body></notes>
      </species>
      <species boundaryCondition="false" id="M_glcur_c">
<notes><body xmlns="http://www.w3.org/1999/xhtml">
     <p>CHARGE:  </p>
  </body></notes>
      </species>
      <species boundaryCondition="false" id="M_tag6p_DASH_D_c">
<notes><body xmlns="http://www.w3.org/1999/xhtml">
     <p>CHARGE:  </p>
  </body></notes>
      </species>
      <species boundaryCondition="false" id="M_glucys_c">
<notes><body xmlns="http://www.w3.org/1999/xhtml">
     <p>CHARGE:  </p>
  </body></notes>
      </species>
      <species boundaryCondition="false" id="M_pram_c">
<notes><body xmlns="http://www.w3.org/1999/xhtml">
     <p>CHARGE:  </p>
  </body></notes>
      </species>
      <species boundaryCondition="false" id="M_glu_DASH_D_c">
<notes><body xmlns="http://www.w3.org/1999/xhtml">
     <p>CHARGE:  </p>
  </body></notes>
      </species>
      <species boundaryCondition="false" id="M_glutrna_c">
<notes><body xmlns="http://www.w3.org/1999/xhtml">
     <p>CHARGE:  </p>
  </body></notes>
      </species>
      <species boundaryCondition="false" id="M_trnaglu_c">
<notes><body xmlns="http://www.w3.org/1999/xhtml">
     <p>CHARGE:  </p>
  </body></notes>
      </species>
      <species boundaryCondition="false" id="M_na1_c">
<notes><body xmlns="http://www.w3.org/1999/xhtml">
     <p>CHARGE:  </p>
  </body></notes>
      </species>
      <species boundaryCondition="false" id="M_glx_c">
<notes><body xmlns="http://www.w3.org/1999/xhtml">
     <p>CHARGE:  </p>
  </body></notes>
      </species>
      <species boundaryCondition="false" id="M_2aobut_c">
<notes><body xmlns="http://www.w3.org/1999/xhtml">
     <p>CHARGE:  </p>
  </body></notes>
      </species>
      <species boundaryCondition="false" id="M_glyc_DASH_R_c">
<notes><body xmlns="http://www.w3.org/1999/xhtml">
     <p>CHARGE:  </p>
  </body></notes>
      </species>
      <species boundaryCondition="false" id="M_3pg_c">
<notes><body xmlns="http://www.w3.org/1999/xhtml">
     <p>CHARGE:  </p>
  </body></notes>
      </species>
      <species boundaryCondition="false" id="M_lgt_DASH_S_c">
<notes><body xmlns="http://www.w3.org/1999/xhtml">
     <p>CHARGE:  </p>
  </body></notes>
      </species>
      <species boundaryCondition="false" id="M_gthrd_c">
<notes><body xmlns="http://www.w3.org/1999/xhtml">
     <p>CHARGE:  </p>
  </body></notes>
      </species>
      <species boundaryCondition="false" id="M_gdpmann_c">
<notes><body xmlns="http://www.w3.org/1999/xhtml">
     <p>CHARGE:  </p>
  </body></notes>
      </species>
      <species boundaryCondition="false" id="M_gmhep1p_c">
<notes><body xmlns="http://www.w3.org/1999/xhtml">
     <p>CHARGE:  </p>
  </body></notes>
      </species>
      <species boundaryCondition="false" id="M_gmhep7p_c">
<notes><body xmlns="http://www.w3.org/1999/xhtml">
     <p>CHARGE:  </p>
  </body></notes>
      </species>
      <species boundaryCondition="false" id="M_gmhep17bp_c">
<notes><body xmlns="http://www.w3.org/1999/xhtml">
     <p>CHARGE:  </p>
  </body></notes>
      </species>
      <species boundaryCondition="false" id="M_xmp_c">
<notes><body xmlns="http://www.w3.org/1999/xhtml">
     <p>CHARGE:  </p>
  </body></notes>
      </species>
      <species boundaryCondition="false" id="M_gdpfuc_c">
<notes><body xmlns="http://www.w3.org/1999/xhtml">
     <p>CHARGE:  </p>
  </body></notes>
      </species>
      <species boundaryCondition="false" id="M_gp4g_c">
<notes><body xmlns="http://www.w3.org/1999/xhtml">
     <p>CHARGE:  </p>
  </body></notes>
      </species>
      <species boundaryCondition="false" id="M_g3pc_c">
<notes><body xmlns="http://www.w3.org/1999/xhtml">
     <p>CHARGE:  </p>
  </body></notes>
      </species>
      <species boundaryCondition="false" id="M_g3pe_c">
<notes><body xmlns="http://www.w3.org/1999/xhtml">
     <p>CHARGE:  </p>
  </body></notes>
      </species>
      <species boundaryCondition="false" id="M_g3ps_c">
<notes><body xmlns="http://www.w3.org/1999/xhtml">
     <p>CHARGE:  </p>
  </body></notes>
      </species>
      <species boundaryCondition="false" id="M_g3pg_c">
<notes><body xmlns="http://www.w3.org/1999/xhtml">
     <p>CHARGE:  </p>
  </body></notes>
      </species>
      <species boundaryCondition="false" id="M_g3pi_c">
<notes><body xmlns="http://www.w3.org/1999/xhtml">
     <p>CHARGE:  </p>
  </body></notes>
      </species>
      <species boundaryCondition="false" id="M_inost_c">
<notes><body xmlns="http://www.w3.org/1999/xhtml">
     <p>CHARGE:  </p>
  </body></notes>
      </species>
      <species boundaryCondition="false" id="M_frdp_c">
<notes><body xmlns="http://www.w3.org/1999/xhtml">
     <p>CHARGE:  </p>
  </body></notes>
      </species>
      <species boundaryCondition="false" id="M_gsn_c">
<notes><body xmlns="http://www.w3.org/1999/xhtml">
     <p>CHARGE:  </p>
  </body></notes>
      </species>
      <species boundaryCondition="false" id="M_gtspmd_c">
<notes><body xmlns="http://www.w3.org/1999/xhtml">
     <p>CHARGE:  </p>
  </body></notes>
      </species>
      <species boundaryCondition="false" id="M_spmd_c">
<notes><body xmlns="http://www.w3.org/1999/xhtml">
     <p>CHARGE:  </p>
  </body></notes>
      </species>
      <species boundaryCondition="false" id="M_gthox_c">
<notes><body xmlns="http://www.w3.org/1999/xhtml">
     <p>CHARGE:  </p>
  </body></notes>
      </species>
      <species boundaryCondition="false" id="M_gua_c">
<notes><body xmlns="http://www.w3.org/1999/xhtml">
     <p>CHARGE:  </p>
  </body></notes>
      </species>
      <species boundaryCondition="false" id="M_xan_c">
<notes><body xmlns="http://www.w3.org/1999/xhtml">
     <p>CHARGE:  </p>
  </body></notes>
      </species>
      <species boundaryCondition="false" id="M_fruur_c">
<notes><body xmlns="http://www.w3.org/1999/xhtml">
     <p>CHARGE:  </p>
  </body></notes>
      </species>
      <species boundaryCondition="false" id="M_tagur_c">
<notes><body xmlns="http://www.w3.org/1999/xhtml">
     <p>CHARGE:  </p>
  </body></notes>
      </species>
      <species boundaryCondition="false" id="M_3ophb_c">
<notes><body xmlns="http://www.w3.org/1999/xhtml">
     <p>CHARGE:  </p>
  </body></notes>
      </species>
      <species boundaryCondition="false" id="M_hemeO_c">
<notes><body xmlns="http://www.w3.org/1999/xhtml">
     <p>CHARGE:  </p>
  </body></notes>
      </species>
      <species boundaryCondition="false" id="M_4mhetz_c">
<notes><body xmlns="http://www.w3.org/1999/xhtml">
     <p>CHARGE:  </p>
  </body></notes>
      </species>
      <species boundaryCondition="false" id="M_4mpetz_c">
<notes><body xmlns="http://www.w3.org/1999/xhtml">
     <p>CHARGE:  </p>
  </body></notes>
      </species>
      <species boundaryCondition="false" id="M_histd_c">
<notes><body xmlns="http://www.w3.org/1999/xhtml">
     <p>CHARGE:  </p>
  </body></notes>
      </species>
      <species boundaryCondition="false" id="M_his_DASH_L_c">
<notes><body xmlns="http://www.w3.org/1999/xhtml">
     <p>CHARGE:  </p>
  </body></notes>
      </species>
      <species boundaryCondition="false" id="M_hisp_c">
<notes><body xmlns="http://www.w3.org/1999/xhtml">
     <p>CHARGE:  </p>
  </body></notes>
      </species>
      <species boundaryCondition="false" id="M_hkndd_c">
<notes><body xmlns="http://www.w3.org/1999/xhtml">
     <p>CHARGE:  </p>
  </body></notes>
      </species>
      <species boundaryCondition="false" id="M_op4en_c">
<notes><body xmlns="http://www.w3.org/1999/xhtml">
     <p>CHARGE:  </p>
  </body></notes>
      </species>
      <species boundaryCondition="false" id="M_ppbng_c">
<notes><body xmlns="http://www.w3.org/1999/xhtml">
     <p>CHARGE:  </p>
  </body></notes>
      </species>
      <species boundaryCondition="false" id="M_hmbil_c">
<notes><body xmlns="http://www.w3.org/1999/xhtml">
     <p>CHARGE:  </p>
  </body></notes>
      </species>
      <species boundaryCondition="false" id="M_4ahmmp_c">
<notes><body xmlns="http://www.w3.org/1999/xhtml">
     <p>CHARGE:  </p>
  </body></notes>
      </species>
      <species boundaryCondition="false" id="M_4h2opntn_c">
<notes><body xmlns="http://www.w3.org/1999/xhtml">
     <p>CHARGE:  </p>
  </body></notes>
      </species>
      <species boundaryCondition="false" id="M_hpyr_c">
<notes><body xmlns="http://www.w3.org/1999/xhtml">
     <p>CHARGE:  </p>
  </body></notes>
      </species>
      <species boundaryCondition="false" id="M_hom_DASH_L_c">
<notes><body xmlns="http://www.w3.org/1999/xhtml">
     <p>CHARGE:  </p>
  </body></notes>
      </species>
      <species boundaryCondition="false" id="M_phom_c">
<notes><body xmlns="http://www.w3.org/1999/xhtml">
     <p>CHARGE:  </p>
  </body></notes>
      </species>
      <species boundaryCondition="false" id="M_suchms_c">
<notes><body xmlns="http://www.w3.org/1999/xhtml">
     <p>CHARGE:  </p>
  </body></notes>
      </species>
      <species boundaryCondition="false" id="M_imacp_c">
<notes><body xmlns="http://www.w3.org/1999/xhtml">
     <p>CHARGE:  </p>
  </body></notes>
      </species>
      <species boundaryCondition="false" id="M_pydam_c">
<notes><body xmlns="http://www.w3.org/1999/xhtml">
     <p>CHARGE:  </p>
  </body></notes>
      </species>
      <species boundaryCondition="false" id="M_ichor_c">
<notes><body xmlns="http://www.w3.org/1999/xhtml">
     <p>CHARGE:  </p>
  </body></notes>
      </species>
      <species boundaryCondition="false" id="M_prlp_c">
<notes><body xmlns="http://www.w3.org/1999/xhtml">
     <p>CHARGE:  </p>
  </body></notes>
      </species>
      <species boundaryCondition="false" id="M_eig3p_c">
<notes><body xmlns="http://www.w3.org/1999/xhtml">
     <p>CHARGE:  </p>
  </body></notes>
      </species>
      <species boundaryCondition="false" id="M_2cpr5p_c">
<notes><body xmlns="http://www.w3.org/1999/xhtml">
     <p>CHARGE:  </p>
  </body></notes>
      </species>
      <species boundaryCondition="false" id="M_3ig3p_c">
<notes><body xmlns="http://www.w3.org/1999/xhtml">
     <p>CHARGE:  </p>
  </body></notes>
      </species>
      <species boundaryCondition="false" id="M_ile_DASH_L_c">
<notes><body xmlns="http://www.w3.org/1999/xhtml">
     <p>CHARGE:  </p>
  </body></notes>
      </species>
      <species boundaryCondition="false" id="M_indole_c">
<notes><body xmlns="http://www.w3.org/1999/xhtml">
     <p>CHARGE:  </p>
  </body></notes>
      </species>
      <species boundaryCondition="false" id="M_3c2hmp_c">
<notes><body xmlns="http://www.w3.org/1999/xhtml">
     <p>CHARGE:  </p>
  </body></notes>
      </species>
      <species boundaryCondition="false" id="M_3c4mop_c">
<notes><body xmlns="http://www.w3.org/1999/xhtml">
     <p>CHARGE:  </p>
  </body></notes>
      </species>
      <species boundaryCondition="false" id="M_2ippm_c">
<notes><body xmlns="http://www.w3.org/1999/xhtml">
     <p>CHARGE:  </p>
  </body></notes>
      </species>
      <species boundaryCondition="false" id="M_3c3hmp_c">
<notes><body xmlns="http://www.w3.org/1999/xhtml">
     <p>CHARGE:  </p>
  </body></notes>
      </species>
      <species boundaryCondition="false" id="M_3hmrsACP_c">
<notes><body xmlns="http://www.w3.org/1999/xhtml">
     <p>CHARGE:  </p>
  </body></notes>
      </species>
      <species boundaryCondition="false" id="M_kdo_c">
<notes><body xmlns="http://www.w3.org/1999/xhtml">
     <p>CHARGE:  </p>
  </body></notes>
      </species>
      <species boundaryCondition="false" id="M_ckdo_c">
<notes><body xmlns="http://www.w3.org/1999/xhtml">
     <p>CHARGE:  </p>
  </body></notes>
      </species>
      <species boundaryCondition="false" id="M_kdo8p_c">
<notes><body xmlns="http://www.w3.org/1999/xhtml">
     <p>CHARGE:  </p>
  </body></notes>
      </species>
      <species boundaryCondition="false" id="M_3dhgulnp_c">
<notes><body xmlns="http://www.w3.org/1999/xhtml">
     <p>CHARGE:  </p>
  </body></notes>
      </species>
      <species boundaryCondition="false" id="M_xu5p_DASH_L_c">
<notes><body xmlns="http://www.w3.org/1999/xhtml">
     <p>CHARGE:  </p>
  </body></notes>
      </species>
      <species boundaryCondition="false" id="M_k_c">
<notes><body xmlns="http://www.w3.org/1999/xhtml">
     <p>CHARGE:  </p>
  </body></notes>
      </species>
      <species boundaryCondition="false" id="M_lcts_c">
<notes><body xmlns="http://www.w3.org/1999/xhtml">
     <p>CHARGE:  </p>
  </body></notes>
      </species>
      <species boundaryCondition="false" id="M_lac_DASH_L_c">
<notes><body xmlns="http://www.w3.org/1999/xhtml">
     <p>CHARGE:  </p>
  </body></notes>
      </species>
      <species boundaryCondition="false" id="M_4mop_c">
<notes><body xmlns="http://www.w3.org/1999/xhtml">
     <p>CHARGE:  </p>
  </body></notes>
      </species>
      <species boundaryCondition="false" id="M_leu_DASH_L_c">
<notes><body xmlns="http://www.w3.org/1999/xhtml">
     <p>CHARGE:  </p>
  </body></notes>
      </species>
      <species boundaryCondition="false" id="M_mthgxl_c">
<notes><body xmlns="http://www.w3.org/1999/xhtml">
     <p>CHARGE:  </p>
  </body></notes>
      </species>
      <species boundaryCondition="false" id="M_lipidX_c">
<notes><body xmlns="http://www.w3.org/1999/xhtml">
     <p>CHARGE:  </p>
  </body></notes>
      </species>
      <species boundaryCondition="false" id="M_u23ga_c">
<notes><body xmlns="http://www.w3.org/1999/xhtml">
     <p>CHARGE:  </p>
  </body></notes>
      </species>
      <species boundaryCondition="false" id="M_lipidAds_c">
<notes><body xmlns="http://www.w3.org/1999/xhtml">
     <p>CHARGE:  </p>
  </body></notes>
      </species>
      <species boundaryCondition="false" id="M_agpg_EC_c">
<notes><body xmlns="http://www.w3.org/1999/xhtml">
     <p>CHARGE:  </p>
  </body></notes>
      </species>
      <species boundaryCondition="false" id="M_agpe_EC_c">
<notes><body xmlns="http://www.w3.org/1999/xhtml">
     <p>CHARGE:  </p>
  </body></notes>
      </species>
      <species boundaryCondition="false" id="M_agpc_EC_c">
<notes><body xmlns="http://www.w3.org/1999/xhtml">
     <p>CHARGE:  </p>
  </body></notes>
      </species>
      <species boundaryCondition="false" id="M_apg_EC_c">
<notes><body xmlns="http://www.w3.org/1999/xhtml">
     <p>CHARGE:  </p>
  </body></notes>
      </species>
      <species boundaryCondition="false" id="M_cdpea_c">
<notes><body xmlns="http://www.w3.org/1999/xhtml">
     <p>CHARGE:  </p>
  </body></notes>
      </species>
      <species boundaryCondition="false" id="M_lps_EC_c">
<notes><body xmlns="http://www.w3.org/1999/xhtml">
     <p>CHARGE:  </p>
  </body></notes>
      </species>
      <species boundaryCondition="false" id="M_mnl1p_c">
<notes><body xmlns="http://www.w3.org/1999/xhtml">
     <p>CHARGE:  </p>
  </body></notes>
      </species>
      <species boundaryCondition="false" id="M_malt6p_c">
<notes><body xmlns="http://www.w3.org/1999/xhtml">
     <p>CHARGE:  </p>
  </body></notes>
      </species>
      <species boundaryCondition="false" id="M_man1p_c">
<notes><body xmlns="http://www.w3.org/1999/xhtml">
     <p>CHARGE:  </p>
  </body></notes>
      </species>
      <species boundaryCondition="false" id="M_man6p_c">
<notes><body xmlns="http://www.w3.org/1999/xhtml">
     <p>CHARGE:  </p>
  </body></notes>
      </species>
      <species boundaryCondition="false" id="M_mana_c">
<notes><body xmlns="http://www.w3.org/1999/xhtml">
     <p>CHARGE:  </p>
  </body></notes>
      </species>
      <species boundaryCondition="false" id="M_2mcit_c">
<notes><body xmlns="http://www.w3.org/1999/xhtml">
     <p>CHARGE:  </p>
  </body></notes>
      </species>
      <species boundaryCondition="false" id="M_2mcacn_c">
<notes><body xmlns="http://www.w3.org/1999/xhtml">
     <p>CHARGE:  </p>
  </body></notes>
      </species>
      <species boundaryCondition="false" id="M_micit_c">
<notes><body xmlns="http://www.w3.org/1999/xhtml">
     <p>CHARGE:  </p>
  </body></notes>
      </species>
      <species boundaryCondition="false" id="M_5mdru1p_c">
<notes><body xmlns="http://www.w3.org/1999/xhtml">
     <p>CHARGE:  </p>
  </body></notes>
      </species>
      <species boundaryCondition="false" id="M_2mecdp_c">
<notes><body xmlns="http://www.w3.org/1999/xhtml">
     <p>CHARGE:  </p>
  </body></notes>
      </species>
      <species boundaryCondition="false" id="M_met_DASH_L_c">
<notes><body xmlns="http://www.w3.org/1999/xhtml">
     <p>CHARGE:  </p>
  </body></notes>
      </species>
      <species boundaryCondition="false" id="M_met_DASH_D_c">
<notes><body xmlns="http://www.w3.org/1999/xhtml">
     <p>CHARGE:  </p>
  </body></notes>
      </species>
      <species boundaryCondition="false" id="M_5mthf_c">
<notes><body xmlns="http://www.w3.org/1999/xhtml">
     <p>CHARGE:  </p>
  </body></notes>
      </species>
      <species boundaryCondition="false" id="M_mi1p_DASH_D_c">
<notes><body xmlns="http://www.w3.org/1999/xhtml">
     <p>CHARGE:  </p>
  </body></notes>
      </species>
      <species boundaryCondition="false" id="M_mmcoa_DASH_S_c">
<notes><body xmlns="http://www.w3.org/1999/xhtml">
     <p>CHARGE:  </p>
  </body></notes>
      </species>
      <species boundaryCondition="false" id="M_mmcoa_DASH_R_c">
<notes><body xmlns="http://www.w3.org/1999/xhtml">
     <p>CHARGE:  </p>
  </body></notes>
      </species>
      <species boundaryCondition="false" id="M_lipidA_c">
<notes><body xmlns="http://www.w3.org/1999/xhtml">
     <p>CHARGE:  </p>
  </body></notes>
      </species>
      <species boundaryCondition="false" id="M_kdolipid4_c">
<notes><body xmlns="http://www.w3.org/1999/xhtml">
     <p>CHARGE:  </p>
  </body></notes>
      </species>
      <species boundaryCondition="false" id="M_5mta_c">
<notes><body xmlns="http://www.w3.org/1999/xhtml">
     <p>CHARGE:  </p>
  </body></notes>
      </species>
      <species boundaryCondition="false" id="M_5mtr_c">
<notes><body xmlns="http://www.w3.org/1999/xhtml">
     <p>CHARGE:  </p>
  </body></notes>
      </species>
      <species boundaryCondition="false" id="M_methf_c">
<notes><body xmlns="http://www.w3.org/1999/xhtml">
     <p>CHARGE:  </p>
  </body></notes>
      </species>
      <species boundaryCondition="false" id="M_5mdr1p_c">
<notes><body xmlns="http://www.w3.org/1999/xhtml">
     <p>CHARGE:  </p>
  </body></notes>
      </species>
      <species boundaryCondition="false" id="M_nac_c">
<notes><body xmlns="http://www.w3.org/1999/xhtml">
     <p>CHARGE:  </p>
  </body></notes>
      </species>
      <species boundaryCondition="false" id="M_nmn_c">
<notes><body xmlns="http://www.w3.org/1999/xhtml">
     <p>CHARGE:  </p>
  </body></notes>
      </species>
      <species boundaryCondition="false" id="M_dnad_c">
<notes><body xmlns="http://www.w3.org/1999/xhtml">
     <p>CHARGE:  </p>
  </body></notes>
      </species>
      <species boundaryCondition="false" id="M_nicrnt_c">
<notes><body xmlns="http://www.w3.org/1999/xhtml">
     <p>CHARGE:  </p>
  </body></notes>
      </species>
      <species boundaryCondition="false" id="M_dgtp_c">
<notes><body xmlns="http://www.w3.org/1999/xhtml">
     <p>CHARGE:  </p>
  </body></notes>
      </species>
      <species boundaryCondition="false" id="M_dudp_c">
<notes><body xmlns="http://www.w3.org/1999/xhtml">
     <p>CHARGE:  </p>
  </body></notes>
      </species>
      <species boundaryCondition="false" id="M_datp_c">
<notes><body xmlns="http://www.w3.org/1999/xhtml">
     <p>CHARGE:  </p>
  </body></notes>
      </species>
      <species boundaryCondition="false" id="M_ncam_c">
<notes><body xmlns="http://www.w3.org/1999/xhtml">
     <p>CHARGE:  </p>
  </body></notes>
      </species>
      <species boundaryCondition="false" id="M_dmbzid_c">
<notes><body xmlns="http://www.w3.org/1999/xhtml">
     <p>CHARGE:  </p>
  </body></notes>
      </species>
      <species boundaryCondition="false" id="M_5prdmbz_c">
<notes><body xmlns="http://www.w3.org/1999/xhtml">
     <p>CHARGE:  </p>
  </body></notes>
      </species>
      <species boundaryCondition="false" id="M_quln_c">
<notes><body xmlns="http://www.w3.org/1999/xhtml">
     <p>CHARGE:  </p>
  </body></notes>
      </species>
      <species boundaryCondition="false" id="M_no2_c">
<notes><body xmlns="http://www.w3.org/1999/xhtml">
     <p>CHARGE:  </p>
  </body></notes>
      </species>
      <species boundaryCondition="false" id="M_no3_c">
<notes><body xmlns="http://www.w3.org/1999/xhtml">
     <p>CHARGE:  </p>
  </body></notes>
      </species>
      <species boundaryCondition="false" id="M_sbzcoa_c">
<notes><body xmlns="http://www.w3.org/1999/xhtml">
     <p>CHARGE:  </p>
  </body></notes>
      </species>
      <species boundaryCondition="false" id="M_xtsn_c">
<notes><body xmlns="http://www.w3.org/1999/xhtml">
     <p>CHARGE:  </p>
  </body></notes>
      </species>
      <species boundaryCondition="false" id="M_thymd_c">
<notes><body xmlns="http://www.w3.org/1999/xhtml">
     <p>CHARGE:  </p>
  </body></notes>
      </species>
      <species boundaryCondition="false" id="M_pppi_c">
<notes><body xmlns="http://www.w3.org/1999/xhtml">
     <p>CHARGE:  </p>
  </body></notes>
      </species>
      <species boundaryCondition="false" id="M_ohpb_c">
<notes><body xmlns="http://www.w3.org/1999/xhtml">
     <p>CHARGE:  </p>
  </body></notes>
      </species>
      <species boundaryCondition="false" id="M_2ohph_c">
<notes><body xmlns="http://www.w3.org/1999/xhtml">
     <p>CHARGE:  </p>
  </body></notes>
      </species>
      <species boundaryCondition="false" id="M_2omph_c">
<notes><body xmlns="http://www.w3.org/1999/xhtml">
     <p>CHARGE:  </p>
  </body></notes>
      </species>
      <species boundaryCondition="false" id="M_2ombzl_c">
<notes><body xmlns="http://www.w3.org/1999/xhtml">
     <p>CHARGE:  </p>
  </body></notes>
      </species>
      <species boundaryCondition="false" id="M_2ommbl_c">
<notes><body xmlns="http://www.w3.org/1999/xhtml">
     <p>CHARGE:  </p>
  </body></notes>
      </species>
      <species boundaryCondition="false" id="M_orot5p_c">
<notes><body xmlns="http://www.w3.org/1999/xhtml">
     <p>CHARGE:  </p>
  </body></notes>
      </species>
      <species boundaryCondition="false" id="M_2oph_c">
<notes><body xmlns="http://www.w3.org/1999/xhtml">
     <p>CHARGE:  </p>
  </body></notes>
      </species>
      <species boundaryCondition="false" id="M_thmpp_c">
<notes><body xmlns="http://www.w3.org/1999/xhtml">
     <p>CHARGE:  </p>
  </body></notes>
      </species>
      <species boundaryCondition="false" id="M_ssaltpp_c">
<notes><body xmlns="http://www.w3.org/1999/xhtml">
     <p>CHARGE:  </p>
  </body></notes>
      </species>
      <species boundaryCondition="false" id="M_pro_DASH_L_c">
<notes><body xmlns="http://www.w3.org/1999/xhtml">
     <p>CHARGE:  </p>
  </body></notes>
      </species>
      <species boundaryCondition="false" id="M_phaccoa_c">
<notes><body xmlns="http://www.w3.org/1999/xhtml">
     <p>CHARGE:  </p>
  </body></notes>
      </species>
      <species boundaryCondition="false" id="M_pnto_DASH_R_c">
<notes><body xmlns="http://www.w3.org/1999/xhtml">
     <p>CHARGE:  </p>
  </body></notes>
      </species>
      <species boundaryCondition="false" id="M_ugmda_c">
<notes><body xmlns="http://www.w3.org/1999/xhtml">
     <p>CHARGE:  </p>
  </body></notes>
      </species>
      <species boundaryCondition="false" id="M_uagmda_c">
<notes><body xmlns="http://www.w3.org/1999/xhtml">
     <p>CHARGE:  </p>
  </body></notes>
      </species>
      <species boundaryCondition="false" id="M_trdrd_c">
<notes><body xmlns="http://www.w3.org/1999/xhtml">
     <p>CHARGE:  </p>
  </body></notes>
      </species>
      <species boundaryCondition="false" id="M_trdox_c">
<notes><body xmlns="http://www.w3.org/1999/xhtml">
     <p>CHARGE:  </p>
  </body></notes>
      </species>
      <species boundaryCondition="false" id="M_pdx5p_c">
<notes><body xmlns="http://www.w3.org/1999/xhtml">
     <p>CHARGE:  </p>
  </body></notes>
      </species>
      <species boundaryCondition="false" id="M_pydxn_c">
<notes><body xmlns="http://www.w3.org/1999/xhtml">
     <p>CHARGE:  </p>
  </body></notes>
      </species>
      <species boundaryCondition="false" id="M_peamn_c">
<notes><body xmlns="http://www.w3.org/1999/xhtml">
     <p>CHARGE:  </p>
  </body></notes>
      </species>
      <species boundaryCondition="false" id="M_pe_EC_c">
<notes><body xmlns="http://www.w3.org/1999/xhtml">
     <p>CHARGE:  </p>
  </body></notes>
      </species>
      <species boundaryCondition="false" id="M_tagdp_DASH_D_c">
<notes><body xmlns="http://www.w3.org/1999/xhtml">
     <p>CHARGE:  </p>
  </body></notes>
      </species>
      <species boundaryCondition="false" id="M_3php_c">
<notes><body xmlns="http://www.w3.org/1999/xhtml">
     <p>CHARGE:  </p>
  </body></notes>
      </species>
      <species boundaryCondition="false" id="M_2pglyc_c">
<notes><body xmlns="http://www.w3.org/1999/xhtml">
     <p>CHARGE:  </p>
  </body></notes>
      </species>
      <species boundaryCondition="false" id="M_pgp_EC_c">
<notes><body xmlns="http://www.w3.org/1999/xhtml">
     <p>CHARGE:  </p>
  </body></notes>
      </species>
      <species boundaryCondition="false" id="M_phe_DASH_L_c">
<notes><body xmlns="http://www.w3.org/1999/xhtml">
     <p>CHARGE:  </p>
  </body></notes>
      </species>
      <species boundaryCondition="false" id="M_phpyr_c">
<notes><body xmlns="http://www.w3.org/1999/xhtml">
     <p>CHARGE:  </p>
  </body></notes>
      </species>
      <species boundaryCondition="false" id="M_pc_EC_c">
<notes><body xmlns="http://www.w3.org/1999/xhtml">
     <p>CHARGE:  </p>
  </body></notes>
      </species>
      <species boundaryCondition="false" id="M_4r5au_c">
<notes><body xmlns="http://www.w3.org/1999/xhtml">
     <p>CHARGE:  </p>
  </body></notes>
      </species>
      <species boundaryCondition="false" id="M_2mahmp_c">
<notes><body xmlns="http://www.w3.org/1999/xhtml">
     <p>CHARGE:  </p>
  </body></notes>
      </species>
      <species boundaryCondition="false" id="M_4ppan_c">
<notes><body xmlns="http://www.w3.org/1999/xhtml">
     <p>CHARGE:  </p>
  </body></notes>
      </species>
      <species boundaryCondition="false" id="M_ppap_c">
<notes><body xmlns="http://www.w3.org/1999/xhtml">
     <p>CHARGE:  </p>
  </body></notes>
      </species>
      <species boundaryCondition="false" id="M_4ppcys_c">
<notes><body xmlns="http://www.w3.org/1999/xhtml">
     <p>CHARGE:  </p>
  </body></notes>
      </species>
      <species boundaryCondition="false" id="M_pan4p_c">
<notes><body xmlns="http://www.w3.org/1999/xhtml">
     <p>CHARGE:  </p>
  </body></notes>
      </species>
      <species boundaryCondition="false" id="M_r1p_c">
<notes><body xmlns="http://www.w3.org/1999/xhtml">
     <p>CHARGE:  </p>
  </body></notes>
      </species>
      <species boundaryCondition="false" id="M_34hpp_c">
<notes><body xmlns="http://www.w3.org/1999/xhtml">
     <p>CHARGE:  </p>
  </body></notes>
      </species>
      <species boundaryCondition="false" id="M_pppn_c">
<notes><body xmlns="http://www.w3.org/1999/xhtml">
     <p>CHARGE:  </p>
  </body></notes>
      </species>
      <species boundaryCondition="false" id="M_uaagmda_c">
<notes><body xmlns="http://www.w3.org/1999/xhtml">
     <p>CHARGE:  </p>
  </body></notes>
      </species>
      <species boundaryCondition="false" id="M_peptido_EC_c">
<notes><body xmlns="http://www.w3.org/1999/xhtml">
     <p>CHARGE:  </p>
  </body></notes>
      </species>
      <species boundaryCondition="false" id="M_fpram_c">
<notes><body xmlns="http://www.w3.org/1999/xhtml">
     <p>CHARGE:  </p>
  </body></notes>
      </species>
      <species boundaryCondition="false" id="M_prbamp_c">
<notes><body xmlns="http://www.w3.org/1999/xhtml">
     <p>CHARGE:  </p>
  </body></notes>
      </species>
      <species boundaryCondition="false" id="M_prfp_c">
<notes><body xmlns="http://www.w3.org/1999/xhtml">
     <p>CHARGE:  </p>
  </body></notes>
      </species>
      <species boundaryCondition="false" id="M_skm5p_c">
<notes><body xmlns="http://www.w3.org/1999/xhtml">
     <p>CHARGE:  </p>
  </body></notes>
      </species>
      <species boundaryCondition="false" id="M_ps_EC_c">
<notes><body xmlns="http://www.w3.org/1999/xhtml">
     <p>CHARGE:  </p>
  </body></notes>
      </species>
      <species boundaryCondition="false" id="M_pser_DASH_L_c">
<notes><body xmlns="http://www.w3.org/1999/xhtml">
     <p>CHARGE:  </p>
  </body></notes>
      </species>
      <species boundaryCondition="false" id="M_pydx_c">
<notes><body xmlns="http://www.w3.org/1999/xhtml">
     <p>CHARGE:  </p>
  </body></notes>
      </species>
      <species boundaryCondition="false" id="M_ribflv_c">
<notes><body xmlns="http://www.w3.org/1999/xhtml">
     <p>CHARGE:  </p>
  </body></notes>
      </species>
      <species boundaryCondition="false" id="M_dmlz_c">
<notes><body xmlns="http://www.w3.org/1999/xhtml">
     <p>CHARGE:  </p>
  </body></notes>
      </species>
      <species boundaryCondition="false" id="M_rib_DASH_D_c">
<notes><body xmlns="http://www.w3.org/1999/xhtml">
     <p>CHARGE:  </p>
  </body></notes>
      </species>
      <species boundaryCondition="false" id="M_ru5p_DASH_L_c">
<notes><body xmlns="http://www.w3.org/1999/xhtml">
     <p>CHARGE:  </p>
  </body></notes>
      </species>
      <species boundaryCondition="false" id="M_xu5p_DASH_D_c">
<notes><body xmlns="http://www.w3.org/1999/xhtml">
     <p>CHARGE:  </p>
  </body></notes>
      </species>
      <species boundaryCondition="false" id="M_rmn_c">
<notes><body xmlns="http://www.w3.org/1999/xhtml">
     <p>CHARGE:  </p>
  </body></notes>
      </species>
      <species boundaryCondition="false" id="M_rml_c">
<notes><body xmlns="http://www.w3.org/1999/xhtml">
     <p>CHARGE:  </p>
  </body></notes>
      </species>
      <species boundaryCondition="false" id="M_rml1p_c">
<notes><body xmlns="http://www.w3.org/1999/xhtml">
     <p>CHARGE:  </p>
  </body></notes>
      </species>
      <species boundaryCondition="false" id="M_s7p_c">
<notes><body xmlns="http://www.w3.org/1999/xhtml">
     <p>CHARGE:  </p>
  </body></notes>
      </species>
      <species boundaryCondition="false" id="M_sucorn_c">
<notes><body xmlns="http://www.w3.org/1999/xhtml">
     <p>CHARGE:  </p>
  </body></notes>
      </species>
      <species boundaryCondition="false" id="M_so4_c">
<notes><body xmlns="http://www.w3.org/1999/xhtml">
     <p>CHARGE:  </p>
  </body></notes>
      </species>
      <species boundaryCondition="false" id="M_sbt6p_c">
<notes><body xmlns="http://www.w3.org/1999/xhtml">
     <p>CHARGE:  </p>
  </body></notes>
      </species>
      <species boundaryCondition="false" id="M_sl26da_c">
<notes><body xmlns="http://www.w3.org/1999/xhtml">
     <p>CHARGE:  </p>
  </body></notes>
      </species>
      <species boundaryCondition="false" id="M_sl2a6o_c">
<notes><body xmlns="http://www.w3.org/1999/xhtml">
     <p>CHARGE:  </p>
  </body></notes>
      </species>
      <species boundaryCondition="false" id="M_seln_c">
<notes><body xmlns="http://www.w3.org/1999/xhtml">
     <p>CHARGE:  </p>
  </body></notes>
      </species>
      <species boundaryCondition="false" id="M_selnp_c">
<notes><body xmlns="http://www.w3.org/1999/xhtml">
     <p>CHARGE:  </p>
  </body></notes>
      </species>
      <species boundaryCondition="false" id="M_sucglu_c">
<notes><body xmlns="http://www.w3.org/1999/xhtml">
     <p>CHARGE:  </p>
  </body></notes>
      </species>
      <species boundaryCondition="false" id="M_sucgsa_c">
<notes><body xmlns="http://www.w3.org/1999/xhtml">
     <p>CHARGE:  </p>
  </body></notes>
      </species>
      <species boundaryCondition="false" id="M_2shchc_c">
<notes><body xmlns="http://www.w3.org/1999/xhtml">
     <p>CHARGE:  </p>
  </body></notes>
      </species>
      <species boundaryCondition="false" id="M_dscl_c">
<notes><body xmlns="http://www.w3.org/1999/xhtml">
     <p>CHARGE:  </p>
  </body></notes>
      </species>
      <species boundaryCondition="false" id="M_scl_c">
<notes><body xmlns="http://www.w3.org/1999/xhtml">
     <p>CHARGE:  </p>
  </body></notes>
      </species>
      <species boundaryCondition="false" id="M_sheme_c">
<notes><body xmlns="http://www.w3.org/1999/xhtml">
     <p>CHARGE:  </p>
  </body></notes>
      </species>
      <species boundaryCondition="false" id="M_skm_c">
<notes><body xmlns="http://www.w3.org/1999/xhtml">
     <p>CHARGE:  </p>
  </body></notes>
      </species>
      <species boundaryCondition="false" id="M_N1aspmd_c">
<notes><body xmlns="http://www.w3.org/1999/xhtml">
     <p>CHARGE:  </p>
  </body></notes>
      </species>
      <species boundaryCondition="false" id="M_n8aspmd_c">
<notes><body xmlns="http://www.w3.org/1999/xhtml">
     <p>CHARGE:  </p>
  </body></notes>
      </species>
      <species boundaryCondition="false" id="M_o2s_c">
<notes><body xmlns="http://www.w3.org/1999/xhtml">
     <p>CHARGE:  </p>
  </body></notes>
      </species>
      <species boundaryCondition="false" id="M_sucbz_c">
<notes><body xmlns="http://www.w3.org/1999/xhtml">
     <p>CHARGE:  </p>
  </body></notes>
      </species>
      <species boundaryCondition="false" id="M_tartr_DASH_L_c">
<notes><body xmlns="http://www.w3.org/1999/xhtml">
     <p>CHARGE:  </p>
  </body></notes>
      </species>
      <species boundaryCondition="false" id="M_taur_c">
<notes><body xmlns="http://www.w3.org/1999/xhtml">
     <p>CHARGE:  </p>
  </body></notes>
      </species>
      <species boundaryCondition="false" id="M_aacald_c">
<notes><body xmlns="http://www.w3.org/1999/xhtml">
     <p>CHARGE:  </p>
  </body></notes>
      </species>
      <species boundaryCondition="false" id="M_dtdp4addg_c">
<notes><body xmlns="http://www.w3.org/1999/xhtml">
     <p>CHARGE:  </p>
  </body></notes>
      </species>
      <species boundaryCondition="false" id="M_dtdp4d6dg_c">
<notes><body xmlns="http://www.w3.org/1999/xhtml">
     <p>CHARGE:  </p>
  </body></notes>
      </species>
      <species boundaryCondition="false" id="M_dtdp4d6dm_c">
<notes><body xmlns="http://www.w3.org/1999/xhtml">
     <p>CHARGE:  </p>
  </body></notes>
      </species>
      <species boundaryCondition="false" id="M_dtdprmn_c">
<notes><body xmlns="http://www.w3.org/1999/xhtml">
     <p>CHARGE:  </p>
  </body></notes>
      </species>
      <species boundaryCondition="false" id="M_thm_c">
<notes><body xmlns="http://www.w3.org/1999/xhtml">
     <p>CHARGE:  </p>
  </body></notes>
      </species>
      <species boundaryCondition="false" id="M_thr_DASH_L_c">
<notes><body xmlns="http://www.w3.org/1999/xhtml">
     <p>CHARGE:  </p>
  </body></notes>
      </species>
      <species boundaryCondition="false" id="M_tyr_DASH_L_c">
<notes><body xmlns="http://www.w3.org/1999/xhtml">
     <p>CHARGE:  </p>
  </body></notes>
      </species>
      <species boundaryCondition="false" id="M_4hba_c">
<notes><body xmlns="http://www.w3.org/1999/xhtml">
     <p>CHARGE:  </p>
  </body></notes>
      </species>
      <species boundaryCondition="false" id="M_tmao_c">
<notes><body xmlns="http://www.w3.org/1999/xhtml">
     <p>CHARGE:  </p>
  </body></notes>
      </species>
      <species boundaryCondition="false" id="M_tma_c">
<notes><body xmlns="http://www.w3.org/1999/xhtml">
     <p>CHARGE:  </p>
  </body></notes>
      </species>
      <species boundaryCondition="false" id="M_thym_c">
<notes><body xmlns="http://www.w3.org/1999/xhtml">
     <p>CHARGE:  </p>
  </body></notes>
      </species>
      <species boundaryCondition="false" id="M_thmmp_c">
<notes><body xmlns="http://www.w3.org/1999/xhtml">
     <p>CHARGE:  </p>
  </body></notes>
      </species>
      <species boundaryCondition="false" id="M_tre6p_c">
<notes><body xmlns="http://www.w3.org/1999/xhtml">
     <p>CHARGE:  </p>
  </body></notes>
      </species>
      <species boundaryCondition="false" id="M_tre_c">
<notes><body xmlns="http://www.w3.org/1999/xhtml">
     <p>CHARGE:  </p>
  </body></notes>
      </species>
      <species boundaryCondition="false" id="M_trp_DASH_L_c">
<notes><body xmlns="http://www.w3.org/1999/xhtml">
     <p>CHARGE:  </p>
  </body></notes>
      </species>
      <species boundaryCondition="false" id="M_u3hga_c">
<notes><body xmlns="http://www.w3.org/1999/xhtml">
     <p>CHARGE:  </p>
  </body></notes>
      </species>
      <species boundaryCondition="false" id="M_uamag_c">
<notes><body xmlns="http://www.w3.org/1999/xhtml">
     <p>CHARGE:  </p>
  </body></notes>
      </species>
      <species boundaryCondition="false" id="M_ugmd_c">
<notes><body xmlns="http://www.w3.org/1999/xhtml">
     <p>CHARGE:  </p>
  </body></notes>
      </species>
      <species boundaryCondition="false" id="M_uacmam_c">
<notes><body xmlns="http://www.w3.org/1999/xhtml">
     <p>CHARGE:  </p>
  </body></notes>
      </species>
      <species boundaryCondition="false" id="M_u3aga_c">
<notes><body xmlns="http://www.w3.org/1999/xhtml">
     <p>CHARGE:  </p>
  </body></notes>
      </species>
      <species boundaryCondition="false" id="M_uaccg_c">
<notes><body xmlns="http://www.w3.org/1999/xhtml">
     <p>CHARGE:  </p>
  </body></notes>
      </species>
      <species boundaryCondition="false" id="M_uama_c">
<notes><body xmlns="http://www.w3.org/1999/xhtml">
     <p>CHARGE:  </p>
  </body></notes>
      </species>
      <species boundaryCondition="false" id="M_uamr_c">
<notes><body xmlns="http://www.w3.org/1999/xhtml">
     <p>CHARGE:  </p>
  </body></notes>
      </species>
      <species boundaryCondition="false" id="M_udpgal_c">
<notes><body xmlns="http://www.w3.org/1999/xhtml">
     <p>CHARGE:  </p>
  </body></notes>
      </species>
      <species boundaryCondition="false" id="M_udpgalfur_c">
<notes><body xmlns="http://www.w3.org/1999/xhtml">
     <p>CHARGE:  </p>
  </body></notes>
      </species>
      <species boundaryCondition="false" id="M_udpglcur_c">
<notes><body xmlns="http://www.w3.org/1999/xhtml">
     <p>CHARGE:  </p>
  </body></notes>
      </species>
      <species boundaryCondition="false" id="M_uppg3_c">
<notes><body xmlns="http://www.w3.org/1999/xhtml">
     <p>CHARGE:  </p>
  </body></notes>
      </species>
      <species boundaryCondition="false" id="M_val_DASH_L_c">
<notes><body xmlns="http://www.w3.org/1999/xhtml">
     <p>CHARGE:  </p>
  </body></notes>
      </species>
      <species boundaryCondition="false" id="M_xyl_DASH_D_c">
<notes><body xmlns="http://www.w3.org/1999/xhtml">
     <p>CHARGE:  </p>
  </body></notes>
      </species>
      <species boundaryCondition="false" id="M_xylu_DASH_D_c">
<notes><body xmlns="http://www.w3.org/1999/xhtml">
     <p>CHARGE:  </p>
  </body></notes>
      </species>
    </listOfSpecies>
    <listOfReactions>
      <reaction id="R_12PPDt" reversible="true">
<notes><body xmlns="http://www.w3.org/1999/xhtml">
     <p>GENE_ASSOCIATION: </p>
  
     <p>PROTEIN_ASSOCIATION: </p>
  
     <p>SUBSYSTEM: </p>
  
     <p>PROTEIN_CLASS: </p>
  
     <p>SYNTHETIC_OBJECTIVE: 0.0</p>
  
     <p>Present: 1</p>
  
     <p>Knockout cost: 0</p>
  
     <p>Knockin cost: 0</p>
  </body></notes>
              <listOfReactants>
          <speciesReference species="M_12ppd_DASH_S_e" stoichiometry="1"/>
        </listOfReactants>
        <listOfProducts>
          <speciesReference species="M_12ppd_DASH_S_c" stoichiometry="1"/>
        </listOfProducts>
        <kineticLaw>
          <math xmlns="http://www.w3.org/1998/Math/MathML">          
            <apply>
              <ci> FLUX_VALUE </ci>
            </apply>
          </math>
                  <listOfParameters>
            <parameter id="LOWER_BOUND" units="mmol_per_gDW_per_hr" value="-INF"/>
            <parameter id="UPPER_BOUND" units="mmol_per_gDW_per_hr" value="INF"/>
            <parameter value="0" id="OBJECTIVE_COEFFICIENT"/>
            <parameter id="FLUX_VALUE" units="mmol_per_gDW_per_hr" value="0"/>
            <parameter value="0" id="REDUCED_COST"/>
          </listOfParameters>
        </kineticLaw>
      </reaction>
      <reaction id="R_2DGLCNRx" reversible="false">
<notes><body xmlns="http://www.w3.org/1999/xhtml">
     <p>GENE_ASSOCIATION: (b3553)</p>
  
     <p>PROTEIN_ASSOCIATION: </p>
  
     <p>SUBSYSTEM: </p>
  
     <p>PROTEIN_CLASS: </p>
  
     <p>SYNTHETIC_OBJECTIVE: 0.0</p>
  
     <p>Present: 1</p>
  
     <p>Knockout cost: 0</p>
  
     <p>Knockin cost: 0</p>
  </body></notes>
              <listOfReactants>
          <speciesReference species="M_2dhglcn_c" stoichiometry="1"/>
          <speciesReference species="M_h_c" stoichiometry="1"/>
          <speciesReference species="M_nadh_c" stoichiometry="1"/>
        </listOfReactants>
        <listOfProducts>
          <speciesReference species="M_glcn_c" stoichiometry="1"/>
          <speciesReference species="M_nad_c" stoichiometry="1"/>
        </listOfProducts>
        <kineticLaw>
          <math xmlns="http://www.w3.org/1998/Math/MathML">          
            <apply>
              <ci> FLUX_VALUE </ci>
            </apply>
          </math>
                  <listOfParameters>
            <parameter id="LOWER_BOUND" units="mmol_per_gDW_per_hr" value="0"/>
            <parameter id="UPPER_BOUND" units="mmol_per_gDW_per_hr" value="INF"/>
            <parameter value="0" id="OBJECTIVE_COEFFICIENT"/>
            <parameter id="FLUX_VALUE" units="mmol_per_gDW_per_hr" value="0"/>
            <parameter value="0" id="REDUCED_COST"/>
          </listOfParameters>
        </kineticLaw>
      </reaction>
      <reaction id="R_2DGLCNRy" reversible="false">
<notes><body xmlns="http://www.w3.org/1999/xhtml">
     <p>GENE_ASSOCIATION: (b3553)</p>
  
     <p>PROTEIN_ASSOCIATION: </p>
  
     <p>SUBSYSTEM: </p>
  
     <p>PROTEIN_CLASS: </p>
  
     <p>SYNTHETIC_OBJECTIVE: 0.0</p>
  
     <p>Present: 1</p>
  
     <p>Knockout cost: 0</p>
  
     <p>Knockin cost: 0</p>
  </body></notes>
              <listOfReactants>
          <speciesReference species="M_2dhglcn_c" stoichiometry="1"/>
          <speciesReference species="M_h_c" stoichiometry="1"/>
          <speciesReference species="M_nadph_c" stoichiometry="1"/>
        </listOfReactants>
        <listOfProducts>
          <speciesReference species="M_glcn_c" stoichiometry="1"/>
          <speciesReference species="M_nadp_c" stoichiometry="1"/>
        </listOfProducts>
        <kineticLaw>
          <math xmlns="http://www.w3.org/1998/Math/MathML">          
            <apply>
              <ci> FLUX_VALUE </ci>
            </apply>
          </math>
                  <listOfParameters>
            <parameter id="LOWER_BOUND" units="mmol_per_gDW_per_hr" value="0"/>
            <parameter id="UPPER_BOUND" units="mmol_per_gDW_per_hr" value="INF"/>
            <parameter value="0" id="OBJECTIVE_COEFFICIENT"/>
            <parameter id="FLUX_VALUE" units="mmol_per_gDW_per_hr" value="0"/>
            <parameter value="0" id="REDUCED_COST"/>
          </listOfParameters>
        </kineticLaw>
      </reaction>
      <reaction id="R_2DGULRx" reversible="false">
<notes><body xmlns="http://www.w3.org/1999/xhtml">
     <p>GENE_ASSOCIATION: (b3553)</p>
  
     <p>PROTEIN_ASSOCIATION: </p>
  
     <p>SUBSYSTEM: </p>
  
     <p>PROTEIN_CLASS: </p>
  
     <p>SYNTHETIC_OBJECTIVE: 0.0</p>
  
     <p>Present: 1</p>
  
     <p>Knockout cost: 0</p>
  
     <p>Knockin cost: 0</p>
  </body></notes>
              <listOfReactants>
          <speciesReference species="M_2dhguln_c" stoichiometry="1"/>
          <speciesReference species="M_h_c" stoichiometry="1"/>
          <speciesReference species="M_nadh_c" stoichiometry="1"/>
        </listOfReactants>
        <listOfProducts>
          <speciesReference species="M_idon_DASH_L_c" stoichiometry="1"/>
          <speciesReference species="M_nad_c" stoichiometry="1"/>
        </listOfProducts>
        <kineticLaw>
          <math xmlns="http://www.w3.org/1998/Math/MathML">          
            <apply>
              <ci> FLUX_VALUE </ci>
            </apply>
          </math>
                  <listOfParameters>
            <parameter id="LOWER_BOUND" units="mmol_per_gDW_per_hr" value="0"/>
            <parameter id="UPPER_BOUND" units="mmol_per_gDW_per_hr" value="INF"/>
            <parameter value="0" id="OBJECTIVE_COEFFICIENT"/>
            <parameter id="FLUX_VALUE" units="mmol_per_gDW_per_hr" value="0"/>
            <parameter value="0" id="REDUCED_COST"/>
          </listOfParameters>
        </kineticLaw>
      </reaction>
      <reaction id="R_2DGULRy" reversible="false">
<notes><body xmlns="http://www.w3.org/1999/xhtml">
     <p>GENE_ASSOCIATION: (b3553)</p>
  
     <p>PROTEIN_ASSOCIATION: </p>
  
     <p>SUBSYSTEM: </p>
  
     <p>PROTEIN_CLASS: </p>
  
     <p>SYNTHETIC_OBJECTIVE: 0.0</p>
  
     <p>Present: 1</p>
  
     <p>Knockout cost: 0</p>
  
     <p>Knockin cost: 0</p>
  </body></notes>
              <listOfReactants>
          <speciesReference species="M_2dhguln_c" stoichiometry="1"/>
          <speciesReference species="M_h_c" stoichiometry="1"/>
          <speciesReference species="M_nadph_c" stoichiometry="1"/>
        </listOfReactants>
        <listOfProducts>
          <speciesReference species="M_idon_DASH_L_c" stoichiometry="1"/>
          <speciesReference species="M_nadp_c" stoichiometry="1"/>
        </listOfProducts>
        <kineticLaw>
          <math xmlns="http://www.w3.org/1998/Math/MathML">          
            <apply>
              <ci> FLUX_VALUE </ci>
            </apply>
          </math>
                  <listOfParameters>
            <parameter id="LOWER_BOUND" units="mmol_per_gDW_per_hr" value="0"/>
            <parameter id="UPPER_BOUND" units="mmol_per_gDW_per_hr" value="INF"/>
            <parameter value="0" id="OBJECTIVE_COEFFICIENT"/>
            <parameter id="FLUX_VALUE" units="mmol_per_gDW_per_hr" value="0"/>
            <parameter value="0" id="REDUCED_COST"/>
          </listOfParameters>
        </kineticLaw>
      </reaction>
      <reaction id="R_3HCINNMH" reversible="false">
<notes><body xmlns="http://www.w3.org/1999/xhtml">
     <p>GENE_ASSOCIATION: (b0347)</p>
  
     <p>PROTEIN_ASSOCIATION: </p>
  
     <p>SUBSYSTEM: </p>
  
     <p>PROTEIN_CLASS: </p>
  
     <p>SYNTHETIC_OBJECTIVE: 0.0</p>
  
     <p>Present: 1</p>
  
     <p>Knockout cost: 0</p>
  
     <p>Knockin cost: 0</p>
  </body></notes>
              <listOfReactants>
          <speciesReference species="M_3hcinnm_c" stoichiometry="1"/>
          <speciesReference species="M_h_c" stoichiometry="1"/>
          <speciesReference species="M_nadh_c" stoichiometry="1"/>
          <speciesReference species="M_o2_c" stoichiometry="1"/>
        </listOfReactants>
        <listOfProducts>
          <speciesReference species="M_dhcinnm_c" stoichiometry="1"/>
          <speciesReference species="M_h2o_c" stoichiometry="1"/>
          <speciesReference species="M_nad_c" stoichiometry="1"/>
        </listOfProducts>
        <kineticLaw>
          <math xmlns="http://www.w3.org/1998/Math/MathML">          
            <apply>
              <ci> FLUX_VALUE </ci>
            </apply>
          </math>
                  <listOfParameters>
            <parameter id="LOWER_BOUND" units="mmol_per_gDW_per_hr" value="0"/>
            <parameter id="UPPER_BOUND" units="mmol_per_gDW_per_hr" value="INF"/>
            <parameter value="0" id="OBJECTIVE_COEFFICIENT"/>
            <parameter id="FLUX_VALUE" units="mmol_per_gDW_per_hr" value="0"/>
            <parameter value="0" id="REDUCED_COST"/>
          </listOfParameters>
        </kineticLaw>
      </reaction>
      <reaction id="R_3HPPPNH" reversible="false">
<notes><body xmlns="http://www.w3.org/1999/xhtml">
     <p>GENE_ASSOCIATION: (b0347)</p>
  
     <p>PROTEIN_ASSOCIATION: </p>
  
     <p>SUBSYSTEM: </p>
  
     <p>PROTEIN_CLASS: </p>
  
     <p>SYNTHETIC_OBJECTIVE: 0.0</p>
  
     <p>Present: 1</p>
  
     <p>Knockout cost: 0</p>
  
     <p>Knockin cost: 0</p>
  </body></notes>
              <listOfReactants>
          <speciesReference species="M_3hpppn_c" stoichiometry="1"/>
          <speciesReference species="M_h_c" stoichiometry="1"/>
          <speciesReference species="M_nadh_c" stoichiometry="1"/>
          <speciesReference species="M_o2_c" stoichiometry="1"/>
        </listOfReactants>
        <listOfProducts>
          <speciesReference species="M_dhpppn_c" stoichiometry="1"/>
          <speciesReference species="M_h2o_c" stoichiometry="1"/>
          <speciesReference species="M_nad_c" stoichiometry="1"/>
        </listOfProducts>
        <kineticLaw>
          <math xmlns="http://www.w3.org/1998/Math/MathML">          
            <apply>
              <ci> FLUX_VALUE </ci>
            </apply>
          </math>
                  <listOfParameters>
            <parameter id="LOWER_BOUND" units="mmol_per_gDW_per_hr" value="0"/>
            <parameter id="UPPER_BOUND" units="mmol_per_gDW_per_hr" value="INF"/>
            <parameter value="0" id="OBJECTIVE_COEFFICIENT"/>
            <parameter id="FLUX_VALUE" units="mmol_per_gDW_per_hr" value="0"/>
            <parameter value="0" id="REDUCED_COST"/>
          </listOfParameters>
        </kineticLaw>
      </reaction>
      <reaction id="R_4HTHRS" reversible="false">
<notes><body xmlns="http://www.w3.org/1999/xhtml">
     <p>GENE_ASSOCIATION: (b0004)</p>
  
     <p>PROTEIN_ASSOCIATION: </p>
  
     <p>SUBSYSTEM: </p>
  
     <p>PROTEIN_CLASS: </p>
  
     <p>SYNTHETIC_OBJECTIVE: 0.0</p>
  
     <p>Present: 1</p>
  
     <p>Knockout cost: 0</p>
  
     <p>Knockin cost: 0</p>
  </body></notes>
              <listOfReactants>
          <speciesReference species="M_h2o_c" stoichiometry="1"/>
          <speciesReference species="M_phthr_c" stoichiometry="1"/>
        </listOfReactants>
        <listOfProducts>
          <speciesReference species="M_4hthr_c" stoichiometry="1"/>
          <speciesReference species="M_pi_c" stoichiometry="1"/>
        </listOfProducts>
        <kineticLaw>
          <math xmlns="http://www.w3.org/1998/Math/MathML">          
            <apply>
              <ci> FLUX_VALUE </ci>
            </apply>
          </math>
                  <listOfParameters>
            <parameter id="LOWER_BOUND" units="mmol_per_gDW_per_hr" value="0"/>
            <parameter id="UPPER_BOUND" units="mmol_per_gDW_per_hr" value="INF"/>
            <parameter value="0" id="OBJECTIVE_COEFFICIENT"/>
            <parameter id="FLUX_VALUE" units="mmol_per_gDW_per_hr" value="0"/>
            <parameter value="0" id="REDUCED_COST"/>
          </listOfParameters>
        </kineticLaw>
      </reaction>
      <reaction id="R_5DGLCNR" reversible="true">
<notes><body xmlns="http://www.w3.org/1999/xhtml">
     <p>GENE_ASSOCIATION: (b4266)</p>
  
     <p>PROTEIN_ASSOCIATION: </p>
  
     <p>SUBSYSTEM: </p>
  
     <p>PROTEIN_CLASS: </p>
  
     <p>SYNTHETIC_OBJECTIVE: 0.0</p>
  
     <p>Present: 1</p>
  
     <p>Knockout cost: 0</p>
  
     <p>Knockin cost: 0</p>
  </body></notes>
              <listOfReactants>
          <speciesReference species="M_5dglcn_c" stoichiometry="1"/>
          <speciesReference species="M_h_c" stoichiometry="1"/>
          <speciesReference species="M_nadph_c" stoichiometry="1"/>
        </listOfReactants>
        <listOfProducts>
          <speciesReference species="M_glcn_c" stoichiometry="1"/>
          <speciesReference species="M_nadp_c" stoichiometry="1"/>
        </listOfProducts>
        <kineticLaw>
          <math xmlns="http://www.w3.org/1998/Math/MathML">          
            <apply>
              <ci> FLUX_VALUE </ci>
            </apply>
          </math>
                  <listOfParameters>
            <parameter id="LOWER_BOUND" units="mmol_per_gDW_per_hr" value="-INF"/>
            <parameter id="UPPER_BOUND" units="mmol_per_gDW_per_hr" value="INF"/>
            <parameter value="0" id="OBJECTIVE_COEFFICIENT"/>
            <parameter id="FLUX_VALUE" units="mmol_per_gDW_per_hr" value="0"/>
            <parameter value="0" id="REDUCED_COST"/>
          </listOfParameters>
        </kineticLaw>
      </reaction>
      <reaction id="R_A5PISO" reversible="true">
<notes><body xmlns="http://www.w3.org/1999/xhtml">
     <p>GENE_ASSOCIATION: </p>
  
     <p>PROTEIN_ASSOCIATION: </p>
  
     <p>SUBSYSTEM: </p>
  
     <p>PROTEIN_CLASS: </p>
  
     <p>SYNTHETIC_OBJECTIVE: 0.0</p>
  
     <p>Present: 1</p>
  
     <p>Knockout cost: 0</p>
  
     <p>Knockin cost: 0</p>
  </body></notes>
              <listOfReactants>
          <speciesReference species="M_ru5p_DASH_D_c" stoichiometry="1"/>
        </listOfReactants>
        <listOfProducts>
          <speciesReference species="M_ara5p_c" stoichiometry="1"/>
        </listOfProducts>
        <kineticLaw>
          <math xmlns="http://www.w3.org/1998/Math/MathML">          
            <apply>
              <ci> FLUX_VALUE </ci>
            </apply>
          </math>
                  <listOfParameters>
            <parameter id="LOWER_BOUND" units="mmol_per_gDW_per_hr" value="-INF"/>
            <parameter id="UPPER_BOUND" units="mmol_per_gDW_per_hr" value="INF"/>
            <parameter value="0" id="OBJECTIVE_COEFFICIENT"/>
            <parameter id="FLUX_VALUE" units="mmol_per_gDW_per_hr" value="0"/>
            <parameter value="0" id="REDUCED_COST"/>
          </listOfParameters>
        </kineticLaw>
      </reaction>
      <reaction id="R_AACPS1" reversible="false">
<notes><body xmlns="http://www.w3.org/1999/xhtml">
     <p>GENE_ASSOCIATION: (b2836)</p>
  
     <p>PROTEIN_ASSOCIATION: </p>
  
     <p>SUBSYSTEM: </p>
  
     <p>PROTEIN_CLASS: </p>
  
     <p>SYNTHETIC_OBJECTIVE: 0.0</p>
  
     <p>Present: 1</p>
  
     <p>Knockout cost: 0</p>
  
     <p>Knockin cost: 0</p>
  </body></notes>
              <listOfReactants>
          <speciesReference species="M_ACP_c" stoichiometry="1"/>
          <speciesReference species="M_atp_c" stoichiometry="1"/>
          <speciesReference species="M_ttdca_c" stoichiometry="1"/>
        </listOfReactants>
        <listOfProducts>
          <speciesReference species="M_amp_c" stoichiometry="1"/>
          <speciesReference species="M_myrsACP_c" stoichiometry="1"/>
          <speciesReference species="M_ppi_c" stoichiometry="1"/>
        </listOfProducts>
        <kineticLaw>
          <math xmlns="http://www.w3.org/1998/Math/MathML">          
            <apply>
              <ci> FLUX_VALUE </ci>
            </apply>
          </math>
                  <listOfParameters>
            <parameter id="LOWER_BOUND" units="mmol_per_gDW_per_hr" value="0"/>
            <parameter id="UPPER_BOUND" units="mmol_per_gDW_per_hr" value="INF"/>
            <parameter value="0" id="OBJECTIVE_COEFFICIENT"/>
            <parameter id="FLUX_VALUE" units="mmol_per_gDW_per_hr" value="0"/>
            <parameter value="0" id="REDUCED_COST"/>
          </listOfParameters>
        </kineticLaw>
      </reaction>
      <reaction id="R_AACPS2" reversible="false">
<notes><body xmlns="http://www.w3.org/1999/xhtml">
     <p>GENE_ASSOCIATION: (b2836)</p>
  
     <p>PROTEIN_ASSOCIATION: </p>
  
     <p>SUBSYSTEM: </p>
  
     <p>PROTEIN_CLASS: </p>
  
     <p>SYNTHETIC_OBJECTIVE: 0.0</p>
  
     <p>Present: 1</p>
  
     <p>Knockout cost: 0</p>
  
     <p>Knockin cost: 0</p>
  </body></notes>
              <listOfReactants>
          <speciesReference species="M_ACP_c" stoichiometry="1"/>
          <speciesReference species="M_atp_c" stoichiometry="1"/>
          <speciesReference species="M_ttdcea_c" stoichiometry="1"/>
        </listOfReactants>
        <listOfProducts>
          <speciesReference species="M_amp_c" stoichiometry="1"/>
          <speciesReference species="M_ppi_c" stoichiometry="1"/>
          <speciesReference species="M_tdeACP_c" stoichiometry="1"/>
        </listOfProducts>
        <kineticLaw>
          <math xmlns="http://www.w3.org/1998/Math/MathML">          
            <apply>
              <ci> FLUX_VALUE </ci>
            </apply>
          </math>
                  <listOfParameters>
            <parameter id="LOWER_BOUND" units="mmol_per_gDW_per_hr" value="0"/>
            <parameter id="UPPER_BOUND" units="mmol_per_gDW_per_hr" value="INF"/>
            <parameter value="0" id="OBJECTIVE_COEFFICIENT"/>
            <parameter id="FLUX_VALUE" units="mmol_per_gDW_per_hr" value="0"/>
            <parameter value="0" id="REDUCED_COST"/>
          </listOfParameters>
        </kineticLaw>
      </reaction>
      <reaction id="R_AACPS3" reversible="false">
<notes><body xmlns="http://www.w3.org/1999/xhtml">
     <p>GENE_ASSOCIATION: (b2836)</p>
  
     <p>PROTEIN_ASSOCIATION: </p>
  
     <p>SUBSYSTEM: </p>
  
     <p>PROTEIN_CLASS: </p>
  
     <p>SYNTHETIC_OBJECTIVE: 0.0</p>
  
     <p>Present: 1</p>
  
     <p>Knockout cost: 0</p>
  
     <p>Knockin cost: 0</p>
  </body></notes>
              <listOfReactants>
          <speciesReference species="M_ACP_c" stoichiometry="1"/>
          <speciesReference species="M_atp_c" stoichiometry="1"/>
          <speciesReference species="M_hdca_c" stoichiometry="1"/>
        </listOfReactants>
        <listOfProducts>
          <speciesReference species="M_amp_c" stoichiometry="1"/>
          <speciesReference species="M_palmACP_c" stoichiometry="1"/>
          <speciesReference species="M_ppi_c" stoichiometry="1"/>
        </listOfProducts>
        <kineticLaw>
          <math xmlns="http://www.w3.org/1998/Math/MathML">          
            <apply>
              <ci> FLUX_VALUE </ci>
            </apply>
          </math>
                  <listOfParameters>
            <parameter id="LOWER_BOUND" units="mmol_per_gDW_per_hr" value="0"/>
            <parameter id="UPPER_BOUND" units="mmol_per_gDW_per_hr" value="INF"/>
            <parameter value="0" id="OBJECTIVE_COEFFICIENT"/>
            <parameter id="FLUX_VALUE" units="mmol_per_gDW_per_hr" value="0"/>
            <parameter value="0" id="REDUCED_COST"/>
          </listOfParameters>
        </kineticLaw>
      </reaction>
      <reaction id="R_AACPS4" reversible="false">
<notes><body xmlns="http://www.w3.org/1999/xhtml">
     <p>GENE_ASSOCIATION: (b2836)</p>
  
     <p>PROTEIN_ASSOCIATION: </p>
  
     <p>SUBSYSTEM: </p>
  
     <p>PROTEIN_CLASS: </p>
  
     <p>SYNTHETIC_OBJECTIVE: 0.0</p>
  
     <p>Present: 1</p>
  
     <p>Knockout cost: 0</p>
  
     <p>Knockin cost: 0</p>
  </body></notes>
              <listOfReactants>
          <speciesReference species="M_ACP_c" stoichiometry="1"/>
          <speciesReference species="M_atp_c" stoichiometry="1"/>
          <speciesReference species="M_hdcea_c" stoichiometry="1"/>
        </listOfReactants>
        <listOfProducts>
          <speciesReference species="M_amp_c" stoichiometry="1"/>
          <speciesReference species="M_hdeACP_c" stoichiometry="1"/>
          <speciesReference species="M_ppi_c" stoichiometry="1"/>
        </listOfProducts>
        <kineticLaw>
          <math xmlns="http://www.w3.org/1998/Math/MathML">          
            <apply>
              <ci> FLUX_VALUE </ci>
            </apply>
          </math>
                  <listOfParameters>
            <parameter id="LOWER_BOUND" units="mmol_per_gDW_per_hr" value="0"/>
            <parameter id="UPPER_BOUND" units="mmol_per_gDW_per_hr" value="INF"/>
            <parameter value="0" id="OBJECTIVE_COEFFICIENT"/>
            <parameter id="FLUX_VALUE" units="mmol_per_gDW_per_hr" value="0"/>
            <parameter value="0" id="REDUCED_COST"/>
          </listOfParameters>
        </kineticLaw>
      </reaction>
      <reaction id="R_AACPS5" reversible="false">
<notes><body xmlns="http://www.w3.org/1999/xhtml">
     <p>GENE_ASSOCIATION: (b2836)</p>
  
     <p>PROTEIN_ASSOCIATION: </p>
  
     <p>SUBSYSTEM: </p>
  
     <p>PROTEIN_CLASS: </p>
  
     <p>SYNTHETIC_OBJECTIVE: 0.0</p>
  
     <p>Present: 1</p>
  
     <p>Knockout cost: 0</p>
  
     <p>Knockin cost: 0</p>
  </body></notes>
              <listOfReactants>
          <speciesReference species="M_ACP_c" stoichiometry="1"/>
          <speciesReference species="M_atp_c" stoichiometry="1"/>
          <speciesReference species="M_ocdcea_c" stoichiometry="1"/>
        </listOfReactants>
        <listOfProducts>
          <speciesReference species="M_amp_c" stoichiometry="1"/>
          <speciesReference species="M_octeACP_c" stoichiometry="1"/>
          <speciesReference species="M_ppi_c" stoichiometry="1"/>
        </listOfProducts>
        <kineticLaw>
          <math xmlns="http://www.w3.org/1998/Math/MathML">          
            <apply>
              <ci> FLUX_VALUE </ci>
            </apply>
          </math>
                  <listOfParameters>
            <parameter id="LOWER_BOUND" units="mmol_per_gDW_per_hr" value="0"/>
            <parameter id="UPPER_BOUND" units="mmol_per_gDW_per_hr" value="INF"/>
            <parameter value="0" id="OBJECTIVE_COEFFICIENT"/>
            <parameter id="FLUX_VALUE" units="mmol_per_gDW_per_hr" value="0"/>
            <parameter value="0" id="REDUCED_COST"/>
          </listOfParameters>
        </kineticLaw>
      </reaction>
      <reaction id="R_AADDGT" reversible="false">
<notes><body xmlns="http://www.w3.org/1999/xhtml">
     <p>GENE_ASSOCIATION: (b3793)</p>
  
     <p>PROTEIN_ASSOCIATION: </p>
  
     <p>SUBSYSTEM: </p>
  
     <p>PROTEIN_CLASS: </p>
  
     <p>SYNTHETIC_OBJECTIVE: 0.0</p>
  
     <p>Present: 1</p>
  
     <p>Knockout cost: 0</p>
  
     <p>Knockin cost: 0</p>
  </body></notes>
              <listOfReactants>
          <speciesReference species="M_dtdp4aaddg_c" stoichiometry="1"/>
          <speciesReference species="M_unagamu_c" stoichiometry="1"/>
        </listOfReactants>
        <listOfProducts>
          <speciesReference species="M_dtdp_c" stoichiometry="1"/>
          <speciesReference species="M_h_c" stoichiometry="1"/>
          <speciesReference species="M_unagamuf_c" stoichiometry="1"/>
        </listOfProducts>
        <kineticLaw>
          <math xmlns="http://www.w3.org/1998/Math/MathML">          
            <apply>
              <ci> FLUX_VALUE </ci>
            </apply>
          </math>
                  <listOfParameters>
            <parameter id="LOWER_BOUND" units="mmol_per_gDW_per_hr" value="0"/>
            <parameter id="UPPER_BOUND" units="mmol_per_gDW_per_hr" value="INF"/>
            <parameter value="0" id="OBJECTIVE_COEFFICIENT"/>
            <parameter id="FLUX_VALUE" units="mmol_per_gDW_per_hr" value="0"/>
            <parameter value="0" id="REDUCED_COST"/>
          </listOfParameters>
        </kineticLaw>
      </reaction>
      <reaction id="R_AB6PGH" reversible="false">
<notes><body xmlns="http://www.w3.org/1999/xhtml">
     <p>GENE_ASSOCIATION: (b2901)</p>
  
     <p>PROTEIN_ASSOCIATION: </p>
  
     <p>SUBSYSTEM: </p>
  
     <p>PROTEIN_CLASS: </p>
  
     <p>SYNTHETIC_OBJECTIVE: 0.0</p>
  
     <p>Present: 1</p>
  
     <p>Knockout cost: 0</p>
  
     <p>Knockin cost: 0</p>
  </body></notes>
              <listOfReactants>
          <speciesReference species="M_arbt6p_c" stoichiometry="1"/>
          <speciesReference species="M_h2o_c" stoichiometry="1"/>
        </listOfReactants>
        <listOfProducts>
          <speciesReference species="M_g6p_c" stoichiometry="1"/>
          <speciesReference species="M_hqn_c" stoichiometry="1"/>
        </listOfProducts>
        <kineticLaw>
          <math xmlns="http://www.w3.org/1998/Math/MathML">          
            <apply>
              <ci> FLUX_VALUE </ci>
            </apply>
          </math>
                  <listOfParameters>
            <parameter id="LOWER_BOUND" units="mmol_per_gDW_per_hr" value="0"/>
            <parameter id="UPPER_BOUND" units="mmol_per_gDW_per_hr" value="INF"/>
            <parameter value="0" id="OBJECTIVE_COEFFICIENT"/>
            <parameter id="FLUX_VALUE" units="mmol_per_gDW_per_hr" value="0"/>
            <parameter value="0" id="REDUCED_COST"/>
          </listOfParameters>
        </kineticLaw>
      </reaction>
      <reaction id="R_ABTA" reversible="false">
<notes><body xmlns="http://www.w3.org/1999/xhtml">
     <p>GENE_ASSOCIATION: (b2662) or (b1302)</p>
  
     <p>PROTEIN_ASSOCIATION: </p>
  
     <p>SUBSYSTEM: </p>
  
     <p>PROTEIN_CLASS: </p>
  
     <p>SYNTHETIC_OBJECTIVE: 0.0</p>
  
     <p>Present: 1</p>
  
     <p>Knockout cost: 0</p>
  
     <p>Knockin cost: 0</p>
  </body></notes>
              <listOfReactants>
          <speciesReference species="M_4abut_c" stoichiometry="1"/>
          <speciesReference species="M_akg_c" stoichiometry="1"/>
        </listOfReactants>
        <listOfProducts>
          <speciesReference species="M_glu_DASH_L_c" stoichiometry="1"/>
          <speciesReference species="M_sucsal_c" stoichiometry="1"/>
        </listOfProducts>
        <kineticLaw>
          <math xmlns="http://www.w3.org/1998/Math/MathML">          
            <apply>
              <ci> FLUX_VALUE </ci>
            </apply>
          </math>
                  <listOfParameters>
            <parameter id="LOWER_BOUND" units="mmol_per_gDW_per_hr" value="0"/>
            <parameter id="UPPER_BOUND" units="mmol_per_gDW_per_hr" value="INF"/>
            <parameter value="0" id="OBJECTIVE_COEFFICIENT"/>
            <parameter id="FLUX_VALUE" units="mmol_per_gDW_per_hr" value="0"/>
            <parameter value="0" id="REDUCED_COST"/>
          </listOfParameters>
        </kineticLaw>
      </reaction>
      <reaction id="R_ABUTD" reversible="false">
<notes><body xmlns="http://www.w3.org/1999/xhtml">
     <p>GENE_ASSOCIATION: </p>
  
     <p>PROTEIN_ASSOCIATION: </p>
  
     <p>SUBSYSTEM: </p>
  
     <p>PROTEIN_CLASS: </p>
  
     <p>SYNTHETIC_OBJECTIVE: 0.0</p>
  
     <p>Present: 1</p>
  
     <p>Knockout cost: 0</p>
  
     <p>Knockin cost: 0</p>
  </body></notes>
              <listOfReactants>
          <speciesReference species="M_4abutn_c" stoichiometry="1"/>
          <speciesReference species="M_h2o_c" stoichiometry="1"/>
          <speciesReference species="M_nad_c" stoichiometry="1"/>
        </listOfReactants>
        <listOfProducts>
          <speciesReference species="M_4abut_c" stoichiometry="1"/>
          <speciesReference species="M_h_c" stoichiometry="2"/>
          <speciesReference species="M_nadh_c" stoichiometry="1"/>
        </listOfProducts>
        <kineticLaw>
          <math xmlns="http://www.w3.org/1998/Math/MathML">          
            <apply>
              <ci> FLUX_VALUE </ci>
            </apply>
          </math>
                  <listOfParameters>
            <parameter id="LOWER_BOUND" units="mmol_per_gDW_per_hr" value="0"/>
            <parameter id="UPPER_BOUND" units="mmol_per_gDW_per_hr" value="INF"/>
            <parameter value="0" id="OBJECTIVE_COEFFICIENT"/>
            <parameter id="FLUX_VALUE" units="mmol_per_gDW_per_hr" value="0"/>
            <parameter value="0" id="REDUCED_COST"/>
          </listOfParameters>
        </kineticLaw>
      </reaction>
      <reaction id="R_ABUTt2" reversible="false">
<notes><body xmlns="http://www.w3.org/1999/xhtml">
     <p>GENE_ASSOCIATION: (b2663)</p>
  
     <p>PROTEIN_ASSOCIATION: </p>
  
     <p>SUBSYSTEM: </p>
  
     <p>PROTEIN_CLASS: </p>
  
     <p>SYNTHETIC_OBJECTIVE: 0.0</p>
  
     <p>Present: 1</p>
  
     <p>Knockout cost: 0</p>
  
     <p>Knockin cost: 0</p>
  </body></notes>
              <listOfReactants>
          <speciesReference species="M_4abut_e" stoichiometry="1"/>
          <speciesReference species="M_h_e" stoichiometry="1"/>
        </listOfReactants>
        <listOfProducts>
          <speciesReference species="M_4abut_c" stoichiometry="1"/>
          <speciesReference species="M_h_c" stoichiometry="1"/>
        </listOfProducts>
        <kineticLaw>
          <math xmlns="http://www.w3.org/1998/Math/MathML">          
            <apply>
              <ci> FLUX_VALUE </ci>
            </apply>
          </math>
                  <listOfParameters>
            <parameter id="LOWER_BOUND" units="mmol_per_gDW_per_hr" value="0"/>
            <parameter id="UPPER_BOUND" units="mmol_per_gDW_per_hr" value="INF"/>
            <parameter value="0" id="OBJECTIVE_COEFFICIENT"/>
            <parameter id="FLUX_VALUE" units="mmol_per_gDW_per_hr" value="0"/>
            <parameter value="0" id="REDUCED_COST"/>
          </listOfParameters>
        </kineticLaw>
      </reaction>
      <reaction id="R_ACACCT" reversible="false">
<notes><body xmlns="http://www.w3.org/1999/xhtml">
     <p>GENE_ASSOCIATION: (b2222 and b2221)</p>
  
     <p>PROTEIN_ASSOCIATION: </p>
  
     <p>SUBSYSTEM: </p>
  
     <p>PROTEIN_CLASS: </p>
  
     <p>SYNTHETIC_OBJECTIVE: 0.0</p>
  
     <p>Present: 1</p>
  
     <p>Knockout cost: 0</p>
  
     <p>Knockin cost: 0</p>
  </body></notes>
              <listOfReactants>
          <speciesReference species="M_acac_c" stoichiometry="1"/>
          <speciesReference species="M_accoa_c" stoichiometry="1"/>
        </listOfReactants>
        <listOfProducts>
          <speciesReference species="M_aacoa_c" stoichiometry="1"/>
          <speciesReference species="M_ac_c" stoichiometry="1"/>
        </listOfProducts>
        <kineticLaw>
          <math xmlns="http://www.w3.org/1998/Math/MathML">          
            <apply>
              <ci> FLUX_VALUE </ci>
            </apply>
          </math>
                  <listOfParameters>
            <parameter id="LOWER_BOUND" units="mmol_per_gDW_per_hr" value="0"/>
            <parameter id="UPPER_BOUND" units="mmol_per_gDW_per_hr" value="INF"/>
            <parameter value="0" id="OBJECTIVE_COEFFICIENT"/>
            <parameter id="FLUX_VALUE" units="mmol_per_gDW_per_hr" value="0"/>
            <parameter value="0" id="REDUCED_COST"/>
          </listOfParameters>
        </kineticLaw>
      </reaction>
      <reaction id="R_ACACT1r" reversible="true">
<notes><body xmlns="http://www.w3.org/1999/xhtml">
     <p>GENE_ASSOCIATION: (b2224)</p>
  
     <p>PROTEIN_ASSOCIATION: </p>
  
     <p>SUBSYSTEM: </p>
  
     <p>PROTEIN_CLASS: </p>
  
     <p>SYNTHETIC_OBJECTIVE: 0.0</p>
  
     <p>Present: 1</p>
  
     <p>Knockout cost: 0</p>
  
     <p>Knockin cost: 0</p>
  </body></notes>
              <listOfReactants>
          <speciesReference species="M_accoa_c" stoichiometry="2"/>
        </listOfReactants>
        <listOfProducts>
          <speciesReference species="M_aacoa_c" stoichiometry="1"/>
          <speciesReference species="M_coa_c" stoichiometry="1"/>
        </listOfProducts>
        <kineticLaw>
          <math xmlns="http://www.w3.org/1998/Math/MathML">          
            <apply>
              <ci> FLUX_VALUE </ci>
            </apply>
          </math>
                  <listOfParameters>
            <parameter id="LOWER_BOUND" units="mmol_per_gDW_per_hr" value="-INF"/>
            <parameter id="UPPER_BOUND" units="mmol_per_gDW_per_hr" value="INF"/>
            <parameter value="0" id="OBJECTIVE_COEFFICIENT"/>
            <parameter id="FLUX_VALUE" units="mmol_per_gDW_per_hr" value="0"/>
            <parameter value="0" id="REDUCED_COST"/>
          </listOfParameters>
        </kineticLaw>
      </reaction>
      <reaction id="R_ACACt2" reversible="true">
<notes><body xmlns="http://www.w3.org/1999/xhtml">
     <p>GENE_ASSOCIATION: (b2223)</p>
  
     <p>PROTEIN_ASSOCIATION: </p>
  
     <p>SUBSYSTEM: </p>
  
     <p>PROTEIN_CLASS: </p>
  
     <p>SYNTHETIC_OBJECTIVE: 0.0</p>
  
     <p>Present: 1</p>
  
     <p>Knockout cost: 0</p>
  
     <p>Knockin cost: 0</p>
  </body></notes>
              <listOfReactants>
          <speciesReference species="M_acac_e" stoichiometry="1"/>
          <speciesReference species="M_h_e" stoichiometry="1"/>
        </listOfReactants>
        <listOfProducts>
          <speciesReference species="M_acac_c" stoichiometry="1"/>
          <speciesReference species="M_h_c" stoichiometry="1"/>
        </listOfProducts>
        <kineticLaw>
          <math xmlns="http://www.w3.org/1998/Math/MathML">          
            <apply>
              <ci> FLUX_VALUE </ci>
            </apply>
          </math>
                  <listOfParameters>
            <parameter id="LOWER_BOUND" units="mmol_per_gDW_per_hr" value="-INF"/>
            <parameter id="UPPER_BOUND" units="mmol_per_gDW_per_hr" value="INF"/>
            <parameter value="0" id="OBJECTIVE_COEFFICIENT"/>
            <parameter id="FLUX_VALUE" units="mmol_per_gDW_per_hr" value="0"/>
            <parameter value="0" id="REDUCED_COST"/>
          </listOfParameters>
        </kineticLaw>
      </reaction>
      <reaction id="R_ACALDi" reversible="false">
<notes><body xmlns="http://www.w3.org/1999/xhtml">
     <p>GENE_ASSOCIATION: (b0351)</p>
  
     <p>PROTEIN_ASSOCIATION: </p>
  
     <p>SUBSYSTEM: </p>
  
     <p>PROTEIN_CLASS: </p>
  
     <p>SYNTHETIC_OBJECTIVE: 0.0</p>
  
     <p>Present: 1</p>
  
     <p>Knockout cost: 0</p>
  
     <p>Knockin cost: 0</p>
  </body></notes>
              <listOfReactants>
          <speciesReference species="M_acald_c" stoichiometry="1"/>
          <speciesReference species="M_coa_c" stoichiometry="1"/>
          <speciesReference species="M_nad_c" stoichiometry="1"/>
        </listOfReactants>
        <listOfProducts>
          <speciesReference species="M_accoa_c" stoichiometry="1"/>
          <speciesReference species="M_h_c" stoichiometry="1"/>
          <speciesReference species="M_nadh_c" stoichiometry="1"/>
        </listOfProducts>
        <kineticLaw>
          <math xmlns="http://www.w3.org/1998/Math/MathML">          
            <apply>
              <ci> FLUX_VALUE </ci>
            </apply>
          </math>
                  <listOfParameters>
            <parameter id="LOWER_BOUND" units="mmol_per_gDW_per_hr" value="0"/>
            <parameter id="UPPER_BOUND" units="mmol_per_gDW_per_hr" value="INF"/>
            <parameter value="0" id="OBJECTIVE_COEFFICIENT"/>
            <parameter id="FLUX_VALUE" units="mmol_per_gDW_per_hr" value="0"/>
            <parameter value="0" id="REDUCED_COST"/>
          </listOfParameters>
        </kineticLaw>
      </reaction>
      <reaction id="R_ACALDt" reversible="true">
<notes><body xmlns="http://www.w3.org/1999/xhtml">
     <p>GENE_ASSOCIATION: </p>
  
     <p>PROTEIN_ASSOCIATION: </p>
  
     <p>SUBSYSTEM: </p>
  
     <p>PROTEIN_CLASS: </p>
  
     <p>SYNTHETIC_OBJECTIVE: 0.0</p>
  
     <p>Present: 1</p>
  
     <p>Knockout cost: 0</p>
  
     <p>Knockin cost: 0</p>
  </body></notes>
              <listOfReactants>
          <speciesReference species="M_acald_e" stoichiometry="1"/>
        </listOfReactants>
        <listOfProducts>
          <speciesReference species="M_acald_c" stoichiometry="1"/>
        </listOfProducts>
        <kineticLaw>
          <math xmlns="http://www.w3.org/1998/Math/MathML">          
            <apply>
              <ci> FLUX_VALUE </ci>
            </apply>
          </math>
                  <listOfParameters>
            <parameter id="LOWER_BOUND" units="mmol_per_gDW_per_hr" value="-INF"/>
            <parameter id="UPPER_BOUND" units="mmol_per_gDW_per_hr" value="INF"/>
            <parameter value="0" id="OBJECTIVE_COEFFICIENT"/>
            <parameter id="FLUX_VALUE" units="mmol_per_gDW_per_hr" value="0"/>
            <parameter value="0" id="REDUCED_COST"/>
          </listOfParameters>
        </kineticLaw>
      </reaction>
      <reaction id="R_ACBIPGT" reversible="false">
<notes><body xmlns="http://www.w3.org/1999/xhtml">
     <p>GENE_ASSOCIATION: (b1993)</p>
  
     <p>PROTEIN_ASSOCIATION: </p>
  
     <p>SUBSYSTEM: </p>
  
     <p>PROTEIN_CLASS: </p>
  
     <p>SYNTHETIC_OBJECTIVE: 0.0</p>
  
     <p>Present: 1</p>
  
     <p>Knockout cost: 0</p>
  
     <p>Knockin cost: 0</p>
  </body></notes>
              <listOfReactants>
          <speciesReference species="M_adocbip_c" stoichiometry="1"/>
          <speciesReference species="M_gtp_c" stoichiometry="1"/>
          <speciesReference species="M_h_c" stoichiometry="1"/>
        </listOfReactants>
        <listOfProducts>
          <speciesReference species="M_agdpcbi_c" stoichiometry="1"/>
          <speciesReference species="M_ppi_c" stoichiometry="1"/>
        </listOfProducts>
        <kineticLaw>
          <math xmlns="http://www.w3.org/1998/Math/MathML">          
            <apply>
              <ci> FLUX_VALUE </ci>
            </apply>
          </math>
                  <listOfParameters>
            <parameter id="LOWER_BOUND" units="mmol_per_gDW_per_hr" value="0"/>
            <parameter id="UPPER_BOUND" units="mmol_per_gDW_per_hr" value="INF"/>
            <parameter value="0" id="OBJECTIVE_COEFFICIENT"/>
            <parameter id="FLUX_VALUE" units="mmol_per_gDW_per_hr" value="0"/>
            <parameter value="0" id="REDUCED_COST"/>
          </listOfParameters>
        </kineticLaw>
      </reaction>
      <reaction id="R_ACCOACr" reversible="true">
<notes><body xmlns="http://www.w3.org/1999/xhtml">
     <p>GENE_ASSOCIATION: (b0185 and b3255 and b3256 and b2316)</p>
  
     <p>PROTEIN_ASSOCIATION: </p>
  
     <p>SUBSYSTEM: </p>
  
     <p>PROTEIN_CLASS: </p>
  
     <p>SYNTHETIC_OBJECTIVE: 0.0</p>
  
     <p>Present: 1</p>
  
     <p>Knockout cost: 0</p>
  
     <p>Knockin cost: 0</p>
  </body></notes>
              <listOfReactants>
          <speciesReference species="M_accoa_c" stoichiometry="1"/>
          <speciesReference species="M_atp_c" stoichiometry="1"/>
          <speciesReference species="M_hco3_c" stoichiometry="1"/>
        </listOfReactants>
        <listOfProducts>
          <speciesReference species="M_adp_c" stoichiometry="1"/>
          <speciesReference species="M_h_c" stoichiometry="1"/>
          <speciesReference species="M_malcoa_c" stoichiometry="1"/>
          <speciesReference species="M_pi_c" stoichiometry="1"/>
        </listOfProducts>
        <kineticLaw>
          <math xmlns="http://www.w3.org/1998/Math/MathML">          
            <apply>
              <ci> FLUX_VALUE </ci>
            </apply>
          </math>
                  <listOfParameters>
            <parameter id="LOWER_BOUND" units="mmol_per_gDW_per_hr" value="-INF"/>
            <parameter id="UPPER_BOUND" units="mmol_per_gDW_per_hr" value="INF"/>
            <parameter value="0" id="OBJECTIVE_COEFFICIENT"/>
            <parameter id="FLUX_VALUE" units="mmol_per_gDW_per_hr" value="0"/>
            <parameter value="0" id="REDUCED_COST"/>
          </listOfParameters>
        </kineticLaw>
      </reaction>
      <reaction id="R_ACCOAL" reversible="false">
<notes><body xmlns="http://www.w3.org/1999/xhtml">
     <p>GENE_ASSOCIATION: (b0335)</p>
  
     <p>PROTEIN_ASSOCIATION: </p>
  
     <p>SUBSYSTEM: </p>
  
     <p>PROTEIN_CLASS: </p>
  
     <p>SYNTHETIC_OBJECTIVE: 0.0</p>
  
     <p>Present: 1</p>
  
     <p>Knockout cost: 0</p>
  
     <p>Knockin cost: 0</p>
  </body></notes>
              <listOfReactants>
          <speciesReference species="M_atp_c" stoichiometry="1"/>
          <speciesReference species="M_coa_c" stoichiometry="1"/>
          <speciesReference species="M_ppa_c" stoichiometry="1"/>
        </listOfReactants>
        <listOfProducts>
          <speciesReference species="M_adp_c" stoichiometry="1"/>
          <speciesReference species="M_pi_c" stoichiometry="1"/>
          <speciesReference species="M_ppcoa_c" stoichiometry="1"/>
        </listOfProducts>
        <kineticLaw>
          <math xmlns="http://www.w3.org/1998/Math/MathML">          
            <apply>
              <ci> FLUX_VALUE </ci>
            </apply>
          </math>
                  <listOfParameters>
            <parameter id="LOWER_BOUND" units="mmol_per_gDW_per_hr" value="0"/>
            <parameter id="UPPER_BOUND" units="mmol_per_gDW_per_hr" value="INF"/>
            <parameter value="0" id="OBJECTIVE_COEFFICIENT"/>
            <parameter id="FLUX_VALUE" units="mmol_per_gDW_per_hr" value="0"/>
            <parameter value="0" id="REDUCED_COST"/>
          </listOfParameters>
        </kineticLaw>
      </reaction>
      <reaction id="R_ACGAMT" reversible="false">
<notes><body xmlns="http://www.w3.org/1999/xhtml">
     <p>GENE_ASSOCIATION: (b3784)</p>
  
     <p>PROTEIN_ASSOCIATION: </p>
  
     <p>SUBSYSTEM: </p>
  
     <p>PROTEIN_CLASS: </p>
  
     <p>SYNTHETIC_OBJECTIVE: 0.0</p>
  
     <p>Present: 1</p>
  
     <p>Knockout cost: 0</p>
  
     <p>Knockin cost: 0</p>
  </body></notes>
              <listOfReactants>
          <speciesReference species="M_uacgam_c" stoichiometry="1"/>
          <speciesReference species="M_udcpp_c" stoichiometry="1"/>
        </listOfReactants>
        <listOfProducts>
          <speciesReference species="M_ump_c" stoichiometry="1"/>
          <speciesReference species="M_unaga_c" stoichiometry="1"/>
        </listOfProducts>
        <kineticLaw>
          <math xmlns="http://www.w3.org/1998/Math/MathML">          
            <apply>
              <ci> FLUX_VALUE </ci>
            </apply>
          </math>
                  <listOfParameters>
            <parameter id="LOWER_BOUND" units="mmol_per_gDW_per_hr" value="0"/>
            <parameter id="UPPER_BOUND" units="mmol_per_gDW_per_hr" value="INF"/>
            <parameter value="0" id="OBJECTIVE_COEFFICIENT"/>
            <parameter id="FLUX_VALUE" units="mmol_per_gDW_per_hr" value="0"/>
            <parameter value="0" id="REDUCED_COST"/>
          </listOfParameters>
        </kineticLaw>
      </reaction>
      <reaction id="R_ACGApts" reversible="false">
<notes><body xmlns="http://www.w3.org/1999/xhtml">
     <p>GENE_ASSOCIATION: (b2415) and (b2417) and (b2416) and (b1101) or (b2415) and (b2416) and (b0679)</p>
  
     <p>PROTEIN_ASSOCIATION: </p>
  
     <p>SUBSYSTEM: </p>
  
     <p>PROTEIN_CLASS: </p>
  
     <p>SYNTHETIC_OBJECTIVE: 0.0</p>
  
     <p>Present: 1</p>
  
     <p>Knockout cost: 0</p>
  
     <p>Knockin cost: 0</p>
  </body></notes>
              <listOfReactants>
          <speciesReference species="M_acgam_e" stoichiometry="1"/>
          <speciesReference species="M_pep_c" stoichiometry="1"/>
        </listOfReactants>
        <listOfProducts>
          <speciesReference species="M_acgam6p_c" stoichiometry="1"/>
          <speciesReference species="M_pyr_c" stoichiometry="1"/>
        </listOfProducts>
        <kineticLaw>
          <math xmlns="http://www.w3.org/1998/Math/MathML">          
            <apply>
              <ci> FLUX_VALUE </ci>
            </apply>
          </math>
                  <listOfParameters>
            <parameter id="LOWER_BOUND" units="mmol_per_gDW_per_hr" value="0"/>
            <parameter id="UPPER_BOUND" units="mmol_per_gDW_per_hr" value="INF"/>
            <parameter value="0" id="OBJECTIVE_COEFFICIENT"/>
            <parameter id="FLUX_VALUE" units="mmol_per_gDW_per_hr" value="0"/>
            <parameter value="0" id="REDUCED_COST"/>
          </listOfParameters>
        </kineticLaw>
      </reaction>
      <reaction id="R_ACGK" reversible="false">
<notes><body xmlns="http://www.w3.org/1999/xhtml">
     <p>GENE_ASSOCIATION: (b3959)</p>
  
     <p>PROTEIN_ASSOCIATION: </p>
  
     <p>SUBSYSTEM: </p>
  
     <p>PROTEIN_CLASS: </p>
  
     <p>SYNTHETIC_OBJECTIVE: 0.0</p>
  
     <p>Present: 1</p>
  
     <p>Knockout cost: 0</p>
  
     <p>Knockin cost: 0</p>
  </body></notes>
              <listOfReactants>
          <speciesReference species="M_acglu_c" stoichiometry="1"/>
          <speciesReference species="M_atp_c" stoichiometry="1"/>
        </listOfReactants>
        <listOfProducts>
          <speciesReference species="M_acg5p_c" stoichiometry="1"/>
          <speciesReference species="M_adp_c" stoichiometry="1"/>
        </listOfProducts>
        <kineticLaw>
          <math xmlns="http://www.w3.org/1998/Math/MathML">          
            <apply>
              <ci> FLUX_VALUE </ci>
            </apply>
          </math>
                  <listOfParameters>
            <parameter id="LOWER_BOUND" units="mmol_per_gDW_per_hr" value="0"/>
            <parameter id="UPPER_BOUND" units="mmol_per_gDW_per_hr" value="INF"/>
            <parameter value="0" id="OBJECTIVE_COEFFICIENT"/>
            <parameter id="FLUX_VALUE" units="mmol_per_gDW_per_hr" value="0"/>
            <parameter value="0" id="REDUCED_COST"/>
          </listOfParameters>
        </kineticLaw>
      </reaction>
      <reaction id="R_ACGS" reversible="false">
<notes><body xmlns="http://www.w3.org/1999/xhtml">
     <p>GENE_ASSOCIATION: (b2818)</p>
  
     <p>PROTEIN_ASSOCIATION: </p>
  
     <p>SUBSYSTEM: </p>
  
     <p>PROTEIN_CLASS: </p>
  
     <p>SYNTHETIC_OBJECTIVE: 0.0</p>
  
     <p>Present: 1</p>
  
     <p>Knockout cost: 0</p>
  
     <p>Knockin cost: 0</p>
  </body></notes>
              <listOfReactants>
          <speciesReference species="M_accoa_c" stoichiometry="1"/>
          <speciesReference species="M_glu_DASH_L_c" stoichiometry="1"/>
        </listOfReactants>
        <listOfProducts>
          <speciesReference species="M_acglu_c" stoichiometry="1"/>
          <speciesReference species="M_coa_c" stoichiometry="1"/>
          <speciesReference species="M_h_c" stoichiometry="1"/>
        </listOfProducts>
        <kineticLaw>
          <math xmlns="http://www.w3.org/1998/Math/MathML">          
            <apply>
              <ci> FLUX_VALUE </ci>
            </apply>
          </math>
                  <listOfParameters>
            <parameter id="LOWER_BOUND" units="mmol_per_gDW_per_hr" value="0"/>
            <parameter id="UPPER_BOUND" units="mmol_per_gDW_per_hr" value="INF"/>
            <parameter value="0" id="OBJECTIVE_COEFFICIENT"/>
            <parameter id="FLUX_VALUE" units="mmol_per_gDW_per_hr" value="0"/>
            <parameter value="0" id="REDUCED_COST"/>
          </listOfParameters>
        </kineticLaw>
      </reaction>
      <reaction id="R_ACHBS" reversible="false">
<notes><body xmlns="http://www.w3.org/1999/xhtml">
     <p>GENE_ASSOCIATION: (b3670 and b3671) or (b0077 and b0078) or (b3768 and b3769 and b3767)</p>
  
     <p>PROTEIN_ASSOCIATION: </p>
  
     <p>SUBSYSTEM: </p>
  
     <p>PROTEIN_CLASS: </p>
  
     <p>SYNTHETIC_OBJECTIVE: 0.0</p>
  
     <p>Present: 1</p>
  
     <p>Knockout cost: 0</p>
  
     <p>Knockin cost: 0</p>
  </body></notes>
              <listOfReactants>
          <speciesReference species="M_2obut_c" stoichiometry="1"/>
          <speciesReference species="M_h_c" stoichiometry="1"/>
          <speciesReference species="M_pyr_c" stoichiometry="1"/>
        </listOfReactants>
        <listOfProducts>
          <speciesReference species="M_2ahbut_c" stoichiometry="1"/>
          <speciesReference species="M_co2_c" stoichiometry="1"/>
        </listOfProducts>
        <kineticLaw>
          <math xmlns="http://www.w3.org/1998/Math/MathML">          
            <apply>
              <ci> FLUX_VALUE </ci>
            </apply>
          </math>
                  <listOfParameters>
            <parameter id="LOWER_BOUND" units="mmol_per_gDW_per_hr" value="0"/>
            <parameter id="UPPER_BOUND" units="mmol_per_gDW_per_hr" value="INF"/>
            <parameter value="0" id="OBJECTIVE_COEFFICIENT"/>
            <parameter id="FLUX_VALUE" units="mmol_per_gDW_per_hr" value="0"/>
            <parameter value="0" id="REDUCED_COST"/>
          </listOfParameters>
        </kineticLaw>
      </reaction>
      <reaction id="R_ACKr" reversible="true">
<notes><body xmlns="http://www.w3.org/1999/xhtml">
     <p>GENE_ASSOCIATION: (b2296) or (b3115) or (b1849)</p>
  
     <p>PROTEIN_ASSOCIATION: </p>
  
     <p>SUBSYSTEM: </p>
  
     <p>PROTEIN_CLASS: </p>
  
     <p>SYNTHETIC_OBJECTIVE: 0.0</p>
  
     <p>Present: 1</p>
  
     <p>Knockout cost: 0</p>
  
     <p>Knockin cost: 0</p>
  </body></notes>
              <listOfReactants>
          <speciesReference species="M_ac_c" stoichiometry="1"/>
          <speciesReference species="M_atp_c" stoichiometry="1"/>
        </listOfReactants>
        <listOfProducts>
          <speciesReference species="M_actp_c" stoichiometry="1"/>
          <speciesReference species="M_adp_c" stoichiometry="1"/>
        </listOfProducts>
        <kineticLaw>
          <math xmlns="http://www.w3.org/1998/Math/MathML">          
            <apply>
              <ci> FLUX_VALUE </ci>
            </apply>
          </math>
                  <listOfParameters>
            <parameter id="LOWER_BOUND" units="mmol_per_gDW_per_hr" value="-INF"/>
            <parameter id="UPPER_BOUND" units="mmol_per_gDW_per_hr" value="INF"/>
            <parameter value="0" id="OBJECTIVE_COEFFICIENT"/>
            <parameter id="FLUX_VALUE" units="mmol_per_gDW_per_hr" value="0"/>
            <parameter value="0" id="REDUCED_COST"/>
          </listOfParameters>
        </kineticLaw>
      </reaction>
      <reaction id="R_ACLS" reversible="false">
<notes><body xmlns="http://www.w3.org/1999/xhtml">
     <p>GENE_ASSOCIATION: (b3670 and b3671) or (b0077 and b0078) or (b3768 and b3769 and b3767)</p>
  
     <p>PROTEIN_ASSOCIATION: </p>
  
     <p>SUBSYSTEM: </p>
  
     <p>PROTEIN_CLASS: </p>
  
     <p>SYNTHETIC_OBJECTIVE: 0.0</p>
  
     <p>Present: 1</p>
  
     <p>Knockout cost: 0</p>
  
     <p>Knockin cost: 0</p>
  </body></notes>
              <listOfReactants>
          <speciesReference species="M_h_c" stoichiometry="1"/>
          <speciesReference species="M_pyr_c" stoichiometry="2"/>
        </listOfReactants>
        <listOfProducts>
          <speciesReference species="M_alac_DASH_S_c" stoichiometry="1"/>
          <speciesReference species="M_co2_c" stoichiometry="1"/>
        </listOfProducts>
        <kineticLaw>
          <math xmlns="http://www.w3.org/1998/Math/MathML">          
            <apply>
              <ci> FLUX_VALUE </ci>
            </apply>
          </math>
                  <listOfParameters>
            <parameter id="LOWER_BOUND" units="mmol_per_gDW_per_hr" value="0"/>
            <parameter id="UPPER_BOUND" units="mmol_per_gDW_per_hr" value="INF"/>
            <parameter value="0" id="OBJECTIVE_COEFFICIENT"/>
            <parameter id="FLUX_VALUE" units="mmol_per_gDW_per_hr" value="0"/>
            <parameter value="0" id="REDUCED_COST"/>
          </listOfParameters>
        </kineticLaw>
      </reaction>
      <reaction id="R_ACMAMUT" reversible="false">
<notes><body xmlns="http://www.w3.org/1999/xhtml">
     <p>GENE_ASSOCIATION: (b3794)</p>
  
     <p>PROTEIN_ASSOCIATION: </p>
  
     <p>SUBSYSTEM: </p>
  
     <p>PROTEIN_CLASS: </p>
  
     <p>SYNTHETIC_OBJECTIVE: 0.0</p>
  
     <p>Present: 1</p>
  
     <p>Knockout cost: 0</p>
  
     <p>Knockin cost: 0</p>
  </body></notes>
              <listOfReactants>
          <speciesReference species="M_uacmamu_c" stoichiometry="1"/>
          <speciesReference species="M_unaga_c" stoichiometry="1"/>
        </listOfReactants>
        <listOfProducts>
          <speciesReference species="M_h_c" stoichiometry="1"/>
          <speciesReference species="M_udp_c" stoichiometry="1"/>
          <speciesReference species="M_unagamu_c" stoichiometry="1"/>
        </listOfProducts>
        <kineticLaw>
          <math xmlns="http://www.w3.org/1998/Math/MathML">          
            <apply>
              <ci> FLUX_VALUE </ci>
            </apply>
          </math>
                  <listOfParameters>
            <parameter id="LOWER_BOUND" units="mmol_per_gDW_per_hr" value="0"/>
            <parameter id="UPPER_BOUND" units="mmol_per_gDW_per_hr" value="INF"/>
            <parameter value="0" id="OBJECTIVE_COEFFICIENT"/>
            <parameter id="FLUX_VALUE" units="mmol_per_gDW_per_hr" value="0"/>
            <parameter value="0" id="REDUCED_COST"/>
          </listOfParameters>
        </kineticLaw>
      </reaction>
      <reaction id="R_ACMANApts" reversible="false">
<notes><body xmlns="http://www.w3.org/1999/xhtml">
     <p>GENE_ASSOCIATION: (b2415) and (b2416) and (b1818) and (b1817) and (b1819)</p>
  
     <p>PROTEIN_ASSOCIATION: </p>
  
     <p>SUBSYSTEM: </p>
  
     <p>PROTEIN_CLASS: </p>
  
     <p>SYNTHETIC_OBJECTIVE: 0.0</p>
  
     <p>Present: 1</p>
  
     <p>Knockout cost: 0</p>
  
     <p>Knockin cost: 0</p>
  </body></notes>
              <listOfReactants>
          <speciesReference species="M_acmana_e" stoichiometry="1"/>
          <speciesReference species="M_pep_c" stoichiometry="1"/>
        </listOfReactants>
        <listOfProducts>
          <speciesReference species="M_acmanap_c" stoichiometry="1"/>
          <speciesReference species="M_pyr_c" stoichiometry="1"/>
        </listOfProducts>
        <kineticLaw>
          <math xmlns="http://www.w3.org/1998/Math/MathML">          
            <apply>
              <ci> FLUX_VALUE </ci>
            </apply>
          </math>
                  <listOfParameters>
            <parameter id="LOWER_BOUND" units="mmol_per_gDW_per_hr" value="0"/>
            <parameter id="UPPER_BOUND" units="mmol_per_gDW_per_hr" value="INF"/>
            <parameter value="0" id="OBJECTIVE_COEFFICIENT"/>
            <parameter id="FLUX_VALUE" units="mmol_per_gDW_per_hr" value="0"/>
            <parameter value="0" id="REDUCED_COST"/>
          </listOfParameters>
        </kineticLaw>
      </reaction>
      <reaction id="R_ACNAMt2" reversible="false">
<notes><body xmlns="http://www.w3.org/1999/xhtml">
     <p>GENE_ASSOCIATION: (b3224)</p>
  
     <p>PROTEIN_ASSOCIATION: </p>
  
     <p>SUBSYSTEM: </p>
  
     <p>PROTEIN_CLASS: </p>
  
     <p>SYNTHETIC_OBJECTIVE: 0.0</p>
  
     <p>Present: 1</p>
  
     <p>Knockout cost: 0</p>
  
     <p>Knockin cost: 0</p>
  </body></notes>
              <listOfReactants>
          <speciesReference species="M_acnam_e" stoichiometry="1"/>
          <speciesReference species="M_h_e" stoichiometry="1"/>
        </listOfReactants>
        <listOfProducts>
          <speciesReference species="M_acnam_c" stoichiometry="1"/>
          <speciesReference species="M_h_c" stoichiometry="1"/>
        </listOfProducts>
        <kineticLaw>
          <math xmlns="http://www.w3.org/1998/Math/MathML">          
            <apply>
              <ci> FLUX_VALUE </ci>
            </apply>
          </math>
                  <listOfParameters>
            <parameter id="LOWER_BOUND" units="mmol_per_gDW_per_hr" value="0"/>
            <parameter id="UPPER_BOUND" units="mmol_per_gDW_per_hr" value="INF"/>
            <parameter value="0" id="OBJECTIVE_COEFFICIENT"/>
            <parameter id="FLUX_VALUE" units="mmol_per_gDW_per_hr" value="0"/>
            <parameter value="0" id="REDUCED_COST"/>
          </listOfParameters>
        </kineticLaw>
      </reaction>
      <reaction id="R_ACNML" reversible="false">
<notes><body xmlns="http://www.w3.org/1999/xhtml">
     <p>GENE_ASSOCIATION: (b3225)</p>
  
     <p>PROTEIN_ASSOCIATION: </p>
  
     <p>SUBSYSTEM: </p>
  
     <p>PROTEIN_CLASS: </p>
  
     <p>SYNTHETIC_OBJECTIVE: 0.0</p>
  
     <p>Present: 1</p>
  
     <p>Knockout cost: 0</p>
  
     <p>Knockin cost: 0</p>
  </body></notes>
              <listOfReactants>
          <speciesReference species="M_acnam_c" stoichiometry="1"/>
        </listOfReactants>
        <listOfProducts>
          <speciesReference species="M_acmana_c" stoichiometry="1"/>
          <speciesReference species="M_pyr_c" stoichiometry="1"/>
        </listOfProducts>
        <kineticLaw>
          <math xmlns="http://www.w3.org/1998/Math/MathML">          
            <apply>
              <ci> FLUX_VALUE </ci>
            </apply>
          </math>
                  <listOfParameters>
            <parameter id="LOWER_BOUND" units="mmol_per_gDW_per_hr" value="0"/>
            <parameter id="UPPER_BOUND" units="mmol_per_gDW_per_hr" value="INF"/>
            <parameter value="0" id="OBJECTIVE_COEFFICIENT"/>
            <parameter id="FLUX_VALUE" units="mmol_per_gDW_per_hr" value="0"/>
            <parameter value="0" id="REDUCED_COST"/>
          </listOfParameters>
        </kineticLaw>
      </reaction>
      <reaction id="R_ACOATA" reversible="true">
<notes><body xmlns="http://www.w3.org/1999/xhtml">
     <p>GENE_ASSOCIATION: (b1091)</p>
  
     <p>PROTEIN_ASSOCIATION: </p>
  
     <p>SUBSYSTEM: </p>
  
     <p>PROTEIN_CLASS: </p>
  
     <p>SYNTHETIC_OBJECTIVE: 0.0</p>
  
     <p>Present: 1</p>
  
     <p>Knockout cost: 0</p>
  
     <p>Knockin cost: 0</p>
  </body></notes>
              <listOfReactants>
          <speciesReference species="M_ACP_c" stoichiometry="1"/>
          <speciesReference species="M_accoa_c" stoichiometry="1"/>
        </listOfReactants>
        <listOfProducts>
          <speciesReference species="M_acACP_c" stoichiometry="1"/>
          <speciesReference species="M_coa_c" stoichiometry="1"/>
        </listOfProducts>
        <kineticLaw>
          <math xmlns="http://www.w3.org/1998/Math/MathML">          
            <apply>
              <ci> FLUX_VALUE </ci>
            </apply>
          </math>
                  <listOfParameters>
            <parameter id="LOWER_BOUND" units="mmol_per_gDW_per_hr" value="-INF"/>
            <parameter id="UPPER_BOUND" units="mmol_per_gDW_per_hr" value="INF"/>
            <parameter value="0" id="OBJECTIVE_COEFFICIENT"/>
            <parameter id="FLUX_VALUE" units="mmol_per_gDW_per_hr" value="0"/>
            <parameter value="0" id="REDUCED_COST"/>
          </listOfParameters>
        </kineticLaw>
      </reaction>
      <reaction id="R_ACODA" reversible="false">
<notes><body xmlns="http://www.w3.org/1999/xhtml">
     <p>GENE_ASSOCIATION: (b3957)</p>
  
     <p>PROTEIN_ASSOCIATION: </p>
  
     <p>SUBSYSTEM: </p>
  
     <p>PROTEIN_CLASS: </p>
  
     <p>SYNTHETIC_OBJECTIVE: 0.0</p>
  
     <p>Present: 1</p>
  
     <p>Knockout cost: 0</p>
  
     <p>Knockin cost: 0</p>
  </body></notes>
              <listOfReactants>
          <speciesReference species="M_acorn_c" stoichiometry="1"/>
          <speciesReference species="M_h2o_c" stoichiometry="1"/>
        </listOfReactants>
        <listOfProducts>
          <speciesReference species="M_ac_c" stoichiometry="1"/>
          <speciesReference species="M_orn_c" stoichiometry="1"/>
        </listOfProducts>
        <kineticLaw>
          <math xmlns="http://www.w3.org/1998/Math/MathML">          
            <apply>
              <ci> FLUX_VALUE </ci>
            </apply>
          </math>
                  <listOfParameters>
            <parameter id="LOWER_BOUND" units="mmol_per_gDW_per_hr" value="0"/>
            <parameter id="UPPER_BOUND" units="mmol_per_gDW_per_hr" value="INF"/>
            <parameter value="0" id="OBJECTIVE_COEFFICIENT"/>
            <parameter id="FLUX_VALUE" units="mmol_per_gDW_per_hr" value="0"/>
            <parameter value="0" id="REDUCED_COST"/>
          </listOfParameters>
        </kineticLaw>
      </reaction>
      <reaction id="R_ACONMT" reversible="false">
<notes><body xmlns="http://www.w3.org/1999/xhtml">
     <p>GENE_ASSOCIATION: (b1519)</p>
  
     <p>PROTEIN_ASSOCIATION: </p>
  
     <p>SUBSYSTEM: </p>
  
     <p>PROTEIN_CLASS: </p>
  
     <p>SYNTHETIC_OBJECTIVE: 0.0</p>
  
     <p>Present: 1</p>
  
     <p>Knockout cost: 0</p>
  
     <p>Knockin cost: 0</p>
  </body></notes>
              <listOfReactants>
          <speciesReference species="M_acon_DASH_T_c" stoichiometry="1"/>
          <speciesReference species="M_amet_c" stoichiometry="1"/>
        </listOfReactants>
        <listOfProducts>
          <speciesReference species="M_aconm_c" stoichiometry="1"/>
          <speciesReference species="M_ahcys_c" stoichiometry="1"/>
        </listOfProducts>
        <kineticLaw>
          <math xmlns="http://www.w3.org/1998/Math/MathML">          
            <apply>
              <ci> FLUX_VALUE </ci>
            </apply>
          </math>
                  <listOfParameters>
            <parameter id="LOWER_BOUND" units="mmol_per_gDW_per_hr" value="0"/>
            <parameter id="UPPER_BOUND" units="mmol_per_gDW_per_hr" value="INF"/>
            <parameter value="0" id="OBJECTIVE_COEFFICIENT"/>
            <parameter id="FLUX_VALUE" units="mmol_per_gDW_per_hr" value="0"/>
            <parameter value="0" id="REDUCED_COST"/>
          </listOfParameters>
        </kineticLaw>
      </reaction>
      <reaction id="R_ACONT" reversible="true">
<notes><body xmlns="http://www.w3.org/1999/xhtml">
     <p>GENE_ASSOCIATION: (b1276) or (b0118)</p>
  
     <p>PROTEIN_ASSOCIATION: </p>
  
     <p>SUBSYSTEM: </p>
  
     <p>PROTEIN_CLASS: </p>
  
     <p>SYNTHETIC_OBJECTIVE: 0.0</p>
  
     <p>Present: 1</p>
  
     <p>Knockout cost: 0</p>
  
     <p>Knockin cost: 0</p>
  </body></notes>
              <listOfReactants>
          <speciesReference species="M_cit_c" stoichiometry="1"/>
        </listOfReactants>
        <listOfProducts>
          <speciesReference species="M_icit_c" stoichiometry="1"/>
        </listOfProducts>
        <kineticLaw>
          <math xmlns="http://www.w3.org/1998/Math/MathML">          
            <apply>
              <ci> FLUX_VALUE </ci>
            </apply>
          </math>
                  <listOfParameters>
            <parameter id="LOWER_BOUND" units="mmol_per_gDW_per_hr" value="-INF"/>
            <parameter id="UPPER_BOUND" units="mmol_per_gDW_per_hr" value="INF"/>
            <parameter value="0" id="OBJECTIVE_COEFFICIENT"/>
            <parameter id="FLUX_VALUE" units="mmol_per_gDW_per_hr" value="0"/>
            <parameter value="0" id="REDUCED_COST"/>
          </listOfParameters>
        </kineticLaw>
      </reaction>
      <reaction id="R_ACOTA" reversible="true">
<notes><body xmlns="http://www.w3.org/1999/xhtml">
     <p>GENE_ASSOCIATION: (b3359)</p>
  
     <p>PROTEIN_ASSOCIATION: </p>
  
     <p>SUBSYSTEM: </p>
  
     <p>PROTEIN_CLASS: </p>
  
     <p>SYNTHETIC_OBJECTIVE: 0.0</p>
  
     <p>Present: 1</p>
  
     <p>Knockout cost: 0</p>
  
     <p>Knockin cost: 0</p>
  </body></notes>
              <listOfReactants>
          <speciesReference species="M_acorn_c" stoichiometry="1"/>
          <speciesReference species="M_akg_c" stoichiometry="1"/>
        </listOfReactants>
        <listOfProducts>
          <speciesReference species="M_acg5sa_c" stoichiometry="1"/>
          <speciesReference species="M_glu_DASH_L_c" stoichiometry="1"/>
        </listOfProducts>
        <kineticLaw>
          <math xmlns="http://www.w3.org/1998/Math/MathML">          
            <apply>
              <ci> FLUX_VALUE </ci>
            </apply>
          </math>
                  <listOfParameters>
            <parameter id="LOWER_BOUND" units="mmol_per_gDW_per_hr" value="-INF"/>
            <parameter id="UPPER_BOUND" units="mmol_per_gDW_per_hr" value="INF"/>
            <parameter value="0" id="OBJECTIVE_COEFFICIENT"/>
            <parameter id="FLUX_VALUE" units="mmol_per_gDW_per_hr" value="0"/>
            <parameter value="0" id="REDUCED_COST"/>
          </listOfParameters>
        </kineticLaw>
      </reaction>
      <reaction id="R_ACPS1" reversible="false">
<notes><body xmlns="http://www.w3.org/1999/xhtml">
     <p>GENE_ASSOCIATION: (b2563)</p>
  
     <p>PROTEIN_ASSOCIATION: </p>
  
     <p>SUBSYSTEM: </p>
  
     <p>PROTEIN_CLASS: </p>
  
     <p>SYNTHETIC_OBJECTIVE: 0.0</p>
  
     <p>Present: 1</p>
  
     <p>Knockout cost: 0</p>
  
     <p>Knockin cost: 0</p>
  </body></notes>
              <listOfReactants>
          <speciesReference species="M_apoACP_c" stoichiometry="1"/>
          <speciesReference species="M_coa_c" stoichiometry="1"/>
        </listOfReactants>
        <listOfProducts>
          <speciesReference species="M_ACP_c" stoichiometry="1"/>
          <speciesReference species="M_h_c" stoichiometry="1"/>
          <speciesReference species="M_pap_c" stoichiometry="1"/>
        </listOfProducts>
        <kineticLaw>
          <math xmlns="http://www.w3.org/1998/Math/MathML">          
            <apply>
              <ci> FLUX_VALUE </ci>
            </apply>
          </math>
                  <listOfParameters>
            <parameter id="LOWER_BOUND" units="mmol_per_gDW_per_hr" value="0"/>
            <parameter id="UPPER_BOUND" units="mmol_per_gDW_per_hr" value="INF"/>
            <parameter value="0" id="OBJECTIVE_COEFFICIENT"/>
            <parameter id="FLUX_VALUE" units="mmol_per_gDW_per_hr" value="0"/>
            <parameter value="0" id="REDUCED_COST"/>
          </listOfParameters>
        </kineticLaw>
      </reaction>
      <reaction id="R_ACS" reversible="false">
<notes><body xmlns="http://www.w3.org/1999/xhtml">
     <p>GENE_ASSOCIATION: (b4069)</p>
  
     <p>PROTEIN_ASSOCIATION: </p>
  
     <p>SUBSYSTEM: </p>
  
     <p>PROTEIN_CLASS: </p>
  
     <p>SYNTHETIC_OBJECTIVE: 0.0</p>
  
     <p>Present: 1</p>
  
     <p>Knockout cost: 0</p>
  
     <p>Knockin cost: 0</p>
  </body></notes>
              <listOfReactants>
          <speciesReference species="M_ac_c" stoichiometry="1"/>
          <speciesReference species="M_atp_c" stoichiometry="1"/>
          <speciesReference species="M_coa_c" stoichiometry="1"/>
        </listOfReactants>
        <listOfProducts>
          <speciesReference species="M_accoa_c" stoichiometry="1"/>
          <speciesReference species="M_amp_c" stoichiometry="1"/>
          <speciesReference species="M_ppi_c" stoichiometry="1"/>
        </listOfProducts>
        <kineticLaw>
          <math xmlns="http://www.w3.org/1998/Math/MathML">          
            <apply>
              <ci> FLUX_VALUE </ci>
            </apply>
          </math>
                  <listOfParameters>
            <parameter id="LOWER_BOUND" units="mmol_per_gDW_per_hr" value="0"/>
            <parameter id="UPPER_BOUND" units="mmol_per_gDW_per_hr" value="INF"/>
            <parameter value="0" id="OBJECTIVE_COEFFICIENT"/>
            <parameter id="FLUX_VALUE" units="mmol_per_gDW_per_hr" value="0"/>
            <parameter value="0" id="REDUCED_COST"/>
          </listOfParameters>
        </kineticLaw>
      </reaction>
      <reaction id="R_ACt2r" reversible="true">
<notes><body xmlns="http://www.w3.org/1999/xhtml">
     <p>GENE_ASSOCIATION: </p>
  
     <p>PROTEIN_ASSOCIATION: </p>
  
     <p>SUBSYSTEM: </p>
  
     <p>PROTEIN_CLASS: </p>
  
     <p>SYNTHETIC_OBJECTIVE: 0.0</p>
  
     <p>Present: 1</p>
  
     <p>Knockout cost: 0</p>
  
     <p>Knockin cost: 0</p>
  </body></notes>
              <listOfReactants>
          <speciesReference species="M_ac_e" stoichiometry="1"/>
          <speciesReference species="M_h_e" stoichiometry="1"/>
        </listOfReactants>
        <listOfProducts>
          <speciesReference species="M_ac_c" stoichiometry="1"/>
          <speciesReference species="M_h_c" stoichiometry="1"/>
        </listOfProducts>
        <kineticLaw>
          <math xmlns="http://www.w3.org/1998/Math/MathML">          
            <apply>
              <ci> FLUX_VALUE </ci>
            </apply>
          </math>
                  <listOfParameters>
            <parameter id="LOWER_BOUND" units="mmol_per_gDW_per_hr" value="-INF"/>
            <parameter id="UPPER_BOUND" units="mmol_per_gDW_per_hr" value="INF"/>
            <parameter value="0" id="OBJECTIVE_COEFFICIENT"/>
            <parameter id="FLUX_VALUE" units="mmol_per_gDW_per_hr" value="0"/>
            <parameter value="0" id="REDUCED_COST"/>
          </listOfParameters>
        </kineticLaw>
      </reaction>
      <reaction id="R_ADA" reversible="false">
<notes><body xmlns="http://www.w3.org/1999/xhtml">
     <p>GENE_ASSOCIATION: (b1623)</p>
  
     <p>PROTEIN_ASSOCIATION: </p>
  
     <p>SUBSYSTEM: </p>
  
     <p>PROTEIN_CLASS: </p>
  
     <p>SYNTHETIC_OBJECTIVE: 0.0</p>
  
     <p>Present: 1</p>
  
     <p>Knockout cost: 0</p>
  
     <p>Knockin cost: 0</p>
  </body></notes>
              <listOfReactants>
          <speciesReference species="M_adn_c" stoichiometry="1"/>
          <speciesReference species="M_h_c" stoichiometry="1"/>
          <speciesReference species="M_h2o_c" stoichiometry="1"/>
        </listOfReactants>
        <listOfProducts>
          <speciesReference species="M_ins_c" stoichiometry="1"/>
          <speciesReference species="M_nh4_c" stoichiometry="1"/>
        </listOfProducts>
        <kineticLaw>
          <math xmlns="http://www.w3.org/1998/Math/MathML">          
            <apply>
              <ci> FLUX_VALUE </ci>
            </apply>
          </math>
                  <listOfParameters>
            <parameter id="LOWER_BOUND" units="mmol_per_gDW_per_hr" value="0"/>
            <parameter id="UPPER_BOUND" units="mmol_per_gDW_per_hr" value="INF"/>
            <parameter value="0" id="OBJECTIVE_COEFFICIENT"/>
            <parameter id="FLUX_VALUE" units="mmol_per_gDW_per_hr" value="0"/>
            <parameter value="0" id="REDUCED_COST"/>
          </listOfParameters>
        </kineticLaw>
      </reaction>
      <reaction id="R_ADCL" reversible="false">
<notes><body xmlns="http://www.w3.org/1999/xhtml">
     <p>GENE_ASSOCIATION: (b1096)</p>
  
     <p>PROTEIN_ASSOCIATION: </p>
  
     <p>SUBSYSTEM: </p>
  
     <p>PROTEIN_CLASS: </p>
  
     <p>SYNTHETIC_OBJECTIVE: 0.0</p>
  
     <p>Present: 1</p>
  
     <p>Knockout cost: 0</p>
  
     <p>Knockin cost: 0</p>
  </body></notes>
              <listOfReactants>
          <speciesReference species="M_4adcho_c" stoichiometry="1"/>
        </listOfReactants>
        <listOfProducts>
          <speciesReference species="M_4abz_c" stoichiometry="1"/>
          <speciesReference species="M_h_c" stoichiometry="1"/>
          <speciesReference species="M_pyr_c" stoichiometry="1"/>
        </listOfProducts>
        <kineticLaw>
          <math xmlns="http://www.w3.org/1998/Math/MathML">          
            <apply>
              <ci> FLUX_VALUE </ci>
            </apply>
          </math>
                  <listOfParameters>
            <parameter id="LOWER_BOUND" units="mmol_per_gDW_per_hr" value="0"/>
            <parameter id="UPPER_BOUND" units="mmol_per_gDW_per_hr" value="INF"/>
            <parameter value="0" id="OBJECTIVE_COEFFICIENT"/>
            <parameter id="FLUX_VALUE" units="mmol_per_gDW_per_hr" value="0"/>
            <parameter value="0" id="REDUCED_COST"/>
          </listOfParameters>
        </kineticLaw>
      </reaction>
      <reaction id="R_ADCS" reversible="false">
<notes><body xmlns="http://www.w3.org/1999/xhtml">
     <p>GENE_ASSOCIATION: (b3360) and (b1812)</p>
  
     <p>PROTEIN_ASSOCIATION: </p>
  
     <p>SUBSYSTEM: </p>
  
     <p>PROTEIN_CLASS: </p>
  
     <p>SYNTHETIC_OBJECTIVE: 0.0</p>
  
     <p>Present: 1</p>
  
     <p>Knockout cost: 0</p>
  
     <p>Knockin cost: 0</p>
  </body></notes>
              <listOfReactants>
          <speciesReference species="M_chor_c" stoichiometry="1"/>
          <speciesReference species="M_gln_DASH_L_c" stoichiometry="1"/>
        </listOfReactants>
        <listOfProducts>
          <speciesReference species="M_4adcho_c" stoichiometry="1"/>
          <speciesReference species="M_glu_DASH_L_c" stoichiometry="1"/>
        </listOfProducts>
        <kineticLaw>
          <math xmlns="http://www.w3.org/1998/Math/MathML">          
            <apply>
              <ci> FLUX_VALUE </ci>
            </apply>
          </math>
                  <listOfParameters>
            <parameter id="LOWER_BOUND" units="mmol_per_gDW_per_hr" value="0"/>
            <parameter id="UPPER_BOUND" units="mmol_per_gDW_per_hr" value="INF"/>
            <parameter value="0" id="OBJECTIVE_COEFFICIENT"/>
            <parameter id="FLUX_VALUE" units="mmol_per_gDW_per_hr" value="0"/>
            <parameter value="0" id="REDUCED_COST"/>
          </listOfParameters>
        </kineticLaw>
      </reaction>
      <reaction id="R_ADD" reversible="false">
<notes><body xmlns="http://www.w3.org/1999/xhtml">
     <p>GENE_ASSOCIATION: (b3665)</p>
  
     <p>PROTEIN_ASSOCIATION: </p>
  
     <p>SUBSYSTEM: </p>
  
     <p>PROTEIN_CLASS: </p>
  
     <p>SYNTHETIC_OBJECTIVE: 0.0</p>
  
     <p>Present: 1</p>
  
     <p>Knockout cost: 0</p>
  
     <p>Knockin cost: 0</p>
  </body></notes>
              <listOfReactants>
          <speciesReference species="M_ade_c" stoichiometry="1"/>
          <speciesReference species="M_h_c" stoichiometry="1"/>
          <speciesReference species="M_h2o_c" stoichiometry="1"/>
        </listOfReactants>
        <listOfProducts>
          <speciesReference species="M_hxan_c" stoichiometry="1"/>
          <speciesReference species="M_nh4_c" stoichiometry="1"/>
        </listOfProducts>
        <kineticLaw>
          <math xmlns="http://www.w3.org/1998/Math/MathML">          
            <apply>
              <ci> FLUX_VALUE </ci>
            </apply>
          </math>
                  <listOfParameters>
            <parameter id="LOWER_BOUND" units="mmol_per_gDW_per_hr" value="0"/>
            <parameter id="UPPER_BOUND" units="mmol_per_gDW_per_hr" value="INF"/>
            <parameter value="0" id="OBJECTIVE_COEFFICIENT"/>
            <parameter id="FLUX_VALUE" units="mmol_per_gDW_per_hr" value="0"/>
            <parameter value="0" id="REDUCED_COST"/>
          </listOfParameters>
        </kineticLaw>
      </reaction>
      <reaction id="R_ADEt2r" reversible="true">
<notes><body xmlns="http://www.w3.org/1999/xhtml">
     <p>GENE_ASSOCIATION: (b3654)</p>
  
     <p>PROTEIN_ASSOCIATION: </p>
  
     <p>SUBSYSTEM: </p>
  
     <p>PROTEIN_CLASS: </p>
  
     <p>SYNTHETIC_OBJECTIVE: 0.0</p>
  
     <p>Present: 1</p>
  
     <p>Knockout cost: 0</p>
  
     <p>Knockin cost: 0</p>
  </body></notes>
              <listOfReactants>
          <speciesReference species="M_ade_e" stoichiometry="1"/>
          <speciesReference species="M_h_e" stoichiometry="1"/>
        </listOfReactants>
        <listOfProducts>
          <speciesReference species="M_ade_c" stoichiometry="1"/>
          <speciesReference species="M_h_c" stoichiometry="1"/>
        </listOfProducts>
        <kineticLaw>
          <math xmlns="http://www.w3.org/1998/Math/MathML">          
            <apply>
              <ci> FLUX_VALUE </ci>
            </apply>
          </math>
                  <listOfParameters>
            <parameter id="LOWER_BOUND" units="mmol_per_gDW_per_hr" value="-INF"/>
            <parameter id="UPPER_BOUND" units="mmol_per_gDW_per_hr" value="INF"/>
            <parameter value="0" id="OBJECTIVE_COEFFICIENT"/>
            <parameter id="FLUX_VALUE" units="mmol_per_gDW_per_hr" value="0"/>
            <parameter value="0" id="REDUCED_COST"/>
          </listOfParameters>
        </kineticLaw>
      </reaction>
      <reaction id="R_ADHEr" reversible="true">
<notes><body xmlns="http://www.w3.org/1999/xhtml">
     <p>GENE_ASSOCIATION: (b1241)</p>
  
     <p>PROTEIN_ASSOCIATION: </p>
  
     <p>SUBSYSTEM: </p>
  
     <p>PROTEIN_CLASS: </p>
  
     <p>SYNTHETIC_OBJECTIVE: 0.0</p>
  
     <p>Present: 1</p>
  
     <p>Knockout cost: 0</p>
  
     <p>Knockin cost: 0</p>
  </body></notes>
              <listOfReactants>
          <speciesReference species="M_accoa_c" stoichiometry="1"/>
          <speciesReference species="M_h_c" stoichiometry="2"/>
          <speciesReference species="M_nadh_c" stoichiometry="2"/>
        </listOfReactants>
        <listOfProducts>
          <speciesReference species="M_coa_c" stoichiometry="1"/>
          <speciesReference species="M_etoh_c" stoichiometry="1"/>
          <speciesReference species="M_nad_c" stoichiometry="2"/>
        </listOfProducts>
        <kineticLaw>
          <math xmlns="http://www.w3.org/1998/Math/MathML">          
            <apply>
              <ci> FLUX_VALUE </ci>
            </apply>
          </math>
                  <listOfParameters>
            <parameter id="LOWER_BOUND" units="mmol_per_gDW_per_hr" value="-INF"/>
            <parameter id="UPPER_BOUND" units="mmol_per_gDW_per_hr" value="INF"/>
            <parameter value="0" id="OBJECTIVE_COEFFICIENT"/>
            <parameter id="FLUX_VALUE" units="mmol_per_gDW_per_hr" value="0"/>
            <parameter value="0" id="REDUCED_COST"/>
          </listOfParameters>
        </kineticLaw>
      </reaction>
      <reaction id="R_ADK1" reversible="true">
<notes><body xmlns="http://www.w3.org/1999/xhtml">
     <p>GENE_ASSOCIATION: (b0474)</p>
  
     <p>PROTEIN_ASSOCIATION: </p>
  
     <p>SUBSYSTEM: </p>
  
     <p>PROTEIN_CLASS: </p>
  
     <p>SYNTHETIC_OBJECTIVE: 0.0</p>
  
     <p>Present: 1</p>
  
     <p>Knockout cost: 0</p>
  
     <p>Knockin cost: 0</p>
  </body></notes>
              <listOfReactants>
          <speciesReference species="M_amp_c" stoichiometry="1"/>
          <speciesReference species="M_atp_c" stoichiometry="1"/>
        </listOfReactants>
        <listOfProducts>
          <speciesReference species="M_adp_c" stoichiometry="2"/>
        </listOfProducts>
        <kineticLaw>
          <math xmlns="http://www.w3.org/1998/Math/MathML">          
            <apply>
              <ci> FLUX_VALUE </ci>
            </apply>
          </math>
                  <listOfParameters>
            <parameter id="LOWER_BOUND" units="mmol_per_gDW_per_hr" value="-INF"/>
            <parameter id="UPPER_BOUND" units="mmol_per_gDW_per_hr" value="INF"/>
            <parameter value="0" id="OBJECTIVE_COEFFICIENT"/>
            <parameter id="FLUX_VALUE" units="mmol_per_gDW_per_hr" value="0"/>
            <parameter value="0" id="REDUCED_COST"/>
          </listOfParameters>
        </kineticLaw>
      </reaction>
      <reaction id="R_ADK3" reversible="true">
<notes><body xmlns="http://www.w3.org/1999/xhtml">
     <p>GENE_ASSOCIATION: (b0474)</p>
  
     <p>PROTEIN_ASSOCIATION: </p>
  
     <p>SUBSYSTEM: </p>
  
     <p>PROTEIN_CLASS: </p>
  
     <p>SYNTHETIC_OBJECTIVE: 0.0</p>
  
     <p>Present: 1</p>
  
     <p>Knockout cost: 0</p>
  
     <p>Knockin cost: 0</p>
  </body></notes>
              <listOfReactants>
          <speciesReference species="M_amp_c" stoichiometry="1"/>
          <speciesReference species="M_gtp_c" stoichiometry="1"/>
        </listOfReactants>
        <listOfProducts>
          <speciesReference species="M_adp_c" stoichiometry="1"/>
          <speciesReference species="M_gdp_c" stoichiometry="1"/>
        </listOfProducts>
        <kineticLaw>
          <math xmlns="http://www.w3.org/1998/Math/MathML">          
            <apply>
              <ci> FLUX_VALUE </ci>
            </apply>
          </math>
                  <listOfParameters>
            <parameter id="LOWER_BOUND" units="mmol_per_gDW_per_hr" value="-INF"/>
            <parameter id="UPPER_BOUND" units="mmol_per_gDW_per_hr" value="INF"/>
            <parameter value="0" id="OBJECTIVE_COEFFICIENT"/>
            <parameter id="FLUX_VALUE" units="mmol_per_gDW_per_hr" value="0"/>
            <parameter value="0" id="REDUCED_COST"/>
          </listOfParameters>
        </kineticLaw>
      </reaction>
      <reaction id="R_ADK4" reversible="true">
<notes><body xmlns="http://www.w3.org/1999/xhtml">
     <p>GENE_ASSOCIATION: (b0474)</p>
  
     <p>PROTEIN_ASSOCIATION: </p>
  
     <p>SUBSYSTEM: </p>
  
     <p>PROTEIN_CLASS: </p>
  
     <p>SYNTHETIC_OBJECTIVE: 0.0</p>
  
     <p>Present: 1</p>
  
     <p>Knockout cost: 0</p>
  
     <p>Knockin cost: 0</p>
  </body></notes>
              <listOfReactants>
          <speciesReference species="M_amp_c" stoichiometry="1"/>
          <speciesReference species="M_itp_c" stoichiometry="1"/>
        </listOfReactants>
        <listOfProducts>
          <speciesReference species="M_adp_c" stoichiometry="1"/>
          <speciesReference species="M_idp_c" stoichiometry="1"/>
        </listOfProducts>
        <kineticLaw>
          <math xmlns="http://www.w3.org/1998/Math/MathML">          
            <apply>
              <ci> FLUX_VALUE </ci>
            </apply>
          </math>
                  <listOfParameters>
            <parameter id="LOWER_BOUND" units="mmol_per_gDW_per_hr" value="-INF"/>
            <parameter id="UPPER_BOUND" units="mmol_per_gDW_per_hr" value="INF"/>
            <parameter value="0" id="OBJECTIVE_COEFFICIENT"/>
            <parameter id="FLUX_VALUE" units="mmol_per_gDW_per_hr" value="0"/>
            <parameter value="0" id="REDUCED_COST"/>
          </listOfParameters>
        </kineticLaw>
      </reaction>
      <reaction id="R_ADMDCr" reversible="true">
<notes><body xmlns="http://www.w3.org/1999/xhtml">
     <p>GENE_ASSOCIATION: (b0120)</p>
  
     <p>PROTEIN_ASSOCIATION: </p>
  
     <p>SUBSYSTEM: </p>
  
     <p>PROTEIN_CLASS: </p>
  
     <p>SYNTHETIC_OBJECTIVE: 0.0</p>
  
     <p>Present: 1</p>
  
     <p>Knockout cost: 0</p>
  
     <p>Knockin cost: 0</p>
  </body></notes>
              <listOfReactants>
          <speciesReference species="M_amet_c" stoichiometry="1"/>
          <speciesReference species="M_h_c" stoichiometry="1"/>
        </listOfReactants>
        <listOfProducts>
          <speciesReference species="M_ametam_c" stoichiometry="1"/>
          <speciesReference species="M_co2_c" stoichiometry="1"/>
        </listOfProducts>
        <kineticLaw>
          <math xmlns="http://www.w3.org/1998/Math/MathML">          
            <apply>
              <ci> FLUX_VALUE </ci>
            </apply>
          </math>
                  <listOfParameters>
            <parameter id="LOWER_BOUND" units="mmol_per_gDW_per_hr" value="-INF"/>
            <parameter id="UPPER_BOUND" units="mmol_per_gDW_per_hr" value="INF"/>
            <parameter value="0" id="OBJECTIVE_COEFFICIENT"/>
            <parameter id="FLUX_VALUE" units="mmol_per_gDW_per_hr" value="0"/>
            <parameter value="0" id="REDUCED_COST"/>
          </listOfParameters>
        </kineticLaw>
      </reaction>
      <reaction id="R_ADNCYC" reversible="false">
<notes><body xmlns="http://www.w3.org/1999/xhtml">
     <p>GENE_ASSOCIATION: (b3806)</p>
  
     <p>PROTEIN_ASSOCIATION: </p>
  
     <p>SUBSYSTEM: </p>
  
     <p>PROTEIN_CLASS: </p>
  
     <p>SYNTHETIC_OBJECTIVE: 0.0</p>
  
     <p>Present: 1</p>
  
     <p>Knockout cost: 0</p>
  
     <p>Knockin cost: 0</p>
  </body></notes>
              <listOfReactants>
          <speciesReference species="M_atp_c" stoichiometry="1"/>
        </listOfReactants>
        <listOfProducts>
          <speciesReference species="M_camp_c" stoichiometry="1"/>
          <speciesReference species="M_ppi_c" stoichiometry="1"/>
        </listOfProducts>
        <kineticLaw>
          <math xmlns="http://www.w3.org/1998/Math/MathML">          
            <apply>
              <ci> FLUX_VALUE </ci>
            </apply>
          </math>
                  <listOfParameters>
            <parameter id="LOWER_BOUND" units="mmol_per_gDW_per_hr" value="0"/>
            <parameter id="UPPER_BOUND" units="mmol_per_gDW_per_hr" value="INF"/>
            <parameter value="0" id="OBJECTIVE_COEFFICIENT"/>
            <parameter id="FLUX_VALUE" units="mmol_per_gDW_per_hr" value="0"/>
            <parameter value="0" id="REDUCED_COST"/>
          </listOfParameters>
        </kineticLaw>
      </reaction>
      <reaction id="R_ADNK1" reversible="false">
<notes><body xmlns="http://www.w3.org/1999/xhtml">
     <p>GENE_ASSOCIATION: (b0474)</p>
  
     <p>PROTEIN_ASSOCIATION: </p>
  
     <p>SUBSYSTEM: </p>
  
     <p>PROTEIN_CLASS: </p>
  
     <p>SYNTHETIC_OBJECTIVE: 0.0</p>
  
     <p>Present: 1</p>
  
     <p>Knockout cost: 0</p>
  
     <p>Knockin cost: 0</p>
  </body></notes>
              <listOfReactants>
          <speciesReference species="M_adn_c" stoichiometry="1"/>
          <speciesReference species="M_atp_c" stoichiometry="1"/>
        </listOfReactants>
        <listOfProducts>
          <speciesReference species="M_adp_c" stoichiometry="1"/>
          <speciesReference species="M_amp_c" stoichiometry="1"/>
          <speciesReference species="M_h_c" stoichiometry="1"/>
        </listOfProducts>
        <kineticLaw>
          <math xmlns="http://www.w3.org/1998/Math/MathML">          
            <apply>
              <ci> FLUX_VALUE </ci>
            </apply>
          </math>
                  <listOfParameters>
            <parameter id="LOWER_BOUND" units="mmol_per_gDW_per_hr" value="0"/>
            <parameter id="UPPER_BOUND" units="mmol_per_gDW_per_hr" value="INF"/>
            <parameter value="0" id="OBJECTIVE_COEFFICIENT"/>
            <parameter id="FLUX_VALUE" units="mmol_per_gDW_per_hr" value="0"/>
            <parameter value="0" id="REDUCED_COST"/>
          </listOfParameters>
        </kineticLaw>
      </reaction>
      <reaction id="R_ADNt2" reversible="false">
<notes><body xmlns="http://www.w3.org/1999/xhtml">
     <p>GENE_ASSOCIATION: (b2964) or (b2393)</p>
  
     <p>PROTEIN_ASSOCIATION: </p>
  
     <p>SUBSYSTEM: </p>
  
     <p>PROTEIN_CLASS: </p>
  
     <p>SYNTHETIC_OBJECTIVE: 0.0</p>
  
     <p>Present: 1</p>
  
     <p>Knockout cost: 0</p>
  
     <p>Knockin cost: 0</p>
  </body></notes>
              <listOfReactants>
          <speciesReference species="M_adn_e" stoichiometry="1"/>
          <speciesReference species="M_h_e" stoichiometry="1"/>
        </listOfReactants>
        <listOfProducts>
          <speciesReference species="M_adn_c" stoichiometry="1"/>
          <speciesReference species="M_h_c" stoichiometry="1"/>
        </listOfProducts>
        <kineticLaw>
          <math xmlns="http://www.w3.org/1998/Math/MathML">          
            <apply>
              <ci> FLUX_VALUE </ci>
            </apply>
          </math>
                  <listOfParameters>
            <parameter id="LOWER_BOUND" units="mmol_per_gDW_per_hr" value="0"/>
            <parameter id="UPPER_BOUND" units="mmol_per_gDW_per_hr" value="INF"/>
            <parameter value="0" id="OBJECTIVE_COEFFICIENT"/>
            <parameter id="FLUX_VALUE" units="mmol_per_gDW_per_hr" value="0"/>
            <parameter value="0" id="REDUCED_COST"/>
          </listOfParameters>
        </kineticLaw>
      </reaction>
      <reaction id="R_ADNt2r" reversible="true">
<notes><body xmlns="http://www.w3.org/1999/xhtml">
     <p>GENE_ASSOCIATION: (b2406)</p>
  
     <p>PROTEIN_ASSOCIATION: </p>
  
     <p>SUBSYSTEM: </p>
  
     <p>PROTEIN_CLASS: </p>
  
     <p>SYNTHETIC_OBJECTIVE: 0.0</p>
  
     <p>Present: 1</p>
  
     <p>Knockout cost: 0</p>
  
     <p>Knockin cost: 0</p>
  </body></notes>
              <listOfReactants>
          <speciesReference species="M_adn_e" stoichiometry="1"/>
          <speciesReference species="M_h_e" stoichiometry="1"/>
        </listOfReactants>
        <listOfProducts>
          <speciesReference species="M_adn_c" stoichiometry="1"/>
          <speciesReference species="M_h_c" stoichiometry="1"/>
        </listOfProducts>
        <kineticLaw>
          <math xmlns="http://www.w3.org/1998/Math/MathML">          
            <apply>
              <ci> FLUX_VALUE </ci>
            </apply>
          </math>
                  <listOfParameters>
            <parameter id="LOWER_BOUND" units="mmol_per_gDW_per_hr" value="-INF"/>
            <parameter id="UPPER_BOUND" units="mmol_per_gDW_per_hr" value="INF"/>
            <parameter value="0" id="OBJECTIVE_COEFFICIENT"/>
            <parameter id="FLUX_VALUE" units="mmol_per_gDW_per_hr" value="0"/>
            <parameter value="0" id="REDUCED_COST"/>
          </listOfParameters>
        </kineticLaw>
      </reaction>
      <reaction id="R_ADOCBIK" reversible="false">
<notes><body xmlns="http://www.w3.org/1999/xhtml">
     <p>GENE_ASSOCIATION: (b1993)</p>
  
     <p>PROTEIN_ASSOCIATION: </p>
  
     <p>SUBSYSTEM: </p>
  
     <p>PROTEIN_CLASS: </p>
  
     <p>SYNTHETIC_OBJECTIVE: 0.0</p>
  
     <p>Present: 1</p>
  
     <p>Knockout cost: 0</p>
  
     <p>Knockin cost: 0</p>
  </body></notes>
              <listOfReactants>
          <speciesReference species="M_adocbi_c" stoichiometry="1"/>
          <speciesReference species="M_atp_c" stoichiometry="1"/>
        </listOfReactants>
        <listOfProducts>
          <speciesReference species="M_adocbip_c" stoichiometry="1"/>
          <speciesReference species="M_adp_c" stoichiometry="1"/>
          <speciesReference species="M_h_c" stoichiometry="1"/>
        </listOfProducts>
        <kineticLaw>
          <math xmlns="http://www.w3.org/1998/Math/MathML">          
            <apply>
              <ci> FLUX_VALUE </ci>
            </apply>
          </math>
                  <listOfParameters>
            <parameter id="LOWER_BOUND" units="mmol_per_gDW_per_hr" value="0"/>
            <parameter id="UPPER_BOUND" units="mmol_per_gDW_per_hr" value="INF"/>
            <parameter value="0" id="OBJECTIVE_COEFFICIENT"/>
            <parameter id="FLUX_VALUE" units="mmol_per_gDW_per_hr" value="0"/>
            <parameter value="0" id="REDUCED_COST"/>
          </listOfParameters>
        </kineticLaw>
      </reaction>
      <reaction id="R_ADOCBLS" reversible="false">
<notes><body xmlns="http://www.w3.org/1999/xhtml">
     <p>GENE_ASSOCIATION: (b1992)</p>
  
     <p>PROTEIN_ASSOCIATION: </p>
  
     <p>SUBSYSTEM: </p>
  
     <p>PROTEIN_CLASS: </p>
  
     <p>SYNTHETIC_OBJECTIVE: 0.0</p>
  
     <p>Present: 1</p>
  
     <p>Knockout cost: 0</p>
  
     <p>Knockin cost: 0</p>
  </body></notes>
              <listOfReactants>
          <speciesReference species="M_agdpcbi_c" stoichiometry="1"/>
          <speciesReference species="M_rdmbzi_c" stoichiometry="1"/>
        </listOfReactants>
        <listOfProducts>
          <speciesReference species="M_adocbl_c" stoichiometry="1"/>
          <speciesReference species="M_gmp_c" stoichiometry="1"/>
          <speciesReference species="M_h_c" stoichiometry="1"/>
        </listOfProducts>
        <kineticLaw>
          <math xmlns="http://www.w3.org/1998/Math/MathML">          
            <apply>
              <ci> FLUX_VALUE </ci>
            </apply>
          </math>
                  <listOfParameters>
            <parameter id="LOWER_BOUND" units="mmol_per_gDW_per_hr" value="0"/>
            <parameter id="UPPER_BOUND" units="mmol_per_gDW_per_hr" value="INF"/>
            <parameter value="0" id="OBJECTIVE_COEFFICIENT"/>
            <parameter id="FLUX_VALUE" units="mmol_per_gDW_per_hr" value="0"/>
            <parameter value="0" id="REDUCED_COST"/>
          </listOfParameters>
        </kineticLaw>
      </reaction>
      <reaction id="R_ADPT" reversible="false">
<notes><body xmlns="http://www.w3.org/1999/xhtml">
     <p>GENE_ASSOCIATION: (b0469)</p>
  
     <p>PROTEIN_ASSOCIATION: </p>
  
     <p>SUBSYSTEM: </p>
  
     <p>PROTEIN_CLASS: </p>
  
     <p>SYNTHETIC_OBJECTIVE: 0.0</p>
  
     <p>Present: 1</p>
  
     <p>Knockout cost: 0</p>
  
     <p>Knockin cost: 0</p>
  </body></notes>
              <listOfReactants>
          <speciesReference species="M_ade_c" stoichiometry="1"/>
          <speciesReference species="M_prpp_c" stoichiometry="1"/>
        </listOfReactants>
        <listOfProducts>
          <speciesReference species="M_amp_c" stoichiometry="1"/>
          <speciesReference species="M_ppi_c" stoichiometry="1"/>
        </listOfProducts>
        <kineticLaw>
          <math xmlns="http://www.w3.org/1998/Math/MathML">          
            <apply>
              <ci> FLUX_VALUE </ci>
            </apply>
          </math>
                  <listOfParameters>
            <parameter id="LOWER_BOUND" units="mmol_per_gDW_per_hr" value="0"/>
            <parameter id="UPPER_BOUND" units="mmol_per_gDW_per_hr" value="INF"/>
            <parameter value="0" id="OBJECTIVE_COEFFICIENT"/>
            <parameter id="FLUX_VALUE" units="mmol_per_gDW_per_hr" value="0"/>
            <parameter value="0" id="REDUCED_COST"/>
          </listOfParameters>
        </kineticLaw>
      </reaction>
      <reaction id="R_ADSK" reversible="false">
<notes><body xmlns="http://www.w3.org/1999/xhtml">
     <p>GENE_ASSOCIATION: (b2750)</p>
  
     <p>PROTEIN_ASSOCIATION: </p>
  
     <p>SUBSYSTEM: </p>
  
     <p>PROTEIN_CLASS: </p>
  
     <p>SYNTHETIC_OBJECTIVE: 0.0</p>
  
     <p>Present: 1</p>
  
     <p>Knockout cost: 0</p>
  
     <p>Knockin cost: 0</p>
  </body></notes>
              <listOfReactants>
          <speciesReference species="M_aps_c" stoichiometry="1"/>
          <speciesReference species="M_atp_c" stoichiometry="1"/>
        </listOfReactants>
        <listOfProducts>
          <speciesReference species="M_adp_c" stoichiometry="1"/>
          <speciesReference species="M_h_c" stoichiometry="1"/>
          <speciesReference species="M_paps_c" stoichiometry="1"/>
        </listOfProducts>
        <kineticLaw>
          <math xmlns="http://www.w3.org/1998/Math/MathML">          
            <apply>
              <ci> FLUX_VALUE </ci>
            </apply>
          </math>
                  <listOfParameters>
            <parameter id="LOWER_BOUND" units="mmol_per_gDW_per_hr" value="0"/>
            <parameter id="UPPER_BOUND" units="mmol_per_gDW_per_hr" value="INF"/>
            <parameter value="0" id="OBJECTIVE_COEFFICIENT"/>
            <parameter id="FLUX_VALUE" units="mmol_per_gDW_per_hr" value="0"/>
            <parameter value="0" id="REDUCED_COST"/>
          </listOfParameters>
        </kineticLaw>
      </reaction>
      <reaction id="R_ADSL1r" reversible="true">
<notes><body xmlns="http://www.w3.org/1999/xhtml">
     <p>GENE_ASSOCIATION: (b1131)</p>
  
     <p>PROTEIN_ASSOCIATION: </p>
  
     <p>SUBSYSTEM: </p>
  
     <p>PROTEIN_CLASS: </p>
  
     <p>SYNTHETIC_OBJECTIVE: 0.0</p>
  
     <p>Present: 1</p>
  
     <p>Knockout cost: 0</p>
  
     <p>Knockin cost: 0</p>
  </body></notes>
              <listOfReactants>
          <speciesReference species="M_dcamp_c" stoichiometry="1"/>
        </listOfReactants>
        <listOfProducts>
          <speciesReference species="M_amp_c" stoichiometry="1"/>
          <speciesReference species="M_fum_c" stoichiometry="1"/>
        </listOfProducts>
        <kineticLaw>
          <math xmlns="http://www.w3.org/1998/Math/MathML">          
            <apply>
              <ci> FLUX_VALUE </ci>
            </apply>
          </math>
                  <listOfParameters>
            <parameter id="LOWER_BOUND" units="mmol_per_gDW_per_hr" value="-INF"/>
            <parameter id="UPPER_BOUND" units="mmol_per_gDW_per_hr" value="INF"/>
            <parameter value="0" id="OBJECTIVE_COEFFICIENT"/>
            <parameter id="FLUX_VALUE" units="mmol_per_gDW_per_hr" value="0"/>
            <parameter value="0" id="REDUCED_COST"/>
          </listOfParameters>
        </kineticLaw>
      </reaction>
      <reaction id="R_ADSL2r" reversible="true">
<notes><body xmlns="http://www.w3.org/1999/xhtml">
     <p>GENE_ASSOCIATION: (b1131)</p>
  
     <p>PROTEIN_ASSOCIATION: </p>
  
     <p>SUBSYSTEM: </p>
  
     <p>PROTEIN_CLASS: </p>
  
     <p>SYNTHETIC_OBJECTIVE: 0.0</p>
  
     <p>Present: 1</p>
  
     <p>Knockout cost: 0</p>
  
     <p>Knockin cost: 0</p>
  </body></notes>
              <listOfReactants>
          <speciesReference species="M_25aics_c" stoichiometry="1"/>
        </listOfReactants>
        <listOfProducts>
          <speciesReference species="M_aicar_c" stoichiometry="1"/>
          <speciesReference species="M_fum_c" stoichiometry="1"/>
        </listOfProducts>
        <kineticLaw>
          <math xmlns="http://www.w3.org/1998/Math/MathML">          
            <apply>
              <ci> FLUX_VALUE </ci>
            </apply>
          </math>
                  <listOfParameters>
            <parameter id="LOWER_BOUND" units="mmol_per_gDW_per_hr" value="-INF"/>
            <parameter id="UPPER_BOUND" units="mmol_per_gDW_per_hr" value="INF"/>
            <parameter value="0" id="OBJECTIVE_COEFFICIENT"/>
            <parameter id="FLUX_VALUE" units="mmol_per_gDW_per_hr" value="0"/>
            <parameter value="0" id="REDUCED_COST"/>
          </listOfParameters>
        </kineticLaw>
      </reaction>
      <reaction id="R_ADSS" reversible="false">
<notes><body xmlns="http://www.w3.org/1999/xhtml">
     <p>GENE_ASSOCIATION: (b4177)</p>
  
     <p>PROTEIN_ASSOCIATION: </p>
  
     <p>SUBSYSTEM: </p>
  
     <p>PROTEIN_CLASS: </p>
  
     <p>SYNTHETIC_OBJECTIVE: 0.0</p>
  
     <p>Present: 1</p>
  
     <p>Knockout cost: 0</p>
  
     <p>Knockin cost: 0</p>
  </body></notes>
              <listOfReactants>
          <speciesReference species="M_asp_DASH_L_c" stoichiometry="1"/>
          <speciesReference species="M_gtp_c" stoichiometry="1"/>
          <speciesReference species="M_imp_c" stoichiometry="1"/>
        </listOfReactants>
        <listOfProducts>
          <speciesReference species="M_dcamp_c" stoichiometry="1"/>
          <speciesReference species="M_gdp_c" stoichiometry="1"/>
          <speciesReference species="M_h_c" stoichiometry="2"/>
          <speciesReference species="M_pi_c" stoichiometry="1"/>
        </listOfProducts>
        <kineticLaw>
          <math xmlns="http://www.w3.org/1998/Math/MathML">          
            <apply>
              <ci> FLUX_VALUE </ci>
            </apply>
          </math>
                  <listOfParameters>
            <parameter id="LOWER_BOUND" units="mmol_per_gDW_per_hr" value="0"/>
            <parameter id="UPPER_BOUND" units="mmol_per_gDW_per_hr" value="INF"/>
            <parameter value="0" id="OBJECTIVE_COEFFICIENT"/>
            <parameter id="FLUX_VALUE" units="mmol_per_gDW_per_hr" value="0"/>
            <parameter value="0" id="REDUCED_COST"/>
          </listOfParameters>
        </kineticLaw>
      </reaction>
      <reaction id="R_AGDC" reversible="false">
<notes><body xmlns="http://www.w3.org/1999/xhtml">
     <p>GENE_ASSOCIATION: (b0677)</p>
  
     <p>PROTEIN_ASSOCIATION: </p>
  
     <p>SUBSYSTEM: </p>
  
     <p>PROTEIN_CLASS: </p>
  
     <p>SYNTHETIC_OBJECTIVE: 0.0</p>
  
     <p>Present: 1</p>
  
     <p>Knockout cost: 0</p>
  
     <p>Knockin cost: 0</p>
  </body></notes>
              <listOfReactants>
          <speciesReference species="M_acgam6p_c" stoichiometry="1"/>
          <speciesReference species="M_h2o_c" stoichiometry="1"/>
        </listOfReactants>
        <listOfProducts>
          <speciesReference species="M_ac_c" stoichiometry="1"/>
          <speciesReference species="M_gam6p_c" stoichiometry="1"/>
        </listOfProducts>
        <kineticLaw>
          <math xmlns="http://www.w3.org/1998/Math/MathML">          
            <apply>
              <ci> FLUX_VALUE </ci>
            </apply>
          </math>
                  <listOfParameters>
            <parameter id="LOWER_BOUND" units="mmol_per_gDW_per_hr" value="0"/>
            <parameter id="UPPER_BOUND" units="mmol_per_gDW_per_hr" value="INF"/>
            <parameter value="0" id="OBJECTIVE_COEFFICIENT"/>
            <parameter id="FLUX_VALUE" units="mmol_per_gDW_per_hr" value="0"/>
            <parameter value="0" id="REDUCED_COST"/>
          </listOfParameters>
        </kineticLaw>
      </reaction>
      <reaction id="R_AGMHE" reversible="false">
<notes><body xmlns="http://www.w3.org/1999/xhtml">
     <p>GENE_ASSOCIATION: (b3619)</p>
  
     <p>PROTEIN_ASSOCIATION: </p>
  
     <p>SUBSYSTEM: </p>
  
     <p>PROTEIN_CLASS: </p>
  
     <p>SYNTHETIC_OBJECTIVE: 0.0</p>
  
     <p>Present: 1</p>
  
     <p>Knockout cost: 0</p>
  
     <p>Knockin cost: 0</p>
  </body></notes>
              <listOfReactants>
          <speciesReference species="M_adphep_DASH_DD_c" stoichiometry="1"/>
        </listOfReactants>
        <listOfProducts>
          <speciesReference species="M_adphep_DASH_LD_c" stoichiometry="1"/>
        </listOfProducts>
        <kineticLaw>
          <math xmlns="http://www.w3.org/1998/Math/MathML">          
            <apply>
              <ci> FLUX_VALUE </ci>
            </apply>
          </math>
                  <listOfParameters>
            <parameter id="LOWER_BOUND" units="mmol_per_gDW_per_hr" value="0"/>
            <parameter id="UPPER_BOUND" units="mmol_per_gDW_per_hr" value="INF"/>
            <parameter value="0" id="OBJECTIVE_COEFFICIENT"/>
            <parameter id="FLUX_VALUE" units="mmol_per_gDW_per_hr" value="0"/>
            <parameter value="0" id="REDUCED_COST"/>
          </listOfParameters>
        </kineticLaw>
      </reaction>
      <reaction id="R_AGMT" reversible="false">
<notes><body xmlns="http://www.w3.org/1999/xhtml">
     <p>GENE_ASSOCIATION: (b2937)</p>
  
     <p>PROTEIN_ASSOCIATION: </p>
  
     <p>SUBSYSTEM: </p>
  
     <p>PROTEIN_CLASS: </p>
  
     <p>SYNTHETIC_OBJECTIVE: 0.0</p>
  
     <p>Present: 1</p>
  
     <p>Knockout cost: 0</p>
  
     <p>Knockin cost: 0</p>
  </body></notes>
              <listOfReactants>
          <speciesReference species="M_agm_c" stoichiometry="1"/>
          <speciesReference species="M_h2o_c" stoichiometry="1"/>
        </listOfReactants>
        <listOfProducts>
          <speciesReference species="M_ptrc_c" stoichiometry="1"/>
          <speciesReference species="M_urea_c" stoichiometry="1"/>
        </listOfProducts>
        <kineticLaw>
          <math xmlns="http://www.w3.org/1998/Math/MathML">          
            <apply>
              <ci> FLUX_VALUE </ci>
            </apply>
          </math>
                  <listOfParameters>
            <parameter id="LOWER_BOUND" units="mmol_per_gDW_per_hr" value="0"/>
            <parameter id="UPPER_BOUND" units="mmol_per_gDW_per_hr" value="INF"/>
            <parameter value="0" id="OBJECTIVE_COEFFICIENT"/>
            <parameter id="FLUX_VALUE" units="mmol_per_gDW_per_hr" value="0"/>
            <parameter value="0" id="REDUCED_COST"/>
          </listOfParameters>
        </kineticLaw>
      </reaction>
      <reaction id="R_AGPR" reversible="true">
<notes><body xmlns="http://www.w3.org/1999/xhtml">
     <p>GENE_ASSOCIATION: (b3958)</p>
  
     <p>PROTEIN_ASSOCIATION: </p>
  
     <p>SUBSYSTEM: </p>
  
     <p>PROTEIN_CLASS: </p>
  
     <p>SYNTHETIC_OBJECTIVE: 0.0</p>
  
     <p>Present: 1</p>
  
     <p>Knockout cost: 0</p>
  
     <p>Knockin cost: 0</p>
  </body></notes>
              <listOfReactants>
          <speciesReference species="M_acg5sa_c" stoichiometry="1"/>
          <speciesReference species="M_nadp_c" stoichiometry="1"/>
          <speciesReference species="M_pi_c" stoichiometry="1"/>
        </listOfReactants>
        <listOfProducts>
          <speciesReference species="M_acg5p_c" stoichiometry="1"/>
          <speciesReference species="M_h_c" stoichiometry="1"/>
          <speciesReference species="M_nadph_c" stoichiometry="1"/>
        </listOfProducts>
        <kineticLaw>
          <math xmlns="http://www.w3.org/1998/Math/MathML">          
            <apply>
              <ci> FLUX_VALUE </ci>
            </apply>
          </math>
                  <listOfParameters>
            <parameter id="LOWER_BOUND" units="mmol_per_gDW_per_hr" value="-INF"/>
            <parameter id="UPPER_BOUND" units="mmol_per_gDW_per_hr" value="INF"/>
            <parameter value="0" id="OBJECTIVE_COEFFICIENT"/>
            <parameter id="FLUX_VALUE" units="mmol_per_gDW_per_hr" value="0"/>
            <parameter value="0" id="REDUCED_COST"/>
          </listOfParameters>
        </kineticLaw>
      </reaction>
      <reaction id="R_AHC" reversible="true">
<notes><body xmlns="http://www.w3.org/1999/xhtml">
     <p>GENE_ASSOCIATION: </p>
  
     <p>PROTEIN_ASSOCIATION: </p>
  
     <p>SUBSYSTEM: </p>
  
     <p>PROTEIN_CLASS: </p>
  
     <p>SYNTHETIC_OBJECTIVE: 0.0</p>
  
     <p>Present: 1</p>
  
     <p>Knockout cost: 0</p>
  
     <p>Knockin cost: 0</p>
  </body></notes>
              <listOfReactants>
          <speciesReference species="M_ahcys_c" stoichiometry="1"/>
          <speciesReference species="M_h2o_c" stoichiometry="1"/>
        </listOfReactants>
        <listOfProducts>
          <speciesReference species="M_adn_c" stoichiometry="1"/>
          <speciesReference species="M_hcys_DASH_L_c" stoichiometry="1"/>
        </listOfProducts>
        <kineticLaw>
          <math xmlns="http://www.w3.org/1998/Math/MathML">          
            <apply>
              <ci> FLUX_VALUE </ci>
            </apply>
          </math>
                  <listOfParameters>
            <parameter id="LOWER_BOUND" units="mmol_per_gDW_per_hr" value="-INF"/>
            <parameter id="UPPER_BOUND" units="mmol_per_gDW_per_hr" value="INF"/>
            <parameter value="0" id="OBJECTIVE_COEFFICIENT"/>
            <parameter id="FLUX_VALUE" units="mmol_per_gDW_per_hr" value="0"/>
            <parameter value="0" id="REDUCED_COST"/>
          </listOfParameters>
        </kineticLaw>
      </reaction>
      <reaction id="R_AHCYSNS" reversible="false">
<notes><body xmlns="http://www.w3.org/1999/xhtml">
     <p>GENE_ASSOCIATION: (b0159)</p>
  
     <p>PROTEIN_ASSOCIATION: </p>
  
     <p>SUBSYSTEM: </p>
  
     <p>PROTEIN_CLASS: </p>
  
     <p>SYNTHETIC_OBJECTIVE: 0.0</p>
  
     <p>Present: 1</p>
  
     <p>Knockout cost: 0</p>
  
     <p>Knockin cost: 0</p>
  </body></notes>
              <listOfReactants>
          <speciesReference species="M_ahcys_c" stoichiometry="1"/>
          <speciesReference species="M_h2o_c" stoichiometry="1"/>
        </listOfReactants>
        <listOfProducts>
          <speciesReference species="M_ade_c" stoichiometry="1"/>
          <speciesReference species="M_rhcys_c" stoichiometry="1"/>
        </listOfProducts>
        <kineticLaw>
          <math xmlns="http://www.w3.org/1998/Math/MathML">          
            <apply>
              <ci> FLUX_VALUE </ci>
            </apply>
          </math>
                  <listOfParameters>
            <parameter id="LOWER_BOUND" units="mmol_per_gDW_per_hr" value="0"/>
            <parameter id="UPPER_BOUND" units="mmol_per_gDW_per_hr" value="INF"/>
            <parameter value="0" id="OBJECTIVE_COEFFICIENT"/>
            <parameter id="FLUX_VALUE" units="mmol_per_gDW_per_hr" value="0"/>
            <parameter value="0" id="REDUCED_COST"/>
          </listOfParameters>
        </kineticLaw>
      </reaction>
      <reaction id="R_AICART" reversible="true">
<notes><body xmlns="http://www.w3.org/1999/xhtml">
     <p>GENE_ASSOCIATION: (b4006)</p>
  
     <p>PROTEIN_ASSOCIATION: </p>
  
     <p>SUBSYSTEM: </p>
  
     <p>PROTEIN_CLASS: </p>
  
     <p>SYNTHETIC_OBJECTIVE: 0.0</p>
  
     <p>Present: 1</p>
  
     <p>Knockout cost: 0</p>
  
     <p>Knockin cost: 0</p>
  </body></notes>
              <listOfReactants>
          <speciesReference species="M_10fthf_c" stoichiometry="1"/>
          <speciesReference species="M_aicar_c" stoichiometry="1"/>
        </listOfReactants>
        <listOfProducts>
          <speciesReference species="M_fprica_c" stoichiometry="1"/>
          <speciesReference species="M_thf_c" stoichiometry="1"/>
        </listOfProducts>
        <kineticLaw>
          <math xmlns="http://www.w3.org/1998/Math/MathML">          
            <apply>
              <ci> FLUX_VALUE </ci>
            </apply>
          </math>
                  <listOfParameters>
            <parameter id="LOWER_BOUND" units="mmol_per_gDW_per_hr" value="-INF"/>
            <parameter id="UPPER_BOUND" units="mmol_per_gDW_per_hr" value="INF"/>
            <parameter value="0" id="OBJECTIVE_COEFFICIENT"/>
            <parameter id="FLUX_VALUE" units="mmol_per_gDW_per_hr" value="0"/>
            <parameter value="0" id="REDUCED_COST"/>
          </listOfParameters>
        </kineticLaw>
      </reaction>
      <reaction id="R_AIRC2" reversible="false">
<notes><body xmlns="http://www.w3.org/1999/xhtml">
     <p>GENE_ASSOCIATION: (b0522)</p>
  
     <p>PROTEIN_ASSOCIATION: </p>
  
     <p>SUBSYSTEM: </p>
  
     <p>PROTEIN_CLASS: </p>
  
     <p>SYNTHETIC_OBJECTIVE: 0.0</p>
  
     <p>Present: 1</p>
  
     <p>Knockout cost: 0</p>
  
     <p>Knockin cost: 0</p>
  </body></notes>
              <listOfReactants>
          <speciesReference species="M_air_c" stoichiometry="1"/>
          <speciesReference species="M_atp_c" stoichiometry="1"/>
          <speciesReference species="M_hco3_c" stoichiometry="1"/>
        </listOfReactants>
        <listOfProducts>
          <speciesReference species="M_5caiz_c" stoichiometry="1"/>
          <speciesReference species="M_adp_c" stoichiometry="1"/>
          <speciesReference species="M_h_c" stoichiometry="1"/>
          <speciesReference species="M_pi_c" stoichiometry="1"/>
        </listOfProducts>
        <kineticLaw>
          <math xmlns="http://www.w3.org/1998/Math/MathML">          
            <apply>
              <ci> FLUX_VALUE </ci>
            </apply>
          </math>
                  <listOfParameters>
            <parameter id="LOWER_BOUND" units="mmol_per_gDW_per_hr" value="0"/>
            <parameter id="UPPER_BOUND" units="mmol_per_gDW_per_hr" value="INF"/>
            <parameter value="0" id="OBJECTIVE_COEFFICIENT"/>
            <parameter id="FLUX_VALUE" units="mmol_per_gDW_per_hr" value="0"/>
            <parameter value="0" id="REDUCED_COST"/>
          </listOfParameters>
        </kineticLaw>
      </reaction>
      <reaction id="R_AIRC3" reversible="true">
<notes><body xmlns="http://www.w3.org/1999/xhtml">
     <p>GENE_ASSOCIATION: (b0523)</p>
  
     <p>PROTEIN_ASSOCIATION: </p>
  
     <p>SUBSYSTEM: </p>
  
     <p>PROTEIN_CLASS: </p>
  
     <p>SYNTHETIC_OBJECTIVE: 0.0</p>
  
     <p>Present: 1</p>
  
     <p>Knockout cost: 0</p>
  
     <p>Knockin cost: 0</p>
  </body></notes>
              <listOfReactants>
          <speciesReference species="M_5aizc_c" stoichiometry="1"/>
        </listOfReactants>
        <listOfProducts>
          <speciesReference species="M_5caiz_c" stoichiometry="1"/>
        </listOfProducts>
        <kineticLaw>
          <math xmlns="http://www.w3.org/1998/Math/MathML">          
            <apply>
              <ci> FLUX_VALUE </ci>
            </apply>
          </math>
                  <listOfParameters>
            <parameter id="LOWER_BOUND" units="mmol_per_gDW_per_hr" value="-INF"/>
            <parameter id="UPPER_BOUND" units="mmol_per_gDW_per_hr" value="INF"/>
            <parameter value="0" id="OBJECTIVE_COEFFICIENT"/>
            <parameter id="FLUX_VALUE" units="mmol_per_gDW_per_hr" value="0"/>
            <parameter value="0" id="REDUCED_COST"/>
          </listOfParameters>
        </kineticLaw>
      </reaction>
      <reaction id="R_AKGDH" reversible="false">
<notes><body xmlns="http://www.w3.org/1999/xhtml">
     <p>GENE_ASSOCIATION: (b0727) and (b0116) and (b0726)</p>
  
     <p>PROTEIN_ASSOCIATION: </p>
  
     <p>SUBSYSTEM: </p>
  
     <p>PROTEIN_CLASS: </p>
  
     <p>SYNTHETIC_OBJECTIVE: 0.0</p>
  
     <p>Present: 1</p>
  
     <p>Knockout cost: 0</p>
  
     <p>Knockin cost: 0</p>
  </body></notes>
              <listOfReactants>
          <speciesReference species="M_akg_c" stoichiometry="1"/>
          <speciesReference species="M_coa_c" stoichiometry="1"/>
          <speciesReference species="M_nad_c" stoichiometry="1"/>
        </listOfReactants>
        <listOfProducts>
          <speciesReference species="M_co2_c" stoichiometry="1"/>
          <speciesReference species="M_nadh_c" stoichiometry="1"/>
          <speciesReference species="M_succoa_c" stoichiometry="1"/>
        </listOfProducts>
        <kineticLaw>
          <math xmlns="http://www.w3.org/1998/Math/MathML">          
            <apply>
              <ci> FLUX_VALUE </ci>
            </apply>
          </math>
                  <listOfParameters>
            <parameter id="LOWER_BOUND" units="mmol_per_gDW_per_hr" value="0"/>
            <parameter id="UPPER_BOUND" units="mmol_per_gDW_per_hr" value="INF"/>
            <parameter value="0" id="OBJECTIVE_COEFFICIENT"/>
            <parameter id="FLUX_VALUE" units="mmol_per_gDW_per_hr" value="0"/>
            <parameter value="0" id="REDUCED_COST"/>
          </listOfParameters>
        </kineticLaw>
      </reaction>
      <reaction id="R_AKGt2r" reversible="true">
<notes><body xmlns="http://www.w3.org/1999/xhtml">
     <p>GENE_ASSOCIATION: (b2587)</p>
  
     <p>PROTEIN_ASSOCIATION: </p>
  
     <p>SUBSYSTEM: </p>
  
     <p>PROTEIN_CLASS: </p>
  
     <p>SYNTHETIC_OBJECTIVE: 0.0</p>
  
     <p>Present: 1</p>
  
     <p>Knockout cost: 0</p>
  
     <p>Knockin cost: 0</p>
  </body></notes>
              <listOfReactants>
          <speciesReference species="M_akg_e" stoichiometry="1"/>
          <speciesReference species="M_h_e" stoichiometry="1"/>
        </listOfReactants>
        <listOfProducts>
          <speciesReference species="M_akg_c" stoichiometry="1"/>
          <speciesReference species="M_h_c" stoichiometry="1"/>
        </listOfProducts>
        <kineticLaw>
          <math xmlns="http://www.w3.org/1998/Math/MathML">          
            <apply>
              <ci> FLUX_VALUE </ci>
            </apply>
          </math>
                  <listOfParameters>
            <parameter id="LOWER_BOUND" units="mmol_per_gDW_per_hr" value="-INF"/>
            <parameter id="UPPER_BOUND" units="mmol_per_gDW_per_hr" value="INF"/>
            <parameter value="0" id="OBJECTIVE_COEFFICIENT"/>
            <parameter id="FLUX_VALUE" units="mmol_per_gDW_per_hr" value="0"/>
            <parameter value="0" id="REDUCED_COST"/>
          </listOfParameters>
        </kineticLaw>
      </reaction>
      <reaction id="R_ALAALAr" reversible="true">
<notes><body xmlns="http://www.w3.org/1999/xhtml">
     <p>GENE_ASSOCIATION: (b0381) or (b0092)</p>
  
     <p>PROTEIN_ASSOCIATION: </p>
  
     <p>SUBSYSTEM: </p>
  
     <p>PROTEIN_CLASS: </p>
  
     <p>SYNTHETIC_OBJECTIVE: 0.0</p>
  
     <p>Present: 1</p>
  
     <p>Knockout cost: 0</p>
  
     <p>Knockin cost: 0</p>
  </body></notes>
              <listOfReactants>
          <speciesReference species="M_ala_DASH_D_c" stoichiometry="2"/>
          <speciesReference species="M_atp_c" stoichiometry="1"/>
        </listOfReactants>
        <listOfProducts>
          <speciesReference species="M_adp_c" stoichiometry="1"/>
          <speciesReference species="M_alaala_c" stoichiometry="1"/>
          <speciesReference species="M_h_c" stoichiometry="1"/>
          <speciesReference species="M_pi_c" stoichiometry="1"/>
        </listOfProducts>
        <kineticLaw>
          <math xmlns="http://www.w3.org/1998/Math/MathML">          
            <apply>
              <ci> FLUX_VALUE </ci>
            </apply>
          </math>
                  <listOfParameters>
            <parameter id="LOWER_BOUND" units="mmol_per_gDW_per_hr" value="-INF"/>
            <parameter id="UPPER_BOUND" units="mmol_per_gDW_per_hr" value="INF"/>
            <parameter value="0" id="OBJECTIVE_COEFFICIENT"/>
            <parameter id="FLUX_VALUE" units="mmol_per_gDW_per_hr" value="0"/>
            <parameter value="0" id="REDUCED_COST"/>
          </listOfParameters>
        </kineticLaw>
      </reaction>
      <reaction id="R_ALAR" reversible="true">
<notes><body xmlns="http://www.w3.org/1999/xhtml">
     <p>GENE_ASSOCIATION: (b4053)</p>
  
     <p>PROTEIN_ASSOCIATION: </p>
  
     <p>SUBSYSTEM: </p>
  
     <p>PROTEIN_CLASS: </p>
  
     <p>SYNTHETIC_OBJECTIVE: 0.0</p>
  
     <p>Present: 1</p>
  
     <p>Knockout cost: 0</p>
  
     <p>Knockin cost: 0</p>
  </body></notes>
              <listOfReactants>
          <speciesReference species="M_ala_DASH_L_c" stoichiometry="1"/>
        </listOfReactants>
        <listOfProducts>
          <speciesReference species="M_ala_DASH_D_c" stoichiometry="1"/>
        </listOfProducts>
        <kineticLaw>
          <math xmlns="http://www.w3.org/1998/Math/MathML">          
            <apply>
              <ci> FLUX_VALUE </ci>
            </apply>
          </math>
                  <listOfParameters>
            <parameter id="LOWER_BOUND" units="mmol_per_gDW_per_hr" value="-INF"/>
            <parameter id="UPPER_BOUND" units="mmol_per_gDW_per_hr" value="INF"/>
            <parameter value="0" id="OBJECTIVE_COEFFICIENT"/>
            <parameter id="FLUX_VALUE" units="mmol_per_gDW_per_hr" value="0"/>
            <parameter value="0" id="REDUCED_COST"/>
          </listOfParameters>
        </kineticLaw>
      </reaction>
      <reaction id="R_ALARi" reversible="false">
<notes><body xmlns="http://www.w3.org/1999/xhtml">
     <p>GENE_ASSOCIATION: (b1190)</p>
  
     <p>PROTEIN_ASSOCIATION: </p>
  
     <p>SUBSYSTEM: </p>
  
     <p>PROTEIN_CLASS: </p>
  
     <p>SYNTHETIC_OBJECTIVE: 0.0</p>
  
     <p>Present: 1</p>
  
     <p>Knockout cost: 0</p>
  
     <p>Knockin cost: 0</p>
  </body></notes>
              <listOfReactants>
          <speciesReference species="M_ala_DASH_L_c" stoichiometry="1"/>
        </listOfReactants>
        <listOfProducts>
          <speciesReference species="M_ala_DASH_D_c" stoichiometry="1"/>
        </listOfProducts>
        <kineticLaw>
          <math xmlns="http://www.w3.org/1998/Math/MathML">          
            <apply>
              <ci> FLUX_VALUE </ci>
            </apply>
          </math>
                  <listOfParameters>
            <parameter id="LOWER_BOUND" units="mmol_per_gDW_per_hr" value="0"/>
            <parameter id="UPPER_BOUND" units="mmol_per_gDW_per_hr" value="INF"/>
            <parameter value="0" id="OBJECTIVE_COEFFICIENT"/>
            <parameter id="FLUX_VALUE" units="mmol_per_gDW_per_hr" value="0"/>
            <parameter value="0" id="REDUCED_COST"/>
          </listOfParameters>
        </kineticLaw>
      </reaction>
      <reaction id="R_ALATA_D2" reversible="false">
<notes><body xmlns="http://www.w3.org/1999/xhtml">
     <p>GENE_ASSOCIATION: (b2551)</p>
  
     <p>PROTEIN_ASSOCIATION: </p>
  
     <p>SUBSYSTEM: </p>
  
     <p>PROTEIN_CLASS: </p>
  
     <p>SYNTHETIC_OBJECTIVE: 0.0</p>
  
     <p>Present: 1</p>
  
     <p>Knockout cost: 0</p>
  
     <p>Knockin cost: 0</p>
  </body></notes>
              <listOfReactants>
          <speciesReference species="M_ala_DASH_D_c" stoichiometry="1"/>
          <speciesReference species="M_pydx5p_c" stoichiometry="1"/>
        </listOfReactants>
        <listOfProducts>
          <speciesReference species="M_pyam5p_c" stoichiometry="1"/>
          <speciesReference species="M_pyr_c" stoichiometry="1"/>
        </listOfProducts>
        <kineticLaw>
          <math xmlns="http://www.w3.org/1998/Math/MathML">          
            <apply>
              <ci> FLUX_VALUE </ci>
            </apply>
          </math>
                  <listOfParameters>
            <parameter id="LOWER_BOUND" units="mmol_per_gDW_per_hr" value="0"/>
            <parameter id="UPPER_BOUND" units="mmol_per_gDW_per_hr" value="INF"/>
            <parameter value="0" id="OBJECTIVE_COEFFICIENT"/>
            <parameter id="FLUX_VALUE" units="mmol_per_gDW_per_hr" value="0"/>
            <parameter value="0" id="REDUCED_COST"/>
          </listOfParameters>
        </kineticLaw>
      </reaction>
      <reaction id="R_ALATA_L" reversible="true">
<notes><body xmlns="http://www.w3.org/1999/xhtml">
     <p>GENE_ASSOCIATION: </p>
  
     <p>PROTEIN_ASSOCIATION: </p>
  
     <p>SUBSYSTEM: </p>
  
     <p>PROTEIN_CLASS: </p>
  
     <p>SYNTHETIC_OBJECTIVE: 0.0</p>
  
     <p>Present: 1</p>
  
     <p>Knockout cost: 0</p>
  
     <p>Knockin cost: 0</p>
  </body></notes>
              <listOfReactants>
          <speciesReference species="M_akg_c" stoichiometry="1"/>
          <speciesReference species="M_ala_DASH_L_c" stoichiometry="1"/>
        </listOfReactants>
        <listOfProducts>
          <speciesReference species="M_glu_DASH_L_c" stoichiometry="1"/>
          <speciesReference species="M_pyr_c" stoichiometry="1"/>
        </listOfProducts>
        <kineticLaw>
          <math xmlns="http://www.w3.org/1998/Math/MathML">          
            <apply>
              <ci> FLUX_VALUE </ci>
            </apply>
          </math>
                  <listOfParameters>
            <parameter id="LOWER_BOUND" units="mmol_per_gDW_per_hr" value="-INF"/>
            <parameter id="UPPER_BOUND" units="mmol_per_gDW_per_hr" value="INF"/>
            <parameter value="0" id="OBJECTIVE_COEFFICIENT"/>
            <parameter id="FLUX_VALUE" units="mmol_per_gDW_per_hr" value="0"/>
            <parameter value="0" id="REDUCED_COST"/>
          </listOfParameters>
        </kineticLaw>
      </reaction>
      <reaction id="R_ALATA_L2" reversible="false">
<notes><body xmlns="http://www.w3.org/1999/xhtml">
     <p>GENE_ASSOCIATION: (b2551)</p>
  
     <p>PROTEIN_ASSOCIATION: </p>
  
     <p>SUBSYSTEM: </p>
  
     <p>PROTEIN_CLASS: </p>
  
     <p>SYNTHETIC_OBJECTIVE: 0.0</p>
  
     <p>Present: 1</p>
  
     <p>Knockout cost: 0</p>
  
     <p>Knockin cost: 0</p>
  </body></notes>
              <listOfReactants>
          <speciesReference species="M_ala_DASH_L_c" stoichiometry="1"/>
          <speciesReference species="M_pydx5p_c" stoichiometry="1"/>
        </listOfReactants>
        <listOfProducts>
          <speciesReference species="M_pyam5p_c" stoichiometry="1"/>
          <speciesReference species="M_pyr_c" stoichiometry="1"/>
        </listOfProducts>
        <kineticLaw>
          <math xmlns="http://www.w3.org/1998/Math/MathML">          
            <apply>
              <ci> FLUX_VALUE </ci>
            </apply>
          </math>
                  <listOfParameters>
            <parameter id="LOWER_BOUND" units="mmol_per_gDW_per_hr" value="0"/>
            <parameter id="UPPER_BOUND" units="mmol_per_gDW_per_hr" value="INF"/>
            <parameter value="0" id="OBJECTIVE_COEFFICIENT"/>
            <parameter id="FLUX_VALUE" units="mmol_per_gDW_per_hr" value="0"/>
            <parameter value="0" id="REDUCED_COST"/>
          </listOfParameters>
        </kineticLaw>
      </reaction>
      <reaction id="R_ALAabc" reversible="false">
<notes><body xmlns="http://www.w3.org/1999/xhtml">
     <p>GENE_ASSOCIATION: (b3455) and (b3457) and (b3454) and (b3460) and (b3456)</p>
  
     <p>PROTEIN_ASSOCIATION: </p>
  
     <p>SUBSYSTEM: </p>
  
     <p>PROTEIN_CLASS: </p>
  
     <p>SYNTHETIC_OBJECTIVE: 0.0</p>
  
     <p>Present: 1</p>
  
     <p>Knockout cost: 0</p>
  
     <p>Knockin cost: 0</p>
  </body></notes>
              <listOfReactants>
          <speciesReference species="M_ala_DASH_L_e" stoichiometry="1"/>
          <speciesReference species="M_atp_c" stoichiometry="1"/>
          <speciesReference species="M_h2o_c" stoichiometry="1"/>
        </listOfReactants>
        <listOfProducts>
          <speciesReference species="M_adp_c" stoichiometry="1"/>
          <speciesReference species="M_ala_DASH_L_c" stoichiometry="1"/>
          <speciesReference species="M_h_c" stoichiometry="1"/>
          <speciesReference species="M_pi_c" stoichiometry="1"/>
        </listOfProducts>
        <kineticLaw>
          <math xmlns="http://www.w3.org/1998/Math/MathML">          
            <apply>
              <ci> FLUX_VALUE </ci>
            </apply>
          </math>
                  <listOfParameters>
            <parameter id="LOWER_BOUND" units="mmol_per_gDW_per_hr" value="0"/>
            <parameter id="UPPER_BOUND" units="mmol_per_gDW_per_hr" value="INF"/>
            <parameter value="0" id="OBJECTIVE_COEFFICIENT"/>
            <parameter id="FLUX_VALUE" units="mmol_per_gDW_per_hr" value="0"/>
            <parameter value="0" id="REDUCED_COST"/>
          </listOfParameters>
        </kineticLaw>
      </reaction>
      <reaction id="R_ALAt2r" reversible="true">
<notes><body xmlns="http://www.w3.org/1999/xhtml">
     <p>GENE_ASSOCIATION: (b0007) or (b4208)</p>
  
     <p>PROTEIN_ASSOCIATION: </p>
  
     <p>SUBSYSTEM: </p>
  
     <p>PROTEIN_CLASS: </p>
  
     <p>SYNTHETIC_OBJECTIVE: 0.0</p>
  
     <p>Present: 1</p>
  
     <p>Knockout cost: 0</p>
  
     <p>Knockin cost: 0</p>
  </body></notes>
              <listOfReactants>
          <speciesReference species="M_ala_DASH_L_e" stoichiometry="1"/>
          <speciesReference species="M_h_e" stoichiometry="1"/>
        </listOfReactants>
        <listOfProducts>
          <speciesReference species="M_ala_DASH_L_c" stoichiometry="1"/>
          <speciesReference species="M_h_c" stoichiometry="1"/>
        </listOfProducts>
        <kineticLaw>
          <math xmlns="http://www.w3.org/1998/Math/MathML">          
            <apply>
              <ci> FLUX_VALUE </ci>
            </apply>
          </math>
                  <listOfParameters>
            <parameter id="LOWER_BOUND" units="mmol_per_gDW_per_hr" value="-INF"/>
            <parameter id="UPPER_BOUND" units="mmol_per_gDW_per_hr" value="INF"/>
            <parameter value="0" id="OBJECTIVE_COEFFICIENT"/>
            <parameter id="FLUX_VALUE" units="mmol_per_gDW_per_hr" value="0"/>
            <parameter value="0" id="REDUCED_COST"/>
          </listOfParameters>
        </kineticLaw>
      </reaction>
      <reaction id="R_ALCD19" reversible="true">
<notes><body xmlns="http://www.w3.org/1999/xhtml">
     <p>GENE_ASSOCIATION: (b0356)</p>
  
     <p>PROTEIN_ASSOCIATION: </p>
  
     <p>SUBSYSTEM: </p>
  
     <p>PROTEIN_CLASS: </p>
  
     <p>SYNTHETIC_OBJECTIVE: 0.0</p>
  
     <p>Present: 1</p>
  
     <p>Knockout cost: 0</p>
  
     <p>Knockin cost: 0</p>
  </body></notes>
              <listOfReactants>
          <speciesReference species="M_glyald_c" stoichiometry="1"/>
          <speciesReference species="M_h_c" stoichiometry="1"/>
          <speciesReference species="M_nadh_c" stoichiometry="1"/>
        </listOfReactants>
        <listOfProducts>
          <speciesReference species="M_glyc_c" stoichiometry="1"/>
          <speciesReference species="M_nad_c" stoichiometry="1"/>
        </listOfProducts>
        <kineticLaw>
          <math xmlns="http://www.w3.org/1998/Math/MathML">          
            <apply>
              <ci> FLUX_VALUE </ci>
            </apply>
          </math>
                  <listOfParameters>
            <parameter id="LOWER_BOUND" units="mmol_per_gDW_per_hr" value="-INF"/>
            <parameter id="UPPER_BOUND" units="mmol_per_gDW_per_hr" value="INF"/>
            <parameter value="0" id="OBJECTIVE_COEFFICIENT"/>
            <parameter id="FLUX_VALUE" units="mmol_per_gDW_per_hr" value="0"/>
            <parameter value="0" id="REDUCED_COST"/>
          </listOfParameters>
        </kineticLaw>
      </reaction>
      <reaction id="R_ALDD19x" reversible="false">
<notes><body xmlns="http://www.w3.org/1999/xhtml">
     <p>GENE_ASSOCIATION: (b1385)</p>
  
     <p>PROTEIN_ASSOCIATION: </p>
  
     <p>SUBSYSTEM: </p>
  
     <p>PROTEIN_CLASS: </p>
  
     <p>SYNTHETIC_OBJECTIVE: 0.0</p>
  
     <p>Present: 1</p>
  
     <p>Knockout cost: 0</p>
  
     <p>Knockin cost: 0</p>
  </body></notes>
              <listOfReactants>
          <speciesReference species="M_h2o_c" stoichiometry="1"/>
          <speciesReference species="M_nad_c" stoichiometry="1"/>
          <speciesReference species="M_pacald_c" stoichiometry="1"/>
        </listOfReactants>
        <listOfProducts>
          <speciesReference species="M_h_c" stoichiometry="2"/>
          <speciesReference species="M_nadh_c" stoichiometry="1"/>
          <speciesReference species="M_pac_c" stoichiometry="1"/>
        </listOfProducts>
        <kineticLaw>
          <math xmlns="http://www.w3.org/1998/Math/MathML">          
            <apply>
              <ci> FLUX_VALUE </ci>
            </apply>
          </math>
                  <listOfParameters>
            <parameter id="LOWER_BOUND" units="mmol_per_gDW_per_hr" value="0"/>
            <parameter id="UPPER_BOUND" units="mmol_per_gDW_per_hr" value="INF"/>
            <parameter value="0" id="OBJECTIVE_COEFFICIENT"/>
            <parameter id="FLUX_VALUE" units="mmol_per_gDW_per_hr" value="0"/>
            <parameter value="0" id="REDUCED_COST"/>
          </listOfParameters>
        </kineticLaw>
      </reaction>
      <reaction id="R_ALDD2x" reversible="false">
<notes><body xmlns="http://www.w3.org/1999/xhtml">
     <p>GENE_ASSOCIATION: (b1300)</p>
  
     <p>PROTEIN_ASSOCIATION: </p>
  
     <p>SUBSYSTEM: </p>
  
     <p>PROTEIN_CLASS: </p>
  
     <p>SYNTHETIC_OBJECTIVE: 0.0</p>
  
     <p>Present: 1</p>
  
     <p>Knockout cost: 0</p>
  
     <p>Knockin cost: 0</p>
  </body></notes>
              <listOfReactants>
          <speciesReference species="M_acald_c" stoichiometry="1"/>
          <speciesReference species="M_h2o_c" stoichiometry="1"/>
          <speciesReference species="M_nad_c" stoichiometry="1"/>
        </listOfReactants>
        <listOfProducts>
          <speciesReference species="M_ac_c" stoichiometry="1"/>
          <speciesReference species="M_h_c" stoichiometry="2"/>
          <speciesReference species="M_nadh_c" stoichiometry="1"/>
        </listOfProducts>
        <kineticLaw>
          <math xmlns="http://www.w3.org/1998/Math/MathML">          
            <apply>
              <ci> FLUX_VALUE </ci>
            </apply>
          </math>
                  <listOfParameters>
            <parameter id="LOWER_BOUND" units="mmol_per_gDW_per_hr" value="0"/>
            <parameter id="UPPER_BOUND" units="mmol_per_gDW_per_hr" value="INF"/>
            <parameter value="0" id="OBJECTIVE_COEFFICIENT"/>
            <parameter id="FLUX_VALUE" units="mmol_per_gDW_per_hr" value="0"/>
            <parameter value="0" id="REDUCED_COST"/>
          </listOfParameters>
        </kineticLaw>
      </reaction>
      <reaction id="R_ALLTAH" reversible="false">
<notes><body xmlns="http://www.w3.org/1999/xhtml">
     <p>GENE_ASSOCIATION: (b0516)</p>
  
     <p>PROTEIN_ASSOCIATION: </p>
  
     <p>SUBSYSTEM: </p>
  
     <p>PROTEIN_CLASS: </p>
  
     <p>SYNTHETIC_OBJECTIVE: 0.0</p>
  
     <p>Present: 1</p>
  
     <p>Knockout cost: 0</p>
  
     <p>Knockin cost: 0</p>
  </body></notes>
              <listOfReactants>
          <speciesReference species="M_alltt_c" stoichiometry="1"/>
          <speciesReference species="M_h2o_c" stoichiometry="1"/>
        </listOfReactants>
        <listOfProducts>
          <speciesReference species="M_urdglyc_c" stoichiometry="1"/>
          <speciesReference species="M_urea_c" stoichiometry="1"/>
        </listOfProducts>
        <kineticLaw>
          <math xmlns="http://www.w3.org/1998/Math/MathML">          
            <apply>
              <ci> FLUX_VALUE </ci>
            </apply>
          </math>
                  <listOfParameters>
            <parameter id="LOWER_BOUND" units="mmol_per_gDW_per_hr" value="0"/>
            <parameter id="UPPER_BOUND" units="mmol_per_gDW_per_hr" value="INF"/>
            <parameter value="0" id="OBJECTIVE_COEFFICIENT"/>
            <parameter id="FLUX_VALUE" units="mmol_per_gDW_per_hr" value="0"/>
            <parameter value="0" id="REDUCED_COST"/>
          </listOfParameters>
        </kineticLaw>
      </reaction>
      <reaction id="R_ALLTN" reversible="false">
<notes><body xmlns="http://www.w3.org/1999/xhtml">
     <p>GENE_ASSOCIATION: (b0512)</p>
  
     <p>PROTEIN_ASSOCIATION: </p>
  
     <p>SUBSYSTEM: </p>
  
     <p>PROTEIN_CLASS: </p>
  
     <p>SYNTHETIC_OBJECTIVE: 0.0</p>
  
     <p>Present: 1</p>
  
     <p>Knockout cost: 0</p>
  
     <p>Knockin cost: 0</p>
  </body></notes>
              <listOfReactants>
          <speciesReference species="M_alltn_c" stoichiometry="1"/>
          <speciesReference species="M_h2o_c" stoichiometry="1"/>
        </listOfReactants>
        <listOfProducts>
          <speciesReference species="M_alltt_c" stoichiometry="1"/>
          <speciesReference species="M_h_c" stoichiometry="1"/>
        </listOfProducts>
        <kineticLaw>
          <math xmlns="http://www.w3.org/1998/Math/MathML">          
            <apply>
              <ci> FLUX_VALUE </ci>
            </apply>
          </math>
                  <listOfParameters>
            <parameter id="LOWER_BOUND" units="mmol_per_gDW_per_hr" value="0"/>
            <parameter id="UPPER_BOUND" units="mmol_per_gDW_per_hr" value="INF"/>
            <parameter value="0" id="OBJECTIVE_COEFFICIENT"/>
            <parameter id="FLUX_VALUE" units="mmol_per_gDW_per_hr" value="0"/>
            <parameter value="0" id="REDUCED_COST"/>
          </listOfParameters>
        </kineticLaw>
      </reaction>
      <reaction id="R_ALLTNt2r" reversible="true">
<notes><body xmlns="http://www.w3.org/1999/xhtml">
     <p>GENE_ASSOCIATION: (b0511)</p>
  
     <p>PROTEIN_ASSOCIATION: </p>
  
     <p>SUBSYSTEM: </p>
  
     <p>PROTEIN_CLASS: </p>
  
     <p>SYNTHETIC_OBJECTIVE: 0.0</p>
  
     <p>Present: 1</p>
  
     <p>Knockout cost: 0</p>
  
     <p>Knockin cost: 0</p>
  </body></notes>
              <listOfReactants>
          <speciesReference species="M_alltn_e" stoichiometry="1"/>
          <speciesReference species="M_h_e" stoichiometry="1"/>
        </listOfReactants>
        <listOfProducts>
          <speciesReference species="M_alltn_c" stoichiometry="1"/>
          <speciesReference species="M_h_c" stoichiometry="1"/>
        </listOfProducts>
        <kineticLaw>
          <math xmlns="http://www.w3.org/1998/Math/MathML">          
            <apply>
              <ci> FLUX_VALUE </ci>
            </apply>
          </math>
                  <listOfParameters>
            <parameter id="LOWER_BOUND" units="mmol_per_gDW_per_hr" value="-INF"/>
            <parameter id="UPPER_BOUND" units="mmol_per_gDW_per_hr" value="INF"/>
            <parameter value="0" id="OBJECTIVE_COEFFICIENT"/>
            <parameter id="FLUX_VALUE" units="mmol_per_gDW_per_hr" value="0"/>
            <parameter value="0" id="REDUCED_COST"/>
          </listOfParameters>
        </kineticLaw>
      </reaction>
      <reaction id="R_ALTRH" reversible="false">
<notes><body xmlns="http://www.w3.org/1999/xhtml">
     <p>GENE_ASSOCIATION: (b3091)</p>
  
     <p>PROTEIN_ASSOCIATION: </p>
  
     <p>SUBSYSTEM: </p>
  
     <p>PROTEIN_CLASS: </p>
  
     <p>SYNTHETIC_OBJECTIVE: 0.0</p>
  
     <p>Present: 1</p>
  
     <p>Knockout cost: 0</p>
  
     <p>Knockin cost: 0</p>
  </body></notes>
              <listOfReactants>
          <speciesReference species="M_altrn_c" stoichiometry="1"/>
        </listOfReactants>
        <listOfProducts>
          <speciesReference species="M_2ddglcn_c" stoichiometry="1"/>
          <speciesReference species="M_h2o_c" stoichiometry="1"/>
        </listOfProducts>
        <kineticLaw>
          <math xmlns="http://www.w3.org/1998/Math/MathML">          
            <apply>
              <ci> FLUX_VALUE </ci>
            </apply>
          </math>
                  <listOfParameters>
            <parameter id="LOWER_BOUND" units="mmol_per_gDW_per_hr" value="0"/>
            <parameter id="UPPER_BOUND" units="mmol_per_gDW_per_hr" value="INF"/>
            <parameter value="0" id="OBJECTIVE_COEFFICIENT"/>
            <parameter id="FLUX_VALUE" units="mmol_per_gDW_per_hr" value="0"/>
            <parameter value="0" id="REDUCED_COST"/>
          </listOfParameters>
        </kineticLaw>
      </reaction>
      <reaction id="R_AMALT1" reversible="false">
<notes><body xmlns="http://www.w3.org/1999/xhtml">
     <p>GENE_ASSOCIATION: (b3416)</p>
  
     <p>PROTEIN_ASSOCIATION: </p>
  
     <p>SUBSYSTEM: </p>
  
     <p>PROTEIN_CLASS: </p>
  
     <p>SYNTHETIC_OBJECTIVE: 0.0</p>
  
     <p>Present: 1</p>
  
     <p>Knockout cost: 0</p>
  
     <p>Knockin cost: 0</p>
  </body></notes>
              <listOfReactants>
          <speciesReference species="M_malt_c" stoichiometry="1"/>
          <speciesReference species="M_malttr_c" stoichiometry="1"/>
        </listOfReactants>
        <listOfProducts>
          <speciesReference species="M_glc_DASH_D_c" stoichiometry="1"/>
          <speciesReference species="M_maltttr_c" stoichiometry="1"/>
        </listOfProducts>
        <kineticLaw>
          <math xmlns="http://www.w3.org/1998/Math/MathML">          
            <apply>
              <ci> FLUX_VALUE </ci>
            </apply>
          </math>
                  <listOfParameters>
            <parameter id="LOWER_BOUND" units="mmol_per_gDW_per_hr" value="0"/>
            <parameter id="UPPER_BOUND" units="mmol_per_gDW_per_hr" value="INF"/>
            <parameter value="0" id="OBJECTIVE_COEFFICIENT"/>
            <parameter id="FLUX_VALUE" units="mmol_per_gDW_per_hr" value="0"/>
            <parameter value="0" id="REDUCED_COST"/>
          </listOfParameters>
        </kineticLaw>
      </reaction>
      <reaction id="R_AMALT2" reversible="false">
<notes><body xmlns="http://www.w3.org/1999/xhtml">
     <p>GENE_ASSOCIATION: (b3416)</p>
  
     <p>PROTEIN_ASSOCIATION: </p>
  
     <p>SUBSYSTEM: </p>
  
     <p>PROTEIN_CLASS: </p>
  
     <p>SYNTHETIC_OBJECTIVE: 0.0</p>
  
     <p>Present: 1</p>
  
     <p>Knockout cost: 0</p>
  
     <p>Knockin cost: 0</p>
  </body></notes>
              <listOfReactants>
          <speciesReference species="M_malt_c" stoichiometry="1"/>
          <speciesReference species="M_maltttr_c" stoichiometry="1"/>
        </listOfReactants>
        <listOfProducts>
          <speciesReference species="M_glc_DASH_D_c" stoichiometry="1"/>
          <speciesReference species="M_maltpt_c" stoichiometry="1"/>
        </listOfProducts>
        <kineticLaw>
          <math xmlns="http://www.w3.org/1998/Math/MathML">          
            <apply>
              <ci> FLUX_VALUE </ci>
            </apply>
          </math>
                  <listOfParameters>
            <parameter id="LOWER_BOUND" units="mmol_per_gDW_per_hr" value="0"/>
            <parameter id="UPPER_BOUND" units="mmol_per_gDW_per_hr" value="INF"/>
            <parameter value="0" id="OBJECTIVE_COEFFICIENT"/>
            <parameter id="FLUX_VALUE" units="mmol_per_gDW_per_hr" value="0"/>
            <parameter value="0" id="REDUCED_COST"/>
          </listOfParameters>
        </kineticLaw>
      </reaction>
      <reaction id="R_AMALT3" reversible="false">
<notes><body xmlns="http://www.w3.org/1999/xhtml">
     <p>GENE_ASSOCIATION: (b3416)</p>
  
     <p>PROTEIN_ASSOCIATION: </p>
  
     <p>SUBSYSTEM: </p>
  
     <p>PROTEIN_CLASS: </p>
  
     <p>SYNTHETIC_OBJECTIVE: 0.0</p>
  
     <p>Present: 1</p>
  
     <p>Knockout cost: 0</p>
  
     <p>Knockin cost: 0</p>
  </body></notes>
              <listOfReactants>
          <speciesReference species="M_malt_c" stoichiometry="1"/>
          <speciesReference species="M_maltpt_c" stoichiometry="1"/>
        </listOfReactants>
        <listOfProducts>
          <speciesReference species="M_glc_DASH_D_c" stoichiometry="1"/>
          <speciesReference species="M_malthx_c" stoichiometry="1"/>
        </listOfProducts>
        <kineticLaw>
          <math xmlns="http://www.w3.org/1998/Math/MathML">          
            <apply>
              <ci> FLUX_VALUE </ci>
            </apply>
          </math>
                  <listOfParameters>
            <parameter id="LOWER_BOUND" units="mmol_per_gDW_per_hr" value="0"/>
            <parameter id="UPPER_BOUND" units="mmol_per_gDW_per_hr" value="INF"/>
            <parameter value="0" id="OBJECTIVE_COEFFICIENT"/>
            <parameter id="FLUX_VALUE" units="mmol_per_gDW_per_hr" value="0"/>
            <parameter value="0" id="REDUCED_COST"/>
          </listOfParameters>
        </kineticLaw>
      </reaction>
      <reaction id="R_AMALT4" reversible="false">
<notes><body xmlns="http://www.w3.org/1999/xhtml">
     <p>GENE_ASSOCIATION: (b3416)</p>
  
     <p>PROTEIN_ASSOCIATION: </p>
  
     <p>SUBSYSTEM: </p>
  
     <p>PROTEIN_CLASS: </p>
  
     <p>SYNTHETIC_OBJECTIVE: 0.0</p>
  
     <p>Present: 1</p>
  
     <p>Knockout cost: 0</p>
  
     <p>Knockin cost: 0</p>
  </body></notes>
              <listOfReactants>
          <speciesReference species="M_malt_c" stoichiometry="1"/>
          <speciesReference species="M_malthx_c" stoichiometry="1"/>
        </listOfReactants>
        <listOfProducts>
          <speciesReference species="M_glc_DASH_D_c" stoichiometry="1"/>
          <speciesReference species="M_malthp_c" stoichiometry="1"/>
        </listOfProducts>
        <kineticLaw>
          <math xmlns="http://www.w3.org/1998/Math/MathML">          
            <apply>
              <ci> FLUX_VALUE </ci>
            </apply>
          </math>
                  <listOfParameters>
            <parameter id="LOWER_BOUND" units="mmol_per_gDW_per_hr" value="0"/>
            <parameter id="UPPER_BOUND" units="mmol_per_gDW_per_hr" value="INF"/>
            <parameter value="0" id="OBJECTIVE_COEFFICIENT"/>
            <parameter id="FLUX_VALUE" units="mmol_per_gDW_per_hr" value="0"/>
            <parameter value="0" id="REDUCED_COST"/>
          </listOfParameters>
        </kineticLaw>
      </reaction>
      <reaction id="R_AMANAPE" reversible="false">
<notes><body xmlns="http://www.w3.org/1999/xhtml">
     <p>GENE_ASSOCIATION: (b3223)</p>
  
     <p>PROTEIN_ASSOCIATION: </p>
  
     <p>SUBSYSTEM: </p>
  
     <p>PROTEIN_CLASS: </p>
  
     <p>SYNTHETIC_OBJECTIVE: 0.0</p>
  
     <p>Present: 1</p>
  
     <p>Knockout cost: 0</p>
  
     <p>Knockin cost: 0</p>
  </body></notes>
              <listOfReactants>
          <speciesReference species="M_acmanap_c" stoichiometry="1"/>
        </listOfReactants>
        <listOfProducts>
          <speciesReference species="M_acgam6p_c" stoichiometry="1"/>
        </listOfProducts>
        <kineticLaw>
          <math xmlns="http://www.w3.org/1998/Math/MathML">          
            <apply>
              <ci> FLUX_VALUE </ci>
            </apply>
          </math>
                  <listOfParameters>
            <parameter id="LOWER_BOUND" units="mmol_per_gDW_per_hr" value="0"/>
            <parameter id="UPPER_BOUND" units="mmol_per_gDW_per_hr" value="INF"/>
            <parameter value="0" id="OBJECTIVE_COEFFICIENT"/>
            <parameter id="FLUX_VALUE" units="mmol_per_gDW_per_hr" value="0"/>
            <parameter value="0" id="REDUCED_COST"/>
          </listOfParameters>
        </kineticLaw>
      </reaction>
      <reaction id="R_AMANK" reversible="false">
<notes><body xmlns="http://www.w3.org/1999/xhtml">
     <p>GENE_ASSOCIATION: (b3222)</p>
  
     <p>PROTEIN_ASSOCIATION: </p>
  
     <p>SUBSYSTEM: </p>
  
     <p>PROTEIN_CLASS: </p>
  
     <p>SYNTHETIC_OBJECTIVE: 0.0</p>
  
     <p>Present: 1</p>
  
     <p>Knockout cost: 0</p>
  
     <p>Knockin cost: 0</p>
  </body></notes>
              <listOfReactants>
          <speciesReference species="M_acmana_c" stoichiometry="1"/>
          <speciesReference species="M_atp_c" stoichiometry="1"/>
        </listOfReactants>
        <listOfProducts>
          <speciesReference species="M_acmanap_c" stoichiometry="1"/>
          <speciesReference species="M_adp_c" stoichiometry="1"/>
          <speciesReference species="M_h_c" stoichiometry="1"/>
        </listOfProducts>
        <kineticLaw>
          <math xmlns="http://www.w3.org/1998/Math/MathML">          
            <apply>
              <ci> FLUX_VALUE </ci>
            </apply>
          </math>
                  <listOfParameters>
            <parameter id="LOWER_BOUND" units="mmol_per_gDW_per_hr" value="0"/>
            <parameter id="UPPER_BOUND" units="mmol_per_gDW_per_hr" value="INF"/>
            <parameter value="0" id="OBJECTIVE_COEFFICIENT"/>
            <parameter id="FLUX_VALUE" units="mmol_per_gDW_per_hr" value="0"/>
            <parameter value="0" id="REDUCED_COST"/>
          </listOfParameters>
        </kineticLaw>
      </reaction>
      <reaction id="R_AMAOTr" reversible="true">
<notes><body xmlns="http://www.w3.org/1999/xhtml">
     <p>GENE_ASSOCIATION: (b0774)</p>
  
     <p>PROTEIN_ASSOCIATION: </p>
  
     <p>SUBSYSTEM: </p>
  
     <p>PROTEIN_CLASS: </p>
  
     <p>SYNTHETIC_OBJECTIVE: 0.0</p>
  
     <p>Present: 1</p>
  
     <p>Knockout cost: 0</p>
  
     <p>Knockin cost: 0</p>
  </body></notes>
              <listOfReactants>
          <speciesReference species="M_8aonn_c" stoichiometry="1"/>
          <speciesReference species="M_amet_c" stoichiometry="1"/>
        </listOfReactants>
        <listOfProducts>
          <speciesReference species="M_amob_c" stoichiometry="1"/>
          <speciesReference species="M_dann_c" stoichiometry="1"/>
        </listOfProducts>
        <kineticLaw>
          <math xmlns="http://www.w3.org/1998/Math/MathML">          
            <apply>
              <ci> FLUX_VALUE </ci>
            </apply>
          </math>
                  <listOfParameters>
            <parameter id="LOWER_BOUND" units="mmol_per_gDW_per_hr" value="-INF"/>
            <parameter id="UPPER_BOUND" units="mmol_per_gDW_per_hr" value="INF"/>
            <parameter value="0" id="OBJECTIVE_COEFFICIENT"/>
            <parameter id="FLUX_VALUE" units="mmol_per_gDW_per_hr" value="0"/>
            <parameter value="0" id="REDUCED_COST"/>
          </listOfParameters>
        </kineticLaw>
      </reaction>
      <reaction id="R_AMMQT8_2" reversible="false">
<notes><body xmlns="http://www.w3.org/1999/xhtml">
     <p>GENE_ASSOCIATION: (b3929)</p>
  
     <p>PROTEIN_ASSOCIATION: </p>
  
     <p>SUBSYSTEM: </p>
  
     <p>PROTEIN_CLASS: </p>
  
     <p>SYNTHETIC_OBJECTIVE: 0.0</p>
  
     <p>Present: 1</p>
  
     <p>Knockout cost: 0</p>
  
     <p>Knockin cost: 0</p>
  </body></notes>
              <listOfReactants>
          <speciesReference species="M_2dmmq8_c" stoichiometry="1"/>
          <speciesReference species="M_amet_c" stoichiometry="1"/>
        </listOfReactants>
        <listOfProducts>
          <speciesReference species="M_ahcys_c" stoichiometry="1"/>
          <speciesReference species="M_h_c" stoichiometry="1"/>
          <speciesReference species="M_mqn8_c" stoichiometry="1"/>
        </listOfProducts>
        <kineticLaw>
          <math xmlns="http://www.w3.org/1998/Math/MathML">          
            <apply>
              <ci> FLUX_VALUE </ci>
            </apply>
          </math>
                  <listOfParameters>
            <parameter id="LOWER_BOUND" units="mmol_per_gDW_per_hr" value="0"/>
            <parameter id="UPPER_BOUND" units="mmol_per_gDW_per_hr" value="INF"/>
            <parameter value="0" id="OBJECTIVE_COEFFICIENT"/>
            <parameter id="FLUX_VALUE" units="mmol_per_gDW_per_hr" value="0"/>
            <parameter value="0" id="REDUCED_COST"/>
          </listOfParameters>
        </kineticLaw>
      </reaction>
      <reaction id="R_AMPMS" reversible="false">
<notes><body xmlns="http://www.w3.org/1999/xhtml">
     <p>GENE_ASSOCIATION: (b3994)</p>
  
     <p>PROTEIN_ASSOCIATION: </p>
  
     <p>SUBSYSTEM: </p>
  
     <p>PROTEIN_CLASS: </p>
  
     <p>SYNTHETIC_OBJECTIVE: 0.0</p>
  
     <p>Present: 1</p>
  
     <p>Knockout cost: 0</p>
  
     <p>Knockin cost: 0</p>
  </body></notes>
              <listOfReactants>
          <speciesReference species="M_air_c" stoichiometry="1"/>
          <speciesReference species="M_h2o_c" stoichiometry="1"/>
        </listOfReactants>
        <listOfProducts>
          <speciesReference species="M_4ampm_c" stoichiometry="1"/>
          <speciesReference species="M_for_c" stoichiometry="2"/>
          <speciesReference species="M_h_c" stoichiometry="4"/>
        </listOfProducts>
        <kineticLaw>
          <math xmlns="http://www.w3.org/1998/Math/MathML">          
            <apply>
              <ci> FLUX_VALUE </ci>
            </apply>
          </math>
                  <listOfParameters>
            <parameter id="LOWER_BOUND" units="mmol_per_gDW_per_hr" value="0"/>
            <parameter id="UPPER_BOUND" units="mmol_per_gDW_per_hr" value="INF"/>
            <parameter value="0" id="OBJECTIVE_COEFFICIENT"/>
            <parameter id="FLUX_VALUE" units="mmol_per_gDW_per_hr" value="0"/>
            <parameter value="0" id="REDUCED_COST"/>
          </listOfParameters>
        </kineticLaw>
      </reaction>
      <reaction id="R_AMPN" reversible="false">
<notes><body xmlns="http://www.w3.org/1999/xhtml">
     <p>GENE_ASSOCIATION: (b1982)</p>
  
     <p>PROTEIN_ASSOCIATION: </p>
  
     <p>SUBSYSTEM: </p>
  
     <p>PROTEIN_CLASS: </p>
  
     <p>SYNTHETIC_OBJECTIVE: 0.0</p>
  
     <p>Present: 1</p>
  
     <p>Knockout cost: 0</p>
  
     <p>Knockin cost: 0</p>
  </body></notes>
              <listOfReactants>
          <speciesReference species="M_amp_c" stoichiometry="1"/>
          <speciesReference species="M_h2o_c" stoichiometry="1"/>
        </listOfReactants>
        <listOfProducts>
          <speciesReference species="M_ade_c" stoichiometry="1"/>
          <speciesReference species="M_r5p_c" stoichiometry="1"/>
        </listOfProducts>
        <kineticLaw>
          <math xmlns="http://www.w3.org/1998/Math/MathML">          
            <apply>
              <ci> FLUX_VALUE </ci>
            </apply>
          </math>
                  <listOfParameters>
            <parameter id="LOWER_BOUND" units="mmol_per_gDW_per_hr" value="0"/>
            <parameter id="UPPER_BOUND" units="mmol_per_gDW_per_hr" value="INF"/>
            <parameter value="0" id="OBJECTIVE_COEFFICIENT"/>
            <parameter id="FLUX_VALUE" units="mmol_per_gDW_per_hr" value="0"/>
            <parameter value="0" id="REDUCED_COST"/>
          </listOfParameters>
        </kineticLaw>
      </reaction>
      <reaction id="R_ANPRT" reversible="false">
<notes><body xmlns="http://www.w3.org/1999/xhtml">
     <p>GENE_ASSOCIATION: (b1263)</p>
  
     <p>PROTEIN_ASSOCIATION: </p>
  
     <p>SUBSYSTEM: </p>
  
     <p>PROTEIN_CLASS: </p>
  
     <p>SYNTHETIC_OBJECTIVE: 0.0</p>
  
     <p>Present: 1</p>
  
     <p>Knockout cost: 0</p>
  
     <p>Knockin cost: 0</p>
  </body></notes>
              <listOfReactants>
          <speciesReference species="M_anth_c" stoichiometry="1"/>
          <speciesReference species="M_prpp_c" stoichiometry="1"/>
        </listOfReactants>
        <listOfProducts>
          <speciesReference species="M_ppi_c" stoichiometry="1"/>
          <speciesReference species="M_pran_c" stoichiometry="1"/>
        </listOfProducts>
        <kineticLaw>
          <math xmlns="http://www.w3.org/1998/Math/MathML">          
            <apply>
              <ci> FLUX_VALUE </ci>
            </apply>
          </math>
                  <listOfParameters>
            <parameter id="LOWER_BOUND" units="mmol_per_gDW_per_hr" value="0"/>
            <parameter id="UPPER_BOUND" units="mmol_per_gDW_per_hr" value="INF"/>
            <parameter value="0" id="OBJECTIVE_COEFFICIENT"/>
            <parameter id="FLUX_VALUE" units="mmol_per_gDW_per_hr" value="0"/>
            <parameter value="0" id="REDUCED_COST"/>
          </listOfParameters>
        </kineticLaw>
      </reaction>
      <reaction id="R_ANS" reversible="false">
<notes><body xmlns="http://www.w3.org/1999/xhtml">
     <p>GENE_ASSOCIATION: (b1264) and (b1263)</p>
  
     <p>PROTEIN_ASSOCIATION: </p>
  
     <p>SUBSYSTEM: </p>
  
     <p>PROTEIN_CLASS: </p>
  
     <p>SYNTHETIC_OBJECTIVE: 0.0</p>
  
     <p>Present: 1</p>
  
     <p>Knockout cost: 0</p>
  
     <p>Knockin cost: 0</p>
  </body></notes>
              <listOfReactants>
          <speciesReference species="M_chor_c" stoichiometry="1"/>
          <speciesReference species="M_gln_DASH_L_c" stoichiometry="1"/>
        </listOfReactants>
        <listOfProducts>
          <speciesReference species="M_anth_c" stoichiometry="1"/>
          <speciesReference species="M_glu_DASH_L_c" stoichiometry="1"/>
          <speciesReference species="M_h_c" stoichiometry="1"/>
          <speciesReference species="M_pyr_c" stoichiometry="1"/>
        </listOfProducts>
        <kineticLaw>
          <math xmlns="http://www.w3.org/1998/Math/MathML">          
            <apply>
              <ci> FLUX_VALUE </ci>
            </apply>
          </math>
                  <listOfParameters>
            <parameter id="LOWER_BOUND" units="mmol_per_gDW_per_hr" value="0"/>
            <parameter id="UPPER_BOUND" units="mmol_per_gDW_per_hr" value="INF"/>
            <parameter value="0" id="OBJECTIVE_COEFFICIENT"/>
            <parameter id="FLUX_VALUE" units="mmol_per_gDW_per_hr" value="0"/>
            <parameter value="0" id="REDUCED_COST"/>
          </listOfParameters>
        </kineticLaw>
      </reaction>
      <reaction id="R_AOXSr" reversible="true">
<notes><body xmlns="http://www.w3.org/1999/xhtml">
     <p>GENE_ASSOCIATION: (b0776)</p>
  
     <p>PROTEIN_ASSOCIATION: </p>
  
     <p>SUBSYSTEM: </p>
  
     <p>PROTEIN_CLASS: </p>
  
     <p>SYNTHETIC_OBJECTIVE: 0.0</p>
  
     <p>Present: 1</p>
  
     <p>Knockout cost: 0</p>
  
     <p>Knockin cost: 0</p>
  </body></notes>
              <listOfReactants>
          <speciesReference species="M_ala_DASH_L_c" stoichiometry="1"/>
          <speciesReference species="M_h_c" stoichiometry="1"/>
          <speciesReference species="M_pmcoa_c" stoichiometry="1"/>
        </listOfReactants>
        <listOfProducts>
          <speciesReference species="M_8aonn_c" stoichiometry="1"/>
          <speciesReference species="M_co2_c" stoichiometry="1"/>
          <speciesReference species="M_coa_c" stoichiometry="1"/>
        </listOfProducts>
        <kineticLaw>
          <math xmlns="http://www.w3.org/1998/Math/MathML">          
            <apply>
              <ci> FLUX_VALUE </ci>
            </apply>
          </math>
                  <listOfParameters>
            <parameter id="LOWER_BOUND" units="mmol_per_gDW_per_hr" value="-INF"/>
            <parameter id="UPPER_BOUND" units="mmol_per_gDW_per_hr" value="INF"/>
            <parameter value="0" id="OBJECTIVE_COEFFICIENT"/>
            <parameter id="FLUX_VALUE" units="mmol_per_gDW_per_hr" value="0"/>
            <parameter value="0" id="REDUCED_COST"/>
          </listOfParameters>
        </kineticLaw>
      </reaction>
      <reaction id="R_AP4AH" reversible="false">
<notes><body xmlns="http://www.w3.org/1999/xhtml">
     <p>GENE_ASSOCIATION: (b0049)</p>
  
     <p>PROTEIN_ASSOCIATION: </p>
  
     <p>SUBSYSTEM: </p>
  
     <p>PROTEIN_CLASS: </p>
  
     <p>SYNTHETIC_OBJECTIVE: 0.0</p>
  
     <p>Present: 1</p>
  
     <p>Knockout cost: 0</p>
  
     <p>Knockin cost: 0</p>
  </body></notes>
              <listOfReactants>
          <speciesReference species="M_ap4a_c" stoichiometry="1"/>
          <speciesReference species="M_h2o_c" stoichiometry="1"/>
        </listOfReactants>
        <listOfProducts>
          <speciesReference species="M_adp_c" stoichiometry="2"/>
          <speciesReference species="M_h_c" stoichiometry="2"/>
        </listOfProducts>
        <kineticLaw>
          <math xmlns="http://www.w3.org/1998/Math/MathML">          
            <apply>
              <ci> FLUX_VALUE </ci>
            </apply>
          </math>
                  <listOfParameters>
            <parameter id="LOWER_BOUND" units="mmol_per_gDW_per_hr" value="0"/>
            <parameter id="UPPER_BOUND" units="mmol_per_gDW_per_hr" value="INF"/>
            <parameter value="0" id="OBJECTIVE_COEFFICIENT"/>
            <parameter id="FLUX_VALUE" units="mmol_per_gDW_per_hr" value="0"/>
            <parameter value="0" id="REDUCED_COST"/>
          </listOfParameters>
        </kineticLaw>
      </reaction>
      <reaction id="R_AP5AH" reversible="false">
<notes><body xmlns="http://www.w3.org/1999/xhtml">
     <p>GENE_ASSOCIATION: (b0049)</p>
  
     <p>PROTEIN_ASSOCIATION: </p>
  
     <p>SUBSYSTEM: </p>
  
     <p>PROTEIN_CLASS: </p>
  
     <p>SYNTHETIC_OBJECTIVE: 0.0</p>
  
     <p>Present: 1</p>
  
     <p>Knockout cost: 0</p>
  
     <p>Knockin cost: 0</p>
  </body></notes>
              <listOfReactants>
          <speciesReference species="M_ap5a_c" stoichiometry="1"/>
          <speciesReference species="M_h2o_c" stoichiometry="1"/>
        </listOfReactants>
        <listOfProducts>
          <speciesReference species="M_adp_c" stoichiometry="1"/>
          <speciesReference species="M_atp_c" stoichiometry="1"/>
          <speciesReference species="M_h_c" stoichiometry="2"/>
        </listOfProducts>
        <kineticLaw>
          <math xmlns="http://www.w3.org/1998/Math/MathML">          
            <apply>
              <ci> FLUX_VALUE </ci>
            </apply>
          </math>
                  <listOfParameters>
            <parameter id="LOWER_BOUND" units="mmol_per_gDW_per_hr" value="0"/>
            <parameter id="UPPER_BOUND" units="mmol_per_gDW_per_hr" value="INF"/>
            <parameter value="0" id="OBJECTIVE_COEFFICIENT"/>
            <parameter id="FLUX_VALUE" units="mmol_per_gDW_per_hr" value="0"/>
            <parameter value="0" id="REDUCED_COST"/>
          </listOfParameters>
        </kineticLaw>
      </reaction>
      <reaction id="R_APRAUR" reversible="false">
<notes><body xmlns="http://www.w3.org/1999/xhtml">
     <p>GENE_ASSOCIATION: (b0414)</p>
  
     <p>PROTEIN_ASSOCIATION: </p>
  
     <p>SUBSYSTEM: </p>
  
     <p>PROTEIN_CLASS: </p>
  
     <p>SYNTHETIC_OBJECTIVE: 0.0</p>
  
     <p>Present: 1</p>
  
     <p>Knockout cost: 0</p>
  
     <p>Knockin cost: 0</p>
  </body></notes>
              <listOfReactants>
          <speciesReference species="M_5apru_c" stoichiometry="1"/>
          <speciesReference species="M_h_c" stoichiometry="1"/>
          <speciesReference species="M_nadph_c" stoichiometry="1"/>
        </listOfReactants>
        <listOfProducts>
          <speciesReference species="M_5aprbu_c" stoichiometry="1"/>
          <speciesReference species="M_nadp_c" stoichiometry="1"/>
        </listOfProducts>
        <kineticLaw>
          <math xmlns="http://www.w3.org/1998/Math/MathML">          
            <apply>
              <ci> FLUX_VALUE </ci>
            </apply>
          </math>
                  <listOfParameters>
            <parameter id="LOWER_BOUND" units="mmol_per_gDW_per_hr" value="0"/>
            <parameter id="UPPER_BOUND" units="mmol_per_gDW_per_hr" value="INF"/>
            <parameter value="0" id="OBJECTIVE_COEFFICIENT"/>
            <parameter id="FLUX_VALUE" units="mmol_per_gDW_per_hr" value="0"/>
            <parameter value="0" id="REDUCED_COST"/>
          </listOfParameters>
        </kineticLaw>
      </reaction>
      <reaction id="R_ARAI" reversible="true">
<notes><body xmlns="http://www.w3.org/1999/xhtml">
     <p>GENE_ASSOCIATION: (b0062)</p>
  
     <p>PROTEIN_ASSOCIATION: </p>
  
     <p>SUBSYSTEM: </p>
  
     <p>PROTEIN_CLASS: </p>
  
     <p>SYNTHETIC_OBJECTIVE: 0.0</p>
  
     <p>Present: 1</p>
  
     <p>Knockout cost: 0</p>
  
     <p>Knockin cost: 0</p>
  </body></notes>
              <listOfReactants>
          <speciesReference species="M_arab_DASH_L_c" stoichiometry="1"/>
        </listOfReactants>
        <listOfProducts>
          <speciesReference species="M_rbl_DASH_L_c" stoichiometry="1"/>
        </listOfProducts>
        <kineticLaw>
          <math xmlns="http://www.w3.org/1998/Math/MathML">          
            <apply>
              <ci> FLUX_VALUE </ci>
            </apply>
          </math>
                  <listOfParameters>
            <parameter id="LOWER_BOUND" units="mmol_per_gDW_per_hr" value="-INF"/>
            <parameter id="UPPER_BOUND" units="mmol_per_gDW_per_hr" value="INF"/>
            <parameter value="0" id="OBJECTIVE_COEFFICIENT"/>
            <parameter id="FLUX_VALUE" units="mmol_per_gDW_per_hr" value="0"/>
            <parameter value="0" id="REDUCED_COST"/>
          </listOfParameters>
        </kineticLaw>
      </reaction>
      <reaction id="R_ARBabc" reversible="false">
<notes><body xmlns="http://www.w3.org/1999/xhtml">
     <p>GENE_ASSOCIATION: (b1900) and (b1898 and b1899) and (b1901)</p>
  
     <p>PROTEIN_ASSOCIATION: </p>
  
     <p>SUBSYSTEM: </p>
  
     <p>PROTEIN_CLASS: </p>
  
     <p>SYNTHETIC_OBJECTIVE: 0.0</p>
  
     <p>Present: 1</p>
  
     <p>Knockout cost: 0</p>
  
     <p>Knockin cost: 0</p>
  </body></notes>
              <listOfReactants>
          <speciesReference species="M_arab_DASH_L_e" stoichiometry="1"/>
          <speciesReference species="M_atp_c" stoichiometry="1"/>
          <speciesReference species="M_h2o_c" stoichiometry="1"/>
        </listOfReactants>
        <listOfProducts>
          <speciesReference species="M_adp_c" stoichiometry="1"/>
          <speciesReference species="M_arab_DASH_L_c" stoichiometry="1"/>
          <speciesReference species="M_h_c" stoichiometry="1"/>
          <speciesReference species="M_pi_c" stoichiometry="1"/>
        </listOfProducts>
        <kineticLaw>
          <math xmlns="http://www.w3.org/1998/Math/MathML">          
            <apply>
              <ci> FLUX_VALUE </ci>
            </apply>
          </math>
                  <listOfParameters>
            <parameter id="LOWER_BOUND" units="mmol_per_gDW_per_hr" value="0"/>
            <parameter id="UPPER_BOUND" units="mmol_per_gDW_per_hr" value="INF"/>
            <parameter value="0" id="OBJECTIVE_COEFFICIENT"/>
            <parameter id="FLUX_VALUE" units="mmol_per_gDW_per_hr" value="0"/>
            <parameter value="0" id="REDUCED_COST"/>
          </listOfParameters>
        </kineticLaw>
      </reaction>
      <reaction id="R_ARBt2r" reversible="true">
<notes><body xmlns="http://www.w3.org/1999/xhtml">
     <p>GENE_ASSOCIATION: (b2841)</p>
  
     <p>PROTEIN_ASSOCIATION: </p>
  
     <p>SUBSYSTEM: </p>
  
     <p>PROTEIN_CLASS: </p>
  
     <p>SYNTHETIC_OBJECTIVE: 0.0</p>
  
     <p>Present: 1</p>
  
     <p>Knockout cost: 0</p>
  
     <p>Knockin cost: 0</p>
  </body></notes>
              <listOfReactants>
          <speciesReference species="M_arab_DASH_L_e" stoichiometry="1"/>
          <speciesReference species="M_h_e" stoichiometry="1"/>
        </listOfReactants>
        <listOfProducts>
          <speciesReference species="M_arab_DASH_L_c" stoichiometry="1"/>
          <speciesReference species="M_h_c" stoichiometry="1"/>
        </listOfProducts>
        <kineticLaw>
          <math xmlns="http://www.w3.org/1998/Math/MathML">          
            <apply>
              <ci> FLUX_VALUE </ci>
            </apply>
          </math>
                  <listOfParameters>
            <parameter id="LOWER_BOUND" units="mmol_per_gDW_per_hr" value="-INF"/>
            <parameter id="UPPER_BOUND" units="mmol_per_gDW_per_hr" value="INF"/>
            <parameter value="0" id="OBJECTIVE_COEFFICIENT"/>
            <parameter id="FLUX_VALUE" units="mmol_per_gDW_per_hr" value="0"/>
            <parameter value="0" id="REDUCED_COST"/>
          </listOfParameters>
        </kineticLaw>
      </reaction>
      <reaction id="R_ARGDC" reversible="false">
<notes><body xmlns="http://www.w3.org/1999/xhtml">
     <p>GENE_ASSOCIATION: (b2938) or (b4117)</p>
  
     <p>PROTEIN_ASSOCIATION: </p>
  
     <p>SUBSYSTEM: </p>
  
     <p>PROTEIN_CLASS: </p>
  
     <p>SYNTHETIC_OBJECTIVE: 0.0</p>
  
     <p>Present: 1</p>
  
     <p>Knockout cost: 0</p>
  
     <p>Knockin cost: 0</p>
  </body></notes>
              <listOfReactants>
          <speciesReference species="M_arg_DASH_L_c" stoichiometry="1"/>
          <speciesReference species="M_h_c" stoichiometry="1"/>
        </listOfReactants>
        <listOfProducts>
          <speciesReference species="M_agm_c" stoichiometry="1"/>
          <speciesReference species="M_co2_c" stoichiometry="1"/>
        </listOfProducts>
        <kineticLaw>
          <math xmlns="http://www.w3.org/1998/Math/MathML">          
            <apply>
              <ci> FLUX_VALUE </ci>
            </apply>
          </math>
                  <listOfParameters>
            <parameter id="LOWER_BOUND" units="mmol_per_gDW_per_hr" value="0"/>
            <parameter id="UPPER_BOUND" units="mmol_per_gDW_per_hr" value="INF"/>
            <parameter value="0" id="OBJECTIVE_COEFFICIENT"/>
            <parameter id="FLUX_VALUE" units="mmol_per_gDW_per_hr" value="0"/>
            <parameter value="0" id="REDUCED_COST"/>
          </listOfParameters>
        </kineticLaw>
      </reaction>
      <reaction id="R_ARGORNt7" reversible="true">
<notes><body xmlns="http://www.w3.org/1999/xhtml">
     <p>GENE_ASSOCIATION: (b1605)</p>
  
     <p>PROTEIN_ASSOCIATION: </p>
  
     <p>SUBSYSTEM: </p>
  
     <p>PROTEIN_CLASS: </p>
  
     <p>SYNTHETIC_OBJECTIVE: 0.0</p>
  
     <p>Present: 1</p>
  
     <p>Knockout cost: 0</p>
  
     <p>Knockin cost: 0</p>
  </body></notes>
              <listOfReactants>
          <speciesReference species="M_arg_DASH_L_e" stoichiometry="1"/>
          <speciesReference species="M_orn_c" stoichiometry="1"/>
        </listOfReactants>
        <listOfProducts>
          <speciesReference species="M_arg_DASH_L_c" stoichiometry="1"/>
          <speciesReference species="M_orn_e" stoichiometry="1"/>
        </listOfProducts>
        <kineticLaw>
          <math xmlns="http://www.w3.org/1998/Math/MathML">          
            <apply>
              <ci> FLUX_VALUE </ci>
            </apply>
          </math>
                  <listOfParameters>
            <parameter id="LOWER_BOUND" units="mmol_per_gDW_per_hr" value="-INF"/>
            <parameter id="UPPER_BOUND" units="mmol_per_gDW_per_hr" value="INF"/>
            <parameter value="0" id="OBJECTIVE_COEFFICIENT"/>
            <parameter id="FLUX_VALUE" units="mmol_per_gDW_per_hr" value="0"/>
            <parameter value="0" id="REDUCED_COST"/>
          </listOfParameters>
        </kineticLaw>
      </reaction>
      <reaction id="R_ARGSL" reversible="true">
<notes><body xmlns="http://www.w3.org/1999/xhtml">
     <p>GENE_ASSOCIATION: (b3960)</p>
  
     <p>PROTEIN_ASSOCIATION: </p>
  
     <p>SUBSYSTEM: </p>
  
     <p>PROTEIN_CLASS: </p>
  
     <p>SYNTHETIC_OBJECTIVE: 0.0</p>
  
     <p>Present: 1</p>
  
     <p>Knockout cost: 0</p>
  
     <p>Knockin cost: 0</p>
  </body></notes>
              <listOfReactants>
          <speciesReference species="M_argsuc_c" stoichiometry="1"/>
        </listOfReactants>
        <listOfProducts>
          <speciesReference species="M_arg_DASH_L_c" stoichiometry="1"/>
          <speciesReference species="M_fum_c" stoichiometry="1"/>
        </listOfProducts>
        <kineticLaw>
          <math xmlns="http://www.w3.org/1998/Math/MathML">          
            <apply>
              <ci> FLUX_VALUE </ci>
            </apply>
          </math>
                  <listOfParameters>
            <parameter id="LOWER_BOUND" units="mmol_per_gDW_per_hr" value="-INF"/>
            <parameter id="UPPER_BOUND" units="mmol_per_gDW_per_hr" value="INF"/>
            <parameter value="0" id="OBJECTIVE_COEFFICIENT"/>
            <parameter id="FLUX_VALUE" units="mmol_per_gDW_per_hr" value="0"/>
            <parameter value="0" id="REDUCED_COST"/>
          </listOfParameters>
        </kineticLaw>
      </reaction>
      <reaction id="R_ARGSS" reversible="false">
<notes><body xmlns="http://www.w3.org/1999/xhtml">
     <p>GENE_ASSOCIATION: (b3172)</p>
  
     <p>PROTEIN_ASSOCIATION: </p>
  
     <p>SUBSYSTEM: </p>
  
     <p>PROTEIN_CLASS: </p>
  
     <p>SYNTHETIC_OBJECTIVE: 0.0</p>
  
     <p>Present: 1</p>
  
     <p>Knockout cost: 0</p>
  
     <p>Knockin cost: 0</p>
  </body></notes>
              <listOfReactants>
          <speciesReference species="M_asp_DASH_L_c" stoichiometry="1"/>
          <speciesReference species="M_atp_c" stoichiometry="1"/>
          <speciesReference species="M_citr_DASH_L_c" stoichiometry="1"/>
        </listOfReactants>
        <listOfProducts>
          <speciesReference species="M_amp_c" stoichiometry="1"/>
          <speciesReference species="M_argsuc_c" stoichiometry="1"/>
          <speciesReference species="M_h_c" stoichiometry="1"/>
          <speciesReference species="M_ppi_c" stoichiometry="1"/>
        </listOfProducts>
        <kineticLaw>
          <math xmlns="http://www.w3.org/1998/Math/MathML">          
            <apply>
              <ci> FLUX_VALUE </ci>
            </apply>
          </math>
                  <listOfParameters>
            <parameter id="LOWER_BOUND" units="mmol_per_gDW_per_hr" value="0"/>
            <parameter id="UPPER_BOUND" units="mmol_per_gDW_per_hr" value="INF"/>
            <parameter value="0" id="OBJECTIVE_COEFFICIENT"/>
            <parameter id="FLUX_VALUE" units="mmol_per_gDW_per_hr" value="0"/>
            <parameter value="0" id="REDUCED_COST"/>
          </listOfParameters>
        </kineticLaw>
      </reaction>
      <reaction id="R_ARGabc" reversible="false">
<notes><body xmlns="http://www.w3.org/1999/xhtml">
     <p>GENE_ASSOCIATION: (b2310) and (b2307) and (b2308) and (b2306) or (b0860) and (b0861) and (b0864) and (b0862)</p>
  
     <p>PROTEIN_ASSOCIATION: </p>
  
     <p>SUBSYSTEM: </p>
  
     <p>PROTEIN_CLASS: </p>
  
     <p>SYNTHETIC_OBJECTIVE: 0.0</p>
  
     <p>Present: 1</p>
  
     <p>Knockout cost: 0</p>
  
     <p>Knockin cost: 0</p>
  </body></notes>
              <listOfReactants>
          <speciesReference species="M_arg_DASH_L_e" stoichiometry="1"/>
          <speciesReference species="M_atp_c" stoichiometry="1"/>
          <speciesReference species="M_h2o_c" stoichiometry="1"/>
        </listOfReactants>
        <listOfProducts>
          <speciesReference species="M_adp_c" stoichiometry="1"/>
          <speciesReference species="M_arg_DASH_L_c" stoichiometry="1"/>
          <speciesReference species="M_h_c" stoichiometry="1"/>
          <speciesReference species="M_pi_c" stoichiometry="1"/>
        </listOfProducts>
        <kineticLaw>
          <math xmlns="http://www.w3.org/1998/Math/MathML">          
            <apply>
              <ci> FLUX_VALUE </ci>
            </apply>
          </math>
                  <listOfParameters>
            <parameter id="LOWER_BOUND" units="mmol_per_gDW_per_hr" value="0"/>
            <parameter id="UPPER_BOUND" units="mmol_per_gDW_per_hr" value="INF"/>
            <parameter value="0" id="OBJECTIVE_COEFFICIENT"/>
            <parameter id="FLUX_VALUE" units="mmol_per_gDW_per_hr" value="0"/>
            <parameter value="0" id="REDUCED_COST"/>
          </listOfParameters>
        </kineticLaw>
      </reaction>
      <reaction id="R_ASAD" reversible="true">
<notes><body xmlns="http://www.w3.org/1999/xhtml">
     <p>GENE_ASSOCIATION: (b3433)</p>
  
     <p>PROTEIN_ASSOCIATION: </p>
  
     <p>SUBSYSTEM: </p>
  
     <p>PROTEIN_CLASS: </p>
  
     <p>SYNTHETIC_OBJECTIVE: 0.0</p>
  
     <p>Present: 1</p>
  
     <p>Knockout cost: 0</p>
  
     <p>Knockin cost: 0</p>
  </body></notes>
              <listOfReactants>
          <speciesReference species="M_aspsa_c" stoichiometry="1"/>
          <speciesReference species="M_nadp_c" stoichiometry="1"/>
          <speciesReference species="M_pi_c" stoichiometry="1"/>
        </listOfReactants>
        <listOfProducts>
          <speciesReference species="M_4pasp_c" stoichiometry="1"/>
          <speciesReference species="M_h_c" stoichiometry="1"/>
          <speciesReference species="M_nadph_c" stoichiometry="1"/>
        </listOfProducts>
        <kineticLaw>
          <math xmlns="http://www.w3.org/1998/Math/MathML">          
            <apply>
              <ci> FLUX_VALUE </ci>
            </apply>
          </math>
                  <listOfParameters>
            <parameter id="LOWER_BOUND" units="mmol_per_gDW_per_hr" value="-INF"/>
            <parameter id="UPPER_BOUND" units="mmol_per_gDW_per_hr" value="INF"/>
            <parameter value="0" id="OBJECTIVE_COEFFICIENT"/>
            <parameter id="FLUX_VALUE" units="mmol_per_gDW_per_hr" value="0"/>
            <parameter value="0" id="REDUCED_COST"/>
          </listOfParameters>
        </kineticLaw>
      </reaction>
      <reaction id="R_ASNN" reversible="false">
<notes><body xmlns="http://www.w3.org/1999/xhtml">
     <p>GENE_ASSOCIATION: (b1767) or (b2957) or (b0828)</p>
  
     <p>PROTEIN_ASSOCIATION: </p>
  
     <p>SUBSYSTEM: </p>
  
     <p>PROTEIN_CLASS: </p>
  
     <p>SYNTHETIC_OBJECTIVE: 0.0</p>
  
     <p>Present: 1</p>
  
     <p>Knockout cost: 0</p>
  
     <p>Knockin cost: 0</p>
  </body></notes>
              <listOfReactants>
          <speciesReference species="M_asn_DASH_L_c" stoichiometry="1"/>
          <speciesReference species="M_h2o_c" stoichiometry="1"/>
        </listOfReactants>
        <listOfProducts>
          <speciesReference species="M_asp_DASH_L_c" stoichiometry="1"/>
          <speciesReference species="M_nh4_c" stoichiometry="1"/>
        </listOfProducts>
        <kineticLaw>
          <math xmlns="http://www.w3.org/1998/Math/MathML">          
            <apply>
              <ci> FLUX_VALUE </ci>
            </apply>
          </math>
                  <listOfParameters>
            <parameter id="LOWER_BOUND" units="mmol_per_gDW_per_hr" value="0"/>
            <parameter id="UPPER_BOUND" units="mmol_per_gDW_per_hr" value="INF"/>
            <parameter value="0" id="OBJECTIVE_COEFFICIENT"/>
            <parameter id="FLUX_VALUE" units="mmol_per_gDW_per_hr" value="0"/>
            <parameter value="0" id="REDUCED_COST"/>
          </listOfParameters>
        </kineticLaw>
      </reaction>
      <reaction id="R_ASNS1" reversible="false">
<notes><body xmlns="http://www.w3.org/1999/xhtml">
     <p>GENE_ASSOCIATION: (b0674)</p>
  
     <p>PROTEIN_ASSOCIATION: </p>
  
     <p>SUBSYSTEM: </p>
  
     <p>PROTEIN_CLASS: </p>
  
     <p>SYNTHETIC_OBJECTIVE: 0.0</p>
  
     <p>Present: 1</p>
  
     <p>Knockout cost: 0</p>
  
     <p>Knockin cost: 0</p>
  </body></notes>
              <listOfReactants>
          <speciesReference species="M_asp_DASH_L_c" stoichiometry="1"/>
          <speciesReference species="M_atp_c" stoichiometry="1"/>
          <speciesReference species="M_gln_DASH_L_c" stoichiometry="1"/>
          <speciesReference species="M_h2o_c" stoichiometry="1"/>
        </listOfReactants>
        <listOfProducts>
          <speciesReference species="M_amp_c" stoichiometry="1"/>
          <speciesReference species="M_asn_DASH_L_c" stoichiometry="1"/>
          <speciesReference species="M_glu_DASH_L_c" stoichiometry="1"/>
          <speciesReference species="M_h_c" stoichiometry="1"/>
          <speciesReference species="M_ppi_c" stoichiometry="1"/>
        </listOfProducts>
        <kineticLaw>
          <math xmlns="http://www.w3.org/1998/Math/MathML">          
            <apply>
              <ci> FLUX_VALUE </ci>
            </apply>
          </math>
                  <listOfParameters>
            <parameter id="LOWER_BOUND" units="mmol_per_gDW_per_hr" value="0"/>
            <parameter id="UPPER_BOUND" units="mmol_per_gDW_per_hr" value="INF"/>
            <parameter value="0" id="OBJECTIVE_COEFFICIENT"/>
            <parameter id="FLUX_VALUE" units="mmol_per_gDW_per_hr" value="0"/>
            <parameter value="0" id="REDUCED_COST"/>
          </listOfParameters>
        </kineticLaw>
      </reaction>
      <reaction id="R_ASNS2" reversible="false">
<notes><body xmlns="http://www.w3.org/1999/xhtml">
     <p>GENE_ASSOCIATION: (b3744)</p>
  
     <p>PROTEIN_ASSOCIATION: </p>
  
     <p>SUBSYSTEM: </p>
  
     <p>PROTEIN_CLASS: </p>
  
     <p>SYNTHETIC_OBJECTIVE: 0.0</p>
  
     <p>Present: 1</p>
  
     <p>Knockout cost: 0</p>
  
     <p>Knockin cost: 0</p>
  </body></notes>
              <listOfReactants>
          <speciesReference species="M_asp_DASH_L_c" stoichiometry="1"/>
          <speciesReference species="M_atp_c" stoichiometry="1"/>
          <speciesReference species="M_nh4_c" stoichiometry="1"/>
        </listOfReactants>
        <listOfProducts>
          <speciesReference species="M_amp_c" stoichiometry="1"/>
          <speciesReference species="M_asn_DASH_L_c" stoichiometry="1"/>
          <speciesReference species="M_h_c" stoichiometry="1"/>
          <speciesReference species="M_ppi_c" stoichiometry="1"/>
        </listOfProducts>
        <kineticLaw>
          <math xmlns="http://www.w3.org/1998/Math/MathML">          
            <apply>
              <ci> FLUX_VALUE </ci>
            </apply>
          </math>
                  <listOfParameters>
            <parameter id="LOWER_BOUND" units="mmol_per_gDW_per_hr" value="0"/>
            <parameter id="UPPER_BOUND" units="mmol_per_gDW_per_hr" value="INF"/>
            <parameter value="0" id="OBJECTIVE_COEFFICIENT"/>
            <parameter id="FLUX_VALUE" units="mmol_per_gDW_per_hr" value="0"/>
            <parameter value="0" id="REDUCED_COST"/>
          </listOfParameters>
        </kineticLaw>
      </reaction>
      <reaction id="R_ASNabc" reversible="false">
<notes><body xmlns="http://www.w3.org/1999/xhtml">
     <p>GENE_ASSOCIATION: </p>
  
     <p>PROTEIN_ASSOCIATION: </p>
  
     <p>SUBSYSTEM: </p>
  
     <p>PROTEIN_CLASS: </p>
  
     <p>SYNTHETIC_OBJECTIVE: 0.0</p>
  
     <p>Present: 1</p>
  
     <p>Knockout cost: 0</p>
  
     <p>Knockin cost: 0</p>
  </body></notes>
              <listOfReactants>
          <speciesReference species="M_asn_DASH_L_e" stoichiometry="1"/>
          <speciesReference species="M_atp_c" stoichiometry="1"/>
          <speciesReference species="M_h2o_c" stoichiometry="1"/>
        </listOfReactants>
        <listOfProducts>
          <speciesReference species="M_adp_c" stoichiometry="1"/>
          <speciesReference species="M_asn_DASH_L_c" stoichiometry="1"/>
          <speciesReference species="M_h_c" stoichiometry="1"/>
          <speciesReference species="M_pi_c" stoichiometry="1"/>
        </listOfProducts>
        <kineticLaw>
          <math xmlns="http://www.w3.org/1998/Math/MathML">          
            <apply>
              <ci> FLUX_VALUE </ci>
            </apply>
          </math>
                  <listOfParameters>
            <parameter id="LOWER_BOUND" units="mmol_per_gDW_per_hr" value="0"/>
            <parameter id="UPPER_BOUND" units="mmol_per_gDW_per_hr" value="INF"/>
            <parameter value="0" id="OBJECTIVE_COEFFICIENT"/>
            <parameter id="FLUX_VALUE" units="mmol_per_gDW_per_hr" value="0"/>
            <parameter value="0" id="REDUCED_COST"/>
          </listOfParameters>
        </kineticLaw>
      </reaction>
      <reaction id="R_ASNt2r" reversible="true">
<notes><body xmlns="http://www.w3.org/1999/xhtml">
     <p>GENE_ASSOCIATION: </p>
  
     <p>PROTEIN_ASSOCIATION: </p>
  
     <p>SUBSYSTEM: </p>
  
     <p>PROTEIN_CLASS: </p>
  
     <p>SYNTHETIC_OBJECTIVE: 0.0</p>
  
     <p>Present: 1</p>
  
     <p>Knockout cost: 0</p>
  
     <p>Knockin cost: 0</p>
  </body></notes>
              <listOfReactants>
          <speciesReference species="M_asn_DASH_L_e" stoichiometry="1"/>
          <speciesReference species="M_h_e" stoichiometry="1"/>
        </listOfReactants>
        <listOfProducts>
          <speciesReference species="M_asn_DASH_L_c" stoichiometry="1"/>
          <speciesReference species="M_h_c" stoichiometry="1"/>
        </listOfProducts>
        <kineticLaw>
          <math xmlns="http://www.w3.org/1998/Math/MathML">          
            <apply>
              <ci> FLUX_VALUE </ci>
            </apply>
          </math>
                  <listOfParameters>
            <parameter id="LOWER_BOUND" units="mmol_per_gDW_per_hr" value="-INF"/>
            <parameter id="UPPER_BOUND" units="mmol_per_gDW_per_hr" value="INF"/>
            <parameter value="0" id="OBJECTIVE_COEFFICIENT"/>
            <parameter id="FLUX_VALUE" units="mmol_per_gDW_per_hr" value="0"/>
            <parameter value="0" id="REDUCED_COST"/>
          </listOfParameters>
        </kineticLaw>
      </reaction>
      <reaction id="R_ASP1DC" reversible="false">
<notes><body xmlns="http://www.w3.org/1999/xhtml">
     <p>GENE_ASSOCIATION: (b0131)</p>
  
     <p>PROTEIN_ASSOCIATION: </p>
  
     <p>SUBSYSTEM: </p>
  
     <p>PROTEIN_CLASS: </p>
  
     <p>SYNTHETIC_OBJECTIVE: 0.0</p>
  
     <p>Present: 1</p>
  
     <p>Knockout cost: 0</p>
  
     <p>Knockin cost: 0</p>
  </body></notes>
              <listOfReactants>
          <speciesReference species="M_asp_DASH_L_c" stoichiometry="1"/>
          <speciesReference species="M_h_c" stoichiometry="1"/>
        </listOfReactants>
        <listOfProducts>
          <speciesReference species="M_ala_DASH_B_c" stoichiometry="1"/>
          <speciesReference species="M_co2_c" stoichiometry="1"/>
        </listOfProducts>
        <kineticLaw>
          <math xmlns="http://www.w3.org/1998/Math/MathML">          
            <apply>
              <ci> FLUX_VALUE </ci>
            </apply>
          </math>
                  <listOfParameters>
            <parameter id="LOWER_BOUND" units="mmol_per_gDW_per_hr" value="0"/>
            <parameter id="UPPER_BOUND" units="mmol_per_gDW_per_hr" value="INF"/>
            <parameter value="0" id="OBJECTIVE_COEFFICIENT"/>
            <parameter id="FLUX_VALUE" units="mmol_per_gDW_per_hr" value="0"/>
            <parameter value="0" id="REDUCED_COST"/>
          </listOfParameters>
        </kineticLaw>
      </reaction>
      <reaction id="R_ASPCT" reversible="false">
<notes><body xmlns="http://www.w3.org/1999/xhtml">
     <p>GENE_ASSOCIATION: (b4244 and b4245)</p>
  
     <p>PROTEIN_ASSOCIATION: </p>
  
     <p>SUBSYSTEM: </p>
  
     <p>PROTEIN_CLASS: </p>
  
     <p>SYNTHETIC_OBJECTIVE: 0.0</p>
  
     <p>Present: 1</p>
  
     <p>Knockout cost: 0</p>
  
     <p>Knockin cost: 0</p>
  </body></notes>
              <listOfReactants>
          <speciesReference species="M_asp_DASH_L_c" stoichiometry="1"/>
          <speciesReference species="M_cbp_c" stoichiometry="1"/>
        </listOfReactants>
        <listOfProducts>
          <speciesReference species="M_cbasp_c" stoichiometry="1"/>
          <speciesReference species="M_h_c" stoichiometry="1"/>
          <speciesReference species="M_pi_c" stoichiometry="1"/>
        </listOfProducts>
        <kineticLaw>
          <math xmlns="http://www.w3.org/1998/Math/MathML">          
            <apply>
              <ci> FLUX_VALUE </ci>
            </apply>
          </math>
                  <listOfParameters>
            <parameter id="LOWER_BOUND" units="mmol_per_gDW_per_hr" value="0"/>
            <parameter id="UPPER_BOUND" units="mmol_per_gDW_per_hr" value="INF"/>
            <parameter value="0" id="OBJECTIVE_COEFFICIENT"/>
            <parameter id="FLUX_VALUE" units="mmol_per_gDW_per_hr" value="0"/>
            <parameter value="0" id="REDUCED_COST"/>
          </listOfParameters>
        </kineticLaw>
      </reaction>
      <reaction id="R_ASPK" reversible="true">
<notes><body xmlns="http://www.w3.org/1999/xhtml">
     <p>GENE_ASSOCIATION: (b0002) or (b4024) or (b3940)</p>
  
     <p>PROTEIN_ASSOCIATION: </p>
  
     <p>SUBSYSTEM: </p>
  
     <p>PROTEIN_CLASS: </p>
  
     <p>SYNTHETIC_OBJECTIVE: 0.0</p>
  
     <p>Present: 1</p>
  
     <p>Knockout cost: 0</p>
  
     <p>Knockin cost: 0</p>
  </body></notes>
              <listOfReactants>
          <speciesReference species="M_asp_DASH_L_c" stoichiometry="1"/>
          <speciesReference species="M_atp_c" stoichiometry="1"/>
        </listOfReactants>
        <listOfProducts>
          <speciesReference species="M_4pasp_c" stoichiometry="1"/>
          <speciesReference species="M_adp_c" stoichiometry="1"/>
        </listOfProducts>
        <kineticLaw>
          <math xmlns="http://www.w3.org/1998/Math/MathML">          
            <apply>
              <ci> FLUX_VALUE </ci>
            </apply>
          </math>
                  <listOfParameters>
            <parameter id="LOWER_BOUND" units="mmol_per_gDW_per_hr" value="-INF"/>
            <parameter id="UPPER_BOUND" units="mmol_per_gDW_per_hr" value="INF"/>
            <parameter value="0" id="OBJECTIVE_COEFFICIENT"/>
            <parameter id="FLUX_VALUE" units="mmol_per_gDW_per_hr" value="0"/>
            <parameter value="0" id="REDUCED_COST"/>
          </listOfParameters>
        </kineticLaw>
      </reaction>
      <reaction id="R_ASPO3" reversible="false">
<notes><body xmlns="http://www.w3.org/1999/xhtml">
     <p>GENE_ASSOCIATION: (b2574)</p>
  
     <p>PROTEIN_ASSOCIATION: </p>
  
     <p>SUBSYSTEM: </p>
  
     <p>PROTEIN_CLASS: </p>
  
     <p>SYNTHETIC_OBJECTIVE: 0.0</p>
  
     <p>Present: 1</p>
  
     <p>Knockout cost: 0</p>
  
     <p>Knockin cost: 0</p>
  </body></notes>
              <listOfReactants>
          <speciesReference species="M_asp_DASH_L_c" stoichiometry="1"/>
          <speciesReference species="M_q8_c" stoichiometry="1"/>
        </listOfReactants>
        <listOfProducts>
          <speciesReference species="M_iasp_c" stoichiometry="1"/>
          <speciesReference species="M_q8h2_c" stoichiometry="1"/>
        </listOfProducts>
        <kineticLaw>
          <math xmlns="http://www.w3.org/1998/Math/MathML">          
            <apply>
              <ci> FLUX_VALUE </ci>
            </apply>
          </math>
                  <listOfParameters>
            <parameter id="LOWER_BOUND" units="mmol_per_gDW_per_hr" value="0"/>
            <parameter id="UPPER_BOUND" units="mmol_per_gDW_per_hr" value="INF"/>
            <parameter value="0" id="OBJECTIVE_COEFFICIENT"/>
            <parameter id="FLUX_VALUE" units="mmol_per_gDW_per_hr" value="0"/>
            <parameter value="0" id="REDUCED_COST"/>
          </listOfParameters>
        </kineticLaw>
      </reaction>
      <reaction id="R_ASPO4" reversible="false">
<notes><body xmlns="http://www.w3.org/1999/xhtml">
     <p>GENE_ASSOCIATION: (b2574)</p>
  
     <p>PROTEIN_ASSOCIATION: </p>
  
     <p>SUBSYSTEM: </p>
  
     <p>PROTEIN_CLASS: </p>
  
     <p>SYNTHETIC_OBJECTIVE: 0.0</p>
  
     <p>Present: 1</p>
  
     <p>Knockout cost: 0</p>
  
     <p>Knockin cost: 0</p>
  </body></notes>
              <listOfReactants>
          <speciesReference species="M_asp_DASH_L_c" stoichiometry="1"/>
          <speciesReference species="M_mqn8_c" stoichiometry="1"/>
        </listOfReactants>
        <listOfProducts>
          <speciesReference species="M_iasp_c" stoichiometry="1"/>
          <speciesReference species="M_mql8_c" stoichiometry="1"/>
        </listOfProducts>
        <kineticLaw>
          <math xmlns="http://www.w3.org/1998/Math/MathML">          
            <apply>
              <ci> FLUX_VALUE </ci>
            </apply>
          </math>
                  <listOfParameters>
            <parameter id="LOWER_BOUND" units="mmol_per_gDW_per_hr" value="0"/>
            <parameter id="UPPER_BOUND" units="mmol_per_gDW_per_hr" value="INF"/>
            <parameter value="0" id="OBJECTIVE_COEFFICIENT"/>
            <parameter id="FLUX_VALUE" units="mmol_per_gDW_per_hr" value="0"/>
            <parameter value="0" id="REDUCED_COST"/>
          </listOfParameters>
        </kineticLaw>
      </reaction>
      <reaction id="R_ASPO5" reversible="false">
<notes><body xmlns="http://www.w3.org/1999/xhtml">
     <p>GENE_ASSOCIATION: (b2574)</p>
  
     <p>PROTEIN_ASSOCIATION: </p>
  
     <p>SUBSYSTEM: </p>
  
     <p>PROTEIN_CLASS: </p>
  
     <p>SYNTHETIC_OBJECTIVE: 0.0</p>
  
     <p>Present: 1</p>
  
     <p>Knockout cost: 0</p>
  
     <p>Knockin cost: 0</p>
  </body></notes>
              <listOfReactants>
          <speciesReference species="M_asp_DASH_L_c" stoichiometry="1"/>
          <speciesReference species="M_fum_c" stoichiometry="1"/>
        </listOfReactants>
        <listOfProducts>
          <speciesReference species="M_iasp_c" stoichiometry="1"/>
          <speciesReference species="M_succ_c" stoichiometry="1"/>
        </listOfProducts>
        <kineticLaw>
          <math xmlns="http://www.w3.org/1998/Math/MathML">          
            <apply>
              <ci> FLUX_VALUE </ci>
            </apply>
          </math>
                  <listOfParameters>
            <parameter id="LOWER_BOUND" units="mmol_per_gDW_per_hr" value="0"/>
            <parameter id="UPPER_BOUND" units="mmol_per_gDW_per_hr" value="INF"/>
            <parameter value="0" id="OBJECTIVE_COEFFICIENT"/>
            <parameter id="FLUX_VALUE" units="mmol_per_gDW_per_hr" value="0"/>
            <parameter value="0" id="REDUCED_COST"/>
          </listOfParameters>
        </kineticLaw>
      </reaction>
      <reaction id="R_ASPO6" reversible="false">
<notes><body xmlns="http://www.w3.org/1999/xhtml">
     <p>GENE_ASSOCIATION: (b2574)</p>
  
     <p>PROTEIN_ASSOCIATION: </p>
  
     <p>SUBSYSTEM: </p>
  
     <p>PROTEIN_CLASS: </p>
  
     <p>SYNTHETIC_OBJECTIVE: 0.0</p>
  
     <p>Present: 1</p>
  
     <p>Knockout cost: 0</p>
  
     <p>Knockin cost: 0</p>
  </body></notes>
              <listOfReactants>
          <speciesReference species="M_asp_DASH_L_c" stoichiometry="1"/>
          <speciesReference species="M_o2_c" stoichiometry="1"/>
        </listOfReactants>
        <listOfProducts>
          <speciesReference species="M_h2o2_c" stoichiometry="1"/>
          <speciesReference species="M_iasp_c" stoichiometry="1"/>
        </listOfProducts>
        <kineticLaw>
          <math xmlns="http://www.w3.org/1998/Math/MathML">          
            <apply>
              <ci> FLUX_VALUE </ci>
            </apply>
          </math>
                  <listOfParameters>
            <parameter id="LOWER_BOUND" units="mmol_per_gDW_per_hr" value="0"/>
            <parameter id="UPPER_BOUND" units="mmol_per_gDW_per_hr" value="INF"/>
            <parameter value="0" id="OBJECTIVE_COEFFICIENT"/>
            <parameter id="FLUX_VALUE" units="mmol_per_gDW_per_hr" value="0"/>
            <parameter value="0" id="REDUCED_COST"/>
          </listOfParameters>
        </kineticLaw>
      </reaction>
      <reaction id="R_ASPT" reversible="false">
<notes><body xmlns="http://www.w3.org/1999/xhtml">
     <p>GENE_ASSOCIATION: (b4139)</p>
  
     <p>PROTEIN_ASSOCIATION: </p>
  
     <p>SUBSYSTEM: </p>
  
     <p>PROTEIN_CLASS: </p>
  
     <p>SYNTHETIC_OBJECTIVE: 0.0</p>
  
     <p>Present: 1</p>
  
     <p>Knockout cost: 0</p>
  
     <p>Knockin cost: 0</p>
  </body></notes>
              <listOfReactants>
          <speciesReference species="M_asp_DASH_L_c" stoichiometry="1"/>
        </listOfReactants>
        <listOfProducts>
          <speciesReference species="M_fum_c" stoichiometry="1"/>
          <speciesReference species="M_nh4_c" stoichiometry="1"/>
        </listOfProducts>
        <kineticLaw>
          <math xmlns="http://www.w3.org/1998/Math/MathML">          
            <apply>
              <ci> FLUX_VALUE </ci>
            </apply>
          </math>
                  <listOfParameters>
            <parameter id="LOWER_BOUND" units="mmol_per_gDW_per_hr" value="0"/>
            <parameter id="UPPER_BOUND" units="mmol_per_gDW_per_hr" value="INF"/>
            <parameter value="0" id="OBJECTIVE_COEFFICIENT"/>
            <parameter id="FLUX_VALUE" units="mmol_per_gDW_per_hr" value="0"/>
            <parameter value="0" id="REDUCED_COST"/>
          </listOfParameters>
        </kineticLaw>
      </reaction>
      <reaction id="R_ASPTA" reversible="true">
<notes><body xmlns="http://www.w3.org/1999/xhtml">
     <p>GENE_ASSOCIATION: (b0928)</p>
  
     <p>PROTEIN_ASSOCIATION: </p>
  
     <p>SUBSYSTEM: </p>
  
     <p>PROTEIN_CLASS: </p>
  
     <p>SYNTHETIC_OBJECTIVE: 0.0</p>
  
     <p>Present: 1</p>
  
     <p>Knockout cost: 0</p>
  
     <p>Knockin cost: 0</p>
  </body></notes>
              <listOfReactants>
          <speciesReference species="M_akg_c" stoichiometry="1"/>
          <speciesReference species="M_asp_DASH_L_c" stoichiometry="1"/>
        </listOfReactants>
        <listOfProducts>
          <speciesReference species="M_glu_DASH_L_c" stoichiometry="1"/>
          <speciesReference species="M_oaa_c" stoichiometry="1"/>
        </listOfProducts>
        <kineticLaw>
          <math xmlns="http://www.w3.org/1998/Math/MathML">          
            <apply>
              <ci> FLUX_VALUE </ci>
            </apply>
          </math>
                  <listOfParameters>
            <parameter id="LOWER_BOUND" units="mmol_per_gDW_per_hr" value="-INF"/>
            <parameter id="UPPER_BOUND" units="mmol_per_gDW_per_hr" value="INF"/>
            <parameter value="0" id="OBJECTIVE_COEFFICIENT"/>
            <parameter id="FLUX_VALUE" units="mmol_per_gDW_per_hr" value="0"/>
            <parameter value="0" id="REDUCED_COST"/>
          </listOfParameters>
        </kineticLaw>
      </reaction>
      <reaction id="R_ASPabc" reversible="false">
<notes><body xmlns="http://www.w3.org/1999/xhtml">
     <p>GENE_ASSOCIATION: (b0653) and (b0654) and (b0655) and (b0652)</p>
  
     <p>PROTEIN_ASSOCIATION: </p>
  
     <p>SUBSYSTEM: </p>
  
     <p>PROTEIN_CLASS: </p>
  
     <p>SYNTHETIC_OBJECTIVE: 0.0</p>
  
     <p>Present: 1</p>
  
     <p>Knockout cost: 0</p>
  
     <p>Knockin cost: 0</p>
  </body></notes>
              <listOfReactants>
          <speciesReference species="M_asp_DASH_L_e" stoichiometry="1"/>
          <speciesReference species="M_atp_c" stoichiometry="1"/>
          <speciesReference species="M_h2o_c" stoichiometry="1"/>
        </listOfReactants>
        <listOfProducts>
          <speciesReference species="M_adp_c" stoichiometry="1"/>
          <speciesReference species="M_asp_DASH_L_c" stoichiometry="1"/>
          <speciesReference species="M_h_c" stoichiometry="1"/>
          <speciesReference species="M_pi_c" stoichiometry="1"/>
        </listOfProducts>
        <kineticLaw>
          <math xmlns="http://www.w3.org/1998/Math/MathML">          
            <apply>
              <ci> FLUX_VALUE </ci>
            </apply>
          </math>
                  <listOfParameters>
            <parameter id="LOWER_BOUND" units="mmol_per_gDW_per_hr" value="0"/>
            <parameter id="UPPER_BOUND" units="mmol_per_gDW_per_hr" value="INF"/>
            <parameter value="0" id="OBJECTIVE_COEFFICIENT"/>
            <parameter id="FLUX_VALUE" units="mmol_per_gDW_per_hr" value="0"/>
            <parameter value="0" id="REDUCED_COST"/>
          </listOfParameters>
        </kineticLaw>
      </reaction>
      <reaction id="R_ASPt2" reversible="false">
<notes><body xmlns="http://www.w3.org/1999/xhtml">
     <p>GENE_ASSOCIATION: (b4077)</p>
  
     <p>PROTEIN_ASSOCIATION: </p>
  
     <p>SUBSYSTEM: </p>
  
     <p>PROTEIN_CLASS: </p>
  
     <p>SYNTHETIC_OBJECTIVE: 0.0</p>
  
     <p>Present: 1</p>
  
     <p>Knockout cost: 0</p>
  
     <p>Knockin cost: 0</p>
  </body></notes>
              <listOfReactants>
          <speciesReference species="M_asp_DASH_L_e" stoichiometry="1"/>
          <speciesReference species="M_h_e" stoichiometry="1"/>
        </listOfReactants>
        <listOfProducts>
          <speciesReference species="M_asp_DASH_L_c" stoichiometry="1"/>
          <speciesReference species="M_h_c" stoichiometry="1"/>
        </listOfProducts>
        <kineticLaw>
          <math xmlns="http://www.w3.org/1998/Math/MathML">          
            <apply>
              <ci> FLUX_VALUE </ci>
            </apply>
          </math>
                  <listOfParameters>
            <parameter id="LOWER_BOUND" units="mmol_per_gDW_per_hr" value="0"/>
            <parameter id="UPPER_BOUND" units="mmol_per_gDW_per_hr" value="INF"/>
            <parameter value="0" id="OBJECTIVE_COEFFICIENT"/>
            <parameter id="FLUX_VALUE" units="mmol_per_gDW_per_hr" value="0"/>
            <parameter value="0" id="REDUCED_COST"/>
          </listOfParameters>
        </kineticLaw>
      </reaction>
      <reaction id="R_ASPt2_2" reversible="false">
<notes><body xmlns="http://www.w3.org/1999/xhtml">
     <p>GENE_ASSOCIATION: (b3528)</p>
  
     <p>PROTEIN_ASSOCIATION: </p>
  
     <p>SUBSYSTEM: </p>
  
     <p>PROTEIN_CLASS: </p>
  
     <p>SYNTHETIC_OBJECTIVE: 0.0</p>
  
     <p>Present: 1</p>
  
     <p>Knockout cost: 0</p>
  
     <p>Knockin cost: 0</p>
  </body></notes>
              <listOfReactants>
          <speciesReference species="M_asp_DASH_L_e" stoichiometry="1"/>
          <speciesReference species="M_h_e" stoichiometry="2"/>
        </listOfReactants>
        <listOfProducts>
          <speciesReference species="M_asp_DASH_L_c" stoichiometry="1"/>
          <speciesReference species="M_h_c" stoichiometry="2"/>
        </listOfProducts>
        <kineticLaw>
          <math xmlns="http://www.w3.org/1998/Math/MathML">          
            <apply>
              <ci> FLUX_VALUE </ci>
            </apply>
          </math>
                  <listOfParameters>
            <parameter id="LOWER_BOUND" units="mmol_per_gDW_per_hr" value="0"/>
            <parameter id="UPPER_BOUND" units="mmol_per_gDW_per_hr" value="INF"/>
            <parameter value="0" id="OBJECTIVE_COEFFICIENT"/>
            <parameter id="FLUX_VALUE" units="mmol_per_gDW_per_hr" value="0"/>
            <parameter value="0" id="REDUCED_COST"/>
          </listOfParameters>
        </kineticLaw>
      </reaction>
      <reaction id="R_ASPt2_3" reversible="false">
<notes><body xmlns="http://www.w3.org/1999/xhtml">
     <p>GENE_ASSOCIATION: (b4123) or (b4138)</p>
  
     <p>PROTEIN_ASSOCIATION: </p>
  
     <p>SUBSYSTEM: </p>
  
     <p>PROTEIN_CLASS: </p>
  
     <p>SYNTHETIC_OBJECTIVE: 0.0</p>
  
     <p>Present: 1</p>
  
     <p>Knockout cost: 0</p>
  
     <p>Knockin cost: 0</p>
  </body></notes>
              <listOfReactants>
          <speciesReference species="M_asp_DASH_L_e" stoichiometry="1"/>
          <speciesReference species="M_h_e" stoichiometry="3"/>
        </listOfReactants>
        <listOfProducts>
          <speciesReference species="M_asp_DASH_L_c" stoichiometry="1"/>
          <speciesReference species="M_h_c" stoichiometry="3"/>
        </listOfProducts>
        <kineticLaw>
          <math xmlns="http://www.w3.org/1998/Math/MathML">          
            <apply>
              <ci> FLUX_VALUE </ci>
            </apply>
          </math>
                  <listOfParameters>
            <parameter id="LOWER_BOUND" units="mmol_per_gDW_per_hr" value="0"/>
            <parameter id="UPPER_BOUND" units="mmol_per_gDW_per_hr" value="INF"/>
            <parameter value="0" id="OBJECTIVE_COEFFICIENT"/>
            <parameter id="FLUX_VALUE" units="mmol_per_gDW_per_hr" value="0"/>
            <parameter value="0" id="REDUCED_COST"/>
          </listOfParameters>
        </kineticLaw>
      </reaction>
      <reaction id="R_AST" reversible="false">
<notes><body xmlns="http://www.w3.org/1999/xhtml">
     <p>GENE_ASSOCIATION: (b1747)</p>
  
     <p>PROTEIN_ASSOCIATION: </p>
  
     <p>SUBSYSTEM: </p>
  
     <p>PROTEIN_CLASS: </p>
  
     <p>SYNTHETIC_OBJECTIVE: 0.0</p>
  
     <p>Present: 1</p>
  
     <p>Knockout cost: 0</p>
  
     <p>Knockin cost: 0</p>
  </body></notes>
              <listOfReactants>
          <speciesReference species="M_arg_DASH_L_c" stoichiometry="1"/>
          <speciesReference species="M_succoa_c" stoichiometry="1"/>
        </listOfReactants>
        <listOfProducts>
          <speciesReference species="M_coa_c" stoichiometry="1"/>
          <speciesReference species="M_h_c" stoichiometry="1"/>
          <speciesReference species="M_sucarg_c" stoichiometry="1"/>
        </listOfProducts>
        <kineticLaw>
          <math xmlns="http://www.w3.org/1998/Math/MathML">          
            <apply>
              <ci> FLUX_VALUE </ci>
            </apply>
          </math>
                  <listOfParameters>
            <parameter id="LOWER_BOUND" units="mmol_per_gDW_per_hr" value="0"/>
            <parameter id="UPPER_BOUND" units="mmol_per_gDW_per_hr" value="INF"/>
            <parameter value="0" id="OBJECTIVE_COEFFICIENT"/>
            <parameter id="FLUX_VALUE" units="mmol_per_gDW_per_hr" value="0"/>
            <parameter value="0" id="REDUCED_COST"/>
          </listOfParameters>
        </kineticLaw>
      </reaction>
      <reaction id="R_ATPM" reversible="false">
<notes><body xmlns="http://www.w3.org/1999/xhtml">
     <p>GENE_ASSOCIATION: </p>
  
     <p>PROTEIN_ASSOCIATION: </p>
  
     <p>SUBSYSTEM: </p>
  
     <p>PROTEIN_CLASS: </p>
  
     <p>SYNTHETIC_OBJECTIVE: 0.0</p>
  
     <p>Present: 1</p>
  
     <p>Knockout cost: 0</p>
  
     <p>Knockin cost: 0</p>
  </body></notes>
              <listOfReactants>
          <speciesReference species="M_atp_c" stoichiometry="1"/>
          <speciesReference species="M_h2o_c" stoichiometry="1"/>
        </listOfReactants>
        <listOfProducts>
          <speciesReference species="M_adp_c" stoichiometry="1"/>
          <speciesReference species="M_h_c" stoichiometry="1"/>
          <speciesReference species="M_pi_c" stoichiometry="1"/>
        </listOfProducts>
        <kineticLaw>
          <math xmlns="http://www.w3.org/1998/Math/MathML">          
            <apply>
              <ci> FLUX_VALUE </ci>
            </apply>
          </math>
                  <listOfParameters>
            <parameter id="LOWER_BOUND" units="mmol_per_gDW_per_hr" value="0"/>
            <parameter id="UPPER_BOUND" units="mmol_per_gDW_per_hr" value="INF"/>
            <parameter value="0" id="OBJECTIVE_COEFFICIENT"/>
            <parameter id="FLUX_VALUE" units="mmol_per_gDW_per_hr" value="0"/>
            <parameter value="0" id="REDUCED_COST"/>
          </listOfParameters>
        </kineticLaw>
      </reaction>
      <reaction id="R_ATPPRT" reversible="false">
<notes><body xmlns="http://www.w3.org/1999/xhtml">
     <p>GENE_ASSOCIATION: (b2019)</p>
  
     <p>PROTEIN_ASSOCIATION: </p>
  
     <p>SUBSYSTEM: </p>
  
     <p>PROTEIN_CLASS: </p>
  
     <p>SYNTHETIC_OBJECTIVE: 0.0</p>
  
     <p>Present: 1</p>
  
     <p>Knockout cost: 0</p>
  
     <p>Knockin cost: 0</p>
  </body></notes>
              <listOfReactants>
          <speciesReference species="M_atp_c" stoichiometry="1"/>
          <speciesReference species="M_prpp_c" stoichiometry="1"/>
        </listOfReactants>
        <listOfProducts>
          <speciesReference species="M_ppi_c" stoichiometry="1"/>
          <speciesReference species="M_prbatp_c" stoichiometry="1"/>
        </listOfProducts>
        <kineticLaw>
          <math xmlns="http://www.w3.org/1998/Math/MathML">          
            <apply>
              <ci> FLUX_VALUE </ci>
            </apply>
          </math>
                  <listOfParameters>
            <parameter id="LOWER_BOUND" units="mmol_per_gDW_per_hr" value="0"/>
            <parameter id="UPPER_BOUND" units="mmol_per_gDW_per_hr" value="INF"/>
            <parameter value="0" id="OBJECTIVE_COEFFICIENT"/>
            <parameter id="FLUX_VALUE" units="mmol_per_gDW_per_hr" value="0"/>
            <parameter value="0" id="REDUCED_COST"/>
          </listOfParameters>
        </kineticLaw>
      </reaction>
      <reaction id="R_ATPS4r" reversible="true">
<notes><body xmlns="http://www.w3.org/1999/xhtml">
     <p>GENE_ASSOCIATION: (b3739) and (b3737 and b3736 and b3738) and (b3735 and b3734 and b3732 and b3733 and b3731)</p>
  
     <p>PROTEIN_ASSOCIATION: </p>
  
     <p>SUBSYSTEM: </p>
  
     <p>PROTEIN_CLASS: </p>
  
     <p>SYNTHETIC_OBJECTIVE: 0.0</p>
  
     <p>Present: 1</p>
  
     <p>Knockout cost: 0</p>
  
     <p>Knockin cost: 0</p>
  </body></notes>
              <listOfReactants>
          <speciesReference species="M_adp_c" stoichiometry="1"/>
          <speciesReference species="M_h_e" stoichiometry="4"/>
          <speciesReference species="M_pi_c" stoichiometry="1"/>
        </listOfReactants>
        <listOfProducts>
          <speciesReference species="M_atp_c" stoichiometry="1"/>
          <speciesReference species="M_h_c" stoichiometry="3"/>
          <speciesReference species="M_h2o_c" stoichiometry="1"/>
        </listOfProducts>
        <kineticLaw>
          <math xmlns="http://www.w3.org/1998/Math/MathML">          
            <apply>
              <ci> FLUX_VALUE </ci>
            </apply>
          </math>
                  <listOfParameters>
            <parameter id="LOWER_BOUND" units="mmol_per_gDW_per_hr" value="-INF"/>
            <parameter id="UPPER_BOUND" units="mmol_per_gDW_per_hr" value="INF"/>
            <parameter value="0" id="OBJECTIVE_COEFFICIENT"/>
            <parameter id="FLUX_VALUE" units="mmol_per_gDW_per_hr" value="0"/>
            <parameter value="0" id="REDUCED_COST"/>
          </listOfParameters>
        </kineticLaw>
      </reaction>
      <reaction id="R_BETALDHx" reversible="false">
<notes><body xmlns="http://www.w3.org/1999/xhtml">
     <p>GENE_ASSOCIATION: (b0312)</p>
  
     <p>PROTEIN_ASSOCIATION: </p>
  
     <p>SUBSYSTEM: </p>
  
     <p>PROTEIN_CLASS: </p>
  
     <p>SYNTHETIC_OBJECTIVE: 0.0</p>
  
     <p>Present: 1</p>
  
     <p>Knockout cost: 0</p>
  
     <p>Knockin cost: 0</p>
  </body></notes>
              <listOfReactants>
          <speciesReference species="M_betald_c" stoichiometry="1"/>
          <speciesReference species="M_h2o_c" stoichiometry="1"/>
          <speciesReference species="M_nad_c" stoichiometry="1"/>
        </listOfReactants>
        <listOfProducts>
          <speciesReference species="M_glyb_c" stoichiometry="1"/>
          <speciesReference species="M_h_c" stoichiometry="2"/>
          <speciesReference species="M_nadh_c" stoichiometry="1"/>
        </listOfProducts>
        <kineticLaw>
          <math xmlns="http://www.w3.org/1998/Math/MathML">          
            <apply>
              <ci> FLUX_VALUE </ci>
            </apply>
          </math>
                  <listOfParameters>
            <parameter id="LOWER_BOUND" units="mmol_per_gDW_per_hr" value="0"/>
            <parameter id="UPPER_BOUND" units="mmol_per_gDW_per_hr" value="INF"/>
            <parameter value="0" id="OBJECTIVE_COEFFICIENT"/>
            <parameter id="FLUX_VALUE" units="mmol_per_gDW_per_hr" value="0"/>
            <parameter value="0" id="REDUCED_COST"/>
          </listOfParameters>
        </kineticLaw>
      </reaction>
      <reaction id="R_BETALDHy" reversible="false">
<notes><body xmlns="http://www.w3.org/1999/xhtml">
     <p>GENE_ASSOCIATION: (b0312)</p>
  
     <p>PROTEIN_ASSOCIATION: </p>
  
     <p>SUBSYSTEM: </p>
  
     <p>PROTEIN_CLASS: </p>
  
     <p>SYNTHETIC_OBJECTIVE: 0.0</p>
  
     <p>Present: 1</p>
  
     <p>Knockout cost: 0</p>
  
     <p>Knockin cost: 0</p>
  </body></notes>
              <listOfReactants>
          <speciesReference species="M_betald_c" stoichiometry="1"/>
          <speciesReference species="M_h2o_c" stoichiometry="1"/>
          <speciesReference species="M_nadp_c" stoichiometry="1"/>
        </listOfReactants>
        <listOfProducts>
          <speciesReference species="M_glyb_c" stoichiometry="1"/>
          <speciesReference species="M_h_c" stoichiometry="2"/>
          <speciesReference species="M_nadph_c" stoichiometry="1"/>
        </listOfProducts>
        <kineticLaw>
          <math xmlns="http://www.w3.org/1998/Math/MathML">          
            <apply>
              <ci> FLUX_VALUE </ci>
            </apply>
          </math>
                  <listOfParameters>
            <parameter id="LOWER_BOUND" units="mmol_per_gDW_per_hr" value="0"/>
            <parameter id="UPPER_BOUND" units="mmol_per_gDW_per_hr" value="INF"/>
            <parameter value="0" id="OBJECTIVE_COEFFICIENT"/>
            <parameter id="FLUX_VALUE" units="mmol_per_gDW_per_hr" value="0"/>
            <parameter value="0" id="REDUCED_COST"/>
          </listOfParameters>
        </kineticLaw>
      </reaction>
      <reaction id="R_BPNT" reversible="false">
<notes><body xmlns="http://www.w3.org/1999/xhtml">
     <p>GENE_ASSOCIATION: </p>
  
     <p>PROTEIN_ASSOCIATION: </p>
  
     <p>SUBSYSTEM: </p>
  
     <p>PROTEIN_CLASS: </p>
  
     <p>SYNTHETIC_OBJECTIVE: 0.0</p>
  
     <p>Present: 1</p>
  
     <p>Knockout cost: 0</p>
  
     <p>Knockin cost: 0</p>
  </body></notes>
              <listOfReactants>
          <speciesReference species="M_h2o_c" stoichiometry="1"/>
          <speciesReference species="M_pap_c" stoichiometry="1"/>
        </listOfReactants>
        <listOfProducts>
          <speciesReference species="M_amp_c" stoichiometry="1"/>
          <speciesReference species="M_pi_c" stoichiometry="1"/>
        </listOfProducts>
        <kineticLaw>
          <math xmlns="http://www.w3.org/1998/Math/MathML">          
            <apply>
              <ci> FLUX_VALUE </ci>
            </apply>
          </math>
                  <listOfParameters>
            <parameter id="LOWER_BOUND" units="mmol_per_gDW_per_hr" value="0"/>
            <parameter id="UPPER_BOUND" units="mmol_per_gDW_per_hr" value="INF"/>
            <parameter value="0" id="OBJECTIVE_COEFFICIENT"/>
            <parameter id="FLUX_VALUE" units="mmol_per_gDW_per_hr" value="0"/>
            <parameter value="0" id="REDUCED_COST"/>
          </listOfParameters>
        </kineticLaw>
      </reaction>
      <reaction id="R_BSORx" reversible="false">
<notes><body xmlns="http://www.w3.org/1999/xhtml">
     <p>GENE_ASSOCIATION: (b3551)</p>
  
     <p>PROTEIN_ASSOCIATION: </p>
  
     <p>SUBSYSTEM: </p>
  
     <p>PROTEIN_CLASS: </p>
  
     <p>SYNTHETIC_OBJECTIVE: 0.0</p>
  
     <p>Present: 1</p>
  
     <p>Knockout cost: 0</p>
  
     <p>Knockin cost: 0</p>
  </body></notes>
              <listOfReactants>
          <speciesReference species="M_btnso_c" stoichiometry="1"/>
          <speciesReference species="M_h_c" stoichiometry="1"/>
          <speciesReference species="M_nadh_c" stoichiometry="1"/>
        </listOfReactants>
        <listOfProducts>
          <speciesReference species="M_btn_c" stoichiometry="1"/>
          <speciesReference species="M_h2o_c" stoichiometry="1"/>
          <speciesReference species="M_nad_c" stoichiometry="1"/>
        </listOfProducts>
        <kineticLaw>
          <math xmlns="http://www.w3.org/1998/Math/MathML">          
            <apply>
              <ci> FLUX_VALUE </ci>
            </apply>
          </math>
                  <listOfParameters>
            <parameter id="LOWER_BOUND" units="mmol_per_gDW_per_hr" value="0"/>
            <parameter id="UPPER_BOUND" units="mmol_per_gDW_per_hr" value="INF"/>
            <parameter value="0" id="OBJECTIVE_COEFFICIENT"/>
            <parameter id="FLUX_VALUE" units="mmol_per_gDW_per_hr" value="0"/>
            <parameter value="0" id="REDUCED_COST"/>
          </listOfParameters>
        </kineticLaw>
      </reaction>
      <reaction id="R_BSORy" reversible="false">
<notes><body xmlns="http://www.w3.org/1999/xhtml">
     <p>GENE_ASSOCIATION: (b3551)</p>
  
     <p>PROTEIN_ASSOCIATION: </p>
  
     <p>SUBSYSTEM: </p>
  
     <p>PROTEIN_CLASS: </p>
  
     <p>SYNTHETIC_OBJECTIVE: 0.0</p>
  
     <p>Present: 1</p>
  
     <p>Knockout cost: 0</p>
  
     <p>Knockin cost: 0</p>
  </body></notes>
              <listOfReactants>
          <speciesReference species="M_btnso_c" stoichiometry="1"/>
          <speciesReference species="M_h_c" stoichiometry="1"/>
          <speciesReference species="M_nadph_c" stoichiometry="1"/>
        </listOfReactants>
        <listOfProducts>
          <speciesReference species="M_btn_c" stoichiometry="1"/>
          <speciesReference species="M_h2o_c" stoichiometry="1"/>
          <speciesReference species="M_nadp_c" stoichiometry="1"/>
        </listOfProducts>
        <kineticLaw>
          <math xmlns="http://www.w3.org/1998/Math/MathML">          
            <apply>
              <ci> FLUX_VALUE </ci>
            </apply>
          </math>
                  <listOfParameters>
            <parameter id="LOWER_BOUND" units="mmol_per_gDW_per_hr" value="0"/>
            <parameter id="UPPER_BOUND" units="mmol_per_gDW_per_hr" value="INF"/>
            <parameter value="0" id="OBJECTIVE_COEFFICIENT"/>
            <parameter id="FLUX_VALUE" units="mmol_per_gDW_per_hr" value="0"/>
            <parameter value="0" id="REDUCED_COST"/>
          </listOfParameters>
        </kineticLaw>
      </reaction>
      <reaction id="R_BTS2" reversible="true">
<notes><body xmlns="http://www.w3.org/1999/xhtml">
     <p>GENE_ASSOCIATION: (b0775)</p>
  
     <p>PROTEIN_ASSOCIATION: </p>
  
     <p>SUBSYSTEM: </p>
  
     <p>PROTEIN_CLASS: </p>
  
     <p>SYNTHETIC_OBJECTIVE: 0.0</p>
  
     <p>Present: 1</p>
  
     <p>Knockout cost: 0</p>
  
     <p>Knockin cost: 0</p>
  </body></notes>
              <listOfReactants>
          <speciesReference species="M_cys_DASH_L_c" stoichiometry="1"/>
          <speciesReference species="M_dtbt_c" stoichiometry="1"/>
        </listOfReactants>
        <listOfProducts>
          <speciesReference species="M_ala_DASH_L_c" stoichiometry="1"/>
          <speciesReference species="M_btn_c" stoichiometry="1"/>
          <speciesReference species="M_h_c" stoichiometry="2"/>
        </listOfProducts>
        <kineticLaw>
          <math xmlns="http://www.w3.org/1998/Math/MathML">          
            <apply>
              <ci> FLUX_VALUE </ci>
            </apply>
          </math>
                  <listOfParameters>
            <parameter id="LOWER_BOUND" units="mmol_per_gDW_per_hr" value="-INF"/>
            <parameter id="UPPER_BOUND" units="mmol_per_gDW_per_hr" value="INF"/>
            <parameter value="0" id="OBJECTIVE_COEFFICIENT"/>
            <parameter id="FLUX_VALUE" units="mmol_per_gDW_per_hr" value="0"/>
            <parameter value="0" id="REDUCED_COST"/>
          </listOfParameters>
        </kineticLaw>
      </reaction>
      <reaction id="R_BUTCT" reversible="false">
<notes><body xmlns="http://www.w3.org/1999/xhtml">
     <p>GENE_ASSOCIATION: (b2222 and b2221)</p>
  
     <p>PROTEIN_ASSOCIATION: </p>
  
     <p>SUBSYSTEM: </p>
  
     <p>PROTEIN_CLASS: </p>
  
     <p>SYNTHETIC_OBJECTIVE: 0.0</p>
  
     <p>Present: 1</p>
  
     <p>Knockout cost: 0</p>
  
     <p>Knockin cost: 0</p>
  </body></notes>
              <listOfReactants>
          <speciesReference species="M_accoa_c" stoichiometry="1"/>
          <speciesReference species="M_but_c" stoichiometry="1"/>
        </listOfReactants>
        <listOfProducts>
          <speciesReference species="M_ac_c" stoichiometry="1"/>
          <speciesReference species="M_btcoa_c" stoichiometry="1"/>
        </listOfProducts>
        <kineticLaw>
          <math xmlns="http://www.w3.org/1998/Math/MathML">          
            <apply>
              <ci> FLUX_VALUE </ci>
            </apply>
          </math>
                  <listOfParameters>
            <parameter id="LOWER_BOUND" units="mmol_per_gDW_per_hr" value="0"/>
            <parameter id="UPPER_BOUND" units="mmol_per_gDW_per_hr" value="INF"/>
            <parameter value="0" id="OBJECTIVE_COEFFICIENT"/>
            <parameter id="FLUX_VALUE" units="mmol_per_gDW_per_hr" value="0"/>
            <parameter value="0" id="REDUCED_COST"/>
          </listOfParameters>
        </kineticLaw>
      </reaction>
      <reaction id="R_BUTt2r" reversible="true">
<notes><body xmlns="http://www.w3.org/1999/xhtml">
     <p>GENE_ASSOCIATION: (b2223)</p>
  
     <p>PROTEIN_ASSOCIATION: </p>
  
     <p>SUBSYSTEM: </p>
  
     <p>PROTEIN_CLASS: </p>
  
     <p>SYNTHETIC_OBJECTIVE: 0.0</p>
  
     <p>Present: 1</p>
  
     <p>Knockout cost: 0</p>
  
     <p>Knockin cost: 0</p>
  </body></notes>
              <listOfReactants>
          <speciesReference species="M_but_e" stoichiometry="1"/>
          <speciesReference species="M_h_e" stoichiometry="1"/>
        </listOfReactants>
        <listOfProducts>
          <speciesReference species="M_but_c" stoichiometry="1"/>
          <speciesReference species="M_h_c" stoichiometry="1"/>
        </listOfProducts>
        <kineticLaw>
          <math xmlns="http://www.w3.org/1998/Math/MathML">          
            <apply>
              <ci> FLUX_VALUE </ci>
            </apply>
          </math>
                  <listOfParameters>
            <parameter id="LOWER_BOUND" units="mmol_per_gDW_per_hr" value="-INF"/>
            <parameter id="UPPER_BOUND" units="mmol_per_gDW_per_hr" value="INF"/>
            <parameter value="0" id="OBJECTIVE_COEFFICIENT"/>
            <parameter id="FLUX_VALUE" units="mmol_per_gDW_per_hr" value="0"/>
            <parameter value="0" id="REDUCED_COST"/>
          </listOfParameters>
        </kineticLaw>
      </reaction>
      <reaction id="R_C120SN" reversible="false">
<notes><body xmlns="http://www.w3.org/1999/xhtml">
     <p>GENE_ASSOCIATION: (b0180) and (b1095) and (b1093) and (b1288) or (b2323) and (b0180) and (b1093) and (b1288) or (b2323) and (b0954) and (b1093) and (b1288) or (b0954) and (b1095) and (b1093) and (b1288)</p>
  
     <p>PROTEIN_ASSOCIATION: </p>
  
     <p>SUBSYSTEM: </p>
  
     <p>PROTEIN_CLASS: </p>
  
     <p>SYNTHETIC_OBJECTIVE: 0.0</p>
  
     <p>Present: 1</p>
  
     <p>Knockout cost: 0</p>
  
     <p>Knockin cost: 0</p>
  </body></notes>
              <listOfReactants>
          <speciesReference species="M_actACP_c" stoichiometry="1"/>
          <speciesReference species="M_h_c" stoichiometry="14"/>
          <speciesReference species="M_malACP_c" stoichiometry="4"/>
          <speciesReference species="M_nadph_c" stoichiometry="10"/>
        </listOfReactants>
        <listOfProducts>
          <speciesReference species="M_ACP_c" stoichiometry="4"/>
          <speciesReference species="M_co2_c" stoichiometry="4"/>
          <speciesReference species="M_ddcaACP_c" stoichiometry="1"/>
          <speciesReference species="M_h2o_c" stoichiometry="5"/>
          <speciesReference species="M_nadp_c" stoichiometry="10"/>
        </listOfProducts>
        <kineticLaw>
          <math xmlns="http://www.w3.org/1998/Math/MathML">          
            <apply>
              <ci> FLUX_VALUE </ci>
            </apply>
          </math>
                  <listOfParameters>
            <parameter id="LOWER_BOUND" units="mmol_per_gDW_per_hr" value="0"/>
            <parameter id="UPPER_BOUND" units="mmol_per_gDW_per_hr" value="INF"/>
            <parameter value="0" id="OBJECTIVE_COEFFICIENT"/>
            <parameter id="FLUX_VALUE" units="mmol_per_gDW_per_hr" value="0"/>
            <parameter value="0" id="REDUCED_COST"/>
          </listOfParameters>
        </kineticLaw>
      </reaction>
      <reaction id="R_C140SN" reversible="false">
<notes><body xmlns="http://www.w3.org/1999/xhtml">
     <p>GENE_ASSOCIATION: (b0180) and (b2323) and (b1093) and (b1288) or (b2323) and (b0954) and (b1093) and (b1288) or (b0954) and (b1095) and (b1093) and (b1288) or (b0180) and (b1095) and (b1288) and (b1093)</p>
  
     <p>PROTEIN_ASSOCIATION: </p>
  
     <p>SUBSYSTEM: </p>
  
     <p>PROTEIN_CLASS: </p>
  
     <p>SYNTHETIC_OBJECTIVE: 0.0</p>
  
     <p>Present: 1</p>
  
     <p>Knockout cost: 0</p>
  
     <p>Knockin cost: 0</p>
  </body></notes>
              <listOfReactants>
          <speciesReference species="M_actACP_c" stoichiometry="1"/>
          <speciesReference species="M_h_c" stoichiometry="17"/>
          <speciesReference species="M_malACP_c" stoichiometry="5"/>
          <speciesReference species="M_nadph_c" stoichiometry="12"/>
        </listOfReactants>
        <listOfProducts>
          <speciesReference species="M_ACP_c" stoichiometry="5"/>
          <speciesReference species="M_co2_c" stoichiometry="5"/>
          <speciesReference species="M_h2o_c" stoichiometry="6"/>
          <speciesReference species="M_myrsACP_c" stoichiometry="1"/>
          <speciesReference species="M_nadp_c" stoichiometry="12"/>
        </listOfProducts>
        <kineticLaw>
          <math xmlns="http://www.w3.org/1998/Math/MathML">          
            <apply>
              <ci> FLUX_VALUE </ci>
            </apply>
          </math>
                  <listOfParameters>
            <parameter id="LOWER_BOUND" units="mmol_per_gDW_per_hr" value="0"/>
            <parameter id="UPPER_BOUND" units="mmol_per_gDW_per_hr" value="INF"/>
            <parameter value="0" id="OBJECTIVE_COEFFICIENT"/>
            <parameter id="FLUX_VALUE" units="mmol_per_gDW_per_hr" value="0"/>
            <parameter value="0" id="REDUCED_COST"/>
          </listOfParameters>
        </kineticLaw>
      </reaction>
      <reaction id="R_C141SN" reversible="false">
<notes><body xmlns="http://www.w3.org/1999/xhtml">
     <p>GENE_ASSOCIATION: (b2323) and (b0180) and (b0954) and (b1288) and (b1093)</p>
  
     <p>PROTEIN_ASSOCIATION: </p>
  
     <p>SUBSYSTEM: </p>
  
     <p>PROTEIN_CLASS: </p>
  
     <p>SYNTHETIC_OBJECTIVE: 0.0</p>
  
     <p>Present: 1</p>
  
     <p>Knockout cost: 0</p>
  
     <p>Knockin cost: 0</p>
  </body></notes>
              <listOfReactants>
          <speciesReference species="M_actACP_c" stoichiometry="1"/>
          <speciesReference species="M_h_c" stoichiometry="16"/>
          <speciesReference species="M_malACP_c" stoichiometry="5"/>
          <speciesReference species="M_nadph_c" stoichiometry="11"/>
        </listOfReactants>
        <listOfProducts>
          <speciesReference species="M_ACP_c" stoichiometry="5"/>
          <speciesReference species="M_co2_c" stoichiometry="5"/>
          <speciesReference species="M_h2o_c" stoichiometry="6"/>
          <speciesReference species="M_nadp_c" stoichiometry="11"/>
          <speciesReference species="M_tdeACP_c" stoichiometry="1"/>
        </listOfProducts>
        <kineticLaw>
          <math xmlns="http://www.w3.org/1998/Math/MathML">          
            <apply>
              <ci> FLUX_VALUE </ci>
            </apply>
          </math>
                  <listOfParameters>
            <parameter id="LOWER_BOUND" units="mmol_per_gDW_per_hr" value="0"/>
            <parameter id="UPPER_BOUND" units="mmol_per_gDW_per_hr" value="INF"/>
            <parameter value="0" id="OBJECTIVE_COEFFICIENT"/>
            <parameter id="FLUX_VALUE" units="mmol_per_gDW_per_hr" value="0"/>
            <parameter value="0" id="REDUCED_COST"/>
          </listOfParameters>
        </kineticLaw>
      </reaction>
      <reaction id="R_C160SN" reversible="false">
<notes><body xmlns="http://www.w3.org/1999/xhtml">
     <p>GENE_ASSOCIATION: (b0180) and (b1095) and (b1288) and (b1093) or (b2323) and (b0180) and (b1288) and (b1093) or (b2323) and (b0954) and (b1288) and (b1093) or (b0954) and (b1095) and (b1288) and (b1093)</p>
  
     <p>PROTEIN_ASSOCIATION: </p>
  
     <p>SUBSYSTEM: </p>
  
     <p>PROTEIN_CLASS: </p>
  
     <p>SYNTHETIC_OBJECTIVE: 0.0</p>
  
     <p>Present: 1</p>
  
     <p>Knockout cost: 0</p>
  
     <p>Knockin cost: 0</p>
  </body></notes>
              <listOfReactants>
          <speciesReference species="M_actACP_c" stoichiometry="1"/>
          <speciesReference species="M_h_c" stoichiometry="20"/>
          <speciesReference species="M_malACP_c" stoichiometry="6"/>
          <speciesReference species="M_nadph_c" stoichiometry="14"/>
        </listOfReactants>
        <listOfProducts>
          <speciesReference species="M_ACP_c" stoichiometry="6"/>
          <speciesReference species="M_co2_c" stoichiometry="6"/>
          <speciesReference species="M_h2o_c" stoichiometry="7"/>
          <speciesReference species="M_nadp_c" stoichiometry="14"/>
          <speciesReference species="M_palmACP_c" stoichiometry="1"/>
        </listOfProducts>
        <kineticLaw>
          <math xmlns="http://www.w3.org/1998/Math/MathML">          
            <apply>
              <ci> FLUX_VALUE </ci>
            </apply>
          </math>
                  <listOfParameters>
            <parameter id="LOWER_BOUND" units="mmol_per_gDW_per_hr" value="0"/>
            <parameter id="UPPER_BOUND" units="mmol_per_gDW_per_hr" value="INF"/>
            <parameter value="0" id="OBJECTIVE_COEFFICIENT"/>
            <parameter id="FLUX_VALUE" units="mmol_per_gDW_per_hr" value="0"/>
            <parameter value="0" id="REDUCED_COST"/>
          </listOfParameters>
        </kineticLaw>
      </reaction>
      <reaction id="R_C161SN" reversible="false">
<notes><body xmlns="http://www.w3.org/1999/xhtml">
     <p>GENE_ASSOCIATION: (b2323) and (b0180) and (b0954) and (b1093) and (b1288)</p>
  
     <p>PROTEIN_ASSOCIATION: </p>
  
     <p>SUBSYSTEM: </p>
  
     <p>PROTEIN_CLASS: </p>
  
     <p>SYNTHETIC_OBJECTIVE: 0.0</p>
  
     <p>Present: 1</p>
  
     <p>Knockout cost: 0</p>
  
     <p>Knockin cost: 0</p>
  </body></notes>
              <listOfReactants>
          <speciesReference species="M_actACP_c" stoichiometry="1"/>
          <speciesReference species="M_h_c" stoichiometry="19"/>
          <speciesReference species="M_malACP_c" stoichiometry="6"/>
          <speciesReference species="M_nadph_c" stoichiometry="13"/>
        </listOfReactants>
        <listOfProducts>
          <speciesReference species="M_ACP_c" stoichiometry="6"/>
          <speciesReference species="M_co2_c" stoichiometry="6"/>
          <speciesReference species="M_h2o_c" stoichiometry="7"/>
          <speciesReference species="M_hdeACP_c" stoichiometry="1"/>
          <speciesReference species="M_nadp_c" stoichiometry="13"/>
        </listOfProducts>
        <kineticLaw>
          <math xmlns="http://www.w3.org/1998/Math/MathML">          
            <apply>
              <ci> FLUX_VALUE </ci>
            </apply>
          </math>
                  <listOfParameters>
            <parameter id="LOWER_BOUND" units="mmol_per_gDW_per_hr" value="0"/>
            <parameter id="UPPER_BOUND" units="mmol_per_gDW_per_hr" value="INF"/>
            <parameter value="0" id="OBJECTIVE_COEFFICIENT"/>
            <parameter id="FLUX_VALUE" units="mmol_per_gDW_per_hr" value="0"/>
            <parameter value="0" id="REDUCED_COST"/>
          </listOfParameters>
        </kineticLaw>
      </reaction>
      <reaction id="R_C181SN" reversible="false">
<notes><body xmlns="http://www.w3.org/1999/xhtml">
     <p>GENE_ASSOCIATION: (b2323) and (b0180) and (b0954) and (b1095) and (b1093) and (b1288)</p>
  
     <p>PROTEIN_ASSOCIATION: </p>
  
     <p>SUBSYSTEM: </p>
  
     <p>PROTEIN_CLASS: </p>
  
     <p>SYNTHETIC_OBJECTIVE: 0.0</p>
  
     <p>Present: 1</p>
  
     <p>Knockout cost: 0</p>
  
     <p>Knockin cost: 0</p>
  </body></notes>
              <listOfReactants>
          <speciesReference species="M_actACP_c" stoichiometry="1"/>
          <speciesReference species="M_h_c" stoichiometry="22"/>
          <speciesReference species="M_malACP_c" stoichiometry="7"/>
          <speciesReference species="M_nadph_c" stoichiometry="15"/>
        </listOfReactants>
        <listOfProducts>
          <speciesReference species="M_ACP_c" stoichiometry="7"/>
          <speciesReference species="M_co2_c" stoichiometry="7"/>
          <speciesReference species="M_h2o_c" stoichiometry="8"/>
          <speciesReference species="M_nadp_c" stoichiometry="15"/>
          <speciesReference species="M_octeACP_c" stoichiometry="1"/>
        </listOfProducts>
        <kineticLaw>
          <math xmlns="http://www.w3.org/1998/Math/MathML">          
            <apply>
              <ci> FLUX_VALUE </ci>
            </apply>
          </math>
                  <listOfParameters>
            <parameter id="LOWER_BOUND" units="mmol_per_gDW_per_hr" value="0"/>
            <parameter id="UPPER_BOUND" units="mmol_per_gDW_per_hr" value="INF"/>
            <parameter value="0" id="OBJECTIVE_COEFFICIENT"/>
            <parameter id="FLUX_VALUE" units="mmol_per_gDW_per_hr" value="0"/>
            <parameter value="0" id="REDUCED_COST"/>
          </listOfParameters>
        </kineticLaw>
      </reaction>
      <reaction id="R_CADVt" reversible="false">
<notes><body xmlns="http://www.w3.org/1999/xhtml">
     <p>GENE_ASSOCIATION: (b4132)</p>
  
     <p>PROTEIN_ASSOCIATION: </p>
  
     <p>SUBSYSTEM: </p>
  
     <p>PROTEIN_CLASS: </p>
  
     <p>SYNTHETIC_OBJECTIVE: 0.0</p>
  
     <p>Present: 1</p>
  
     <p>Knockout cost: 0</p>
  
     <p>Knockin cost: 0</p>
  </body></notes>
              <listOfReactants>
          <speciesReference species="M_15dap_c" stoichiometry="1"/>
          <speciesReference species="M_h_e" stoichiometry="1"/>
          <speciesReference species="M_lys_DASH_L_e" stoichiometry="1"/>
        </listOfReactants>
        <listOfProducts>
          <speciesReference species="M_15dap_e" stoichiometry="1"/>
          <speciesReference species="M_h_c" stoichiometry="1"/>
          <speciesReference species="M_lys_DASH_L_c" stoichiometry="1"/>
        </listOfProducts>
        <kineticLaw>
          <math xmlns="http://www.w3.org/1998/Math/MathML">          
            <apply>
              <ci> FLUX_VALUE </ci>
            </apply>
          </math>
                  <listOfParameters>
            <parameter id="LOWER_BOUND" units="mmol_per_gDW_per_hr" value="0"/>
            <parameter id="UPPER_BOUND" units="mmol_per_gDW_per_hr" value="INF"/>
            <parameter value="0" id="OBJECTIVE_COEFFICIENT"/>
            <parameter id="FLUX_VALUE" units="mmol_per_gDW_per_hr" value="0"/>
            <parameter value="0" id="REDUCED_COST"/>
          </listOfParameters>
        </kineticLaw>
      </reaction>
      <reaction id="R_CAT" reversible="false">
<notes><body xmlns="http://www.w3.org/1999/xhtml">
     <p>GENE_ASSOCIATION: (b1732) or (b3942)</p>
  
     <p>PROTEIN_ASSOCIATION: </p>
  
     <p>SUBSYSTEM: </p>
  
     <p>PROTEIN_CLASS: </p>
  
     <p>SYNTHETIC_OBJECTIVE: 0.0</p>
  
     <p>Present: 1</p>
  
     <p>Knockout cost: 0</p>
  
     <p>Knockin cost: 0</p>
  </body></notes>
              <listOfReactants>
          <speciesReference species="M_h2o2_c" stoichiometry="2"/>
        </listOfReactants>
        <listOfProducts>
          <speciesReference species="M_h2o_c" stoichiometry="2"/>
          <speciesReference species="M_o2_c" stoichiometry="1"/>
        </listOfProducts>
        <kineticLaw>
          <math xmlns="http://www.w3.org/1998/Math/MathML">          
            <apply>
              <ci> FLUX_VALUE </ci>
            </apply>
          </math>
                  <listOfParameters>
            <parameter id="LOWER_BOUND" units="mmol_per_gDW_per_hr" value="0"/>
            <parameter id="UPPER_BOUND" units="mmol_per_gDW_per_hr" value="INF"/>
            <parameter value="0" id="OBJECTIVE_COEFFICIENT"/>
            <parameter id="FLUX_VALUE" units="mmol_per_gDW_per_hr" value="0"/>
            <parameter value="0" id="REDUCED_COST"/>
          </listOfParameters>
        </kineticLaw>
      </reaction>
      <reaction id="R_CBIAT_DELETE" reversible="true">
<notes><body xmlns="http://www.w3.org/1999/xhtml">
     <p>GENE_ASSOCIATION: (b1270)</p>
  
     <p>PROTEIN_ASSOCIATION: </p>
  
     <p>SUBSYSTEM: </p>
  
     <p>PROTEIN_CLASS: </p>
  
     <p>SYNTHETIC_OBJECTIVE: 0.0</p>
  
     <p>Present: 1</p>
  
     <p>Knockout cost: 0</p>
  
     <p>Knockin cost: 0</p>
  </body></notes>
              <listOfReactants>
          <speciesReference species="M_atp_c" stoichiometry="1"/>
          <speciesReference species="M_cbi_c" stoichiometry="1"/>
          <speciesReference species="M_h2o_c" stoichiometry="1"/>
        </listOfReactants>
        <listOfProducts>
          <speciesReference species="M_adocbi_c" stoichiometry="1"/>
          <speciesReference species="M_pi_c" stoichiometry="1"/>
          <speciesReference species="M_ppi_c" stoichiometry="1"/>
        </listOfProducts>
        <kineticLaw>
          <math xmlns="http://www.w3.org/1998/Math/MathML">          
            <apply>
              <ci> FLUX_VALUE </ci>
            </apply>
          </math>
                  <listOfParameters>
            <parameter id="LOWER_BOUND" units="mmol_per_gDW_per_hr" value="-INF"/>
            <parameter id="UPPER_BOUND" units="mmol_per_gDW_per_hr" value="INF"/>
            <parameter value="0" id="OBJECTIVE_COEFFICIENT"/>
            <parameter id="FLUX_VALUE" units="mmol_per_gDW_per_hr" value="0"/>
            <parameter value="0" id="REDUCED_COST"/>
          </listOfParameters>
        </kineticLaw>
      </reaction>
      <reaction id="R_CBL1abc" reversible="false">
<notes><body xmlns="http://www.w3.org/1999/xhtml">
     <p>GENE_ASSOCIATION: (b1709) and (b0158) and (b3966) and (b1711)</p>
  
     <p>PROTEIN_ASSOCIATION: </p>
  
     <p>SUBSYSTEM: </p>
  
     <p>PROTEIN_CLASS: </p>
  
     <p>SYNTHETIC_OBJECTIVE: 0.0</p>
  
     <p>Present: 1</p>
  
     <p>Knockout cost: 0</p>
  
     <p>Knockin cost: 0</p>
  </body></notes>
              <listOfReactants>
          <speciesReference species="M_atp_c" stoichiometry="1"/>
          <speciesReference species="M_cbl1_e" stoichiometry="1"/>
          <speciesReference species="M_h2o_c" stoichiometry="1"/>
        </listOfReactants>
        <listOfProducts>
          <speciesReference species="M_adp_c" stoichiometry="1"/>
          <speciesReference species="M_cbl1_c" stoichiometry="1"/>
          <speciesReference species="M_h_c" stoichiometry="1"/>
          <speciesReference species="M_pi_c" stoichiometry="1"/>
        </listOfProducts>
        <kineticLaw>
          <math xmlns="http://www.w3.org/1998/Math/MathML">          
            <apply>
              <ci> FLUX_VALUE </ci>
            </apply>
          </math>
                  <listOfParameters>
            <parameter id="LOWER_BOUND" units="mmol_per_gDW_per_hr" value="0"/>
            <parameter id="UPPER_BOUND" units="mmol_per_gDW_per_hr" value="INF"/>
            <parameter value="0" id="OBJECTIVE_COEFFICIENT"/>
            <parameter id="FLUX_VALUE" units="mmol_per_gDW_per_hr" value="0"/>
            <parameter value="0" id="REDUCED_COST"/>
          </listOfParameters>
        </kineticLaw>
      </reaction>
      <reaction id="R_CBLAT_DELETE" reversible="true">
<notes><body xmlns="http://www.w3.org/1999/xhtml">
     <p>GENE_ASSOCIATION: (b1270)</p>
  
     <p>PROTEIN_ASSOCIATION: </p>
  
     <p>SUBSYSTEM: </p>
  
     <p>PROTEIN_CLASS: </p>
  
     <p>SYNTHETIC_OBJECTIVE: 0.0</p>
  
     <p>Present: 1</p>
  
     <p>Knockout cost: 0</p>
  
     <p>Knockin cost: 0</p>
  </body></notes>
              <listOfReactants>
          <speciesReference species="M_atp_c" stoichiometry="1"/>
          <speciesReference species="M_cbl1_c" stoichiometry="1"/>
          <speciesReference species="M_h2o_c" stoichiometry="1"/>
        </listOfReactants>
        <listOfProducts>
          <speciesReference species="M_adocbl_c" stoichiometry="1"/>
          <speciesReference species="M_pi_c" stoichiometry="1"/>
          <speciesReference species="M_ppi_c" stoichiometry="1"/>
        </listOfProducts>
        <kineticLaw>
          <math xmlns="http://www.w3.org/1998/Math/MathML">          
            <apply>
              <ci> FLUX_VALUE </ci>
            </apply>
          </math>
                  <listOfParameters>
            <parameter id="LOWER_BOUND" units="mmol_per_gDW_per_hr" value="-INF"/>
            <parameter id="UPPER_BOUND" units="mmol_per_gDW_per_hr" value="INF"/>
            <parameter value="0" id="OBJECTIVE_COEFFICIENT"/>
            <parameter id="FLUX_VALUE" units="mmol_per_gDW_per_hr" value="0"/>
            <parameter value="0" id="REDUCED_COST"/>
          </listOfParameters>
        </kineticLaw>
      </reaction>
      <reaction id="R_CBMK" reversible="false">
<notes><body xmlns="http://www.w3.org/1999/xhtml">
     <p>GENE_ASSOCIATION: (b0521) or (b0323) or (b2874)</p>
  
     <p>PROTEIN_ASSOCIATION: </p>
  
     <p>SUBSYSTEM: </p>
  
     <p>PROTEIN_CLASS: </p>
  
     <p>SYNTHETIC_OBJECTIVE: 0.0</p>
  
     <p>Present: 1</p>
  
     <p>Knockout cost: 0</p>
  
     <p>Knockin cost: 0</p>
  </body></notes>
              <listOfReactants>
          <speciesReference species="M_atp_c" stoichiometry="1"/>
          <speciesReference species="M_co2_c" stoichiometry="1"/>
          <speciesReference species="M_nh4_c" stoichiometry="1"/>
        </listOfReactants>
        <listOfProducts>
          <speciesReference species="M_adp_c" stoichiometry="1"/>
          <speciesReference species="M_cbp_c" stoichiometry="1"/>
          <speciesReference species="M_h_c" stoichiometry="2"/>
        </listOfProducts>
        <kineticLaw>
          <math xmlns="http://www.w3.org/1998/Math/MathML">          
            <apply>
              <ci> FLUX_VALUE </ci>
            </apply>
          </math>
                  <listOfParameters>
            <parameter id="LOWER_BOUND" units="mmol_per_gDW_per_hr" value="0"/>
            <parameter id="UPPER_BOUND" units="mmol_per_gDW_per_hr" value="INF"/>
            <parameter value="0" id="OBJECTIVE_COEFFICIENT"/>
            <parameter id="FLUX_VALUE" units="mmol_per_gDW_per_hr" value="0"/>
            <parameter value="0" id="REDUCED_COST"/>
          </listOfParameters>
        </kineticLaw>
      </reaction>
      <reaction id="R_CBPS" reversible="false">
<notes><body xmlns="http://www.w3.org/1999/xhtml">
     <p>GENE_ASSOCIATION: (b0032 and b0033)</p>
  
     <p>PROTEIN_ASSOCIATION: </p>
  
     <p>SUBSYSTEM: </p>
  
     <p>PROTEIN_CLASS: </p>
  
     <p>SYNTHETIC_OBJECTIVE: 0.0</p>
  
     <p>Present: 1</p>
  
     <p>Knockout cost: 0</p>
  
     <p>Knockin cost: 0</p>
  </body></notes>
              <listOfReactants>
          <speciesReference species="M_atp_c" stoichiometry="2"/>
          <speciesReference species="M_gln_DASH_L_c" stoichiometry="1"/>
          <speciesReference species="M_h2o_c" stoichiometry="1"/>
          <speciesReference species="M_hco3_c" stoichiometry="1"/>
        </listOfReactants>
        <listOfProducts>
          <speciesReference species="M_adp_c" stoichiometry="2"/>
          <speciesReference species="M_cbp_c" stoichiometry="1"/>
          <speciesReference species="M_glu_DASH_L_c" stoichiometry="1"/>
          <speciesReference species="M_h_c" stoichiometry="2"/>
          <speciesReference species="M_pi_c" stoichiometry="1"/>
        </listOfProducts>
        <kineticLaw>
          <math xmlns="http://www.w3.org/1998/Math/MathML">          
            <apply>
              <ci> FLUX_VALUE </ci>
            </apply>
          </math>
                  <listOfParameters>
            <parameter id="LOWER_BOUND" units="mmol_per_gDW_per_hr" value="0"/>
            <parameter id="UPPER_BOUND" units="mmol_per_gDW_per_hr" value="INF"/>
            <parameter value="0" id="OBJECTIVE_COEFFICIENT"/>
            <parameter id="FLUX_VALUE" units="mmol_per_gDW_per_hr" value="0"/>
            <parameter value="0" id="REDUCED_COST"/>
          </listOfParameters>
        </kineticLaw>
      </reaction>
      <reaction id="R_CDAPPA_EC" reversible="false">
<notes><body xmlns="http://www.w3.org/1999/xhtml">
     <p>GENE_ASSOCIATION: (b3918)</p>
  
     <p>PROTEIN_ASSOCIATION: </p>
  
     <p>SUBSYSTEM: </p>
  
     <p>PROTEIN_CLASS: </p>
  
     <p>SYNTHETIC_OBJECTIVE: 0.0</p>
  
     <p>Present: 1</p>
  
     <p>Knockout cost: 0</p>
  
     <p>Knockin cost: 0</p>
  </body></notes>
              <listOfReactants>
          <speciesReference species="M_cdpdag_EC_c" stoichiometry="0.02"/>
          <speciesReference species="M_h2o_c" stoichiometry="1"/>
        </listOfReactants>
        <listOfProducts>
          <speciesReference species="M_cmp_c" stoichiometry="1"/>
          <speciesReference species="M_h_c" stoichiometry="2"/>
          <speciesReference species="M_pa_EC_c" stoichiometry="0.02"/>
        </listOfProducts>
        <kineticLaw>
          <math xmlns="http://www.w3.org/1998/Math/MathML">          
            <apply>
              <ci> FLUX_VALUE </ci>
            </apply>
          </math>
                  <listOfParameters>
            <parameter id="LOWER_BOUND" units="mmol_per_gDW_per_hr" value="0"/>
            <parameter id="UPPER_BOUND" units="mmol_per_gDW_per_hr" value="INF"/>
            <parameter value="0" id="OBJECTIVE_COEFFICIENT"/>
            <parameter id="FLUX_VALUE" units="mmol_per_gDW_per_hr" value="0"/>
            <parameter value="0" id="REDUCED_COST"/>
          </listOfParameters>
        </kineticLaw>
      </reaction>
      <reaction id="R_CDPMEK" reversible="false">
<notes><body xmlns="http://www.w3.org/1999/xhtml">
     <p>GENE_ASSOCIATION: (b1208)</p>
  
     <p>PROTEIN_ASSOCIATION: </p>
  
     <p>SUBSYSTEM: </p>
  
     <p>PROTEIN_CLASS: </p>
  
     <p>SYNTHETIC_OBJECTIVE: 0.0</p>
  
     <p>Present: 1</p>
  
     <p>Knockout cost: 0</p>
  
     <p>Knockin cost: 0</p>
  </body></notes>
              <listOfReactants>
          <speciesReference species="M_4c2me_c" stoichiometry="1"/>
          <speciesReference species="M_atp_c" stoichiometry="1"/>
        </listOfReactants>
        <listOfProducts>
          <speciesReference species="M_2p4c2me_c" stoichiometry="1"/>
          <speciesReference species="M_adp_c" stoichiometry="1"/>
          <speciesReference species="M_h_c" stoichiometry="1"/>
        </listOfProducts>
        <kineticLaw>
          <math xmlns="http://www.w3.org/1998/Math/MathML">          
            <apply>
              <ci> FLUX_VALUE </ci>
            </apply>
          </math>
                  <listOfParameters>
            <parameter id="LOWER_BOUND" units="mmol_per_gDW_per_hr" value="0"/>
            <parameter id="UPPER_BOUND" units="mmol_per_gDW_per_hr" value="INF"/>
            <parameter value="0" id="OBJECTIVE_COEFFICIENT"/>
            <parameter id="FLUX_VALUE" units="mmol_per_gDW_per_hr" value="0"/>
            <parameter value="0" id="REDUCED_COST"/>
          </listOfParameters>
        </kineticLaw>
      </reaction>
      <reaction id="R_CHLabc" reversible="false">
<notes><body xmlns="http://www.w3.org/1999/xhtml">
     <p>GENE_ASSOCIATION: (b2128) and (b2130) and (b2131) and (b2129)</p>
  
     <p>PROTEIN_ASSOCIATION: </p>
  
     <p>SUBSYSTEM: </p>
  
     <p>PROTEIN_CLASS: </p>
  
     <p>SYNTHETIC_OBJECTIVE: 0.0</p>
  
     <p>Present: 1</p>
  
     <p>Knockout cost: 0</p>
  
     <p>Knockin cost: 0</p>
  </body></notes>
              <listOfReactants>
          <speciesReference species="M_atp_c" stoichiometry="1"/>
          <speciesReference species="M_chol_e" stoichiometry="1"/>
          <speciesReference species="M_h2o_c" stoichiometry="1"/>
        </listOfReactants>
        <listOfProducts>
          <speciesReference species="M_adp_c" stoichiometry="1"/>
          <speciesReference species="M_chol_c" stoichiometry="1"/>
          <speciesReference species="M_h_c" stoichiometry="1"/>
          <speciesReference species="M_pi_c" stoichiometry="1"/>
        </listOfProducts>
        <kineticLaw>
          <math xmlns="http://www.w3.org/1998/Math/MathML">          
            <apply>
              <ci> FLUX_VALUE </ci>
            </apply>
          </math>
                  <listOfParameters>
            <parameter id="LOWER_BOUND" units="mmol_per_gDW_per_hr" value="0"/>
            <parameter id="UPPER_BOUND" units="mmol_per_gDW_per_hr" value="INF"/>
            <parameter value="0" id="OBJECTIVE_COEFFICIENT"/>
            <parameter id="FLUX_VALUE" units="mmol_per_gDW_per_hr" value="0"/>
            <parameter value="0" id="REDUCED_COST"/>
          </listOfParameters>
        </kineticLaw>
      </reaction>
      <reaction id="R_CHLt2r" reversible="true">
<notes><body xmlns="http://www.w3.org/1999/xhtml">
     <p>GENE_ASSOCIATION: (b0314) or (b1801)</p>
  
     <p>PROTEIN_ASSOCIATION: </p>
  
     <p>SUBSYSTEM: </p>
  
     <p>PROTEIN_CLASS: </p>
  
     <p>SYNTHETIC_OBJECTIVE: 0.0</p>
  
     <p>Present: 1</p>
  
     <p>Knockout cost: 0</p>
  
     <p>Knockin cost: 0</p>
  </body></notes>
              <listOfReactants>
          <speciesReference species="M_chol_e" stoichiometry="1"/>
          <speciesReference species="M_h_e" stoichiometry="1"/>
        </listOfReactants>
        <listOfProducts>
          <speciesReference species="M_chol_c" stoichiometry="1"/>
          <speciesReference species="M_h_c" stoichiometry="1"/>
        </listOfProducts>
        <kineticLaw>
          <math xmlns="http://www.w3.org/1998/Math/MathML">          
            <apply>
              <ci> FLUX_VALUE </ci>
            </apply>
          </math>
                  <listOfParameters>
            <parameter id="LOWER_BOUND" units="mmol_per_gDW_per_hr" value="-INF"/>
            <parameter id="UPPER_BOUND" units="mmol_per_gDW_per_hr" value="INF"/>
            <parameter value="0" id="OBJECTIVE_COEFFICIENT"/>
            <parameter id="FLUX_VALUE" units="mmol_per_gDW_per_hr" value="0"/>
            <parameter value="0" id="REDUCED_COST"/>
          </listOfParameters>
        </kineticLaw>
      </reaction>
      <reaction id="R_CHORM" reversible="false">
<notes><body xmlns="http://www.w3.org/1999/xhtml">
     <p>GENE_ASSOCIATION: (b2600) or (b2599)</p>
  
     <p>PROTEIN_ASSOCIATION: </p>
  
     <p>SUBSYSTEM: </p>
  
     <p>PROTEIN_CLASS: </p>
  
     <p>SYNTHETIC_OBJECTIVE: 0.0</p>
  
     <p>Present: 1</p>
  
     <p>Knockout cost: 0</p>
  
     <p>Knockin cost: 0</p>
  </body></notes>
              <listOfReactants>
          <speciesReference species="M_chor_c" stoichiometry="1"/>
        </listOfReactants>
        <listOfProducts>
          <speciesReference species="M_pphn_c" stoichiometry="1"/>
        </listOfProducts>
        <kineticLaw>
          <math xmlns="http://www.w3.org/1998/Math/MathML">          
            <apply>
              <ci> FLUX_VALUE </ci>
            </apply>
          </math>
                  <listOfParameters>
            <parameter id="LOWER_BOUND" units="mmol_per_gDW_per_hr" value="0"/>
            <parameter id="UPPER_BOUND" units="mmol_per_gDW_per_hr" value="INF"/>
            <parameter value="0" id="OBJECTIVE_COEFFICIENT"/>
            <parameter id="FLUX_VALUE" units="mmol_per_gDW_per_hr" value="0"/>
            <parameter value="0" id="REDUCED_COST"/>
          </listOfParameters>
        </kineticLaw>
      </reaction>
      <reaction id="R_CHORS" reversible="false">
<notes><body xmlns="http://www.w3.org/1999/xhtml">
     <p>GENE_ASSOCIATION: (b2329)</p>
  
     <p>PROTEIN_ASSOCIATION: </p>
  
     <p>SUBSYSTEM: </p>
  
     <p>PROTEIN_CLASS: </p>
  
     <p>SYNTHETIC_OBJECTIVE: 0.0</p>
  
     <p>Present: 1</p>
  
     <p>Knockout cost: 0</p>
  
     <p>Knockin cost: 0</p>
  </body></notes>
              <listOfReactants>
          <speciesReference species="M_3psme_c" stoichiometry="1"/>
        </listOfReactants>
        <listOfProducts>
          <speciesReference species="M_chor_c" stoichiometry="1"/>
          <speciesReference species="M_pi_c" stoichiometry="1"/>
        </listOfProducts>
        <kineticLaw>
          <math xmlns="http://www.w3.org/1998/Math/MathML">          
            <apply>
              <ci> FLUX_VALUE </ci>
            </apply>
          </math>
                  <listOfParameters>
            <parameter id="LOWER_BOUND" units="mmol_per_gDW_per_hr" value="0"/>
            <parameter id="UPPER_BOUND" units="mmol_per_gDW_per_hr" value="INF"/>
            <parameter value="0" id="OBJECTIVE_COEFFICIENT"/>
            <parameter id="FLUX_VALUE" units="mmol_per_gDW_per_hr" value="0"/>
            <parameter value="0" id="REDUCED_COST"/>
          </listOfParameters>
        </kineticLaw>
      </reaction>
      <reaction id="R_CHRPL" reversible="false">
<notes><body xmlns="http://www.w3.org/1999/xhtml">
     <p>GENE_ASSOCIATION: (b4039)</p>
  
     <p>PROTEIN_ASSOCIATION: </p>
  
     <p>SUBSYSTEM: </p>
  
     <p>PROTEIN_CLASS: </p>
  
     <p>SYNTHETIC_OBJECTIVE: 0.0</p>
  
     <p>Present: 1</p>
  
     <p>Knockout cost: 0</p>
  
     <p>Knockin cost: 0</p>
  </body></notes>
              <listOfReactants>
          <speciesReference species="M_chor_c" stoichiometry="1"/>
        </listOfReactants>
        <listOfProducts>
          <speciesReference species="M_4hbz_c" stoichiometry="1"/>
          <speciesReference species="M_pyr_c" stoichiometry="1"/>
        </listOfProducts>
        <kineticLaw>
          <math xmlns="http://www.w3.org/1998/Math/MathML">          
            <apply>
              <ci> FLUX_VALUE </ci>
            </apply>
          </math>
                  <listOfParameters>
            <parameter id="LOWER_BOUND" units="mmol_per_gDW_per_hr" value="0"/>
            <parameter id="UPPER_BOUND" units="mmol_per_gDW_per_hr" value="INF"/>
            <parameter value="0" id="OBJECTIVE_COEFFICIENT"/>
            <parameter id="FLUX_VALUE" units="mmol_per_gDW_per_hr" value="0"/>
            <parameter value="0" id="REDUCED_COST"/>
          </listOfParameters>
        </kineticLaw>
      </reaction>
      <reaction id="R_CINNDO" reversible="false">
<notes><body xmlns="http://www.w3.org/1999/xhtml">
     <p>GENE_ASSOCIATION: (b2542 and b2539 and b2538 and b2540)</p>
  
     <p>PROTEIN_ASSOCIATION: </p>
  
     <p>SUBSYSTEM: </p>
  
     <p>PROTEIN_CLASS: </p>
  
     <p>SYNTHETIC_OBJECTIVE: 0.0</p>
  
     <p>Present: 1</p>
  
     <p>Knockout cost: 0</p>
  
     <p>Knockin cost: 0</p>
  </body></notes>
              <listOfReactants>
          <speciesReference species="M_cinnm_c" stoichiometry="1"/>
          <speciesReference species="M_h_c" stoichiometry="1"/>
          <speciesReference species="M_nadh_c" stoichiometry="1"/>
          <speciesReference species="M_o2_c" stoichiometry="1"/>
        </listOfReactants>
        <listOfProducts>
          <speciesReference species="M_cenchddd_c" stoichiometry="1"/>
          <speciesReference species="M_nad_c" stoichiometry="1"/>
        </listOfProducts>
        <kineticLaw>
          <math xmlns="http://www.w3.org/1998/Math/MathML">          
            <apply>
              <ci> FLUX_VALUE </ci>
            </apply>
          </math>
                  <listOfParameters>
            <parameter id="LOWER_BOUND" units="mmol_per_gDW_per_hr" value="0"/>
            <parameter id="UPPER_BOUND" units="mmol_per_gDW_per_hr" value="INF"/>
            <parameter value="0" id="OBJECTIVE_COEFFICIENT"/>
            <parameter id="FLUX_VALUE" units="mmol_per_gDW_per_hr" value="0"/>
            <parameter value="0" id="REDUCED_COST"/>
          </listOfParameters>
        </kineticLaw>
      </reaction>
      <reaction id="R_CITL" reversible="false">
<notes><body xmlns="http://www.w3.org/1999/xhtml">
     <p>GENE_ASSOCIATION: (b0615 and b0616 and b0617)</p>
  
     <p>PROTEIN_ASSOCIATION: </p>
  
     <p>SUBSYSTEM: </p>
  
     <p>PROTEIN_CLASS: </p>
  
     <p>SYNTHETIC_OBJECTIVE: 0.0</p>
  
     <p>Present: 1</p>
  
     <p>Knockout cost: 0</p>
  
     <p>Knockin cost: 0</p>
  </body></notes>
              <listOfReactants>
          <speciesReference species="M_cit_c" stoichiometry="1"/>
        </listOfReactants>
        <listOfProducts>
          <speciesReference species="M_ac_c" stoichiometry="1"/>
          <speciesReference species="M_oaa_c" stoichiometry="1"/>
        </listOfProducts>
        <kineticLaw>
          <math xmlns="http://www.w3.org/1998/Math/MathML">          
            <apply>
              <ci> FLUX_VALUE </ci>
            </apply>
          </math>
                  <listOfParameters>
            <parameter id="LOWER_BOUND" units="mmol_per_gDW_per_hr" value="0"/>
            <parameter id="UPPER_BOUND" units="mmol_per_gDW_per_hr" value="INF"/>
            <parameter value="0" id="OBJECTIVE_COEFFICIENT"/>
            <parameter id="FLUX_VALUE" units="mmol_per_gDW_per_hr" value="0"/>
            <parameter value="0" id="REDUCED_COST"/>
          </listOfParameters>
        </kineticLaw>
      </reaction>
      <reaction id="R_CITt7" reversible="false">
<notes><body xmlns="http://www.w3.org/1999/xhtml">
     <p>GENE_ASSOCIATION: (b0612)</p>
  
     <p>PROTEIN_ASSOCIATION: </p>
  
     <p>SUBSYSTEM: </p>
  
     <p>PROTEIN_CLASS: </p>
  
     <p>SYNTHETIC_OBJECTIVE: 0.0</p>
  
     <p>Present: 1</p>
  
     <p>Knockout cost: 0</p>
  
     <p>Knockin cost: 0</p>
  </body></notes>
              <listOfReactants>
          <speciesReference species="M_cit_e" stoichiometry="1"/>
          <speciesReference species="M_succ_c" stoichiometry="1"/>
        </listOfReactants>
        <listOfProducts>
          <speciesReference species="M_cit_c" stoichiometry="1"/>
          <speciesReference species="M_succ_e" stoichiometry="1"/>
        </listOfProducts>
        <kineticLaw>
          <math xmlns="http://www.w3.org/1998/Math/MathML">          
            <apply>
              <ci> FLUX_VALUE </ci>
            </apply>
          </math>
                  <listOfParameters>
            <parameter id="LOWER_BOUND" units="mmol_per_gDW_per_hr" value="0"/>
            <parameter id="UPPER_BOUND" units="mmol_per_gDW_per_hr" value="INF"/>
            <parameter value="0" id="OBJECTIVE_COEFFICIENT"/>
            <parameter id="FLUX_VALUE" units="mmol_per_gDW_per_hr" value="0"/>
            <parameter value="0" id="REDUCED_COST"/>
          </listOfParameters>
        </kineticLaw>
      </reaction>
      <reaction id="R_CLPNS_EC" reversible="true">
<notes><body xmlns="http://www.w3.org/1999/xhtml">
     <p>GENE_ASSOCIATION: (b1249)</p>
  
     <p>PROTEIN_ASSOCIATION: </p>
  
     <p>SUBSYSTEM: </p>
  
     <p>PROTEIN_CLASS: </p>
  
     <p>SYNTHETIC_OBJECTIVE: 0.0</p>
  
     <p>Present: 1</p>
  
     <p>Knockout cost: 0</p>
  
     <p>Knockin cost: 0</p>
  </body></notes>
              <listOfReactants>
          <speciesReference species="M_pg_EC_c" stoichiometry="0.04"/>
        </listOfReactants>
        <listOfProducts>
          <speciesReference species="M_clpn_EC_c" stoichiometry="0.02"/>
          <speciesReference species="M_glyc_c" stoichiometry="1"/>
        </listOfProducts>
        <kineticLaw>
          <math xmlns="http://www.w3.org/1998/Math/MathML">          
            <apply>
              <ci> FLUX_VALUE </ci>
            </apply>
          </math>
                  <listOfParameters>
            <parameter id="LOWER_BOUND" units="mmol_per_gDW_per_hr" value="-INF"/>
            <parameter id="UPPER_BOUND" units="mmol_per_gDW_per_hr" value="INF"/>
            <parameter value="0" id="OBJECTIVE_COEFFICIENT"/>
            <parameter id="FLUX_VALUE" units="mmol_per_gDW_per_hr" value="0"/>
            <parameter value="0" id="REDUCED_COST"/>
          </listOfParameters>
        </kineticLaw>
      </reaction>
      <reaction id="R_CMPN" reversible="false">
<notes><body xmlns="http://www.w3.org/1999/xhtml">
     <p>GENE_ASSOCIATION: </p>
  
     <p>PROTEIN_ASSOCIATION: </p>
  
     <p>SUBSYSTEM: </p>
  
     <p>PROTEIN_CLASS: </p>
  
     <p>SYNTHETIC_OBJECTIVE: 0.0</p>
  
     <p>Present: 1</p>
  
     <p>Knockout cost: 0</p>
  
     <p>Knockin cost: 0</p>
  </body></notes>
              <listOfReactants>
          <speciesReference species="M_cmp_c" stoichiometry="1"/>
          <speciesReference species="M_h2o_c" stoichiometry="1"/>
        </listOfReactants>
        <listOfProducts>
          <speciesReference species="M_csn_c" stoichiometry="1"/>
          <speciesReference species="M_r5p_c" stoichiometry="1"/>
        </listOfProducts>
        <kineticLaw>
          <math xmlns="http://www.w3.org/1998/Math/MathML">          
            <apply>
              <ci> FLUX_VALUE </ci>
            </apply>
          </math>
                  <listOfParameters>
            <parameter id="LOWER_BOUND" units="mmol_per_gDW_per_hr" value="0"/>
            <parameter id="UPPER_BOUND" units="mmol_per_gDW_per_hr" value="INF"/>
            <parameter value="0" id="OBJECTIVE_COEFFICIENT"/>
            <parameter id="FLUX_VALUE" units="mmol_per_gDW_per_hr" value="0"/>
            <parameter value="0" id="REDUCED_COST"/>
          </listOfParameters>
        </kineticLaw>
      </reaction>
      <reaction id="R_CO2t" reversible="true">
<notes><body xmlns="http://www.w3.org/1999/xhtml">
     <p>GENE_ASSOCIATION: </p>
  
     <p>PROTEIN_ASSOCIATION: </p>
  
     <p>SUBSYSTEM: </p>
  
     <p>PROTEIN_CLASS: </p>
  
     <p>SYNTHETIC_OBJECTIVE: 0.0</p>
  
     <p>Present: 1</p>
  
     <p>Knockout cost: 0</p>
  
     <p>Knockin cost: 0</p>
  </body></notes>
              <listOfReactants>
          <speciesReference species="M_co2_e" stoichiometry="1"/>
        </listOfReactants>
        <listOfProducts>
          <speciesReference species="M_co2_c" stoichiometry="1"/>
        </listOfProducts>
        <kineticLaw>
          <math xmlns="http://www.w3.org/1998/Math/MathML">          
            <apply>
              <ci> FLUX_VALUE </ci>
            </apply>
          </math>
                  <listOfParameters>
            <parameter id="LOWER_BOUND" units="mmol_per_gDW_per_hr" value="-INF"/>
            <parameter id="UPPER_BOUND" units="mmol_per_gDW_per_hr" value="INF"/>
            <parameter value="0" id="OBJECTIVE_COEFFICIENT"/>
            <parameter id="FLUX_VALUE" units="mmol_per_gDW_per_hr" value="0"/>
            <parameter value="0" id="REDUCED_COST"/>
          </listOfParameters>
        </kineticLaw>
      </reaction>
      <reaction id="R_CPPPGO" reversible="false">
<notes><body xmlns="http://www.w3.org/1999/xhtml">
     <p>GENE_ASSOCIATION: (b2436)</p>
  
     <p>PROTEIN_ASSOCIATION: </p>
  
     <p>SUBSYSTEM: </p>
  
     <p>PROTEIN_CLASS: </p>
  
     <p>SYNTHETIC_OBJECTIVE: 0.0</p>
  
     <p>Present: 1</p>
  
     <p>Knockout cost: 0</p>
  
     <p>Knockin cost: 0</p>
  </body></notes>
              <listOfReactants>
          <speciesReference species="M_cpppg3_c" stoichiometry="1"/>
          <speciesReference species="M_h_c" stoichiometry="2"/>
          <speciesReference species="M_o2_c" stoichiometry="1"/>
        </listOfReactants>
        <listOfProducts>
          <speciesReference species="M_co2_c" stoichiometry="2"/>
          <speciesReference species="M_h2o_c" stoichiometry="2"/>
          <speciesReference species="M_pppg9_c" stoichiometry="1"/>
        </listOfProducts>
        <kineticLaw>
          <math xmlns="http://www.w3.org/1998/Math/MathML">          
            <apply>
              <ci> FLUX_VALUE </ci>
            </apply>
          </math>
                  <listOfParameters>
            <parameter id="LOWER_BOUND" units="mmol_per_gDW_per_hr" value="0"/>
            <parameter id="UPPER_BOUND" units="mmol_per_gDW_per_hr" value="INF"/>
            <parameter value="0" id="OBJECTIVE_COEFFICIENT"/>
            <parameter id="FLUX_VALUE" units="mmol_per_gDW_per_hr" value="0"/>
            <parameter value="0" id="REDUCED_COST"/>
          </listOfParameters>
        </kineticLaw>
      </reaction>
      <reaction id="R_CRNBTCT" reversible="true">
<notes><body xmlns="http://www.w3.org/1999/xhtml">
     <p>GENE_ASSOCIATION: (b0038)</p>
  
     <p>PROTEIN_ASSOCIATION: </p>
  
     <p>SUBSYSTEM: </p>
  
     <p>PROTEIN_CLASS: </p>
  
     <p>SYNTHETIC_OBJECTIVE: 0.0</p>
  
     <p>Present: 1</p>
  
     <p>Knockout cost: 0</p>
  
     <p>Knockin cost: 0</p>
  </body></notes>
              <listOfReactants>
          <speciesReference species="M_bbtcoa_c" stoichiometry="1"/>
          <speciesReference species="M_crn_c" stoichiometry="1"/>
        </listOfReactants>
        <listOfProducts>
          <speciesReference species="M_crncoa_c" stoichiometry="1"/>
          <speciesReference species="M_gbbtn_c" stoichiometry="1"/>
        </listOfProducts>
        <kineticLaw>
          <math xmlns="http://www.w3.org/1998/Math/MathML">          
            <apply>
              <ci> FLUX_VALUE </ci>
            </apply>
          </math>
                  <listOfParameters>
            <parameter id="LOWER_BOUND" units="mmol_per_gDW_per_hr" value="-INF"/>
            <parameter id="UPPER_BOUND" units="mmol_per_gDW_per_hr" value="INF"/>
            <parameter value="0" id="OBJECTIVE_COEFFICIENT"/>
            <parameter id="FLUX_VALUE" units="mmol_per_gDW_per_hr" value="0"/>
            <parameter value="0" id="REDUCED_COST"/>
          </listOfParameters>
        </kineticLaw>
      </reaction>
      <reaction id="R_CRNCBCT" reversible="true">
<notes><body xmlns="http://www.w3.org/1999/xhtml">
     <p>GENE_ASSOCIATION: (b0038)</p>
  
     <p>PROTEIN_ASSOCIATION: </p>
  
     <p>SUBSYSTEM: </p>
  
     <p>PROTEIN_CLASS: </p>
  
     <p>SYNTHETIC_OBJECTIVE: 0.0</p>
  
     <p>Present: 1</p>
  
     <p>Knockout cost: 0</p>
  
     <p>Knockin cost: 0</p>
  </body></notes>
              <listOfReactants>
          <speciesReference species="M_crn_c" stoichiometry="1"/>
          <speciesReference species="M_ctbtcoa_c" stoichiometry="1"/>
        </listOfReactants>
        <listOfProducts>
          <speciesReference species="M_crncoa_c" stoichiometry="1"/>
          <speciesReference species="M_ctbt_c" stoichiometry="1"/>
        </listOfProducts>
        <kineticLaw>
          <math xmlns="http://www.w3.org/1998/Math/MathML">          
            <apply>
              <ci> FLUX_VALUE </ci>
            </apply>
          </math>
                  <listOfParameters>
            <parameter id="LOWER_BOUND" units="mmol_per_gDW_per_hr" value="-INF"/>
            <parameter id="UPPER_BOUND" units="mmol_per_gDW_per_hr" value="INF"/>
            <parameter value="0" id="OBJECTIVE_COEFFICIENT"/>
            <parameter id="FLUX_VALUE" units="mmol_per_gDW_per_hr" value="0"/>
            <parameter value="0" id="REDUCED_COST"/>
          </listOfParameters>
        </kineticLaw>
      </reaction>
      <reaction id="R_CRNCDH" reversible="true">
<notes><body xmlns="http://www.w3.org/1999/xhtml">
     <p>GENE_ASSOCIATION: (b0036)</p>
  
     <p>PROTEIN_ASSOCIATION: </p>
  
     <p>SUBSYSTEM: </p>
  
     <p>PROTEIN_CLASS: </p>
  
     <p>SYNTHETIC_OBJECTIVE: 0.0</p>
  
     <p>Present: 1</p>
  
     <p>Knockout cost: 0</p>
  
     <p>Knockin cost: 0</p>
  </body></notes>
              <listOfReactants>
          <speciesReference species="M_crncoa_c" stoichiometry="1"/>
        </listOfReactants>
        <listOfProducts>
          <speciesReference species="M_ctbtcoa_c" stoichiometry="1"/>
          <speciesReference species="M_h2o_c" stoichiometry="1"/>
        </listOfProducts>
        <kineticLaw>
          <math xmlns="http://www.w3.org/1998/Math/MathML">          
            <apply>
              <ci> FLUX_VALUE </ci>
            </apply>
          </math>
                  <listOfParameters>
            <parameter id="LOWER_BOUND" units="mmol_per_gDW_per_hr" value="-INF"/>
            <parameter id="UPPER_BOUND" units="mmol_per_gDW_per_hr" value="INF"/>
            <parameter value="0" id="OBJECTIVE_COEFFICIENT"/>
            <parameter id="FLUX_VALUE" units="mmol_per_gDW_per_hr" value="0"/>
            <parameter value="0" id="REDUCED_COST"/>
          </listOfParameters>
        </kineticLaw>
      </reaction>
      <reaction id="R_CRNt7" reversible="false">
<notes><body xmlns="http://www.w3.org/1999/xhtml">
     <p>GENE_ASSOCIATION: (b0040)</p>
  
     <p>PROTEIN_ASSOCIATION: </p>
  
     <p>SUBSYSTEM: </p>
  
     <p>PROTEIN_CLASS: </p>
  
     <p>SYNTHETIC_OBJECTIVE: 0.0</p>
  
     <p>Present: 1</p>
  
     <p>Knockout cost: 0</p>
  
     <p>Knockin cost: 0</p>
  </body></notes>
              <listOfReactants>
          <speciesReference species="M_crn_e" stoichiometry="1"/>
          <speciesReference species="M_gbbtn_c" stoichiometry="1"/>
        </listOfReactants>
        <listOfProducts>
          <speciesReference species="M_crn_c" stoichiometry="1"/>
          <speciesReference species="M_gbbtn_e" stoichiometry="1"/>
        </listOfProducts>
        <kineticLaw>
          <math xmlns="http://www.w3.org/1998/Math/MathML">          
            <apply>
              <ci> FLUX_VALUE </ci>
            </apply>
          </math>
                  <listOfParameters>
            <parameter id="LOWER_BOUND" units="mmol_per_gDW_per_hr" value="0"/>
            <parameter id="UPPER_BOUND" units="mmol_per_gDW_per_hr" value="INF"/>
            <parameter value="0" id="OBJECTIVE_COEFFICIENT"/>
            <parameter id="FLUX_VALUE" units="mmol_per_gDW_per_hr" value="0"/>
            <parameter value="0" id="REDUCED_COST"/>
          </listOfParameters>
        </kineticLaw>
      </reaction>
      <reaction id="R_CS" reversible="false">
<notes><body xmlns="http://www.w3.org/1999/xhtml">
     <p>GENE_ASSOCIATION: (b0720)</p>
  
     <p>PROTEIN_ASSOCIATION: </p>
  
     <p>SUBSYSTEM: </p>
  
     <p>PROTEIN_CLASS: </p>
  
     <p>SYNTHETIC_OBJECTIVE: 0.0</p>
  
     <p>Present: 1</p>
  
     <p>Knockout cost: 0</p>
  
     <p>Knockin cost: 0</p>
  </body></notes>
              <listOfReactants>
          <speciesReference species="M_accoa_c" stoichiometry="1"/>
          <speciesReference species="M_h2o_c" stoichiometry="1"/>
          <speciesReference species="M_oaa_c" stoichiometry="1"/>
        </listOfReactants>
        <listOfProducts>
          <speciesReference species="M_cit_c" stoichiometry="1"/>
          <speciesReference species="M_coa_c" stoichiometry="1"/>
          <speciesReference species="M_h_c" stoichiometry="1"/>
        </listOfProducts>
        <kineticLaw>
          <math xmlns="http://www.w3.org/1998/Math/MathML">          
            <apply>
              <ci> FLUX_VALUE </ci>
            </apply>
          </math>
                  <listOfParameters>
            <parameter id="LOWER_BOUND" units="mmol_per_gDW_per_hr" value="0"/>
            <parameter id="UPPER_BOUND" units="mmol_per_gDW_per_hr" value="INF"/>
            <parameter value="0" id="OBJECTIVE_COEFFICIENT"/>
            <parameter id="FLUX_VALUE" units="mmol_per_gDW_per_hr" value="0"/>
            <parameter value="0" id="REDUCED_COST"/>
          </listOfParameters>
        </kineticLaw>
      </reaction>
      <reaction id="R_CSND" reversible="false">
<notes><body xmlns="http://www.w3.org/1999/xhtml">
     <p>GENE_ASSOCIATION: (b0337)</p>
  
     <p>PROTEIN_ASSOCIATION: </p>
  
     <p>SUBSYSTEM: </p>
  
     <p>PROTEIN_CLASS: </p>
  
     <p>SYNTHETIC_OBJECTIVE: 0.0</p>
  
     <p>Present: 1</p>
  
     <p>Knockout cost: 0</p>
  
     <p>Knockin cost: 0</p>
  </body></notes>
              <listOfReactants>
          <speciesReference species="M_csn_c" stoichiometry="1"/>
          <speciesReference species="M_h_c" stoichiometry="1"/>
          <speciesReference species="M_h2o_c" stoichiometry="1"/>
        </listOfReactants>
        <listOfProducts>
          <speciesReference species="M_nh4_c" stoichiometry="1"/>
          <speciesReference species="M_ura_c" stoichiometry="1"/>
        </listOfProducts>
        <kineticLaw>
          <math xmlns="http://www.w3.org/1998/Math/MathML">          
            <apply>
              <ci> FLUX_VALUE </ci>
            </apply>
          </math>
                  <listOfParameters>
            <parameter id="LOWER_BOUND" units="mmol_per_gDW_per_hr" value="0"/>
            <parameter id="UPPER_BOUND" units="mmol_per_gDW_per_hr" value="INF"/>
            <parameter value="0" id="OBJECTIVE_COEFFICIENT"/>
            <parameter id="FLUX_VALUE" units="mmol_per_gDW_per_hr" value="0"/>
            <parameter value="0" id="REDUCED_COST"/>
          </listOfParameters>
        </kineticLaw>
      </reaction>
      <reaction id="R_CSNt2" reversible="false">
<notes><body xmlns="http://www.w3.org/1999/xhtml">
     <p>GENE_ASSOCIATION: (b0336)</p>
  
     <p>PROTEIN_ASSOCIATION: </p>
  
     <p>SUBSYSTEM: </p>
  
     <p>PROTEIN_CLASS: </p>
  
     <p>SYNTHETIC_OBJECTIVE: 0.0</p>
  
     <p>Present: 1</p>
  
     <p>Knockout cost: 0</p>
  
     <p>Knockin cost: 0</p>
  </body></notes>
              <listOfReactants>
          <speciesReference species="M_csn_e" stoichiometry="1"/>
          <speciesReference species="M_h_e" stoichiometry="1"/>
        </listOfReactants>
        <listOfProducts>
          <speciesReference species="M_csn_c" stoichiometry="1"/>
          <speciesReference species="M_h_c" stoichiometry="1"/>
        </listOfProducts>
        <kineticLaw>
          <math xmlns="http://www.w3.org/1998/Math/MathML">          
            <apply>
              <ci> FLUX_VALUE </ci>
            </apply>
          </math>
                  <listOfParameters>
            <parameter id="LOWER_BOUND" units="mmol_per_gDW_per_hr" value="0"/>
            <parameter id="UPPER_BOUND" units="mmol_per_gDW_per_hr" value="INF"/>
            <parameter value="0" id="OBJECTIVE_COEFFICIENT"/>
            <parameter id="FLUX_VALUE" units="mmol_per_gDW_per_hr" value="0"/>
            <parameter value="0" id="REDUCED_COST"/>
          </listOfParameters>
        </kineticLaw>
      </reaction>
      <reaction id="R_CTPS2" reversible="false">
<notes><body xmlns="http://www.w3.org/1999/xhtml">
     <p>GENE_ASSOCIATION: (b2780)</p>
  
     <p>PROTEIN_ASSOCIATION: </p>
  
     <p>SUBSYSTEM: </p>
  
     <p>PROTEIN_CLASS: </p>
  
     <p>SYNTHETIC_OBJECTIVE: 0.0</p>
  
     <p>Present: 1</p>
  
     <p>Knockout cost: 0</p>
  
     <p>Knockin cost: 0</p>
  </body></notes>
              <listOfReactants>
          <speciesReference species="M_atp_c" stoichiometry="1"/>
          <speciesReference species="M_gln_DASH_L_c" stoichiometry="1"/>
          <speciesReference species="M_h2o_c" stoichiometry="1"/>
          <speciesReference species="M_utp_c" stoichiometry="1"/>
        </listOfReactants>
        <listOfProducts>
          <speciesReference species="M_adp_c" stoichiometry="1"/>
          <speciesReference species="M_ctp_c" stoichiometry="1"/>
          <speciesReference species="M_glu_DASH_L_c" stoichiometry="1"/>
          <speciesReference species="M_h_c" stoichiometry="2"/>
          <speciesReference species="M_pi_c" stoichiometry="1"/>
        </listOfProducts>
        <kineticLaw>
          <math xmlns="http://www.w3.org/1998/Math/MathML">          
            <apply>
              <ci> FLUX_VALUE </ci>
            </apply>
          </math>
                  <listOfParameters>
            <parameter id="LOWER_BOUND" units="mmol_per_gDW_per_hr" value="0"/>
            <parameter id="UPPER_BOUND" units="mmol_per_gDW_per_hr" value="INF"/>
            <parameter value="0" id="OBJECTIVE_COEFFICIENT"/>
            <parameter id="FLUX_VALUE" units="mmol_per_gDW_per_hr" value="0"/>
            <parameter value="0" id="REDUCED_COST"/>
          </listOfParameters>
        </kineticLaw>
      </reaction>
      <reaction id="R_CYANST" reversible="false">
<notes><body xmlns="http://www.w3.org/1999/xhtml">
     <p>GENE_ASSOCIATION: (b3425)</p>
  
     <p>PROTEIN_ASSOCIATION: </p>
  
     <p>SUBSYSTEM: </p>
  
     <p>PROTEIN_CLASS: </p>
  
     <p>SYNTHETIC_OBJECTIVE: 0.0</p>
  
     <p>Present: 1</p>
  
     <p>Knockout cost: 0</p>
  
     <p>Knockin cost: 0</p>
  </body></notes>
              <listOfReactants>
          <speciesReference species="M_cyan_c" stoichiometry="1"/>
          <speciesReference species="M_tsul_c" stoichiometry="1"/>
        </listOfReactants>
        <listOfProducts>
          <speciesReference species="M_h_c" stoichiometry="1"/>
          <speciesReference species="M_so3_c" stoichiometry="1"/>
          <speciesReference species="M_tcynt_c" stoichiometry="1"/>
        </listOfProducts>
        <kineticLaw>
          <math xmlns="http://www.w3.org/1998/Math/MathML">          
            <apply>
              <ci> FLUX_VALUE </ci>
            </apply>
          </math>
                  <listOfParameters>
            <parameter id="LOWER_BOUND" units="mmol_per_gDW_per_hr" value="0"/>
            <parameter id="UPPER_BOUND" units="mmol_per_gDW_per_hr" value="INF"/>
            <parameter value="0" id="OBJECTIVE_COEFFICIENT"/>
            <parameter id="FLUX_VALUE" units="mmol_per_gDW_per_hr" value="0"/>
            <parameter value="0" id="REDUCED_COST"/>
          </listOfParameters>
        </kineticLaw>
      </reaction>
      <reaction id="R_CYNTAH" reversible="false">
<notes><body xmlns="http://www.w3.org/1999/xhtml">
     <p>GENE_ASSOCIATION: (b0340)</p>
  
     <p>PROTEIN_ASSOCIATION: </p>
  
     <p>SUBSYSTEM: </p>
  
     <p>PROTEIN_CLASS: </p>
  
     <p>SYNTHETIC_OBJECTIVE: 0.0</p>
  
     <p>Present: 1</p>
  
     <p>Knockout cost: 0</p>
  
     <p>Knockin cost: 0</p>
  </body></notes>
              <listOfReactants>
          <speciesReference species="M_cynt_c" stoichiometry="1"/>
          <speciesReference species="M_h_c" stoichiometry="3"/>
          <speciesReference species="M_hco3_c" stoichiometry="1"/>
        </listOfReactants>
        <listOfProducts>
          <speciesReference species="M_co2_c" stoichiometry="2"/>
          <speciesReference species="M_nh4_c" stoichiometry="1"/>
        </listOfProducts>
        <kineticLaw>
          <math xmlns="http://www.w3.org/1998/Math/MathML">          
            <apply>
              <ci> FLUX_VALUE </ci>
            </apply>
          </math>
                  <listOfParameters>
            <parameter id="LOWER_BOUND" units="mmol_per_gDW_per_hr" value="0"/>
            <parameter id="UPPER_BOUND" units="mmol_per_gDW_per_hr" value="INF"/>
            <parameter value="0" id="OBJECTIVE_COEFFICIENT"/>
            <parameter id="FLUX_VALUE" units="mmol_per_gDW_per_hr" value="0"/>
            <parameter value="0" id="REDUCED_COST"/>
          </listOfParameters>
        </kineticLaw>
      </reaction>
      <reaction id="R_CYNTt2" reversible="false">
<notes><body xmlns="http://www.w3.org/1999/xhtml">
     <p>GENE_ASSOCIATION: (b0341)</p>
  
     <p>PROTEIN_ASSOCIATION: </p>
[truncated: 1,256,413 more chars]
