# Supplementary material for: E-Flux2 and SPOT: Validated Methods for Inferring Intracellular Metabolic Flux Distributions from Transcriptomic Data
Source: PLoS One. 2016 Jun 21;11(6):e0157101. doi: 10.1371/journal.pone.0157101 (PMC4915706; doi:10.1371/journal.pone.0157101)
Supplement: S1 Dataset — Three E. coli models (iJR904 [42], iAF1260 [41], and iJO1366 [39]) and three S. cerevisiae models (iND750 [44], iMM904 [43], and Yeast 5 [40]) used in this study are provided in Systems Biology Markup Language (SBML) format. Both DC and AC versions of each model are available. (ZIP) [file pone.0157101.s001.zip › S. cerevisiae/iMM904_AC.xml]

<?xml version='1.0' encoding='UTF-8' standalone='no'?>
<!-- Created by MOST version 1.0 on 2015-05-17 02:52 with jsbml version 0.8. -->
<sbml xmlns="http://www.sbml.org/sbml/level2" level="2" version="1">
  <model id="M_iMM904_AC">
    <listOfUnitDefinitions>
      <unitDefinition name="mmol_per_gDW_per_hr" id="mmol_per_gDW_per_hr">
        <listOfUnits>
          <unit scale="-3" kind="mole"/>
          <unit kind="gram" exponent="-1"/>
          <unit kind="second" multiplier="0.00027777" exponent="-1"/>
        </listOfUnits>
      </unitDefinition>
    </listOfUnitDefinitions>
    <listOfCompartments>
      <compartment/>
    </listOfCompartments>
    <listOfSpecies>
      <species boundaryCondition="false" id="M_13BDglcn_e">
<notes><body xmlns="http://www.w3.org/1999/xhtml">
     <p>CHARGE:  </p>
  </body></notes>
      </species>
      <species boundaryCondition="false" id="M_2hb_e">
<notes><body xmlns="http://www.w3.org/1999/xhtml">
     <p>CHARGE:  </p>
  </body></notes>
      </species>
      <species boundaryCondition="false" id="M_2mbac_e">
<notes><body xmlns="http://www.w3.org/1999/xhtml">
     <p>CHARGE:  </p>
  </body></notes>
      </species>
      <species boundaryCondition="false" id="M_2mbald_e">
<notes><body xmlns="http://www.w3.org/1999/xhtml">
     <p>CHARGE:  </p>
  </body></notes>
      </species>
      <species boundaryCondition="false" id="M_2mbtoh_e">
<notes><body xmlns="http://www.w3.org/1999/xhtml">
     <p>CHARGE:  </p>
  </body></notes>
      </species>
      <species boundaryCondition="false" id="M_2mppal_e">
<notes><body xmlns="http://www.w3.org/1999/xhtml">
     <p>CHARGE:  </p>
  </body></notes>
      </species>
      <species boundaryCondition="false" id="M_2phetoh_e">
<notes><body xmlns="http://www.w3.org/1999/xhtml">
     <p>CHARGE:  </p>
  </body></notes>
      </species>
      <species boundaryCondition="false" id="M_3c3hmp_e">
<notes><body xmlns="http://www.w3.org/1999/xhtml">
     <p>CHARGE:  </p>
  </body></notes>
      </species>
      <species boundaryCondition="false" id="M_3mbald_e">
<notes><body xmlns="http://www.w3.org/1999/xhtml">
     <p>CHARGE:  </p>
  </body></notes>
      </species>
      <species boundaryCondition="false" id="M_3mop_e">
<notes><body xmlns="http://www.w3.org/1999/xhtml">
     <p>CHARGE:  </p>
  </body></notes>
      </species>
      <species boundaryCondition="false" id="M_4abut_e">
<notes><body xmlns="http://www.w3.org/1999/xhtml">
     <p>CHARGE:  </p>
  </body></notes>
      </species>
      <species boundaryCondition="false" id="M_4abz_e">
<notes><body xmlns="http://www.w3.org/1999/xhtml">
     <p>CHARGE:  </p>
  </body></notes>
      </species>
      <species boundaryCondition="false" id="M_5aop_e">
<notes><body xmlns="http://www.w3.org/1999/xhtml">
     <p>CHARGE:  </p>
  </body></notes>
      </species>
      <species boundaryCondition="false" id="M_8aonn_e">
<notes><body xmlns="http://www.w3.org/1999/xhtml">
     <p>CHARGE:  </p>
  </body></notes>
      </species>
      <species boundaryCondition="false" id="M_Nbfortyr_e">
<notes><body xmlns="http://www.w3.org/1999/xhtml">
     <p>CHARGE:  </p>
  </body></notes>
      </species>
      <species boundaryCondition="false" id="M_abt_e">
<notes><body xmlns="http://www.w3.org/1999/xhtml">
     <p>CHARGE:  </p>
  </body></notes>
      </species>
      <species boundaryCondition="false" id="M_ac_e">
<notes><body xmlns="http://www.w3.org/1999/xhtml">
     <p>CHARGE:  </p>
  </body></notes>
      </species>
      <species boundaryCondition="false" id="M_acald_e">
<notes><body xmlns="http://www.w3.org/1999/xhtml">
     <p>CHARGE:  </p>
  </body></notes>
      </species>
      <species boundaryCondition="false" id="M_aces_e">
<notes><body xmlns="http://www.w3.org/1999/xhtml">
     <p>CHARGE:  </p>
  </body></notes>
      </species>
      <species boundaryCondition="false" id="M_ade_e">
<notes><body xmlns="http://www.w3.org/1999/xhtml">
     <p>CHARGE:  </p>
  </body></notes>
      </species>
      <species boundaryCondition="false" id="M_adn_e">
<notes><body xmlns="http://www.w3.org/1999/xhtml">
     <p>CHARGE:  </p>
  </body></notes>
      </species>
      <species boundaryCondition="false" id="M_akg_e">
<notes><body xmlns="http://www.w3.org/1999/xhtml">
     <p>CHARGE:  </p>
  </body></notes>
      </species>
      <species boundaryCondition="false" id="M_ala_L_e">
<notes><body xmlns="http://www.w3.org/1999/xhtml">
     <p>CHARGE:  </p>
  </body></notes>
      </species>
      <species boundaryCondition="false" id="M_alltn_e">
<notes><body xmlns="http://www.w3.org/1999/xhtml">
     <p>CHARGE:  </p>
  </body></notes>
      </species>
      <species boundaryCondition="false" id="M_alltt_e">
<notes><body xmlns="http://www.w3.org/1999/xhtml">
     <p>CHARGE:  </p>
  </body></notes>
      </species>
      <species boundaryCondition="false" id="M_amet_e">
<notes><body xmlns="http://www.w3.org/1999/xhtml">
     <p>CHARGE:  </p>
  </body></notes>
      </species>
      <species boundaryCondition="false" id="M_arab_D_e">
<notes><body xmlns="http://www.w3.org/1999/xhtml">
     <p>CHARGE:  </p>
  </body></notes>
      </species>
      <species boundaryCondition="false" id="M_arab_L_e">
<notes><body xmlns="http://www.w3.org/1999/xhtml">
     <p>CHARGE:  </p>
  </body></notes>
      </species>
      <species boundaryCondition="false" id="M_arg_L_e">
<notes><body xmlns="http://www.w3.org/1999/xhtml">
     <p>CHARGE:  </p>
  </body></notes>
      </species>
      <species boundaryCondition="false" id="M_asn_L_e">
<notes><body xmlns="http://www.w3.org/1999/xhtml">
     <p>CHARGE:  </p>
  </body></notes>
      </species>
      <species boundaryCondition="false" id="M_asp_L_e">
<notes><body xmlns="http://www.w3.org/1999/xhtml">
     <p>CHARGE:  </p>
  </body></notes>
      </species>
      <species boundaryCondition="false" id="M_btd_RR_e">
<notes><body xmlns="http://www.w3.org/1999/xhtml">
     <p>CHARGE:  </p>
  </body></notes>
      </species>
      <species boundaryCondition="false" id="M_btn_e">
<notes><body xmlns="http://www.w3.org/1999/xhtml">
     <p>CHARGE:  </p>
  </body></notes>
      </species>
      <species boundaryCondition="false" id="M_chol_e">
<notes><body xmlns="http://www.w3.org/1999/xhtml">
     <p>CHARGE:  </p>
  </body></notes>
      </species>
      <species boundaryCondition="false" id="M_cit_e">
<notes><body xmlns="http://www.w3.org/1999/xhtml">
     <p>CHARGE:  </p>
  </body></notes>
      </species>
      <species boundaryCondition="false" id="M_co2_e">
<notes><body xmlns="http://www.w3.org/1999/xhtml">
     <p>CHARGE:  </p>
  </body></notes>
      </species>
      <species boundaryCondition="false" id="M_crn_e">
<notes><body xmlns="http://www.w3.org/1999/xhtml">
     <p>CHARGE:  </p>
  </body></notes>
      </species>
      <species boundaryCondition="false" id="M_csn_e">
<notes><body xmlns="http://www.w3.org/1999/xhtml">
     <p>CHARGE:  </p>
  </body></notes>
      </species>
      <species boundaryCondition="false" id="M_cys_L_e">
<notes><body xmlns="http://www.w3.org/1999/xhtml">
     <p>CHARGE:  </p>
  </body></notes>
      </species>
      <species boundaryCondition="false" id="M_cytd_e">
<notes><body xmlns="http://www.w3.org/1999/xhtml">
     <p>CHARGE:  </p>
  </body></notes>
      </species>
      <species boundaryCondition="false" id="M_dad_2_e">
<notes><body xmlns="http://www.w3.org/1999/xhtml">
     <p>CHARGE:  </p>
  </body></notes>
      </species>
      <species boundaryCondition="false" id="M_dann_e">
<notes><body xmlns="http://www.w3.org/1999/xhtml">
     <p>CHARGE:  </p>
  </body></notes>
      </species>
      <species boundaryCondition="false" id="M_dca_e">
<notes><body xmlns="http://www.w3.org/1999/xhtml">
     <p>CHARGE:  </p>
  </body></notes>
      </species>
      <species boundaryCondition="false" id="M_dcyt_e">
<notes><body xmlns="http://www.w3.org/1999/xhtml">
     <p>CHARGE:  </p>
  </body></notes>
      </species>
      <species boundaryCondition="false" id="M_ddca_e">
<notes><body xmlns="http://www.w3.org/1999/xhtml">
     <p>CHARGE:  </p>
  </body></notes>
      </species>
      <species boundaryCondition="false" id="M_dgsn_e">
<notes><body xmlns="http://www.w3.org/1999/xhtml">
     <p>CHARGE:  </p>
  </body></notes>
      </species>
      <species boundaryCondition="false" id="M_din_e">
<notes><body xmlns="http://www.w3.org/1999/xhtml">
     <p>CHARGE:  </p>
  </body></notes>
      </species>
      <species boundaryCondition="false" id="M_dttp_e">
<notes><body xmlns="http://www.w3.org/1999/xhtml">
     <p>CHARGE:  </p>
  </body></notes>
      </species>
      <species boundaryCondition="false" id="M_duri_e">
<notes><body xmlns="http://www.w3.org/1999/xhtml">
     <p>CHARGE:  </p>
  </body></notes>
      </species>
      <species boundaryCondition="false" id="M_epist_e">
<notes><body xmlns="http://www.w3.org/1999/xhtml">
     <p>CHARGE:  </p>
  </body></notes>
      </species>
      <species boundaryCondition="false" id="M_epistest_SC_e">
<notes><body xmlns="http://www.w3.org/1999/xhtml">
     <p>CHARGE:  </p>
  </body></notes>
      </species>
      <species boundaryCondition="false" id="M_ergst_e">
<notes><body xmlns="http://www.w3.org/1999/xhtml">
     <p>CHARGE:  </p>
  </body></notes>
      </species>
      <species boundaryCondition="false" id="M_ergstest_SC_e">
<notes><body xmlns="http://www.w3.org/1999/xhtml">
     <p>CHARGE:  </p>
  </body></notes>
      </species>
      <species boundaryCondition="false" id="M_etha_e">
<notes><body xmlns="http://www.w3.org/1999/xhtml">
     <p>CHARGE:  </p>
  </body></notes>
      </species>
      <species boundaryCondition="false" id="M_etoh_e">
<notes><body xmlns="http://www.w3.org/1999/xhtml">
     <p>CHARGE:  </p>
  </body></notes>
      </species>
      <species boundaryCondition="false" id="M_fe2_e">
<notes><body xmlns="http://www.w3.org/1999/xhtml">
     <p>CHARGE:  </p>
  </body></notes>
      </species>
      <species boundaryCondition="false" id="M_fecost_e">
<notes><body xmlns="http://www.w3.org/1999/xhtml">
     <p>CHARGE:  </p>
  </body></notes>
      </species>
      <species boundaryCondition="false" id="M_fecostest_SC_e">
<notes><body xmlns="http://www.w3.org/1999/xhtml">
     <p>CHARGE:  </p>
  </body></notes>
      </species>
      <species boundaryCondition="false" id="M_fmn_e">
<notes><body xmlns="http://www.w3.org/1999/xhtml">
     <p>CHARGE:  </p>
  </body></notes>
      </species>
      <species boundaryCondition="false" id="M_for_e">
<notes><body xmlns="http://www.w3.org/1999/xhtml">
     <p>CHARGE:  </p>
  </body></notes>
      </species>
      <species boundaryCondition="false" id="M_fru_e">
<notes><body xmlns="http://www.w3.org/1999/xhtml">
     <p>CHARGE:  </p>
  </body></notes>
      </species>
      <species boundaryCondition="false" id="M_fum_e">
<notes><body xmlns="http://www.w3.org/1999/xhtml">
     <p>CHARGE:  </p>
  </body></notes>
      </species>
      <species boundaryCondition="false" id="M_g3pc_e">
<notes><body xmlns="http://www.w3.org/1999/xhtml">
     <p>CHARGE:  </p>
  </body></notes>
      </species>
      <species boundaryCondition="false" id="M_g3pi_e">
<notes><body xmlns="http://www.w3.org/1999/xhtml">
     <p>CHARGE:  </p>
  </body></notes>
      </species>
      <species boundaryCondition="false" id="M_gal_e">
<notes><body xmlns="http://www.w3.org/1999/xhtml">
     <p>CHARGE:  </p>
  </body></notes>
      </species>
      <species boundaryCondition="false" id="M_galur_e">
<notes><body xmlns="http://www.w3.org/1999/xhtml">
     <p>CHARGE:  </p>
  </body></notes>
      </species>
      <species boundaryCondition="false" id="M_gam6p_e">
<notes><body xmlns="http://www.w3.org/1999/xhtml">
     <p>CHARGE:  </p>
  </body></notes>
      </species>
      <species boundaryCondition="false" id="M_gcald_e">
<notes><body xmlns="http://www.w3.org/1999/xhtml">
     <p>CHARGE:  </p>
  </body></notes>
      </species>
      <species boundaryCondition="false" id="M_glc_D_e">
<notes><body xmlns="http://www.w3.org/1999/xhtml">
     <p>CHARGE:  </p>
  </body></notes>
      </species>
      <species boundaryCondition="false" id="M_gln_L_e">
<notes><body xmlns="http://www.w3.org/1999/xhtml">
     <p>CHARGE:  </p>
  </body></notes>
      </species>
      <species boundaryCondition="false" id="M_glu_L_e">
<notes><body xmlns="http://www.w3.org/1999/xhtml">
     <p>CHARGE:  </p>
  </body></notes>
      </species>
      <species boundaryCondition="false" id="M_glx_e">
<notes><body xmlns="http://www.w3.org/1999/xhtml">
     <p>CHARGE:  </p>
  </body></notes>
      </species>
      <species boundaryCondition="false" id="M_gly_e">
<notes><body xmlns="http://www.w3.org/1999/xhtml">
     <p>CHARGE:  </p>
  </body></notes>
      </species>
      <species boundaryCondition="false" id="M_glyc_e">
<notes><body xmlns="http://www.w3.org/1999/xhtml">
     <p>CHARGE:  </p>
  </body></notes>
      </species>
      <species boundaryCondition="false" id="M_gsn_e">
<notes><body xmlns="http://www.w3.org/1999/xhtml">
     <p>CHARGE:  </p>
  </body></notes>
      </species>
      <species boundaryCondition="false" id="M_gthox_e">
<notes><body xmlns="http://www.w3.org/1999/xhtml">
     <p>CHARGE:  </p>
  </body></notes>
      </species>
      <species boundaryCondition="false" id="M_gthrd_e">
<notes><body xmlns="http://www.w3.org/1999/xhtml">
     <p>CHARGE:  </p>
  </body></notes>
      </species>
      <species boundaryCondition="false" id="M_gua_e">
<notes><body xmlns="http://www.w3.org/1999/xhtml">
     <p>CHARGE:  </p>
  </body></notes>
      </species>
      <species boundaryCondition="false" id="M_h_e">
<notes><body xmlns="http://www.w3.org/1999/xhtml">
     <p>CHARGE:  </p>
  </body></notes>
      </species>
      <species boundaryCondition="false" id="M_h2o_e">
<notes><body xmlns="http://www.w3.org/1999/xhtml">
     <p>CHARGE:  </p>
  </body></notes>
      </species>
      <species boundaryCondition="false" id="M_hdca_e">
<notes><body xmlns="http://www.w3.org/1999/xhtml">
     <p>CHARGE:  </p>
  </body></notes>
      </species>
      <species boundaryCondition="false" id="M_hdcea_e">
<notes><body xmlns="http://www.w3.org/1999/xhtml">
     <p>CHARGE:  </p>
  </body></notes>
      </species>
      <species boundaryCondition="false" id="M_hexc_e">
<notes><body xmlns="http://www.w3.org/1999/xhtml">
     <p>CHARGE:  </p>
  </body></notes>
      </species>
      <species boundaryCondition="false" id="M_his_L_e">
<notes><body xmlns="http://www.w3.org/1999/xhtml">
     <p>CHARGE:  </p>
  </body></notes>
      </species>
      <species boundaryCondition="false" id="M_hxan_e">
<notes><body xmlns="http://www.w3.org/1999/xhtml">
     <p>CHARGE:  </p>
  </body></notes>
      </species>
      <species boundaryCondition="false" id="M_iamac_e">
<notes><body xmlns="http://www.w3.org/1999/xhtml">
     <p>CHARGE:  </p>
  </body></notes>
      </species>
      <species boundaryCondition="false" id="M_iamoh_e">
<notes><body xmlns="http://www.w3.org/1999/xhtml">
     <p>CHARGE:  </p>
  </body></notes>
      </species>
      <species boundaryCondition="false" id="M_ibutac_e">
<notes><body xmlns="http://www.w3.org/1999/xhtml">
     <p>CHARGE:  </p>
  </body></notes>
      </species>
      <species boundaryCondition="false" id="M_ibutoh_e">
<notes><body xmlns="http://www.w3.org/1999/xhtml">
     <p>CHARGE:  </p>
  </body></notes>
      </species>
      <species boundaryCondition="false" id="M_id3acald_e">
<notes><body xmlns="http://www.w3.org/1999/xhtml">
     <p>CHARGE:  </p>
  </body></notes>
      </species>
      <species boundaryCondition="false" id="M_ile_L_e">
<notes><body xmlns="http://www.w3.org/1999/xhtml">
     <p>CHARGE:  </p>
  </body></notes>
      </species>
      <species boundaryCondition="false" id="M_ind3eth_e">
<notes><body xmlns="http://www.w3.org/1999/xhtml">
     <p>CHARGE:  </p>
  </body></notes>
      </species>
      <species boundaryCondition="false" id="M_inost_e">
<notes><body xmlns="http://www.w3.org/1999/xhtml">
     <p>CHARGE:  </p>
  </body></notes>
      </species>
      <species boundaryCondition="false" id="M_ins_e">
<notes><body xmlns="http://www.w3.org/1999/xhtml">
     <p>CHARGE:  </p>
  </body></notes>
      </species>
      <species boundaryCondition="false" id="M_k_e">
<notes><body xmlns="http://www.w3.org/1999/xhtml">
     <p>CHARGE:  </p>
  </body></notes>
      </species>
      <species boundaryCondition="false" id="M_lac_D_e">
<notes><body xmlns="http://www.w3.org/1999/xhtml">
     <p>CHARGE:  </p>
  </body></notes>
      </species>
      <species boundaryCondition="false" id="M_lac_L_e">
<notes><body xmlns="http://www.w3.org/1999/xhtml">
     <p>CHARGE:  </p>
  </body></notes>
      </species>
      <species boundaryCondition="false" id="M_lanost_e">
<notes><body xmlns="http://www.w3.org/1999/xhtml">
     <p>CHARGE:  </p>
  </body></notes>
      </species>
      <species boundaryCondition="false" id="M_lanostest_SC_e">
<notes><body xmlns="http://www.w3.org/1999/xhtml">
     <p>CHARGE:  </p>
  </body></notes>
      </species>
      <species boundaryCondition="false" id="M_leu_L_e">
<notes><body xmlns="http://www.w3.org/1999/xhtml">
     <p>CHARGE:  </p>
  </body></notes>
      </species>
      <species boundaryCondition="false" id="M_lys_L_e">
<notes><body xmlns="http://www.w3.org/1999/xhtml">
     <p>CHARGE:  </p>
  </body></notes>
      </species>
      <species boundaryCondition="false" id="M_mal_L_e">
<notes><body xmlns="http://www.w3.org/1999/xhtml">
     <p>CHARGE:  </p>
  </body></notes>
      </species>
      <species boundaryCondition="false" id="M_malt_e">
<notes><body xmlns="http://www.w3.org/1999/xhtml">
     <p>CHARGE:  </p>
  </body></notes>
      </species>
      <species boundaryCondition="false" id="M_man_e">
<notes><body xmlns="http://www.w3.org/1999/xhtml">
     <p>CHARGE:  </p>
  </body></notes>
      </species>
      <species boundaryCondition="false" id="M_melib_e">
<notes><body xmlns="http://www.w3.org/1999/xhtml">
     <p>CHARGE:  </p>
  </body></notes>
      </species>
      <species boundaryCondition="false" id="M_met_L_e">
<notes><body xmlns="http://www.w3.org/1999/xhtml">
     <p>CHARGE:  </p>
  </body></notes>
      </species>
      <species boundaryCondition="false" id="M_mmet_e">
<notes><body xmlns="http://www.w3.org/1999/xhtml">
     <p>CHARGE:  </p>
  </body></notes>
      </species>
      <species boundaryCondition="false" id="M_na1_e">
<notes><body xmlns="http://www.w3.org/1999/xhtml">
     <p>CHARGE:  </p>
  </body></notes>
      </species>
      <species boundaryCondition="false" id="M_nac_e">
<notes><body xmlns="http://www.w3.org/1999/xhtml">
     <p>CHARGE:  </p>
  </body></notes>
      </species>
      <species boundaryCondition="false" id="M_nadp_e">
<notes><body xmlns="http://www.w3.org/1999/xhtml">
     <p>CHARGE:  </p>
  </body></notes>
      </species>
      <species boundaryCondition="false" id="M_nh4_e">
<notes><body xmlns="http://www.w3.org/1999/xhtml">
     <p>CHARGE:  </p>
  </body></notes>
      </species>
      <species boundaryCondition="false" id="M_nmn_e">
<notes><body xmlns="http://www.w3.org/1999/xhtml">
     <p>CHARGE:  </p>
  </body></notes>
      </species>
      <species boundaryCondition="false" id="M_o2_e">
<notes><body xmlns="http://www.w3.org/1999/xhtml">
     <p>CHARGE:  </p>
  </body></notes>
      </species>
      <species boundaryCondition="false" id="M_oaa_e">
<notes><body xmlns="http://www.w3.org/1999/xhtml">
     <p>CHARGE:  </p>
  </body></notes>
      </species>
      <species boundaryCondition="false" id="M_ocdca_e">
<notes><body xmlns="http://www.w3.org/1999/xhtml">
     <p>CHARGE:  </p>
  </body></notes>
      </species>
      <species boundaryCondition="false" id="M_ocdcea_e">
<notes><body xmlns="http://www.w3.org/1999/xhtml">
     <p>CHARGE:  </p>
  </body></notes>
      </species>
      <species boundaryCondition="false" id="M_ocdcya_e">
<notes><body xmlns="http://www.w3.org/1999/xhtml">
     <p>CHARGE:  </p>
  </body></notes>
      </species>
      <species boundaryCondition="false" id="M_orn_e">
<notes><body xmlns="http://www.w3.org/1999/xhtml">
     <p>CHARGE:  </p>
  </body></notes>
      </species>
      <species boundaryCondition="false" id="M_pacald_e">
<notes><body xmlns="http://www.w3.org/1999/xhtml">
     <p>CHARGE:  </p>
  </body></notes>
      </species>
      <species boundaryCondition="false" id="M_pap_e">
<notes><body xmlns="http://www.w3.org/1999/xhtml">
     <p>CHARGE:  </p>
  </body></notes>
      </species>
      <species boundaryCondition="false" id="M_pc_SC_e">
<notes><body xmlns="http://www.w3.org/1999/xhtml">
     <p>CHARGE:  </p>
  </body></notes>
      </species>
      <species boundaryCondition="false" id="M_pectin_e">
<notes><body xmlns="http://www.w3.org/1999/xhtml">
     <p>CHARGE:  </p>
  </body></notes>
      </species>
      <species boundaryCondition="false" id="M_pepd_e">
<notes><body xmlns="http://www.w3.org/1999/xhtml">
     <p>CHARGE:  </p>
  </body></notes>
      </species>
      <species boundaryCondition="false" id="M_phe_L_e">
<notes><body xmlns="http://www.w3.org/1999/xhtml">
     <p>CHARGE:  </p>
  </body></notes>
      </species>
      <species boundaryCondition="false" id="M_pheac_e">
<notes><body xmlns="http://www.w3.org/1999/xhtml">
     <p>CHARGE:  </p>
  </body></notes>
      </species>
      <species boundaryCondition="false" id="M_pi_e">
<notes><body xmlns="http://www.w3.org/1999/xhtml">
     <p>CHARGE:  </p>
  </body></notes>
      </species>
      <species boundaryCondition="false" id="M_pnto_R_e">
<notes><body xmlns="http://www.w3.org/1999/xhtml">
     <p>CHARGE:  </p>
  </body></notes>
      </species>
      <species boundaryCondition="false" id="M_pro_L_e">
<notes><body xmlns="http://www.w3.org/1999/xhtml">
     <p>CHARGE:  </p>
  </body></notes>
      </species>
      <species boundaryCondition="false" id="M_ptd1ino_SC_e">
<notes><body xmlns="http://www.w3.org/1999/xhtml">
     <p>CHARGE:  </p>
  </body></notes>
      </species>
      <species boundaryCondition="false" id="M_ptrc_e">
<notes><body xmlns="http://www.w3.org/1999/xhtml">
     <p>CHARGE:  </p>
  </body></notes>
      </species>
      <species boundaryCondition="false" id="M_pyr_e">
<notes><body xmlns="http://www.w3.org/1999/xhtml">
     <p>CHARGE:  </p>
  </body></notes>
      </species>
      <species boundaryCondition="false" id="M_rib_D_e">
<notes><body xmlns="http://www.w3.org/1999/xhtml">
     <p>CHARGE:  </p>
  </body></notes>
      </species>
      <species boundaryCondition="false" id="M_ribflv_e">
<notes><body xmlns="http://www.w3.org/1999/xhtml">
     <p>CHARGE:  </p>
  </body></notes>
      </species>
      <species boundaryCondition="false" id="M_sbt_D_e">
<notes><body xmlns="http://www.w3.org/1999/xhtml">
     <p>CHARGE:  </p>
  </body></notes>
      </species>
      <species boundaryCondition="false" id="M_sbt_L_e">
<notes><body xmlns="http://www.w3.org/1999/xhtml">
     <p>CHARGE:  </p>
  </body></notes>
      </species>
      <species boundaryCondition="false" id="M_ser_L_e">
<notes><body xmlns="http://www.w3.org/1999/xhtml">
     <p>CHARGE:  </p>
  </body></notes>
      </species>
      <species boundaryCondition="false" id="M_so3_e">
<notes><body xmlns="http://www.w3.org/1999/xhtml">
     <p>CHARGE:  </p>
  </body></notes>
      </species>
      <species boundaryCondition="false" id="M_so4_e">
<notes><body xmlns="http://www.w3.org/1999/xhtml">
     <p>CHARGE:  </p>
  </body></notes>
      </species>
      <species boundaryCondition="false" id="M_spmd_e">
<notes><body xmlns="http://www.w3.org/1999/xhtml">
     <p>CHARGE:  </p>
  </body></notes>
      </species>
      <species boundaryCondition="false" id="M_sprm_e">
<notes><body xmlns="http://www.w3.org/1999/xhtml">
     <p>CHARGE:  </p>
  </body></notes>
      </species>
      <species boundaryCondition="false" id="M_srb_L_e">
<notes><body xmlns="http://www.w3.org/1999/xhtml">
     <p>CHARGE:  </p>
  </body></notes>
      </species>
      <species boundaryCondition="false" id="M_succ_e">
<notes><body xmlns="http://www.w3.org/1999/xhtml">
     <p>CHARGE:  </p>
  </body></notes>
      </species>
      <species boundaryCondition="false" id="M_sucr_e">
<notes><body xmlns="http://www.w3.org/1999/xhtml">
     <p>CHARGE:  </p>
  </body></notes>
      </species>
      <species boundaryCondition="false" id="M_taur_e">
<notes><body xmlns="http://www.w3.org/1999/xhtml">
     <p>CHARGE:  </p>
  </body></notes>
      </species>
      <species boundaryCondition="false" id="M_thm_e">
<notes><body xmlns="http://www.w3.org/1999/xhtml">
     <p>CHARGE:  </p>
  </body></notes>
      </species>
      <species boundaryCondition="false" id="M_thmmp_e">
<notes><body xmlns="http://www.w3.org/1999/xhtml">
     <p>CHARGE:  </p>
  </body></notes>
      </species>
      <species boundaryCondition="false" id="M_thmpp_e">
<notes><body xmlns="http://www.w3.org/1999/xhtml">
     <p>CHARGE:  </p>
  </body></notes>
      </species>
      <species boundaryCondition="false" id="M_thr_L_e">
<notes><body xmlns="http://www.w3.org/1999/xhtml">
     <p>CHARGE:  </p>
  </body></notes>
      </species>
      <species boundaryCondition="false" id="M_thym_e">
<notes><body xmlns="http://www.w3.org/1999/xhtml">
     <p>CHARGE:  </p>
  </body></notes>
      </species>
      <species boundaryCondition="false" id="M_thymd_e">
<notes><body xmlns="http://www.w3.org/1999/xhtml">
     <p>CHARGE:  </p>
  </body></notes>
      </species>
      <species boundaryCondition="false" id="M_tre_e">
<notes><body xmlns="http://www.w3.org/1999/xhtml">
     <p>CHARGE:  </p>
  </body></notes>
      </species>
      <species boundaryCondition="false" id="M_trp_L_e">
<notes><body xmlns="http://www.w3.org/1999/xhtml">
     <p>CHARGE:  </p>
  </body></notes>
      </species>
      <species boundaryCondition="false" id="M_ttdca_e">
<notes><body xmlns="http://www.w3.org/1999/xhtml">
     <p>CHARGE:  </p>
  </body></notes>
      </species>
      <species boundaryCondition="false" id="M_tyr_L_e">
<notes><body xmlns="http://www.w3.org/1999/xhtml">
     <p>CHARGE:  </p>
  </body></notes>
      </species>
      <species boundaryCondition="false" id="M_ura_e">
<notes><body xmlns="http://www.w3.org/1999/xhtml">
     <p>CHARGE:  </p>
  </body></notes>
      </species>
      <species boundaryCondition="false" id="M_urea_e">
<notes><body xmlns="http://www.w3.org/1999/xhtml">
     <p>CHARGE:  </p>
  </body></notes>
      </species>
      <species boundaryCondition="false" id="M_uri_e">
<notes><body xmlns="http://www.w3.org/1999/xhtml">
     <p>CHARGE:  </p>
  </body></notes>
      </species>
      <species boundaryCondition="false" id="M_val_L_e">
<notes><body xmlns="http://www.w3.org/1999/xhtml">
     <p>CHARGE:  </p>
  </body></notes>
      </species>
      <species boundaryCondition="false" id="M_xan_e">
<notes><body xmlns="http://www.w3.org/1999/xhtml">
     <p>CHARGE:  </p>
  </body></notes>
      </species>
      <species boundaryCondition="false" id="M_xtsn_e">
<notes><body xmlns="http://www.w3.org/1999/xhtml">
     <p>CHARGE:  </p>
  </body></notes>
      </species>
      <species boundaryCondition="false" id="M_xyl_D_e">
<notes><body xmlns="http://www.w3.org/1999/xhtml">
     <p>CHARGE:  </p>
  </body></notes>
      </species>
      <species boundaryCondition="false" id="M_xylt_e">
<notes><body xmlns="http://www.w3.org/1999/xhtml">
     <p>CHARGE:  </p>
  </body></notes>
      </species>
      <species boundaryCondition="false" id="M_zymst_e">
<notes><body xmlns="http://www.w3.org/1999/xhtml">
     <p>CHARGE:  </p>
  </body></notes>
      </species>
      <species boundaryCondition="false" id="M_zymstest_SC_e">
<notes><body xmlns="http://www.w3.org/1999/xhtml">
     <p>CHARGE:  </p>
  </body></notes>
      </species>
      <species boundaryCondition="false" id="M_13BDglcn_c">
<notes><body xmlns="http://www.w3.org/1999/xhtml">
     <p>CHARGE:  </p>
  </body></notes>
      </species>
      <species boundaryCondition="false" id="M_h2o_c">
<notes><body xmlns="http://www.w3.org/1999/xhtml">
     <p>CHARGE:  </p>
  </body></notes>
      </species>
      <species boundaryCondition="false" id="M_glc_D_c">
<notes><body xmlns="http://www.w3.org/1999/xhtml">
     <p>CHARGE:  </p>
  </body></notes>
      </species>
      <species boundaryCondition="false" id="M_udpg_c">
<notes><body xmlns="http://www.w3.org/1999/xhtml">
     <p>CHARGE:  </p>
  </body></notes>
      </species>
      <species boundaryCondition="false" id="M_h_c">
<notes><body xmlns="http://www.w3.org/1999/xhtml">
     <p>CHARGE:  </p>
  </body></notes>
      </species>
      <species boundaryCondition="false" id="M_udp_c">
<notes><body xmlns="http://www.w3.org/1999/xhtml">
     <p>CHARGE:  </p>
  </body></notes>
      </species>
      <species boundaryCondition="false" id="M_16BDglcn_c">
<notes><body xmlns="http://www.w3.org/1999/xhtml">
     <p>CHARGE:  </p>
  </body></notes>
      </species>
      <species boundaryCondition="false" id="M_23camp_c">
<notes><body xmlns="http://www.w3.org/1999/xhtml">
     <p>CHARGE:  </p>
  </body></notes>
      </species>
      <species boundaryCondition="false" id="M_amp2p_c">
<notes><body xmlns="http://www.w3.org/1999/xhtml">
     <p>CHARGE:  </p>
  </body></notes>
      </species>
      <species boundaryCondition="false" id="M_2dda7p_c">
<notes><body xmlns="http://www.w3.org/1999/xhtml">
     <p>CHARGE:  </p>
  </body></notes>
      </species>
      <species boundaryCondition="false" id="M_2dda7p_m">
<notes><body xmlns="http://www.w3.org/1999/xhtml">
     <p>CHARGE:  </p>
  </body></notes>
      </species>
      <species boundaryCondition="false" id="M_2dhp_c">
<notes><body xmlns="http://www.w3.org/1999/xhtml">
     <p>CHARGE:  </p>
  </body></notes>
      </species>
      <species boundaryCondition="false" id="M_2dhp_m">
<notes><body xmlns="http://www.w3.org/1999/xhtml">
     <p>CHARGE:  </p>
  </body></notes>
      </species>
      <species boundaryCondition="false" id="M_2doxg6p_c">
<notes><body xmlns="http://www.w3.org/1999/xhtml">
     <p>CHARGE:  </p>
  </body></notes>
      </species>
      <species boundaryCondition="false" id="M_2dglc_c">
<notes><body xmlns="http://www.w3.org/1999/xhtml">
     <p>CHARGE:  </p>
  </body></notes>
      </species>
      <species boundaryCondition="false" id="M_pi_c">
<notes><body xmlns="http://www.w3.org/1999/xhtml">
     <p>CHARGE:  </p>
  </body></notes>
      </species>
      <species boundaryCondition="false" id="M_2hb_c">
<notes><body xmlns="http://www.w3.org/1999/xhtml">
     <p>CHARGE:  </p>
  </body></notes>
      </species>
      <species boundaryCondition="false" id="M_nad_c">
<notes><body xmlns="http://www.w3.org/1999/xhtml">
     <p>CHARGE:  </p>
  </body></notes>
      </species>
      <species boundaryCondition="false" id="M_2obut_c">
<notes><body xmlns="http://www.w3.org/1999/xhtml">
     <p>CHARGE:  </p>
  </body></notes>
      </species>
      <species boundaryCondition="false" id="M_nadh_c">
<notes><body xmlns="http://www.w3.org/1999/xhtml">
     <p>CHARGE:  </p>
  </body></notes>
      </species>
      <species boundaryCondition="false" id="M_2hpmhmbq_m">
<notes><body xmlns="http://www.w3.org/1999/xhtml">
     <p>CHARGE:  </p>
  </body></notes>
      </species>
      <species boundaryCondition="false" id="M_amet_m">
<notes><body xmlns="http://www.w3.org/1999/xhtml">
     <p>CHARGE:  </p>
  </body></notes>
      </species>
      <species boundaryCondition="false" id="M_ahcys_m">
<notes><body xmlns="http://www.w3.org/1999/xhtml">
     <p>CHARGE:  </p>
  </body></notes>
      </species>
      <species boundaryCondition="false" id="M_h_m">
<notes><body xmlns="http://www.w3.org/1999/xhtml">
     <p>CHARGE:  </p>
  </body></notes>
      </species>
      <species boundaryCondition="false" id="M_q6_m">
<notes><body xmlns="http://www.w3.org/1999/xhtml">
     <p>CHARGE:  </p>
  </body></notes>
      </species>
      <species boundaryCondition="false" id="M_2hp6mp_m">
<notes><body xmlns="http://www.w3.org/1999/xhtml">
     <p>CHARGE:  </p>
  </body></notes>
      </species>
      <species boundaryCondition="false" id="M_o2_m">
<notes><body xmlns="http://www.w3.org/1999/xhtml">
     <p>CHARGE:  </p>
  </body></notes>
      </species>
      <species boundaryCondition="false" id="M_2hp6mbq_m">
<notes><body xmlns="http://www.w3.org/1999/xhtml">
     <p>CHARGE:  </p>
  </body></notes>
      </species>
      <species boundaryCondition="false" id="M_h2o_m">
<notes><body xmlns="http://www.w3.org/1999/xhtml">
     <p>CHARGE:  </p>
  </body></notes>
      </species>
      <species boundaryCondition="false" id="M_2hpmmbq_m">
<notes><body xmlns="http://www.w3.org/1999/xhtml">
     <p>CHARGE:  </p>
  </body></notes>
      </species>
      <species boundaryCondition="false" id="M_2mbac_c">
<notes><body xmlns="http://www.w3.org/1999/xhtml">
     <p>CHARGE:  </p>
  </body></notes>
      </species>
      <species boundaryCondition="false" id="M_2mbald_c">
<notes><body xmlns="http://www.w3.org/1999/xhtml">
     <p>CHARGE:  </p>
  </body></notes>
      </species>
      <species boundaryCondition="false" id="M_2mbald_m">
<notes><body xmlns="http://www.w3.org/1999/xhtml">
     <p>CHARGE:  </p>
  </body></notes>
      </species>
      <species boundaryCondition="false" id="M_2mbtoh_c">
<notes><body xmlns="http://www.w3.org/1999/xhtml">
     <p>CHARGE:  </p>
  </body></notes>
      </species>
      <species boundaryCondition="false" id="M_2mbtoh_m">
<notes><body xmlns="http://www.w3.org/1999/xhtml">
     <p>CHARGE:  </p>
  </body></notes>
      </species>
      <species boundaryCondition="false" id="M_2mppal_c">
<notes><body xmlns="http://www.w3.org/1999/xhtml">
     <p>CHARGE:  </p>
  </body></notes>
      </species>
      <species boundaryCondition="false" id="M_2mppal_m">
<notes><body xmlns="http://www.w3.org/1999/xhtml">
     <p>CHARGE:  </p>
  </body></notes>
      </species>
      <species boundaryCondition="false" id="M_2obut_m">
<notes><body xmlns="http://www.w3.org/1999/xhtml">
     <p>CHARGE:  </p>
  </body></notes>
      </species>
      <species boundaryCondition="false" id="M_2oxoadp_m">
<notes><body xmlns="http://www.w3.org/1999/xhtml">
     <p>CHARGE:  </p>
  </body></notes>
      </species>
      <species boundaryCondition="false" id="M_2oxoadp_c">
<notes><body xmlns="http://www.w3.org/1999/xhtml">
     <p>CHARGE:  </p>
  </body></notes>
      </species>
      <species boundaryCondition="false" id="M_2phetoh_c">
<notes><body xmlns="http://www.w3.org/1999/xhtml">
     <p>CHARGE:  </p>
  </body></notes>
      </species>
      <species boundaryCondition="false" id="M_2phetoh_m">
<notes><body xmlns="http://www.w3.org/1999/xhtml">
     <p>CHARGE:  </p>
  </body></notes>
      </species>
      <species boundaryCondition="false" id="M_34hpp_m">
<notes><body xmlns="http://www.w3.org/1999/xhtml">
     <p>CHARGE:  </p>
  </body></notes>
      </species>
      <species boundaryCondition="false" id="M_nadh_m">
<notes><body xmlns="http://www.w3.org/1999/xhtml">
     <p>CHARGE:  </p>
  </body></notes>
      </species>
      <species boundaryCondition="false" id="M_34hpl_m">
<notes><body xmlns="http://www.w3.org/1999/xhtml">
     <p>CHARGE:  </p>
  </body></notes>
      </species>
      <species boundaryCondition="false" id="M_nad_m">
<notes><body xmlns="http://www.w3.org/1999/xhtml">
     <p>CHARGE:  </p>
  </body></notes>
      </species>
      <species boundaryCondition="false" id="M_34hpp_c">
<notes><body xmlns="http://www.w3.org/1999/xhtml">
     <p>CHARGE:  </p>
  </body></notes>
      </species>
      <species boundaryCondition="false" id="M_o2_c">
<notes><body xmlns="http://www.w3.org/1999/xhtml">
     <p>CHARGE:  </p>
  </body></notes>
      </species>
      <species boundaryCondition="false" id="M_co2_c">
<notes><body xmlns="http://www.w3.org/1999/xhtml">
     <p>CHARGE:  </p>
  </body></notes>
      </species>
      <species boundaryCondition="false" id="M_hgentis_c">
<notes><body xmlns="http://www.w3.org/1999/xhtml">
     <p>CHARGE:  </p>
  </body></notes>
      </species>
      <species boundaryCondition="false" id="M_34hpp_x">
<notes><body xmlns="http://www.w3.org/1999/xhtml">
     <p>CHARGE:  </p>
  </body></notes>
      </species>
      <species boundaryCondition="false" id="M_h_x">
<notes><body xmlns="http://www.w3.org/1999/xhtml">
     <p>CHARGE:  </p>
  </body></notes>
      </species>
      <species boundaryCondition="false" id="M_3c3hmp_c">
<notes><body xmlns="http://www.w3.org/1999/xhtml">
     <p>CHARGE:  </p>
  </body></notes>
      </species>
      <species boundaryCondition="false" id="M_3c3hmp_m">
<notes><body xmlns="http://www.w3.org/1999/xhtml">
     <p>CHARGE:  </p>
  </body></notes>
      </species>
      <species boundaryCondition="false" id="M_3c4mop_c">
<notes><body xmlns="http://www.w3.org/1999/xhtml">
     <p>CHARGE:  </p>
  </body></notes>
      </species>
      <species boundaryCondition="false" id="M_3c4mop_m">
<notes><body xmlns="http://www.w3.org/1999/xhtml">
     <p>CHARGE:  </p>
  </body></notes>
      </species>
      <species boundaryCondition="false" id="M_3dh5hpb_m">
<notes><body xmlns="http://www.w3.org/1999/xhtml">
     <p>CHARGE:  </p>
  </body></notes>
      </species>
      <species boundaryCondition="false" id="M_3hph5mb_m">
<notes><body xmlns="http://www.w3.org/1999/xhtml">
     <p>CHARGE:  </p>
  </body></notes>
      </species>
      <species boundaryCondition="false" id="M_3dh5hpb_c">
<notes><body xmlns="http://www.w3.org/1999/xhtml">
     <p>CHARGE:  </p>
  </body></notes>
      </species>
      <species boundaryCondition="false" id="M_3dsphgn_c">
<notes><body xmlns="http://www.w3.org/1999/xhtml">
     <p>CHARGE:  </p>
  </body></notes>
      </species>
      <species boundaryCondition="false" id="M_nadph_c">
<notes><body xmlns="http://www.w3.org/1999/xhtml">
     <p>CHARGE:  </p>
  </body></notes>
      </species>
      <species boundaryCondition="false" id="M_nadp_c">
<notes><body xmlns="http://www.w3.org/1999/xhtml">
     <p>CHARGE:  </p>
  </body></notes>
      </species>
      <species boundaryCondition="false" id="M_sphgn_c">
<notes><body xmlns="http://www.w3.org/1999/xhtml">
     <p>CHARGE:  </p>
  </body></notes>
      </species>
      <species boundaryCondition="false" id="M_3hanthrn_c">
<notes><body xmlns="http://www.w3.org/1999/xhtml">
     <p>CHARGE:  </p>
  </body></notes>
      </species>
      <species boundaryCondition="false" id="M_cmusa_c">
<notes><body xmlns="http://www.w3.org/1999/xhtml">
     <p>CHARGE:  </p>
  </body></notes>
      </species>
      <species boundaryCondition="false" id="M_co2_m">
<notes><body xmlns="http://www.w3.org/1999/xhtml">
     <p>CHARGE:  </p>
  </body></notes>
      </species>
      <species boundaryCondition="false" id="M_3c2hmp_c">
<notes><body xmlns="http://www.w3.org/1999/xhtml">
     <p>CHARGE:  </p>
  </body></notes>
      </species>
      <species boundaryCondition="false" id="M_amet_c">
<notes><body xmlns="http://www.w3.org/1999/xhtml">
     <p>CHARGE:  </p>
  </body></notes>
      </species>
      <species boundaryCondition="false" id="M_3ipmmest_c">
<notes><body xmlns="http://www.w3.org/1999/xhtml">
     <p>CHARGE:  </p>
  </body></notes>
      </species>
      <species boundaryCondition="false" id="M_ahcys_c">
<notes><body xmlns="http://www.w3.org/1999/xhtml">
     <p>CHARGE:  </p>
  </body></notes>
      </species>
      <species boundaryCondition="false" id="M_3mbald_c">
<notes><body xmlns="http://www.w3.org/1999/xhtml">
     <p>CHARGE:  </p>
  </body></notes>
      </species>
      <species boundaryCondition="false" id="M_3mbald_m">
<notes><body xmlns="http://www.w3.org/1999/xhtml">
     <p>CHARGE:  </p>
  </body></notes>
      </species>
      <species boundaryCondition="false" id="M_3mob_c">
<notes><body xmlns="http://www.w3.org/1999/xhtml">
     <p>CHARGE:  </p>
  </body></notes>
      </species>
      <species boundaryCondition="false" id="M_3mob_m">
<notes><body xmlns="http://www.w3.org/1999/xhtml">
     <p>CHARGE:  </p>
  </body></notes>
      </species>
      <species boundaryCondition="false" id="M_3mop_c">
<notes><body xmlns="http://www.w3.org/1999/xhtml">
     <p>CHARGE:  </p>
  </body></notes>
      </species>
      <species boundaryCondition="false" id="M_3mop_m">
<notes><body xmlns="http://www.w3.org/1999/xhtml">
     <p>CHARGE:  </p>
  </body></notes>
      </species>
      <species boundaryCondition="false" id="M_3ophb_5_c">
<notes><body xmlns="http://www.w3.org/1999/xhtml">
     <p>CHARGE:  </p>
  </body></notes>
      </species>
      <species boundaryCondition="false" id="M_3ophb_5_m">
<notes><body xmlns="http://www.w3.org/1999/xhtml">
     <p>CHARGE:  </p>
  </body></notes>
      </species>
      <species boundaryCondition="false" id="M_4abutn_c">
<notes><body xmlns="http://www.w3.org/1999/xhtml">
     <p>CHARGE:  </p>
  </body></notes>
      </species>
      <species boundaryCondition="false" id="M_4abutn_m">
<notes><body xmlns="http://www.w3.org/1999/xhtml">
     <p>CHARGE:  </p>
  </body></notes>
      </species>
      <species boundaryCondition="false" id="M_4abut_c">
<notes><body xmlns="http://www.w3.org/1999/xhtml">
     <p>CHARGE:  </p>
  </body></notes>
      </species>
      <species boundaryCondition="false" id="M_4abut_m">
<notes><body xmlns="http://www.w3.org/1999/xhtml">
     <p>CHARGE:  </p>
  </body></notes>
      </species>
      <species boundaryCondition="false" id="M_4abz_c">
<notes><body xmlns="http://www.w3.org/1999/xhtml">
     <p>CHARGE:  </p>
  </body></notes>
      </species>
      <species boundaryCondition="false" id="M_4abz_m">
<notes><body xmlns="http://www.w3.org/1999/xhtml">
     <p>CHARGE:  </p>
  </body></notes>
      </species>
      <species boundaryCondition="false" id="M_4h2oglt_c">
<notes><body xmlns="http://www.w3.org/1999/xhtml">
     <p>CHARGE:  </p>
  </body></notes>
      </species>
      <species boundaryCondition="false" id="M_4h2oglt_m">
<notes><body xmlns="http://www.w3.org/1999/xhtml">
     <p>CHARGE:  </p>
  </body></notes>
      </species>
      <species boundaryCondition="false" id="M_4h2oglt_x">
<notes><body xmlns="http://www.w3.org/1999/xhtml">
     <p>CHARGE:  </p>
  </body></notes>
      </species>
      <species boundaryCondition="false" id="M_coa_m">
<notes><body xmlns="http://www.w3.org/1999/xhtml">
     <p>CHARGE:  </p>
  </body></notes>
      </species>
      <species boundaryCondition="false" id="M_coucoa_m">
<notes><body xmlns="http://www.w3.org/1999/xhtml">
     <p>CHARGE:  </p>
  </body></notes>
      </species>
      <species boundaryCondition="false" id="M_4hbzcoa_m">
<notes><body xmlns="http://www.w3.org/1999/xhtml">
     <p>CHARGE:  </p>
  </body></notes>
      </species>
      <species boundaryCondition="false" id="M_accoa_m">
<notes><body xmlns="http://www.w3.org/1999/xhtml">
     <p>CHARGE:  </p>
  </body></notes>
      </species>
      <species boundaryCondition="false" id="M_4hbz_m">
<notes><body xmlns="http://www.w3.org/1999/xhtml">
     <p>CHARGE:  </p>
  </body></notes>
      </species>
      <species boundaryCondition="false" id="M_4hbz_c">
<notes><body xmlns="http://www.w3.org/1999/xhtml">
     <p>CHARGE:  </p>
  </body></notes>
      </species>
      <species boundaryCondition="false" id="M_4hglusa_m">
<notes><body xmlns="http://www.w3.org/1999/xhtml">
     <p>CHARGE:  </p>
  </body></notes>
      </species>
      <species boundaryCondition="false" id="M_e4hglu_m">
<notes><body xmlns="http://www.w3.org/1999/xhtml">
     <p>CHARGE:  </p>
  </body></notes>
      </species>
      <species boundaryCondition="false" id="M_4hpro_LT_c">
<notes><body xmlns="http://www.w3.org/1999/xhtml">
     <p>CHARGE:  </p>
  </body></notes>
      </species>
      <species boundaryCondition="false" id="M_4hpro_LT_m">
<notes><body xmlns="http://www.w3.org/1999/xhtml">
     <p>CHARGE:  </p>
  </body></notes>
      </species>
      <species boundaryCondition="false" id="M_phthr_c">
<notes><body xmlns="http://www.w3.org/1999/xhtml">
     <p>CHARGE:  </p>
  </body></notes>
      </species>
      <species boundaryCondition="false" id="M_4hthr_c">
<notes><body xmlns="http://www.w3.org/1999/xhtml">
     <p>CHARGE:  </p>
  </body></notes>
      </species>
      <species boundaryCondition="false" id="M_4mop_c">
<notes><body xmlns="http://www.w3.org/1999/xhtml">
     <p>CHARGE:  </p>
  </body></notes>
      </species>
      <species boundaryCondition="false" id="M_5aop_c">
<notes><body xmlns="http://www.w3.org/1999/xhtml">
     <p>CHARGE:  </p>
  </body></notes>
      </species>
      <species boundaryCondition="false" id="M_5aop_m">
<notes><body xmlns="http://www.w3.org/1999/xhtml">
     <p>CHARGE:  </p>
  </body></notes>
      </species>
      <species boundaryCondition="false" id="M_6pgl_c">
<notes><body xmlns="http://www.w3.org/1999/xhtml">
     <p>CHARGE:  </p>
  </body></notes>
      </species>
      <species boundaryCondition="false" id="M_6pgl_r">
<notes><body xmlns="http://www.w3.org/1999/xhtml">
     <p>CHARGE:  </p>
  </body></notes>
      </species>
      <species boundaryCondition="false" id="M_8aonn_c">
<notes><body xmlns="http://www.w3.org/1999/xhtml">
     <p>CHARGE:  </p>
  </body></notes>
      </species>
      <species boundaryCondition="false" id="M_4aabutn_c">
<notes><body xmlns="http://www.w3.org/1999/xhtml">
     <p>CHARGE:  </p>
  </body></notes>
      </species>
      <species boundaryCondition="false" id="M_ac_c">
<notes><body xmlns="http://www.w3.org/1999/xhtml">
     <p>CHARGE:  </p>
  </body></notes>
      </species>
      <species boundaryCondition="false" id="M_aact_c">
<notes><body xmlns="http://www.w3.org/1999/xhtml">
     <p>CHARGE:  </p>
  </body></notes>
      </species>
      <species boundaryCondition="false" id="M_h2o2_c">
<notes><body xmlns="http://www.w3.org/1999/xhtml">
     <p>CHARGE:  </p>
  </body></notes>
      </species>
      <species boundaryCondition="false" id="M_mthgxl_c">
<notes><body xmlns="http://www.w3.org/1999/xhtml">
     <p>CHARGE:  </p>
  </body></notes>
      </species>
      <species boundaryCondition="false" id="M_nh4_c">
<notes><body xmlns="http://www.w3.org/1999/xhtml">
     <p>CHARGE:  </p>
  </body></notes>
      </species>
      <species boundaryCondition="false" id="M_L2aadp_c">
<notes><body xmlns="http://www.w3.org/1999/xhtml">
     <p>CHARGE:  </p>
  </body></notes>
      </species>
      <species boundaryCondition="false" id="M_atp_c">
<notes><body xmlns="http://www.w3.org/1999/xhtml">
     <p>CHARGE:  </p>
  </body></notes>
      </species>
      <species boundaryCondition="false" id="M_L2aadp6sa_c">
<notes><body xmlns="http://www.w3.org/1999/xhtml">
     <p>CHARGE:  </p>
  </body></notes>
      </species>
      <species boundaryCondition="false" id="M_amp_c">
<notes><body xmlns="http://www.w3.org/1999/xhtml">
     <p>CHARGE:  </p>
  </body></notes>
      </species>
      <species boundaryCondition="false" id="M_ppi_c">
<notes><body xmlns="http://www.w3.org/1999/xhtml">
     <p>CHARGE:  </p>
  </body></notes>
      </species>
      <species boundaryCondition="false" id="M_glu_L_c">
<notes><body xmlns="http://www.w3.org/1999/xhtml">
     <p>CHARGE:  </p>
  </body></notes>
      </species>
      <species boundaryCondition="false" id="M_akg_c">
<notes><body xmlns="http://www.w3.org/1999/xhtml">
     <p>CHARGE:  </p>
  </body></notes>
      </species>
      <species boundaryCondition="false" id="M_sucsal_c">
<notes><body xmlns="http://www.w3.org/1999/xhtml">
     <p>CHARGE:  </p>
  </body></notes>
      </species>
      <species boundaryCondition="false" id="M_abt_c">
<notes><body xmlns="http://www.w3.org/1999/xhtml">
     <p>CHARGE:  </p>
  </body></notes>
      </species>
      <species boundaryCondition="false" id="M_accoa_c">
<notes><body xmlns="http://www.w3.org/1999/xhtml">
     <p>CHARGE:  </p>
  </body></notes>
      </species>
      <species boundaryCondition="false" id="M_aacoa_c">
<notes><body xmlns="http://www.w3.org/1999/xhtml">
     <p>CHARGE:  </p>
  </body></notes>
      </species>
      <species boundaryCondition="false" id="M_coa_c">
<notes><body xmlns="http://www.w3.org/1999/xhtml">
     <p>CHARGE:  </p>
  </body></notes>
      </species>
      <species boundaryCondition="false" id="M_aacoa_m">
<notes><body xmlns="http://www.w3.org/1999/xhtml">
     <p>CHARGE:  </p>
  </body></notes>
      </species>
      <species boundaryCondition="false" id="M_3odcoa_x">
<notes><body xmlns="http://www.w3.org/1999/xhtml">
     <p>CHARGE:  </p>
  </body></notes>
      </species>
      <species boundaryCondition="false" id="M_coa_x">
<notes><body xmlns="http://www.w3.org/1999/xhtml">
     <p>CHARGE:  </p>
  </body></notes>
      </species>
      <species boundaryCondition="false" id="M_accoa_x">
<notes><body xmlns="http://www.w3.org/1999/xhtml">
     <p>CHARGE:  </p>
  </body></notes>
      </species>
      <species boundaryCondition="false" id="M_occoa_x">
<notes><body xmlns="http://www.w3.org/1999/xhtml">
     <p>CHARGE:  </p>
  </body></notes>
      </species>
      <species boundaryCondition="false" id="M_3oddcoa_x">
<notes><body xmlns="http://www.w3.org/1999/xhtml">
     <p>CHARGE:  </p>
  </body></notes>
      </species>
      <species boundaryCondition="false" id="M_dcacoa_x">
<notes><body xmlns="http://www.w3.org/1999/xhtml">
     <p>CHARGE:  </p>
  </body></notes>
      </species>
      <species boundaryCondition="false" id="M_3otdcoa_x">
<notes><body xmlns="http://www.w3.org/1999/xhtml">
     <p>CHARGE:  </p>
  </body></notes>
      </species>
      <species boundaryCondition="false" id="M_ddcacoa_x">
<notes><body xmlns="http://www.w3.org/1999/xhtml">
     <p>CHARGE:  </p>
  </body></notes>
      </species>
      <species boundaryCondition="false" id="M_3ohdcoa_x">
<notes><body xmlns="http://www.w3.org/1999/xhtml">
     <p>CHARGE:  </p>
  </body></notes>
      </species>
      <species boundaryCondition="false" id="M_tdcoa_x">
<notes><body xmlns="http://www.w3.org/1999/xhtml">
     <p>CHARGE:  </p>
  </body></notes>
      </species>
      <species boundaryCondition="false" id="M_3ohodcoa_x">
<notes><body xmlns="http://www.w3.org/1999/xhtml">
     <p>CHARGE:  </p>
  </body></notes>
      </species>
      <species boundaryCondition="false" id="M_pmtcoa_x">
<notes><body xmlns="http://www.w3.org/1999/xhtml">
     <p>CHARGE:  </p>
  </body></notes>
      </species>
      <species boundaryCondition="false" id="M_3ohxccoa_x">
<notes><body xmlns="http://www.w3.org/1999/xhtml">
     <p>CHARGE:  </p>
  </body></notes>
      </species>
      <species boundaryCondition="false" id="M_ttccoa_x">
<notes><body xmlns="http://www.w3.org/1999/xhtml">
     <p>CHARGE:  </p>
  </body></notes>
      </species>
      <species boundaryCondition="false" id="M_acald_c">
<notes><body xmlns="http://www.w3.org/1999/xhtml">
     <p>CHARGE:  </p>
  </body></notes>
      </species>
      <species boundaryCondition="false" id="M_actn_R_c">
<notes><body xmlns="http://www.w3.org/1999/xhtml">
     <p>CHARGE:  </p>
  </body></notes>
      </species>
      <species boundaryCondition="false" id="M_acald_m">
<notes><body xmlns="http://www.w3.org/1999/xhtml">
     <p>CHARGE:  </p>
  </body></notes>
      </species>
      <species boundaryCondition="false" id="M_hco3_c">
<notes><body xmlns="http://www.w3.org/1999/xhtml">
     <p>CHARGE:  </p>
  </body></notes>
      </species>
      <species boundaryCondition="false" id="M_adp_c">
<notes><body xmlns="http://www.w3.org/1999/xhtml">
     <p>CHARGE:  </p>
  </body></notes>
      </species>
      <species boundaryCondition="false" id="M_malcoa_c">
<notes><body xmlns="http://www.w3.org/1999/xhtml">
     <p>CHARGE:  </p>
  </body></notes>
      </species>
      <species boundaryCondition="false" id="M_atp_m">
<notes><body xmlns="http://www.w3.org/1999/xhtml">
     <p>CHARGE:  </p>
  </body></notes>
      </species>
      <species boundaryCondition="false" id="M_hco3_m">
<notes><body xmlns="http://www.w3.org/1999/xhtml">
     <p>CHARGE:  </p>
  </body></notes>
      </species>
      <species boundaryCondition="false" id="M_adp_m">
<notes><body xmlns="http://www.w3.org/1999/xhtml">
     <p>CHARGE:  </p>
  </body></notes>
      </species>
      <species boundaryCondition="false" id="M_malcoa_m">
<notes><body xmlns="http://www.w3.org/1999/xhtml">
     <p>CHARGE:  </p>
  </body></notes>
      </species>
      <species boundaryCondition="false" id="M_pi_m">
<notes><body xmlns="http://www.w3.org/1999/xhtml">
     <p>CHARGE:  </p>
  </body></notes>
      </species>
      <species boundaryCondition="false" id="M_accoa_n">
<notes><body xmlns="http://www.w3.org/1999/xhtml">
     <p>CHARGE:  </p>
  </body></notes>
      </species>
      <species boundaryCondition="false" id="M_aces_c">
<notes><body xmlns="http://www.w3.org/1999/xhtml">
     <p>CHARGE:  </p>
  </body></notes>
      </species>
      <species boundaryCondition="false" id="M_gam6p_c">
<notes><body xmlns="http://www.w3.org/1999/xhtml">
     <p>CHARGE:  </p>
  </body></notes>
      </species>
      <species boundaryCondition="false" id="M_acgam6p_c">
<notes><body xmlns="http://www.w3.org/1999/xhtml">
     <p>CHARGE:  </p>
  </body></notes>
      </species>
      <species boundaryCondition="false" id="M_acgam1p_c">
<notes><body xmlns="http://www.w3.org/1999/xhtml">
     <p>CHARGE:  </p>
  </body></notes>
      </species>
      <species boundaryCondition="false" id="M_acglu_m">
<notes><body xmlns="http://www.w3.org/1999/xhtml">
     <p>CHARGE:  </p>
  </body></notes>
      </species>
      <species boundaryCondition="false" id="M_acg5p_m">
<notes><body xmlns="http://www.w3.org/1999/xhtml">
     <p>CHARGE:  </p>
  </body></notes>
      </species>
      <species boundaryCondition="false" id="M_glu_L_m">
<notes><body xmlns="http://www.w3.org/1999/xhtml">
     <p>CHARGE:  </p>
  </body></notes>
      </species>
      <species boundaryCondition="false" id="M_pyr_m">
<notes><body xmlns="http://www.w3.org/1999/xhtml">
     <p>CHARGE:  </p>
  </body></notes>
      </species>
      <species boundaryCondition="false" id="M_2ahbut_m">
<notes><body xmlns="http://www.w3.org/1999/xhtml">
     <p>CHARGE:  </p>
  </body></notes>
      </species>
      <species boundaryCondition="false" id="M_iamac_c">
<notes><body xmlns="http://www.w3.org/1999/xhtml">
     <p>CHARGE:  </p>
  </body></notes>
      </species>
      <species boundaryCondition="false" id="M_iamoh_c">
<notes><body xmlns="http://www.w3.org/1999/xhtml">
     <p>CHARGE:  </p>
  </body></notes>
      </species>
      <species boundaryCondition="false" id="M_ibutac_c">
<notes><body xmlns="http://www.w3.org/1999/xhtml">
     <p>CHARGE:  </p>
  </body></notes>
      </species>
      <species boundaryCondition="false" id="M_ibutoh_c">
<notes><body xmlns="http://www.w3.org/1999/xhtml">
     <p>CHARGE:  </p>
  </body></notes>
      </species>
      <species boundaryCondition="false" id="M_etoh_c">
<notes><body xmlns="http://www.w3.org/1999/xhtml">
     <p>CHARGE:  </p>
  </body></notes>
      </species>
      <species boundaryCondition="false" id="M_alac_S_m">
<notes><body xmlns="http://www.w3.org/1999/xhtml">
     <p>CHARGE:  </p>
  </body></notes>
      </species>
      <species boundaryCondition="false" id="M_ac_m">
<notes><body xmlns="http://www.w3.org/1999/xhtml">
     <p>CHARGE:  </p>
  </body></notes>
      </species>
      <species boundaryCondition="false" id="M_o2_x">
<notes><body xmlns="http://www.w3.org/1999/xhtml">
     <p>CHARGE:  </p>
  </body></notes>
      </species>
      <species boundaryCondition="false" id="M_dc2coa_x">
<notes><body xmlns="http://www.w3.org/1999/xhtml">
     <p>CHARGE:  </p>
  </body></notes>
      </species>
      <species boundaryCondition="false" id="M_h2o2_x">
<notes><body xmlns="http://www.w3.org/1999/xhtml">
     <p>CHARGE:  </p>
  </body></notes>
      </species>
      <species boundaryCondition="false" id="M_dd2coa_x">
<notes><body xmlns="http://www.w3.org/1999/xhtml">
     <p>CHARGE:  </p>
  </body></notes>
      </species>
      <species boundaryCondition="false" id="M_td2coa_x">
<notes><body xmlns="http://www.w3.org/1999/xhtml">
     <p>CHARGE:  </p>
  </body></notes>
      </species>
      <species boundaryCondition="false" id="M_hdd2coa_x">
<notes><body xmlns="http://www.w3.org/1999/xhtml">
     <p>CHARGE:  </p>
  </body></notes>
      </species>
      <species boundaryCondition="false" id="M_stcoa_x">
<notes><body xmlns="http://www.w3.org/1999/xhtml">
     <p>CHARGE:  </p>
  </body></notes>
      </species>
      <species boundaryCondition="false" id="M_od2coa_x">
<notes><body xmlns="http://www.w3.org/1999/xhtml">
     <p>CHARGE:  </p>
  </body></notes>
      </species>
      <species boundaryCondition="false" id="M_hexccoa_x">
<notes><body xmlns="http://www.w3.org/1999/xhtml">
     <p>CHARGE:  </p>
  </body></notes>
      </species>
      <species boundaryCondition="false" id="M_hxc2coa_x">
<notes><body xmlns="http://www.w3.org/1999/xhtml">
     <p>CHARGE:  </p>
  </body></notes>
      </species>
      <species boundaryCondition="false" id="M_ACP_c">
<notes><body xmlns="http://www.w3.org/1999/xhtml">
     <p>CHARGE:  </p>
  </body></notes>
      </species>
      <species boundaryCondition="false" id="M_acACP_c">
<notes><body xmlns="http://www.w3.org/1999/xhtml">
     <p>CHARGE:  </p>
  </body></notes>
      </species>
      <species boundaryCondition="false" id="M_ACP_m">
<notes><body xmlns="http://www.w3.org/1999/xhtml">
     <p>CHARGE:  </p>
  </body></notes>
      </species>
      <species boundaryCondition="false" id="M_acACP_m">
<notes><body xmlns="http://www.w3.org/1999/xhtml">
     <p>CHARGE:  </p>
  </body></notes>
      </species>
      <species boundaryCondition="false" id="M_acon_T_c">
<notes><body xmlns="http://www.w3.org/1999/xhtml">
     <p>CHARGE:  </p>
  </body></notes>
      </species>
      <species boundaryCondition="false" id="M_acon5m_c">
<notes><body xmlns="http://www.w3.org/1999/xhtml">
     <p>CHARGE:  </p>
  </body></notes>
      </species>
      <species boundaryCondition="false" id="M_cit_c">
<notes><body xmlns="http://www.w3.org/1999/xhtml">
     <p>CHARGE:  </p>
  </body></notes>
      </species>
      <species boundaryCondition="false" id="M_icit_c">
<notes><body xmlns="http://www.w3.org/1999/xhtml">
     <p>CHARGE:  </p>
  </body></notes>
      </species>
      <species boundaryCondition="false" id="M_2mcit_m">
<notes><body xmlns="http://www.w3.org/1999/xhtml">
     <p>CHARGE:  </p>
  </body></notes>
      </species>
      <species boundaryCondition="false" id="M_micit_m">
<notes><body xmlns="http://www.w3.org/1999/xhtml">
     <p>CHARGE:  </p>
  </body></notes>
      </species>
      <species boundaryCondition="false" id="M_cit_m">
<notes><body xmlns="http://www.w3.org/1999/xhtml">
     <p>CHARGE:  </p>
  </body></notes>
      </species>
      <species boundaryCondition="false" id="M_icit_m">
<notes><body xmlns="http://www.w3.org/1999/xhtml">
     <p>CHARGE:  </p>
  </body></notes>
      </species>
      <species boundaryCondition="false" id="M_acg5sa_m">
<notes><body xmlns="http://www.w3.org/1999/xhtml">
     <p>CHARGE:  </p>
  </body></notes>
      </species>
      <species boundaryCondition="false" id="M_acorn_m">
<notes><body xmlns="http://www.w3.org/1999/xhtml">
     <p>CHARGE:  </p>
  </body></notes>
      </species>
      <species boundaryCondition="false" id="M_akg_m">
<notes><body xmlns="http://www.w3.org/1999/xhtml">
     <p>CHARGE:  </p>
  </body></notes>
      </species>
      <species boundaryCondition="false" id="M_pan4p_m">
<notes><body xmlns="http://www.w3.org/1999/xhtml">
     <p>CHARGE:  </p>
  </body></notes>
      </species>
      <species boundaryCondition="false" id="M_pap_m">
<notes><body xmlns="http://www.w3.org/1999/xhtml">
     <p>CHARGE:  </p>
  </body></notes>
      </species>
      <species boundaryCondition="false" id="M_acrn_c">
<notes><body xmlns="http://www.w3.org/1999/xhtml">
     <p>CHARGE:  </p>
  </body></notes>
      </species>
      <species boundaryCondition="false" id="M_acrn_m">
<notes><body xmlns="http://www.w3.org/1999/xhtml">
     <p>CHARGE:  </p>
  </body></notes>
      </species>
      <species boundaryCondition="false" id="M_acrn_x">
<notes><body xmlns="http://www.w3.org/1999/xhtml">
     <p>CHARGE:  </p>
  </body></notes>
      </species>
      <species boundaryCondition="false" id="M_amp_m">
<notes><body xmlns="http://www.w3.org/1999/xhtml">
     <p>CHARGE:  </p>
  </body></notes>
      </species>
      <species boundaryCondition="false" id="M_ppi_m">
<notes><body xmlns="http://www.w3.org/1999/xhtml">
     <p>CHARGE:  </p>
  </body></notes>
      </species>
      <species boundaryCondition="false" id="M_ac_x">
<notes><body xmlns="http://www.w3.org/1999/xhtml">
     <p>CHARGE:  </p>
  </body></notes>
      </species>
      <species boundaryCondition="false" id="M_atp_x">
<notes><body xmlns="http://www.w3.org/1999/xhtml">
     <p>CHARGE:  </p>
  </body></notes>
      </species>
      <species boundaryCondition="false" id="M_amp_x">
<notes><body xmlns="http://www.w3.org/1999/xhtml">
     <p>CHARGE:  </p>
  </body></notes>
      </species>
      <species boundaryCondition="false" id="M_ppi_x">
<notes><body xmlns="http://www.w3.org/1999/xhtml">
     <p>CHARGE:  </p>
  </body></notes>
      </species>
      <species boundaryCondition="false" id="M_adn_c">
<notes><body xmlns="http://www.w3.org/1999/xhtml">
     <p>CHARGE:  </p>
  </body></notes>
      </species>
      <species boundaryCondition="false" id="M_ins_c">
<notes><body xmlns="http://www.w3.org/1999/xhtml">
     <p>CHARGE:  </p>
  </body></notes>
      </species>
      <species boundaryCondition="false" id="M_4adcho_c">
<notes><body xmlns="http://www.w3.org/1999/xhtml">
     <p>CHARGE:  </p>
  </body></notes>
      </species>
      <species boundaryCondition="false" id="M_pyr_c">
<notes><body xmlns="http://www.w3.org/1999/xhtml">
     <p>CHARGE:  </p>
  </body></notes>
      </species>
      <species boundaryCondition="false" id="M_chor_c">
<notes><body xmlns="http://www.w3.org/1999/xhtml">
     <p>CHARGE:  </p>
  </body></notes>
      </species>
      <species boundaryCondition="false" id="M_gln_L_c">
<notes><body xmlns="http://www.w3.org/1999/xhtml">
     <p>CHARGE:  </p>
  </body></notes>
      </species>
      <species boundaryCondition="false" id="M_ade_c">
<notes><body xmlns="http://www.w3.org/1999/xhtml">
     <p>CHARGE:  </p>
  </body></notes>
      </species>
      <species boundaryCondition="false" id="M_hxan_c">
<notes><body xmlns="http://www.w3.org/1999/xhtml">
     <p>CHARGE:  </p>
  </body></notes>
      </species>
      <species boundaryCondition="false" id="M_ade_m">
<notes><body xmlns="http://www.w3.org/1999/xhtml">
     <p>CHARGE:  </p>
  </body></notes>
      </species>
      <species boundaryCondition="false" id="M_1agly3p_SC_c">
<notes><body xmlns="http://www.w3.org/1999/xhtml">
     <p>CHARGE:  </p>
  </body></notes>
      </species>
      <species boundaryCondition="false" id="M_1ag3p_SC_c">
<notes><body xmlns="http://www.w3.org/1999/xhtml">
     <p>CHARGE:  </p>
  </body></notes>
      </species>
      <species boundaryCondition="false" id="M_gtp_c">
<notes><body xmlns="http://www.w3.org/1999/xhtml">
     <p>CHARGE:  </p>
  </body></notes>
      </species>
      <species boundaryCondition="false" id="M_gdp_c">
<notes><body xmlns="http://www.w3.org/1999/xhtml">
     <p>CHARGE:  </p>
  </body></notes>
      </species>
      <species boundaryCondition="false" id="M_gtp_m">
<notes><body xmlns="http://www.w3.org/1999/xhtml">
     <p>CHARGE:  </p>
  </body></notes>
      </species>
      <species boundaryCondition="false" id="M_gdp_m">
<notes><body xmlns="http://www.w3.org/1999/xhtml">
     <p>CHARGE:  </p>
  </body></notes>
      </species>
      <species boundaryCondition="false" id="M_itp_c">
<notes><body xmlns="http://www.w3.org/1999/xhtml">
     <p>CHARGE:  </p>
  </body></notes>
      </species>
      <species boundaryCondition="false" id="M_idp_c">
<notes><body xmlns="http://www.w3.org/1999/xhtml">
     <p>CHARGE:  </p>
  </body></notes>
      </species>
      <species boundaryCondition="false" id="M_itp_m">
<notes><body xmlns="http://www.w3.org/1999/xhtml">
     <p>CHARGE:  </p>
  </body></notes>
      </species>
      <species boundaryCondition="false" id="M_idp_m">
<notes><body xmlns="http://www.w3.org/1999/xhtml">
     <p>CHARGE:  </p>
  </body></notes>
      </species>
      <species boundaryCondition="false" id="M_ametam_c">
<notes><body xmlns="http://www.w3.org/1999/xhtml">
     <p>CHARGE:  </p>
  </body></notes>
      </species>
      <species boundaryCondition="false" id="M_camp_c">
<notes><body xmlns="http://www.w3.org/1999/xhtml">
     <p>CHARGE:  </p>
  </body></notes>
      </species>
      <species boundaryCondition="false" id="M_rib_D_c">
<notes><body xmlns="http://www.w3.org/1999/xhtml">
     <p>CHARGE:  </p>
  </body></notes>
      </species>
      <species boundaryCondition="false" id="M_prpp_c">
<notes><body xmlns="http://www.w3.org/1999/xhtml">
     <p>CHARGE:  </p>
  </body></notes>
      </species>
      <species boundaryCondition="false" id="M_aps_c">
<notes><body xmlns="http://www.w3.org/1999/xhtml">
     <p>CHARGE:  </p>
  </body></notes>
      </species>
      <species boundaryCondition="false" id="M_paps_c">
<notes><body xmlns="http://www.w3.org/1999/xhtml">
     <p>CHARGE:  </p>
  </body></notes>
      </species>
      <species boundaryCondition="false" id="M_dcamp_c">
<notes><body xmlns="http://www.w3.org/1999/xhtml">
     <p>CHARGE:  </p>
  </body></notes>
      </species>
      <species boundaryCondition="false" id="M_fum_c">
<notes><body xmlns="http://www.w3.org/1999/xhtml">
     <p>CHARGE:  </p>
  </body></notes>
      </species>
      <species boundaryCondition="false" id="M_25aics_c">
<notes><body xmlns="http://www.w3.org/1999/xhtml">
     <p>CHARGE:  </p>
  </body></notes>
      </species>
      <species boundaryCondition="false" id="M_aicar_c">
<notes><body xmlns="http://www.w3.org/1999/xhtml">
     <p>CHARGE:  </p>
  </body></notes>
      </species>
      <species boundaryCondition="false" id="M_asp_L_c">
<notes><body xmlns="http://www.w3.org/1999/xhtml">
     <p>CHARGE:  </p>
  </body></notes>
      </species>
      <species boundaryCondition="false" id="M_imp_c">
<notes><body xmlns="http://www.w3.org/1999/xhtml">
     <p>CHARGE:  </p>
  </body></notes>
      </species>
      <species boundaryCondition="false" id="M_dcacoa_c">
<notes><body xmlns="http://www.w3.org/1999/xhtml">
     <p>CHARGE:  </p>
  </body></notes>
      </species>
      <species boundaryCondition="false" id="M_ddcacoa_c">
<notes><body xmlns="http://www.w3.org/1999/xhtml">
     <p>CHARGE:  </p>
  </body></notes>
      </species>
      <species boundaryCondition="false" id="M_hdcoa_c">
<notes><body xmlns="http://www.w3.org/1999/xhtml">
     <p>CHARGE:  </p>
  </body></notes>
      </species>
      <species boundaryCondition="false" id="M_ocdycacoa_c">
<notes><body xmlns="http://www.w3.org/1999/xhtml">
     <p>CHARGE:  </p>
  </body></notes>
      </species>
      <species boundaryCondition="false" id="M_odecoa_c">
<notes><body xmlns="http://www.w3.org/1999/xhtml">
     <p>CHARGE:  </p>
  </body></notes>
      </species>
      <species boundaryCondition="false" id="M_pmtcoa_c">
<notes><body xmlns="http://www.w3.org/1999/xhtml">
     <p>CHARGE:  </p>
  </body></notes>
      </species>
      <species boundaryCondition="false" id="M_stcoa_c">
<notes><body xmlns="http://www.w3.org/1999/xhtml">
     <p>CHARGE:  </p>
  </body></notes>
      </species>
      <species boundaryCondition="false" id="M_tdcoa_c">
<notes><body xmlns="http://www.w3.org/1999/xhtml">
     <p>CHARGE:  </p>
  </body></notes>
      </species>
      <species boundaryCondition="false" id="M_pa_SC_c">
<notes><body xmlns="http://www.w3.org/1999/xhtml">
     <p>CHARGE:  </p>
  </body></notes>
      </species>
      <species boundaryCondition="false" id="M_nadph_m">
<notes><body xmlns="http://www.w3.org/1999/xhtml">
     <p>CHARGE:  </p>
  </body></notes>
      </species>
      <species boundaryCondition="false" id="M_nadp_m">
<notes><body xmlns="http://www.w3.org/1999/xhtml">
     <p>CHARGE:  </p>
  </body></notes>
      </species>
      <species boundaryCondition="false" id="M_ala_L_c">
<notes><body xmlns="http://www.w3.org/1999/xhtml">
     <p>CHARGE:  </p>
  </body></notes>
      </species>
      <species boundaryCondition="false" id="M_glx_c">
<notes><body xmlns="http://www.w3.org/1999/xhtml">
     <p>CHARGE:  </p>
  </body></notes>
      </species>
      <species boundaryCondition="false" id="M_gly_c">
<notes><body xmlns="http://www.w3.org/1999/xhtml">
     <p>CHARGE:  </p>
  </body></notes>
      </species>
      <species boundaryCondition="false" id="M_hcys_L_c">
<notes><body xmlns="http://www.w3.org/1999/xhtml">
     <p>CHARGE:  </p>
  </body></notes>
      </species>
      <species boundaryCondition="false" id="M_air_c">
<notes><body xmlns="http://www.w3.org/1999/xhtml">
     <p>CHARGE:  </p>
  </body></notes>
      </species>
      <species boundaryCondition="false" id="M_4ahmmp_c">
<notes><body xmlns="http://www.w3.org/1999/xhtml">
     <p>CHARGE:  </p>
  </body></notes>
      </species>
      <species boundaryCondition="false" id="M_gcald_c">
<notes><body xmlns="http://www.w3.org/1999/xhtml">
     <p>CHARGE:  </p>
  </body></notes>
      </species>
      <species boundaryCondition="false" id="M_achms_c">
<notes><body xmlns="http://www.w3.org/1999/xhtml">
     <p>CHARGE:  </p>
  </body></notes>
      </species>
      <species boundaryCondition="false" id="M_ch4s_c">
<notes><body xmlns="http://www.w3.org/1999/xhtml">
     <p>CHARGE:  </p>
  </body></notes>
      </species>
      <species boundaryCondition="false" id="M_met_L_c">
<notes><body xmlns="http://www.w3.org/1999/xhtml">
     <p>CHARGE:  </p>
  </body></notes>
      </species>
      <species boundaryCondition="false" id="M_h2s_c">
<notes><body xmlns="http://www.w3.org/1999/xhtml">
     <p>CHARGE:  </p>
  </body></notes>
      </species>
      <species boundaryCondition="false" id="M_10fthf_c">
<notes><body xmlns="http://www.w3.org/1999/xhtml">
     <p>CHARGE:  </p>
  </body></notes>
      </species>
      <species boundaryCondition="false" id="M_fprica_c">
<notes><body xmlns="http://www.w3.org/1999/xhtml">
     <p>CHARGE:  </p>
  </body></notes>
      </species>
      <species boundaryCondition="false" id="M_thf_c">
<notes><body xmlns="http://www.w3.org/1999/xhtml">
     <p>CHARGE:  </p>
  </body></notes>
      </species>
      <species boundaryCondition="false" id="M_5aizc_c">
<notes><body xmlns="http://www.w3.org/1999/xhtml">
     <p>CHARGE:  </p>
  </body></notes>
      </species>
      <species boundaryCondition="false" id="M_lpam_m">
<notes><body xmlns="http://www.w3.org/1999/xhtml">
     <p>CHARGE:  </p>
  </body></notes>
      </species>
      <species boundaryCondition="false" id="M_sdhlam_m">
<notes><body xmlns="http://www.w3.org/1999/xhtml">
     <p>CHARGE:  </p>
  </body></notes>
      </species>
      <species boundaryCondition="false" id="M_dhlam_m">
<notes><body xmlns="http://www.w3.org/1999/xhtml">
     <p>CHARGE:  </p>
  </body></notes>
      </species>
      <species boundaryCondition="false" id="M_succoa_m">
<notes><body xmlns="http://www.w3.org/1999/xhtml">
     <p>CHARGE:  </p>
  </body></notes>
      </species>
      <species boundaryCondition="false" id="M_mal_L_c">
<notes><body xmlns="http://www.w3.org/1999/xhtml">
     <p>CHARGE:  </p>
  </body></notes>
      </species>
      <species boundaryCondition="false" id="M_akg_n">
<notes><body xmlns="http://www.w3.org/1999/xhtml">
     <p>CHARGE:  </p>
  </body></notes>
      </species>
      <species boundaryCondition="false" id="M_h_n">
<notes><body xmlns="http://www.w3.org/1999/xhtml">
     <p>CHARGE:  </p>
  </body></notes>
      </species>
      <species boundaryCondition="false" id="M_akg_x">
<notes><body xmlns="http://www.w3.org/1999/xhtml">
     <p>CHARGE:  </p>
  </body></notes>
      </species>
      <species boundaryCondition="false" id="M_ahdt_c">
<notes><body xmlns="http://www.w3.org/1999/xhtml">
     <p>CHARGE:  </p>
  </body></notes>
      </species>
      <species boundaryCondition="false" id="M_dhnpt_c">
<notes><body xmlns="http://www.w3.org/1999/xhtml">
     <p>CHARGE:  </p>
  </body></notes>
      </species>
      <species boundaryCondition="false" id="M_gly_m">
<notes><body xmlns="http://www.w3.org/1999/xhtml">
     <p>CHARGE:  </p>
  </body></notes>
      </species>
      <species boundaryCondition="false" id="M_ala_L_m">
<notes><body xmlns="http://www.w3.org/1999/xhtml">
     <p>CHARGE:  </p>
  </body></notes>
      </species>
      <species boundaryCondition="false" id="M_trnaala_c">
<notes><body xmlns="http://www.w3.org/1999/xhtml">
     <p>CHARGE:  </p>
  </body></notes>
      </species>
      <species boundaryCondition="false" id="M_alatrna_c">
<notes><body xmlns="http://www.w3.org/1999/xhtml">
     <p>CHARGE:  </p>
  </body></notes>
      </species>
      <species boundaryCondition="false" id="M_glyald_c">
<notes><body xmlns="http://www.w3.org/1999/xhtml">
     <p>CHARGE:  </p>
  </body></notes>
      </species>
      <species boundaryCondition="false" id="M_glyc_c">
<notes><body xmlns="http://www.w3.org/1999/xhtml">
     <p>CHARGE:  </p>
  </body></notes>
      </species>
      <species boundaryCondition="false" id="M_ibutoh_m">
<notes><body xmlns="http://www.w3.org/1999/xhtml">
     <p>CHARGE:  </p>
  </body></notes>
      </species>
      <species boundaryCondition="false" id="M_iamoh_m">
<notes><body xmlns="http://www.w3.org/1999/xhtml">
     <p>CHARGE:  </p>
  </body></notes>
      </species>
      <species boundaryCondition="false" id="M_pacald_c">
<notes><body xmlns="http://www.w3.org/1999/xhtml">
     <p>CHARGE:  </p>
  </body></notes>
      </species>
      <species boundaryCondition="false" id="M_pacald_m">
<notes><body xmlns="http://www.w3.org/1999/xhtml">
     <p>CHARGE:  </p>
  </body></notes>
      </species>
      <species boundaryCondition="false" id="M_id3acald_c">
<notes><body xmlns="http://www.w3.org/1999/xhtml">
     <p>CHARGE:  </p>
  </body></notes>
      </species>
      <species boundaryCondition="false" id="M_ind3eth_c">
<notes><body xmlns="http://www.w3.org/1999/xhtml">
     <p>CHARGE:  </p>
  </body></notes>
      </species>
      <species boundaryCondition="false" id="M_id3acald_m">
<notes><body xmlns="http://www.w3.org/1999/xhtml">
     <p>CHARGE:  </p>
  </body></notes>
      </species>
      <species boundaryCondition="false" id="M_ind3eth_m">
<notes><body xmlns="http://www.w3.org/1999/xhtml">
     <p>CHARGE:  </p>
  </body></notes>
      </species>
      <species boundaryCondition="false" id="M_etoh_m">
<notes><body xmlns="http://www.w3.org/1999/xhtml">
     <p>CHARGE:  </p>
  </body></notes>
      </species>
      <species boundaryCondition="false" id="M_pac_c">
<notes><body xmlns="http://www.w3.org/1999/xhtml">
     <p>CHARGE:  </p>
  </body></notes>
      </species>
      <species boundaryCondition="false" id="M_ind3ac_m">
<notes><body xmlns="http://www.w3.org/1999/xhtml">
     <p>CHARGE:  </p>
  </body></notes>
      </species>
      <species boundaryCondition="false" id="M_ind3ac_c">
<notes><body xmlns="http://www.w3.org/1999/xhtml">
     <p>CHARGE:  </p>
  </body></notes>
      </species>
      <species boundaryCondition="false" id="M_aproa_c">
<notes><body xmlns="http://www.w3.org/1999/xhtml">
     <p>CHARGE:  </p>
  </body></notes>
      </species>
      <species boundaryCondition="false" id="M_ala_B_c">
<notes><body xmlns="http://www.w3.org/1999/xhtml">
     <p>CHARGE:  </p>
  </body></notes>
      </species>
      <species boundaryCondition="false" id="M_alltt_c">
<notes><body xmlns="http://www.w3.org/1999/xhtml">
     <p>CHARGE:  </p>
  </body></notes>
      </species>
      <species boundaryCondition="false" id="M_urdglyc_c">
<notes><body xmlns="http://www.w3.org/1999/xhtml">
     <p>CHARGE:  </p>
  </body></notes>
      </species>
      <species boundaryCondition="false" id="M_urea_c">
<notes><body xmlns="http://www.w3.org/1999/xhtml">
     <p>CHARGE:  </p>
  </body></notes>
      </species>
      <species boundaryCondition="false" id="M_alltn_c">
<notes><body xmlns="http://www.w3.org/1999/xhtml">
     <p>CHARGE:  </p>
  </body></notes>
      </species>
      <species boundaryCondition="false" id="M_allphn_c">
<notes><body xmlns="http://www.w3.org/1999/xhtml">
     <p>CHARGE:  </p>
  </body></notes>
      </species>
      <species boundaryCondition="false" id="M_amob_c">
<notes><body xmlns="http://www.w3.org/1999/xhtml">
     <p>CHARGE:  </p>
  </body></notes>
      </species>
      <species boundaryCondition="false" id="M_dann_c">
<notes><body xmlns="http://www.w3.org/1999/xhtml">
     <p>CHARGE:  </p>
  </body></notes>
      </species>
      <species boundaryCondition="false" id="M_4gudbd_c">
<notes><body xmlns="http://www.w3.org/1999/xhtml">
     <p>CHARGE:  </p>
  </body></notes>
      </species>
      <species boundaryCondition="false" id="M_4gudbutn_c">
<notes><body xmlns="http://www.w3.org/1999/xhtml">
     <p>CHARGE:  </p>
  </body></notes>
      </species>
      <species boundaryCondition="false" id="M_pad_c">
<notes><body xmlns="http://www.w3.org/1999/xhtml">
     <p>CHARGE:  </p>
  </body></notes>
      </species>
      <species boundaryCondition="false" id="M_iad_c">
<notes><body xmlns="http://www.w3.org/1999/xhtml">
     <p>CHARGE:  </p>
  </body></notes>
      </species>
      <species boundaryCondition="false" id="M_r5p_c">
<notes><body xmlns="http://www.w3.org/1999/xhtml">
     <p>CHARGE:  </p>
  </body></notes>
      </species>
      <species boundaryCondition="false" id="M_amp_n">
<notes><body xmlns="http://www.w3.org/1999/xhtml">
     <p>CHARGE:  </p>
  </body></notes>
      </species>
      <species boundaryCondition="false" id="M_anth_c">
<notes><body xmlns="http://www.w3.org/1999/xhtml">
     <p>CHARGE:  </p>
  </body></notes>
      </species>
      <species boundaryCondition="false" id="M_pran_c">
<notes><body xmlns="http://www.w3.org/1999/xhtml">
     <p>CHARGE:  </p>
  </body></notes>
      </species>
      <species boundaryCondition="false" id="M_2aobut_c">
<notes><body xmlns="http://www.w3.org/1999/xhtml">
     <p>CHARGE:  </p>
  </body></notes>
      </species>
      <species boundaryCondition="false" id="M_ap4a_c">
<notes><body xmlns="http://www.w3.org/1999/xhtml">
     <p>CHARGE:  </p>
  </body></notes>
      </species>
      <species boundaryCondition="false" id="M_aprut_c">
<notes><body xmlns="http://www.w3.org/1999/xhtml">
     <p>CHARGE:  </p>
  </body></notes>
      </species>
      <species boundaryCondition="false" id="M_n4abutn_c">
<notes><body xmlns="http://www.w3.org/1999/xhtml">
     <p>CHARGE:  </p>
  </body></notes>
      </species>
      <species boundaryCondition="false" id="M_arab_D_c">
<notes><body xmlns="http://www.w3.org/1999/xhtml">
     <p>CHARGE:  </p>
  </body></notes>
      </species>
      <species boundaryCondition="false" id="M_arab_L_c">
<notes><body xmlns="http://www.w3.org/1999/xhtml">
     <p>CHARGE:  </p>
  </body></notes>
      </species>
      <species boundaryCondition="false" id="M_Dara14lac_c">
<notes><body xmlns="http://www.w3.org/1999/xhtml">
     <p>CHARGE:  </p>
  </body></notes>
      </species>
      <species boundaryCondition="false" id="M_ertascb_D_c">
<notes><body xmlns="http://www.w3.org/1999/xhtml">
     <p>CHARGE:  </p>
  </body></notes>
      </species>
      <species boundaryCondition="false" id="M_arg_L_c">
<notes><body xmlns="http://www.w3.org/1999/xhtml">
     <p>CHARGE:  </p>
  </body></notes>
      </species>
      <species boundaryCondition="false" id="M_orn_c">
<notes><body xmlns="http://www.w3.org/1999/xhtml">
     <p>CHARGE:  </p>
  </body></notes>
      </species>
      <species boundaryCondition="false" id="M_argsuc_c">
<notes><body xmlns="http://www.w3.org/1999/xhtml">
     <p>CHARGE:  </p>
  </body></notes>
      </species>
      <species boundaryCondition="false" id="M_citr_L_c">
<notes><body xmlns="http://www.w3.org/1999/xhtml">
     <p>CHARGE:  </p>
  </body></notes>
      </species>
      <species boundaryCondition="false" id="M_trnaarg_c">
<notes><body xmlns="http://www.w3.org/1999/xhtml">
     <p>CHARGE:  </p>
  </body></notes>
      </species>
      <species boundaryCondition="false" id="M_argtrna_c">
<notes><body xmlns="http://www.w3.org/1999/xhtml">
     <p>CHARGE:  </p>
  </body></notes>
      </species>
      <species boundaryCondition="false" id="M_arg_L_m">
<notes><body xmlns="http://www.w3.org/1999/xhtml">
     <p>CHARGE:  </p>
  </body></notes>
      </species>
      <species boundaryCondition="false" id="M_trnaarg_m">
<notes><body xmlns="http://www.w3.org/1999/xhtml">
     <p>CHARGE:  </p>
  </body></notes>
      </species>
      <species boundaryCondition="false" id="M_argtrna_m">
<notes><body xmlns="http://www.w3.org/1999/xhtml">
     <p>CHARGE:  </p>
  </body></notes>
      </species>
      <species boundaryCondition="false" id="M_h_v">
<notes><body xmlns="http://www.w3.org/1999/xhtml">
     <p>CHARGE:  </p>
  </body></notes>
      </species>
      <species boundaryCondition="false" id="M_arg_L_v">
<notes><body xmlns="http://www.w3.org/1999/xhtml">
     <p>CHARGE:  </p>
  </body></notes>
      </species>
      <species boundaryCondition="false" id="M_his_L_c">
<notes><body xmlns="http://www.w3.org/1999/xhtml">
     <p>CHARGE:  </p>
  </body></notes>
      </species>
      <species boundaryCondition="false" id="M_NPmehis_c">
<notes><body xmlns="http://www.w3.org/1999/xhtml">
     <p>CHARGE:  </p>
  </body></notes>
      </species>
      <species boundaryCondition="false" id="M_4pasp_c">
<notes><body xmlns="http://www.w3.org/1999/xhtml">
     <p>CHARGE:  </p>
  </body></notes>
      </species>
      <species boundaryCondition="false" id="M_aspsa_c">
<notes><body xmlns="http://www.w3.org/1999/xhtml">
     <p>CHARGE:  </p>
  </body></notes>
      </species>
      <species boundaryCondition="false" id="M_asn_L_c">
<notes><body xmlns="http://www.w3.org/1999/xhtml">
     <p>CHARGE:  </p>
  </body></notes>
      </species>
      <species boundaryCondition="false" id="M_trnaasn_c">
<notes><body xmlns="http://www.w3.org/1999/xhtml">
     <p>CHARGE:  </p>
  </body></notes>
      </species>
      <species boundaryCondition="false" id="M_asntrna_c">
<notes><body xmlns="http://www.w3.org/1999/xhtml">
     <p>CHARGE:  </p>
  </body></notes>
      </species>
      <species boundaryCondition="false" id="M_asn_L_m">
<notes><body xmlns="http://www.w3.org/1999/xhtml">
     <p>CHARGE:  </p>
  </body></notes>
      </species>
      <species boundaryCondition="false" id="M_trnaasn_m">
<notes><body xmlns="http://www.w3.org/1999/xhtml">
     <p>CHARGE:  </p>
  </body></notes>
      </species>
      <species boundaryCondition="false" id="M_asntrna_m">
<notes><body xmlns="http://www.w3.org/1999/xhtml">
     <p>CHARGE:  </p>
  </body></notes>
      </species>
      <species boundaryCondition="false" id="M_asn_L_v">
<notes><body xmlns="http://www.w3.org/1999/xhtml">
     <p>CHARGE:  </p>
  </body></notes>
      </species>
      <species boundaryCondition="false" id="M_cbp_c">
<notes><body xmlns="http://www.w3.org/1999/xhtml">
     <p>CHARGE:  </p>
  </body></notes>
      </species>
      <species boundaryCondition="false" id="M_cbasp_c">
<notes><body xmlns="http://www.w3.org/1999/xhtml">
     <p>CHARGE:  </p>
  </body></notes>
      </species>
      <species boundaryCondition="false" id="M_asp_L_m">
<notes><body xmlns="http://www.w3.org/1999/xhtml">
     <p>CHARGE:  </p>
  </body></notes>
      </species>
      <species boundaryCondition="false" id="M_glu_L_x">
<notes><body xmlns="http://www.w3.org/1999/xhtml">
     <p>CHARGE:  </p>
  </body></notes>
      </species>
      <species boundaryCondition="false" id="M_asp_L_x">
<notes><body xmlns="http://www.w3.org/1999/xhtml">
     <p>CHARGE:  </p>
  </body></notes>
      </species>
      <species boundaryCondition="false" id="M_fad_m">
<notes><body xmlns="http://www.w3.org/1999/xhtml">
     <p>CHARGE:  </p>
  </body></notes>
      </species>
      <species boundaryCondition="false" id="M_iasp_c">
<notes><body xmlns="http://www.w3.org/1999/xhtml">
     <p>CHARGE:  </p>
  </body></notes>
      </species>
      <species boundaryCondition="false" id="M_fadh2_m">
<notes><body xmlns="http://www.w3.org/1999/xhtml">
     <p>CHARGE:  </p>
  </body></notes>
      </species>
      <species boundaryCondition="false" id="M_oaa_c">
<notes><body xmlns="http://www.w3.org/1999/xhtml">
     <p>CHARGE:  </p>
  </body></notes>
      </species>
      <species boundaryCondition="false" id="M_oaa_m">
<notes><body xmlns="http://www.w3.org/1999/xhtml">
     <p>CHARGE:  </p>
  </body></notes>
      </species>
      <species boundaryCondition="false" id="M_oaa_x">
<notes><body xmlns="http://www.w3.org/1999/xhtml">
     <p>CHARGE:  </p>
  </body></notes>
      </species>
      <species boundaryCondition="false" id="M_trnaasp_c">
<notes><body xmlns="http://www.w3.org/1999/xhtml">
     <p>CHARGE:  </p>
  </body></notes>
      </species>
      <species boundaryCondition="false" id="M_asptrna_c">
<notes><body xmlns="http://www.w3.org/1999/xhtml">
     <p>CHARGE:  </p>
  </body></notes>
      </species>
      <species boundaryCondition="false" id="M_trnaasp_m">
<notes><body xmlns="http://www.w3.org/1999/xhtml">
     <p>CHARGE:  </p>
  </body></notes>
      </species>
      <species boundaryCondition="false" id="M_asptrna_m">
<notes><body xmlns="http://www.w3.org/1999/xhtml">
     <p>CHARGE:  </p>
  </body></notes>
      </species>
      <species boundaryCondition="false" id="M_asp_L_n">
<notes><body xmlns="http://www.w3.org/1999/xhtml">
     <p>CHARGE:  </p>
  </body></notes>
      </species>
      <species boundaryCondition="false" id="M_asp_L_v">
<notes><body xmlns="http://www.w3.org/1999/xhtml">
     <p>CHARGE:  </p>
  </body></notes>
      </species>
      <species boundaryCondition="false" id="M_athr_L_c">
<notes><body xmlns="http://www.w3.org/1999/xhtml">
     <p>CHARGE:  </p>
  </body></notes>
      </species>
      <species boundaryCondition="false" id="M_ap4g_c">
<notes><body xmlns="http://www.w3.org/1999/xhtml">
     <p>CHARGE:  </p>
  </body></notes>
      </species>
      <species boundaryCondition="false" id="M_gp4g_c">
<notes><body xmlns="http://www.w3.org/1999/xhtml">
     <p>CHARGE:  </p>
  </body></notes>
      </species>
      <species boundaryCondition="false" id="M_prbatp_c">
<notes><body xmlns="http://www.w3.org/1999/xhtml">
     <p>CHARGE:  </p>
  </body></notes>
      </species>
      <species boundaryCondition="false" id="M_adp_g">
<notes><body xmlns="http://www.w3.org/1999/xhtml">
     <p>CHARGE:  </p>
  </body></notes>
      </species>
      <species boundaryCondition="false" id="M_pi_g">
<notes><body xmlns="http://www.w3.org/1999/xhtml">
     <p>CHARGE:  </p>
  </body></notes>
      </species>
      <species boundaryCondition="false" id="M_atp_g">
<notes><body xmlns="http://www.w3.org/1999/xhtml">
     <p>CHARGE:  </p>
  </body></notes>
      </species>
      <species boundaryCondition="false" id="M_h_g">
<notes><body xmlns="http://www.w3.org/1999/xhtml">
     <p>CHARGE:  </p>
  </body></notes>
      </species>
      <species boundaryCondition="false" id="M_h2o_g">
<notes><body xmlns="http://www.w3.org/1999/xhtml">
     <p>CHARGE:  </p>
  </body></notes>
      </species>
      <species boundaryCondition="false" id="M_adp_v">
<notes><body xmlns="http://www.w3.org/1999/xhtml">
     <p>CHARGE:  </p>
  </body></notes>
      </species>
      <species boundaryCondition="false" id="M_pi_v">
<notes><body xmlns="http://www.w3.org/1999/xhtml">
     <p>CHARGE:  </p>
  </body></notes>
      </species>
      <species boundaryCondition="false" id="M_atp_v">
<notes><body xmlns="http://www.w3.org/1999/xhtml">
     <p>CHARGE:  </p>
  </body></notes>
      </species>
      <species boundaryCondition="false" id="M_h2o_v">
<notes><body xmlns="http://www.w3.org/1999/xhtml">
     <p>CHARGE:  </p>
  </body></notes>
      </species>
      <species boundaryCondition="false" id="M_adp_x">
<notes><body xmlns="http://www.w3.org/1999/xhtml">
     <p>CHARGE:  </p>
  </body></notes>
      </species>
      <species boundaryCondition="false" id="M_btn_c">
<notes><body xmlns="http://www.w3.org/1999/xhtml">
     <p>CHARGE:  </p>
  </body></notes>
      </species>
      <species boundaryCondition="false" id="M_btamp_c">
<notes><body xmlns="http://www.w3.org/1999/xhtml">
     <p>CHARGE:  </p>
  </body></notes>
      </species>
      <species boundaryCondition="false" id="M_pap_c">
<notes><body xmlns="http://www.w3.org/1999/xhtml">
     <p>CHARGE:  </p>
  </body></notes>
      </species>
      <species boundaryCondition="false" id="M_btd_RR_c">
<notes><body xmlns="http://www.w3.org/1999/xhtml">
     <p>CHARGE:  </p>
  </body></notes>
      </species>
      <species boundaryCondition="false" id="M_dtbt_c">
<notes><body xmlns="http://www.w3.org/1999/xhtml">
     <p>CHARGE:  </p>
  </body></notes>
      </species>
      <species boundaryCondition="false" id="s_c">
<notes><body xmlns="http://www.w3.org/1999/xhtml">
     <p>CHARGE:  </p>
  </body></notes>
      </species>
      <species boundaryCondition="false" id="M_44mctr_c">
<notes><body xmlns="http://www.w3.org/1999/xhtml">
     <p>CHARGE:  </p>
  </body></notes>
      </species>
      <species boundaryCondition="false" id="M_44mzym_c">
<notes><body xmlns="http://www.w3.org/1999/xhtml">
     <p>CHARGE:  </p>
  </body></notes>
      </species>
      <species boundaryCondition="false" id="M_ergtrol_c">
<notes><body xmlns="http://www.w3.org/1999/xhtml">
     <p>CHARGE:  </p>
  </body></notes>
      </species>
      <species boundaryCondition="false" id="M_ergtetrol_c">
<notes><body xmlns="http://www.w3.org/1999/xhtml">
     <p>CHARGE:  </p>
  </body></notes>
      </species>
      <species boundaryCondition="false" id="M_ergtetrol_r">
<notes><body xmlns="http://www.w3.org/1999/xhtml">
     <p>CHARGE:  </p>
  </body></notes>
      </species>
      <species boundaryCondition="false" id="M_h_r">
<notes><body xmlns="http://www.w3.org/1999/xhtml">
     <p>CHARGE:  </p>
  </body></notes>
      </species>
      <species boundaryCondition="false" id="M_nadph_r">
<notes><body xmlns="http://www.w3.org/1999/xhtml">
     <p>CHARGE:  </p>
  </body></notes>
      </species>
      <species boundaryCondition="false" id="M_ergst_r">
<notes><body xmlns="http://www.w3.org/1999/xhtml">
     <p>CHARGE:  </p>
  </body></notes>
      </species>
      <species boundaryCondition="false" id="M_nadp_r">
<notes><body xmlns="http://www.w3.org/1999/xhtml">
     <p>CHARGE:  </p>
  </body></notes>
      </species>
      <species boundaryCondition="false" id="M_4mzym_int1_c">
<notes><body xmlns="http://www.w3.org/1999/xhtml">
     <p>CHARGE:  </p>
  </body></notes>
      </species>
      <species boundaryCondition="false" id="M_4mzym_int2_c">
<notes><body xmlns="http://www.w3.org/1999/xhtml">
     <p>CHARGE:  </p>
  </body></notes>
      </species>
      <species boundaryCondition="false" id="M_zym_int1_c">
<notes><body xmlns="http://www.w3.org/1999/xhtml">
     <p>CHARGE:  </p>
  </body></notes>
      </species>
      <species boundaryCondition="false" id="M_zym_int2_c">
<notes><body xmlns="http://www.w3.org/1999/xhtml">
     <p>CHARGE:  </p>
  </body></notes>
      </species>
      <species boundaryCondition="false" id="M_4mzym_c">
<notes><body xmlns="http://www.w3.org/1999/xhtml">
     <p>CHARGE:  </p>
  </body></notes>
      </species>
      <species boundaryCondition="false" id="M_zymst_c">
<notes><body xmlns="http://www.w3.org/1999/xhtml">
     <p>CHARGE:  </p>
  </body></notes>
      </species>
      <species boundaryCondition="false" id="M_epist_c">
<notes><body xmlns="http://www.w3.org/1999/xhtml">
     <p>CHARGE:  </p>
  </body></notes>
      </species>
      <species boundaryCondition="false" id="M_fecost_c">
<notes><body xmlns="http://www.w3.org/1999/xhtml">
     <p>CHARGE:  </p>
  </body></notes>
      </species>
      <species boundaryCondition="false" id="M_h2o_x">
<notes><body xmlns="http://www.w3.org/1999/xhtml">
     <p>CHARGE:  </p>
  </body></notes>
      </species>
      <species boundaryCondition="false" id="M_cbasp_n">
<notes><body xmlns="http://www.w3.org/1999/xhtml">
     <p>CHARGE:  </p>
  </body></notes>
      </species>
      <species boundaryCondition="false" id="M_cbp_n">
<notes><body xmlns="http://www.w3.org/1999/xhtml">
     <p>CHARGE:  </p>
  </body></notes>
      </species>
      <species boundaryCondition="false" id="M_focytc_m">
<notes><body xmlns="http://www.w3.org/1999/xhtml">
     <p>CHARGE:  </p>
  </body></notes>
      </species>
      <species boundaryCondition="false" id="M_h2o2_m">
<notes><body xmlns="http://www.w3.org/1999/xhtml">
     <p>CHARGE:  </p>
  </body></notes>
      </species>
      <species boundaryCondition="false" id="M_ficytc_m">
<notes><body xmlns="http://www.w3.org/1999/xhtml">
     <p>CHARGE:  </p>
  </body></notes>
      </species>
      <species boundaryCondition="false" id="M_cdpdag_SC_m">
<notes><body xmlns="http://www.w3.org/1999/xhtml">
     <p>CHARGE:  </p>
  </body></notes>
      </species>
      <species boundaryCondition="false" id="M_glyc3p_m">
<notes><body xmlns="http://www.w3.org/1999/xhtml">
     <p>CHARGE:  </p>
  </body></notes>
      </species>
      <species boundaryCondition="false" id="M_cmp_m">
<notes><body xmlns="http://www.w3.org/1999/xhtml">
     <p>CHARGE:  </p>
  </body></notes>
      </species>
      <species boundaryCondition="false" id="M_pgp_SC_m">
<notes><body xmlns="http://www.w3.org/1999/xhtml">
     <p>CHARGE:  </p>
  </body></notes>
      </species>
      <species boundaryCondition="false" id="M_cdp_c">
<notes><body xmlns="http://www.w3.org/1999/xhtml">
     <p>CHARGE:  </p>
  </body></notes>
      </species>
      <species boundaryCondition="false" id="M_cdp_n">
<notes><body xmlns="http://www.w3.org/1999/xhtml">
     <p>CHARGE:  </p>
  </body></notes>
      </species>
      <species boundaryCondition="false" id="M_cer1_24_c">
<notes><body xmlns="http://www.w3.org/1999/xhtml">
     <p>CHARGE:  </p>
  </body></notes>
      </species>
      <species boundaryCondition="false" id="M_cer1_24_r">
<notes><body xmlns="http://www.w3.org/1999/xhtml">
     <p>CHARGE:  </p>
  </body></notes>
      </species>
      <species boundaryCondition="false" id="M_cer1_26_c">
<notes><body xmlns="http://www.w3.org/1999/xhtml">
     <p>CHARGE:  </p>
  </body></notes>
      </species>
      <species boundaryCondition="false" id="M_cer1_26_r">
<notes><body xmlns="http://www.w3.org/1999/xhtml">
     <p>CHARGE:  </p>
  </body></notes>
      </species>
      <species boundaryCondition="false" id="M_cer2_24_c">
<notes><body xmlns="http://www.w3.org/1999/xhtml">
     <p>CHARGE:  </p>
  </body></notes>
      </species>
      <species boundaryCondition="false" id="M_cer2_24_r">
<notes><body xmlns="http://www.w3.org/1999/xhtml">
     <p>CHARGE:  </p>
  </body></notes>
      </species>
      <species boundaryCondition="false" id="M_cer2_26_c">
<notes><body xmlns="http://www.w3.org/1999/xhtml">
     <p>CHARGE:  </p>
  </body></notes>
      </species>
      <species boundaryCondition="false" id="M_cer2_26_r">
<notes><body xmlns="http://www.w3.org/1999/xhtml">
     <p>CHARGE:  </p>
  </body></notes>
      </species>
      <species boundaryCondition="false" id="M_coa_r">
<notes><body xmlns="http://www.w3.org/1999/xhtml">
     <p>CHARGE:  </p>
  </body></notes>
      </species>
      <species boundaryCondition="false" id="M_sphgn_r">
<notes><body xmlns="http://www.w3.org/1999/xhtml">
     <p>CHARGE:  </p>
  </body></notes>
      </species>
      <species boundaryCondition="false" id="M_ttccoa_r">
<notes><body xmlns="http://www.w3.org/1999/xhtml">
     <p>CHARGE:  </p>
  </body></notes>
      </species>
      <species boundaryCondition="false" id="M_hexccoa_r">
<notes><body xmlns="http://www.w3.org/1999/xhtml">
     <p>CHARGE:  </p>
  </body></notes>
      </species>
      <species boundaryCondition="false" id="M_psphings_r">
<notes><body xmlns="http://www.w3.org/1999/xhtml">
     <p>CHARGE:  </p>
  </body></notes>
      </species>
      <species boundaryCondition="false" id="M_ttccoa_c">
<notes><body xmlns="http://www.w3.org/1999/xhtml">
     <p>CHARGE:  </p>
  </body></notes>
      </species>
      <species boundaryCondition="false" id="M_hexccoa_c">
<notes><body xmlns="http://www.w3.org/1999/xhtml">
     <p>CHARGE:  </p>
  </body></notes>
      </species>
      <species boundaryCondition="false" id="M_cer2__24_c">
<notes><body xmlns="http://www.w3.org/1999/xhtml">
     <p>CHARGE:  </p>
  </body></notes>
      </species>
      <species boundaryCondition="false" id="M_cer2__26_c">
<notes><body xmlns="http://www.w3.org/1999/xhtml">
     <p>CHARGE:  </p>
  </body></notes>
      </species>
      <species boundaryCondition="false" id="M_psphings_c">
<notes><body xmlns="http://www.w3.org/1999/xhtml">
     <p>CHARGE:  </p>
  </body></notes>
      </species>
      <species boundaryCondition="false" id="M_cer3_24_c">
<notes><body xmlns="http://www.w3.org/1999/xhtml">
     <p>CHARGE:  </p>
  </body></notes>
      </species>
      <species boundaryCondition="false" id="M_cer3_26_c">
<notes><body xmlns="http://www.w3.org/1999/xhtml">
     <p>CHARGE:  </p>
  </body></notes>
      </species>
      <species boundaryCondition="false" id="M_cholp_c">
<notes><body xmlns="http://www.w3.org/1999/xhtml">
     <p>CHARGE:  </p>
  </body></notes>
      </species>
      <species boundaryCondition="false" id="M_ctp_c">
<notes><body xmlns="http://www.w3.org/1999/xhtml">
     <p>CHARGE:  </p>
  </body></notes>
      </species>
      <species boundaryCondition="false" id="M_cdpchol_c">
<notes><body xmlns="http://www.w3.org/1999/xhtml">
     <p>CHARGE:  </p>
  </body></notes>
      </species>
      <species boundaryCondition="false" id="M_chol_c">
<notes><body xmlns="http://www.w3.org/1999/xhtml">
     <p>CHARGE:  </p>
  </body></notes>
      </species>
      <species boundaryCondition="false" id="M_pphn_c">
<notes><body xmlns="http://www.w3.org/1999/xhtml">
     <p>CHARGE:  </p>
  </body></notes>
      </species>
      <species boundaryCondition="false" id="M_3psme_c">
<notes><body xmlns="http://www.w3.org/1999/xhtml">
     <p>CHARGE:  </p>
  </body></notes>
      </species>
      <species boundaryCondition="false" id="M_chitin_c">
<notes><body xmlns="http://www.w3.org/1999/xhtml">
     <p>CHARGE:  </p>
  </body></notes>
      </species>
      <species boundaryCondition="false" id="M_chitos_c">
<notes><body xmlns="http://www.w3.org/1999/xhtml">
     <p>CHARGE:  </p>
  </body></notes>
      </species>
      <species boundaryCondition="false" id="M_udpacgal_c">
<notes><body xmlns="http://www.w3.org/1999/xhtml">
     <p>CHARGE:  </p>
  </body></notes>
      </species>
      <species boundaryCondition="false" id="M_mal_L_m">
<notes><body xmlns="http://www.w3.org/1999/xhtml">
     <p>CHARGE:  </p>
  </body></notes>
      </species>
      <species boundaryCondition="false" id="M_cit_x">
<notes><body xmlns="http://www.w3.org/1999/xhtml">
     <p>CHARGE:  </p>
  </body></notes>
      </species>
      <species boundaryCondition="false" id="M_mal_L_x">
<notes><body xmlns="http://www.w3.org/1999/xhtml">
     <p>CHARGE:  </p>
  </body></notes>
      </species>
      <species boundaryCondition="false" id="M_pep_m">
<notes><body xmlns="http://www.w3.org/1999/xhtml">
     <p>CHARGE:  </p>
  </body></notes>
      </species>
      <species boundaryCondition="false" id="M_pep_c">
<notes><body xmlns="http://www.w3.org/1999/xhtml">
     <p>CHARGE:  </p>
  </body></notes>
      </species>
      <species boundaryCondition="false" id="M_icit_x">
<notes><body xmlns="http://www.w3.org/1999/xhtml">
     <p>CHARGE:  </p>
  </body></notes>
      </species>
      <species boundaryCondition="false" id="M_pg_SC_m">
<notes><body xmlns="http://www.w3.org/1999/xhtml">
     <p>CHARGE:  </p>
  </body></notes>
      </species>
      <species boundaryCondition="false" id="M_clpn_SC_m">
<notes><body xmlns="http://www.w3.org/1999/xhtml">
     <p>CHARGE:  </p>
  </body></notes>
      </species>
      <species boundaryCondition="false" id="M_cmp_c">
<notes><body xmlns="http://www.w3.org/1999/xhtml">
     <p>CHARGE:  </p>
  </body></notes>
      </species>
      <species boundaryCondition="false" id="M_csn_c">
<notes><body xmlns="http://www.w3.org/1999/xhtml">
     <p>CHARGE:  </p>
  </body></notes>
      </species>
      <species boundaryCondition="false" id="M_co2_g">
<notes><body xmlns="http://www.w3.org/1999/xhtml">
     <p>CHARGE:  </p>
  </body></notes>
      </species>
      <species boundaryCondition="false" id="M_co2_n">
<notes><body xmlns="http://www.w3.org/1999/xhtml">
     <p>CHARGE:  </p>
  </body></notes>
      </species>
      <species boundaryCondition="false" id="M_co2_x">
<notes><body xmlns="http://www.w3.org/1999/xhtml">
     <p>CHARGE:  </p>
  </body></notes>
      </species>
      <species boundaryCondition="false" id="M_co2_v">
<notes><body xmlns="http://www.w3.org/1999/xhtml">
     <p>CHARGE:  </p>
  </body></notes>
      </species>
      <species boundaryCondition="false" id="M_pan4p_x">
<notes><body xmlns="http://www.w3.org/1999/xhtml">
     <p>CHARGE:  </p>
  </body></notes>
      </species>
      <species boundaryCondition="false" id="M_pap_x">
<notes><body xmlns="http://www.w3.org/1999/xhtml">
     <p>CHARGE:  </p>
  </body></notes>
      </species>
      <species boundaryCondition="false" id="M_coa_n">
<notes><body xmlns="http://www.w3.org/1999/xhtml">
     <p>CHARGE:  </p>
  </body></notes>
      </species>
      <species boundaryCondition="false" id="M_T4hcinnm_m">
<notes><body xmlns="http://www.w3.org/1999/xhtml">
     <p>CHARGE:  </p>
  </body></notes>
      </species>
      <species boundaryCondition="false" id="M_cpppg3_c">
<notes><body xmlns="http://www.w3.org/1999/xhtml">
     <p>CHARGE:  </p>
  </body></notes>
      </species>
      <species boundaryCondition="false" id="M_pppg9_c">
<notes><body xmlns="http://www.w3.org/1999/xhtml">
     <p>CHARGE:  </p>
  </body></notes>
      </species>
      <species boundaryCondition="false" id="M_crn_m">
<notes><body xmlns="http://www.w3.org/1999/xhtml">
     <p>CHARGE:  </p>
  </body></notes>
      </species>
      <species boundaryCondition="false" id="M_crn_c">
<notes><body xmlns="http://www.w3.org/1999/xhtml">
     <p>CHARGE:  </p>
  </body></notes>
      </species>
      <species boundaryCondition="false" id="M_crn_x">
<notes><body xmlns="http://www.w3.org/1999/xhtml">
     <p>CHARGE:  </p>
  </body></notes>
      </species>
      <species boundaryCondition="false" id="M_ura_c">
<notes><body xmlns="http://www.w3.org/1999/xhtml">
     <p>CHARGE:  </p>
  </body></notes>
      </species>
      <species boundaryCondition="false" id="M_utp_c">
<notes><body xmlns="http://www.w3.org/1999/xhtml">
     <p>CHARGE:  </p>
  </body></notes>
      </species>
      <species boundaryCondition="false" id="M_ctp_m">
<notes><body xmlns="http://www.w3.org/1999/xhtml">
     <p>CHARGE:  </p>
  </body></notes>
      </species>
      <species boundaryCondition="false" id="M_q6h2_m">
<notes><body xmlns="http://www.w3.org/1999/xhtml">
     <p>CHARGE:  </p>
  </body></notes>
      </species>
      <species boundaryCondition="false" id="M_acser_c">
<notes><body xmlns="http://www.w3.org/1999/xhtml">
     <p>CHARGE:  </p>
  </body></notes>
      </species>
      <species boundaryCondition="false" id="M_cys_L_c">
<notes><body xmlns="http://www.w3.org/1999/xhtml">
     <p>CHARGE:  </p>
  </body></notes>
      </species>
      <species boundaryCondition="false" id="M_cyst_L_c">
<notes><body xmlns="http://www.w3.org/1999/xhtml">
     <p>CHARGE:  </p>
  </body></notes>
      </species>
      <species boundaryCondition="false" id="M_cyst_L_x">
<notes><body xmlns="http://www.w3.org/1999/xhtml">
     <p>CHARGE:  </p>
  </body></notes>
      </species>
      <species boundaryCondition="false" id="M_hcys_L_x">
<notes><body xmlns="http://www.w3.org/1999/xhtml">
     <p>CHARGE:  </p>
  </body></notes>
      </species>
      <species boundaryCondition="false" id="M_nh4_x">
<notes><body xmlns="http://www.w3.org/1999/xhtml">
     <p>CHARGE:  </p>
  </body></notes>
      </species>
      <species boundaryCondition="false" id="M_pyr_x">
<notes><body xmlns="http://www.w3.org/1999/xhtml">
     <p>CHARGE:  </p>
  </body></notes>
      </species>
      <species boundaryCondition="false" id="M_trnacys_c">
<notes><body xmlns="http://www.w3.org/1999/xhtml">
     <p>CHARGE:  </p>
  </body></notes>
      </species>
      <species boundaryCondition="false" id="M_cystrna_c">
<notes><body xmlns="http://www.w3.org/1999/xhtml">
     <p>CHARGE:  </p>
  </body></notes>
      </species>
      <species boundaryCondition="false" id="M_ser_L_c">
<notes><body xmlns="http://www.w3.org/1999/xhtml">
     <p>CHARGE:  </p>
  </body></notes>
      </species>
      <species boundaryCondition="false" id="M_cytd_c">
<notes><body xmlns="http://www.w3.org/1999/xhtml">
     <p>CHARGE:  </p>
  </body></notes>
      </species>
      <species boundaryCondition="false" id="M_uri_c">
<notes><body xmlns="http://www.w3.org/1999/xhtml">
     <p>CHARGE:  </p>
  </body></notes>
      </species>
      <species boundaryCondition="false" id="M_dcmp_c">
<notes><body xmlns="http://www.w3.org/1999/xhtml">
     <p>CHARGE:  </p>
  </body></notes>
      </species>
      <species boundaryCondition="false" id="M_dcdp_c">
<notes><body xmlns="http://www.w3.org/1999/xhtml">
     <p>CHARGE:  </p>
  </body></notes>
      </species>
      <species boundaryCondition="false" id="M_lac_D_c">
<notes><body xmlns="http://www.w3.org/1999/xhtml">
     <p>CHARGE:  </p>
  </body></notes>
      </species>
      <species boundaryCondition="false" id="M_lac_D_m">
<notes><body xmlns="http://www.w3.org/1999/xhtml">
     <p>CHARGE:  </p>
  </body></notes>
      </species>
      <species boundaryCondition="false" id="M_dad_2_c">
<notes><body xmlns="http://www.w3.org/1999/xhtml">
     <p>CHARGE:  </p>
  </body></notes>
      </species>
      <species boundaryCondition="false" id="M_din_c">
<notes><body xmlns="http://www.w3.org/1999/xhtml">
     <p>CHARGE:  </p>
  </body></notes>
      </species>
      <species boundaryCondition="false" id="M_damp_c">
<notes><body xmlns="http://www.w3.org/1999/xhtml">
     <p>CHARGE:  </p>
  </body></notes>
      </species>
      <species boundaryCondition="false" id="M_dadp_c">
<notes><body xmlns="http://www.w3.org/1999/xhtml">
     <p>CHARGE:  </p>
  </body></notes>
      </species>
      <species boundaryCondition="false" id="M_dadp_n">
<notes><body xmlns="http://www.w3.org/1999/xhtml">
     <p>CHARGE:  </p>
  </body></notes>
      </species>
      <species boundaryCondition="false" id="M_12dgr_SC_c">
<notes><body xmlns="http://www.w3.org/1999/xhtml">
     <p>CHARGE:  </p>
  </body></notes>
      </species>
      <species boundaryCondition="false" id="M_pc_SC_c">
<notes><body xmlns="http://www.w3.org/1999/xhtml">
     <p>CHARGE:  </p>
  </body></notes>
      </species>
      <species boundaryCondition="false" id="M_cdpdag_SC_c">
<notes><body xmlns="http://www.w3.org/1999/xhtml">
     <p>CHARGE:  </p>
  </body></notes>
      </species>
      <species boundaryCondition="false" id="M_pa_SC_m">
<notes><body xmlns="http://www.w3.org/1999/xhtml">
     <p>CHARGE:  </p>
  </body></notes>
      </species>
      <species boundaryCondition="false" id="M_ru5p_D_c">
<notes><body xmlns="http://www.w3.org/1999/xhtml">
     <p>CHARGE:  </p>
  </body></notes>
      </species>
      <species boundaryCondition="false" id="M_db4p_c">
<notes><body xmlns="http://www.w3.org/1999/xhtml">
     <p>CHARGE:  </p>
  </body></notes>
      </species>
      <species boundaryCondition="false" id="M_for_c">
<notes><body xmlns="http://www.w3.org/1999/xhtml">
     <p>CHARGE:  </p>
  </body></notes>
      </species>
      <species boundaryCondition="false" id="M_dcdp_n">
<notes><body xmlns="http://www.w3.org/1999/xhtml">
     <p>CHARGE:  </p>
  </body></notes>
      </species>
      <species boundaryCondition="false" id="M_dump_c">
<notes><body xmlns="http://www.w3.org/1999/xhtml">
     <p>CHARGE:  </p>
  </body></notes>
      </species>
      <species boundaryCondition="false" id="M_dctp_c">
<notes><body xmlns="http://www.w3.org/1999/xhtml">
     <p>CHARGE:  </p>
  </body></notes>
      </species>
      <species boundaryCondition="false" id="M_dutp_c">
<notes><body xmlns="http://www.w3.org/1999/xhtml">
     <p>CHARGE:  </p>
  </body></notes>
      </species>
      <species boundaryCondition="false" id="M_dcyt_c">
<notes><body xmlns="http://www.w3.org/1999/xhtml">
     <p>CHARGE:  </p>
  </body></notes>
      </species>
      <species boundaryCondition="false" id="M_duri_c">
<notes><body xmlns="http://www.w3.org/1999/xhtml">
     <p>CHARGE:  </p>
  </body></notes>
      </species>
      <species boundaryCondition="false" id="M_e4p_c">
<notes><body xmlns="http://www.w3.org/1999/xhtml">
     <p>CHARGE:  </p>
  </body></notes>
      </species>
      <species boundaryCondition="false" id="M_e4p_m">
<notes><body xmlns="http://www.w3.org/1999/xhtml">
     <p>CHARGE:  </p>
  </body></notes>
      </species>
      <species boundaryCondition="false" id="M_tdecoa_c">
<notes><body xmlns="http://www.w3.org/1999/xhtml">
     <p>CHARGE:  </p>
  </body></notes>
      </species>
      <species boundaryCondition="false" id="M_dgdp_c">
<notes><body xmlns="http://www.w3.org/1999/xhtml">
     <p>CHARGE:  </p>
  </body></notes>
      </species>
      <species boundaryCondition="false" id="M_dgdp_n">
<notes><body xmlns="http://www.w3.org/1999/xhtml">
     <p>CHARGE:  </p>
  </body></notes>
      </species>
      <species boundaryCondition="false" id="M_6dg_c">
<notes><body xmlns="http://www.w3.org/1999/xhtml">
     <p>CHARGE:  </p>
  </body></notes>
      </species>
      <species boundaryCondition="false" id="M_gal_c">
<notes><body xmlns="http://www.w3.org/1999/xhtml">
     <p>CHARGE:  </p>
  </body></notes>
      </species>
      <species boundaryCondition="false" id="M_dgmp_c">
<notes><body xmlns="http://www.w3.org/1999/xhtml">
     <p>CHARGE:  </p>
  </body></notes>
      </species>
      <species boundaryCondition="false" id="M_dgsn_c">
<notes><body xmlns="http://www.w3.org/1999/xhtml">
     <p>CHARGE:  </p>
  </body></notes>
      </species>
      <species boundaryCondition="false" id="M_23dhmb_m">
<notes><body xmlns="http://www.w3.org/1999/xhtml">
     <p>CHARGE:  </p>
  </body></notes>
      </species>
      <species boundaryCondition="false" id="M_23dhmp_m">
<notes><body xmlns="http://www.w3.org/1999/xhtml">
     <p>CHARGE:  </p>
  </body></notes>
      </species>
      <species boundaryCondition="false" id="M_dha_c">
<notes><body xmlns="http://www.w3.org/1999/xhtml">
     <p>CHARGE:  </p>
  </body></notes>
      </species>
      <species boundaryCondition="false" id="M_dhap_c">
<notes><body xmlns="http://www.w3.org/1999/xhtml">
     <p>CHARGE:  </p>
  </body></notes>
      </species>
      <species boundaryCondition="false" id="M_dhap_m">
<notes><body xmlns="http://www.w3.org/1999/xhtml">
     <p>CHARGE:  </p>
  </body></notes>
      </species>
      <species boundaryCondition="false" id="M_dhf_c">
<notes><body xmlns="http://www.w3.org/1999/xhtml">
     <p>CHARGE:  </p>
  </body></notes>
      </species>
      <species boundaryCondition="false" id="M_dhf_m">
<notes><body xmlns="http://www.w3.org/1999/xhtml">
     <p>CHARGE:  </p>
  </body></notes>
      </species>
      <species boundaryCondition="false" id="M_thf_m">
<notes><body xmlns="http://www.w3.org/1999/xhtml">
     <p>CHARGE:  </p>
  </body></notes>
      </species>
      <species boundaryCondition="false" id="M_dhpt_c">
<notes><body xmlns="http://www.w3.org/1999/xhtml">
     <p>CHARGE:  </p>
  </body></notes>
      </species>
      <species boundaryCondition="false" id="M_dhnpt_m">
<notes><body xmlns="http://www.w3.org/1999/xhtml">
     <p>CHARGE:  </p>
  </body></notes>
      </species>
      <species boundaryCondition="false" id="M_2ahhmp_m">
<notes><body xmlns="http://www.w3.org/1999/xhtml">
     <p>CHARGE:  </p>
  </body></notes>
      </species>
      <species boundaryCondition="false" id="M_gcald_m">
<notes><body xmlns="http://www.w3.org/1999/xhtml">
     <p>CHARGE:  </p>
  </body></notes>
      </species>
      <species boundaryCondition="false" id="M_dhor_S_c">
<notes><body xmlns="http://www.w3.org/1999/xhtml">
     <p>CHARGE:  </p>
  </body></notes>
      </species>
      <species boundaryCondition="false" id="M_orot_c">
<notes><body xmlns="http://www.w3.org/1999/xhtml">
     <p>CHARGE:  </p>
  </body></notes>
      </species>
      <species boundaryCondition="false" id="M_succ_c">
<notes><body xmlns="http://www.w3.org/1999/xhtml">
     <p>CHARGE:  </p>
  </body></notes>
      </species>
      <species boundaryCondition="false" id="M_dhpt_m">
<notes><body xmlns="http://www.w3.org/1999/xhtml">
     <p>CHARGE:  </p>
  </body></notes>
      </species>
      <species boundaryCondition="false" id="M_3dhq_c">
<notes><body xmlns="http://www.w3.org/1999/xhtml">
     <p>CHARGE:  </p>
  </body></notes>
      </species>
      <species boundaryCondition="false" id="M_3dhsk_c">
<notes><body xmlns="http://www.w3.org/1999/xhtml">
     <p>CHARGE:  </p>
  </body></notes>
      </species>
      <species boundaryCondition="false" id="M_sprm_c">
<notes><body xmlns="http://www.w3.org/1999/xhtml">
     <p>CHARGE:  </p>
  </body></notes>
      </species>
      <species boundaryCondition="false" id="M_N1sprm_c">
<notes><body xmlns="http://www.w3.org/1999/xhtml">
     <p>CHARGE:  </p>
  </body></notes>
      </species>
      <species boundaryCondition="false" id="M_caphis_c">
<notes><body xmlns="http://www.w3.org/1999/xhtml">
     <p>CHARGE:  </p>
  </body></notes>
      </species>
      <species boundaryCondition="false" id="M_cmaphis_c">
<notes><body xmlns="http://www.w3.org/1999/xhtml">
     <p>CHARGE:  </p>
  </body></notes>
      </species>
      <species boundaryCondition="false" id="M_dkmpp_c">
<notes><body xmlns="http://www.w3.org/1999/xhtml">
     <p>CHARGE:  </p>
  </body></notes>
      </species>
      <species boundaryCondition="false" id="M_2kmb_c">
<notes><body xmlns="http://www.w3.org/1999/xhtml">
     <p>CHARGE:  </p>
  </body></notes>
      </species>
      <species boundaryCondition="false" id="M_dmpp_c">
<notes><body xmlns="http://www.w3.org/1999/xhtml">
     <p>CHARGE:  </p>
  </body></notes>
      </species>
      <species boundaryCondition="false" id="M_ipdp_c">
<notes><body xmlns="http://www.w3.org/1999/xhtml">
     <p>CHARGE:  </p>
  </body></notes>
      </species>
      <species boundaryCondition="false" id="M_grdp_c">
<notes><body xmlns="http://www.w3.org/1999/xhtml">
     <p>CHARGE:  </p>
  </body></notes>
      </species>
      <species boundaryCondition="false" id="M_dhpmp_c">
<notes><body xmlns="http://www.w3.org/1999/xhtml">
     <p>CHARGE:  </p>
  </body></notes>
      </species>
      <species boundaryCondition="false" id="M_dolichol_c">
<notes><body xmlns="http://www.w3.org/1999/xhtml">
     <p>CHARGE:  </p>
  </body></notes>
      </species>
      <species boundaryCondition="false" id="M_dolp_c">
<notes><body xmlns="http://www.w3.org/1999/xhtml">
     <p>CHARGE:  </p>
  </body></notes>
      </species>
      <species boundaryCondition="false" id="M_dolmanp_r">
<notes><body xmlns="http://www.w3.org/1999/xhtml">
     <p>CHARGE:  </p>
  </body></notes>
      </species>
      <species boundaryCondition="false" id="M_dolp_r">
<notes><body xmlns="http://www.w3.org/1999/xhtml">
     <p>CHARGE:  </p>
  </body></notes>
      </species>
      <species boundaryCondition="false" id="M_mannan_r">
<notes><body xmlns="http://www.w3.org/1999/xhtml">
     <p>CHARGE:  </p>
  </body></notes>
      </species>
      <species boundaryCondition="false" id="M_gdpmann_c">
<notes><body xmlns="http://www.w3.org/1999/xhtml">
     <p>CHARGE:  </p>
  </body></notes>
      </species>
      <species boundaryCondition="false" id="M_dpcoa_c">
<notes><body xmlns="http://www.w3.org/1999/xhtml">
     <p>CHARGE:  </p>
  </body></notes>
      </species>
      <species boundaryCondition="false" id="M_dpcoa_m">
<notes><body xmlns="http://www.w3.org/1999/xhtml">
     <p>CHARGE:  </p>
  </body></notes>
      </species>
      <species boundaryCondition="false" id="M_13dpg_c">
<notes><body xmlns="http://www.w3.org/1999/xhtml">
     <p>CHARGE:  </p>
  </body></notes>
      </species>
      <species boundaryCondition="false" id="M_23dpg_c">
<notes><body xmlns="http://www.w3.org/1999/xhtml">
     <p>CHARGE:  </p>
  </body></notes>
      </species>
      <species boundaryCondition="false" id="M_5dpmev_c">
<notes><body xmlns="http://www.w3.org/1999/xhtml">
     <p>CHARGE:  </p>
  </body></notes>
      </species>
      <species boundaryCondition="false" id="M_pant_R_c">
<notes><body xmlns="http://www.w3.org/1999/xhtml">
     <p>CHARGE:  </p>
  </body></notes>
      </species>
      <species boundaryCondition="false" id="M_pant_R_m">
<notes><body xmlns="http://www.w3.org/1999/xhtml">
     <p>CHARGE:  </p>
  </body></notes>
      </species>
      <species boundaryCondition="false" id="M_drib_c">
<notes><body xmlns="http://www.w3.org/1999/xhtml">
     <p>CHARGE:  </p>
  </body></notes>
      </species>
      <species boundaryCondition="false" id="M_2dr5p_c">
<notes><body xmlns="http://www.w3.org/1999/xhtml">
     <p>CHARGE:  </p>
  </body></notes>
      </species>
      <species boundaryCondition="false" id="M_25dhpp_c">
<notes><body xmlns="http://www.w3.org/1999/xhtml">
     <p>CHARGE:  </p>
  </body></notes>
      </species>
      <species boundaryCondition="false" id="M_25dthpp_c">
<notes><body xmlns="http://www.w3.org/1999/xhtml">
     <p>CHARGE:  </p>
  </body></notes>
      </species>
      <species boundaryCondition="false" id="M_5aprbu_c">
<notes><body xmlns="http://www.w3.org/1999/xhtml">
     <p>CHARGE:  </p>
  </body></notes>
      </species>
      <species boundaryCondition="false" id="M_dtmp_c">
<notes><body xmlns="http://www.w3.org/1999/xhtml">
     <p>CHARGE:  </p>
  </body></notes>
      </species>
      <species boundaryCondition="false" id="M_dtdp_c">
<notes><body xmlns="http://www.w3.org/1999/xhtml">
     <p>CHARGE:  </p>
  </body></notes>
      </species>
      <species boundaryCondition="false" id="M_dttp_c">
<notes><body xmlns="http://www.w3.org/1999/xhtml">
     <p>CHARGE:  </p>
  </body></notes>
      </species>
      <species boundaryCondition="false" id="M_dump_n">
<notes><body xmlns="http://www.w3.org/1999/xhtml">
     <p>CHARGE:  </p>
  </body></notes>
      </species>
      <species boundaryCondition="false" id="M_2dr1p_c">
<notes><body xmlns="http://www.w3.org/1999/xhtml">
     <p>CHARGE:  </p>
  </body></notes>
      </species>
      <species boundaryCondition="false" id="M_spmd_c">
<notes><body xmlns="http://www.w3.org/1999/xhtml">
     <p>CHARGE:  </p>
  </body></notes>
      </species>
      <species boundaryCondition="false" id="M_13dampp_c">
<notes><body xmlns="http://www.w3.org/1999/xhtml">
     <p>CHARGE:  </p>
  </body></notes>
      </species>
      <species boundaryCondition="false" id="M_e4hglu_c">
<notes><body xmlns="http://www.w3.org/1999/xhtml">
     <p>CHARGE:  </p>
  </body></notes>
      </species>
      <species boundaryCondition="false" id="M_e4hglu_x">
<notes><body xmlns="http://www.w3.org/1999/xhtml">
     <p>CHARGE:  </p>
  </body></notes>
      </species>
      <species boundaryCondition="false" id="M_3hxccoa_x">
<notes><body xmlns="http://www.w3.org/1999/xhtml">
     <p>CHARGE:  </p>
  </body></notes>
      </species>
      <species boundaryCondition="false" id="M_3hdcoa_x">
<notes><body xmlns="http://www.w3.org/1999/xhtml">
     <p>CHARGE:  </p>
  </body></notes>
      </species>
      <species boundaryCondition="false" id="M_3hddcoa_x">
<notes><body xmlns="http://www.w3.org/1999/xhtml">
     <p>CHARGE:  </p>
  </body></notes>
      </species>
      <species boundaryCondition="false" id="M_3htdcoa_x">
<notes><body xmlns="http://www.w3.org/1999/xhtml">
     <p>CHARGE:  </p>
  </body></notes>
      </species>
      <species boundaryCondition="false" id="M_3hhdcoa_x">
<notes><body xmlns="http://www.w3.org/1999/xhtml">
     <p>CHARGE:  </p>
  </body></notes>
      </species>
      <species boundaryCondition="false" id="M_3hodcoa_x">
<notes><body xmlns="http://www.w3.org/1999/xhtml">
     <p>CHARGE:  </p>
  </body></notes>
      </species>
      <species boundaryCondition="false" id="M_2pg_c">
<notes><body xmlns="http://www.w3.org/1999/xhtml">
     <p>CHARGE:  </p>
  </body></notes>
      </species>
      <species boundaryCondition="false" id="M_epistest_SC_c">
<notes><body xmlns="http://www.w3.org/1999/xhtml">
     <p>CHARGE:  </p>
  </body></notes>
      </species>
      <species boundaryCondition="false" id="M_hdca_c">
<notes><body xmlns="http://www.w3.org/1999/xhtml">
     <p>CHARGE:  </p>
  </body></notes>
      </species>
      <species boundaryCondition="false" id="M_hdcea_c">
<notes><body xmlns="http://www.w3.org/1999/xhtml">
     <p>CHARGE:  </p>
  </body></notes>
      </species>
      <species boundaryCondition="false" id="M_hexc_c">
<notes><body xmlns="http://www.w3.org/1999/xhtml">
     <p>CHARGE:  </p>
  </body></notes>
      </species>
      <species boundaryCondition="false" id="M_ocdca_c">
<notes><body xmlns="http://www.w3.org/1999/xhtml">
     <p>CHARGE:  </p>
  </body></notes>
      </species>
      <species boundaryCondition="false" id="M_ocdcea_c">
<notes><body xmlns="http://www.w3.org/1999/xhtml">
     <p>CHARGE:  </p>
  </body></notes>
      </species>
      <species boundaryCondition="false" id="M_ttdca_c">
<notes><body xmlns="http://www.w3.org/1999/xhtml">
     <p>CHARGE:  </p>
  </body></notes>
      </species>
      <species boundaryCondition="false" id="M_epm_c">
<notes><body xmlns="http://www.w3.org/1999/xhtml">
     <p>CHARGE:  </p>
  </body></notes>
      </species>
      <species boundaryCondition="false" id="M_man_c">
<notes><body xmlns="http://www.w3.org/1999/xhtml">
     <p>CHARGE:  </p>
  </body></notes>
      </species>
      <species boundaryCondition="false" id="M_ergst_c">
<notes><body xmlns="http://www.w3.org/1999/xhtml">
     <p>CHARGE:  </p>
  </body></notes>
      </species>
      <species boundaryCondition="false" id="M_ergstest_SC_c">
<notes><body xmlns="http://www.w3.org/1999/xhtml">
     <p>CHARGE:  </p>
  </body></notes>
      </species>
      <species boundaryCondition="false" id="M_ergst3glc_c">
<notes><body xmlns="http://www.w3.org/1999/xhtml">
     <p>CHARGE:  </p>
  </body></notes>
      </species>
      <species boundaryCondition="false" id="M_etha_c">
<notes><body xmlns="http://www.w3.org/1999/xhtml">
     <p>CHARGE:  </p>
  </body></notes>
      </species>
      <species boundaryCondition="false" id="M_ethamp_c">
<notes><body xmlns="http://www.w3.org/1999/xhtml">
     <p>CHARGE:  </p>
  </body></notes>
      </species>
      <species boundaryCondition="false" id="M_cdpea_c">
<notes><body xmlns="http://www.w3.org/1999/xhtml">
     <p>CHARGE:  </p>
  </body></notes>
      </species>
      <species boundaryCondition="false" id="M_pe_SC_c">
<notes><body xmlns="http://www.w3.org/1999/xhtml">
     <p>CHARGE:  </p>
  </body></notes>
      </species>
      <species boundaryCondition="false" id="M_dca_c">
<notes><body xmlns="http://www.w3.org/1999/xhtml">
     <p>CHARGE:  </p>
  </body></notes>
      </species>
      <species boundaryCondition="false" id="M_dca_x">
<notes><body xmlns="http://www.w3.org/1999/xhtml">
     <p>CHARGE:  </p>
  </body></notes>
      </species>
      <species boundaryCondition="false" id="M_ddcaACP_c">
<notes><body xmlns="http://www.w3.org/1999/xhtml">
     <p>CHARGE:  </p>
  </body></notes>
      </species>
      <species boundaryCondition="false" id="M_ddca_c">
<notes><body xmlns="http://www.w3.org/1999/xhtml">
     <p>CHARGE:  </p>
  </body></notes>
      </species>
      <species boundaryCondition="false" id="M_ddcaACP_m">
<notes><body xmlns="http://www.w3.org/1999/xhtml">
     <p>CHARGE:  </p>
  </body></notes>
      </species>
      <species boundaryCondition="false" id="M_ddca_x">
<notes><body xmlns="http://www.w3.org/1999/xhtml">
     <p>CHARGE:  </p>
  </body></notes>
      </species>
      <species boundaryCondition="false" id="M_myrsACP_c">
<notes><body xmlns="http://www.w3.org/1999/xhtml">
     <p>CHARGE:  </p>
  </body></notes>
      </species>
      <species boundaryCondition="false" id="M_myrsACP_m">
<notes><body xmlns="http://www.w3.org/1999/xhtml">
     <p>CHARGE:  </p>
  </body></notes>
      </species>
      <species boundaryCondition="false" id="M_pi_x">
<notes><body xmlns="http://www.w3.org/1999/xhtml">
     <p>CHARGE:  </p>
  </body></notes>
      </species>
      <species boundaryCondition="false" id="M_ttdca_x">
<notes><body xmlns="http://www.w3.org/1999/xhtml">
     <p>CHARGE:  </p>
  </body></notes>
      </species>
      <species boundaryCondition="false" id="M_tdeACP_c">
<notes><body xmlns="http://www.w3.org/1999/xhtml">
     <p>CHARGE:  </p>
  </body></notes>
      </species>
      <species boundaryCondition="false" id="M_ttdcea_c">
<notes><body xmlns="http://www.w3.org/1999/xhtml">
     <p>CHARGE:  </p>
  </body></notes>
      </species>
      <species boundaryCondition="false" id="M_tdeACP_m">
<notes><body xmlns="http://www.w3.org/1999/xhtml">
     <p>CHARGE:  </p>
  </body></notes>
      </species>
      <species boundaryCondition="false" id="M_tdecoa_x">
<notes><body xmlns="http://www.w3.org/1999/xhtml">
     <p>CHARGE:  </p>
  </body></notes>
      </species>
      <species boundaryCondition="false" id="M_ttdcea_x">
<notes><body xmlns="http://www.w3.org/1999/xhtml">
     <p>CHARGE:  </p>
  </body></notes>
      </species>
      <species boundaryCondition="false" id="M_palmACP_c">
<notes><body xmlns="http://www.w3.org/1999/xhtml">
     <p>CHARGE:  </p>
  </body></notes>
      </species>
      <species boundaryCondition="false" id="M_palmACP_m">
<notes><body xmlns="http://www.w3.org/1999/xhtml">
     <p>CHARGE:  </p>
  </body></notes>
      </species>
      <species boundaryCondition="false" id="M_hdca_x">
<notes><body xmlns="http://www.w3.org/1999/xhtml">
     <p>CHARGE:  </p>
  </body></notes>
      </species>
      <species boundaryCondition="false" id="M_hdeACP_c">
<notes><body xmlns="http://www.w3.org/1999/xhtml">
     <p>CHARGE:  </p>
  </body></notes>
      </species>
      <species boundaryCondition="false" id="M_hdeACP_m">
<notes><body xmlns="http://www.w3.org/1999/xhtml">
     <p>CHARGE:  </p>
  </body></notes>
      </species>
      <species boundaryCondition="false" id="M_hdcoa_x">
<notes><body xmlns="http://www.w3.org/1999/xhtml">
     <p>CHARGE:  </p>
  </body></notes>
      </species>
      <species boundaryCondition="false" id="M_hdcea_x">
<notes><body xmlns="http://www.w3.org/1999/xhtml">
     <p>CHARGE:  </p>
  </body></notes>
      </species>
      <species boundaryCondition="false" id="M_ocdcaACP_c">
<notes><body xmlns="http://www.w3.org/1999/xhtml">
     <p>CHARGE:  </p>
  </body></notes>
      </species>
      <species boundaryCondition="false" id="M_ocdcaACP_m">
<notes><body xmlns="http://www.w3.org/1999/xhtml">
     <p>CHARGE:  </p>
  </body></notes>
      </species>
      <species boundaryCondition="false" id="M_octeACP_c">
<notes><body xmlns="http://www.w3.org/1999/xhtml">
     <p>CHARGE:  </p>
  </body></notes>
      </species>
      <species boundaryCondition="false" id="M_octeACP_m">
<notes><body xmlns="http://www.w3.org/1999/xhtml">
     <p>CHARGE:  </p>
  </body></notes>
      </species>
      <species boundaryCondition="false" id="M_odecoa_x">
<notes><body xmlns="http://www.w3.org/1999/xhtml">
     <p>CHARGE:  </p>
  </body></notes>
      </species>
      <species boundaryCondition="false" id="M_ocdcyaACP_c">
<notes><body xmlns="http://www.w3.org/1999/xhtml">
     <p>CHARGE:  </p>
  </body></notes>
      </species>
      <species boundaryCondition="false" id="M_ocdcya_c">
<notes><body xmlns="http://www.w3.org/1999/xhtml">
     <p>CHARGE:  </p>
  </body></notes>
      </species>
      <species boundaryCondition="false" id="M_ocdcyaACP_m">
<notes><body xmlns="http://www.w3.org/1999/xhtml">
     <p>CHARGE:  </p>
  </body></notes>
      </species>
      <species boundaryCondition="false" id="M_ocdycacoa_x">
<notes><body xmlns="http://www.w3.org/1999/xhtml">
     <p>CHARGE:  </p>
  </body></notes>
      </species>
      <species boundaryCondition="false" id="M_ttc_c">
<notes><body xmlns="http://www.w3.org/1999/xhtml">
     <p>CHARGE:  </p>
  </body></notes>
      </species>
      <species boundaryCondition="false" id="M_ttc_x">
<notes><body xmlns="http://www.w3.org/1999/xhtml">
     <p>CHARGE:  </p>
  </body></notes>
      </species>
      <species boundaryCondition="false" id="M_hexc_x">
<notes><body xmlns="http://www.w3.org/1999/xhtml">
     <p>CHARGE:  </p>
  </body></notes>
      </species>
      <species boundaryCondition="false" id="M_octa_c">
<notes><body xmlns="http://www.w3.org/1999/xhtml">
     <p>CHARGE:  </p>
  </body></notes>
      </species>
      <species boundaryCondition="false" id="M_octa_x">
<notes><body xmlns="http://www.w3.org/1999/xhtml">
     <p>CHARGE:  </p>
  </body></notes>
      </species>
      <species boundaryCondition="false" id="M_fad_c">
<notes><body xmlns="http://www.w3.org/1999/xhtml">
     <p>CHARGE:  </p>
  </body></notes>
      </species>
      <species boundaryCondition="false" id="M_fmn_m">
<notes><body xmlns="http://www.w3.org/1999/xhtml">
     <p>CHARGE:  </p>
  </body></notes>
      </species>
      <species boundaryCondition="false" id="M_fmn_c">
<notes><body xmlns="http://www.w3.org/1999/xhtml">
     <p>CHARGE:  </p>
  </body></notes>
      </species>
      <species boundaryCondition="false" id="M_fald_c">
<notes><body xmlns="http://www.w3.org/1999/xhtml">
     <p>CHARGE:  </p>
  </body></notes>
      </species>
      <species boundaryCondition="false" id="M_gthrd_c">
<notes><body xmlns="http://www.w3.org/1999/xhtml">
     <p>CHARGE:  </p>
  </body></notes>
      </species>
      <species boundaryCondition="false" id="M_Sfglutth_c">
<notes><body xmlns="http://www.w3.org/1999/xhtml">
     <p>CHARGE:  </p>
  </body></notes>
      </species>
      <species boundaryCondition="false" id="M_nad_x">
<notes><body xmlns="http://www.w3.org/1999/xhtml">
     <p>CHARGE:  </p>
  </body></notes>
      </species>
      <species boundaryCondition="false" id="M_nadph_x">
<notes><body xmlns="http://www.w3.org/1999/xhtml">
     <p>CHARGE:  </p>
  </body></notes>
      </species>
      <species boundaryCondition="false" id="M_nadh_x">
<notes><body xmlns="http://www.w3.org/1999/xhtml">
     <p>CHARGE:  </p>
  </body></notes>
      </species>
      <species boundaryCondition="false" id="M_nadp_x">
<notes><body xmlns="http://www.w3.org/1999/xhtml">
     <p>CHARGE:  </p>
  </body></notes>
      </species>
      <species boundaryCondition="false" id="M_malACP_m">
<notes><body xmlns="http://www.w3.org/1999/xhtml">
     <p>CHARGE:  </p>
  </body></notes>
      </species>
      <species boundaryCondition="false" id="M_ocACP_m">
<notes><body xmlns="http://www.w3.org/1999/xhtml">
     <p>CHARGE:  </p>
  </body></notes>
      </species>
      <species boundaryCondition="false" id="M_dcaACP_m">
<notes><body xmlns="http://www.w3.org/1999/xhtml">
     <p>CHARGE:  </p>
  </body></notes>
      </species>
      <species boundaryCondition="false" id="M_occoa_c">
<notes><body xmlns="http://www.w3.org/1999/xhtml">
     <p>CHARGE:  </p>
  </body></notes>
      </species>
      <species boundaryCondition="false" id="M_fdp_c">
<notes><body xmlns="http://www.w3.org/1999/xhtml">
     <p>CHARGE:  </p>
  </body></notes>
      </species>
      <species boundaryCondition="false" id="M_g3p_c">
<notes><body xmlns="http://www.w3.org/1999/xhtml">
     <p>CHARGE:  </p>
  </body></notes>
      </species>
      <species boundaryCondition="false" id="M_f1p_c">
<notes><body xmlns="http://www.w3.org/1999/xhtml">
     <p>CHARGE:  </p>
  </body></notes>
      </species>
      <species boundaryCondition="false" id="M_s17bp_c">
<notes><body xmlns="http://www.w3.org/1999/xhtml">
     <p>CHARGE:  </p>
  </body></notes>
      </species>
      <species boundaryCondition="false" id="M_f6p_c">
<notes><body xmlns="http://www.w3.org/1999/xhtml">
     <p>CHARGE:  </p>
  </body></notes>
      </species>
      <species boundaryCondition="false" id="M_f26bp_c">
<notes><body xmlns="http://www.w3.org/1999/xhtml">
     <p>CHARGE:  </p>
  </body></notes>
      </species>
      <species boundaryCondition="false" id="M_fe2_m">
<notes><body xmlns="http://www.w3.org/1999/xhtml">
     <p>CHARGE:  </p>
  </body></notes>
      </species>
      <species boundaryCondition="false" id="M_ppp9_m">
<notes><body xmlns="http://www.w3.org/1999/xhtml">
     <p>CHARGE:  </p>
  </body></notes>
      </species>
      <species boundaryCondition="false" id="M_pheme_m">
<notes><body xmlns="http://www.w3.org/1999/xhtml">
     <p>CHARGE:  </p>
  </body></notes>
      </species>
      <species boundaryCondition="false" id="M_fe2_c">
<notes><body xmlns="http://www.w3.org/1999/xhtml">
     <p>CHARGE:  </p>
  </body></notes>
      </species>
      <species boundaryCondition="false" id="M_fecostest_SC_c">
<notes><body xmlns="http://www.w3.org/1999/xhtml">
     <p>CHARGE:  </p>
  </body></notes>
      </species>
      <species boundaryCondition="false" id="M_Lfmkynr_c">
<notes><body xmlns="http://www.w3.org/1999/xhtml">
     <p>CHARGE:  </p>
  </body></notes>
      </species>
      <species boundaryCondition="false" id="M_Lkynr_c">
<notes><body xmlns="http://www.w3.org/1999/xhtml">
     <p>CHARGE:  </p>
  </body></notes>
      </species>
      <species boundaryCondition="false" id="M_10fthf_m">
<notes><body xmlns="http://www.w3.org/1999/xhtml">
     <p>CHARGE:  </p>
  </body></notes>
      </species>
      <species boundaryCondition="false" id="M_mettrna_m">
<notes><body xmlns="http://www.w3.org/1999/xhtml">
     <p>CHARGE:  </p>
  </body></notes>
      </species>
      <species boundaryCondition="false" id="M_fmettrna_m">
<notes><body xmlns="http://www.w3.org/1999/xhtml">
     <p>CHARGE:  </p>
  </body></notes>
      </species>
      <species boundaryCondition="false" id="M_fmnh2_c">
<notes><body xmlns="http://www.w3.org/1999/xhtml">
     <p>CHARGE:  </p>
  </body></notes>
      </species>
      <species boundaryCondition="false" id="M_2ahhmd_m">
<notes><body xmlns="http://www.w3.org/1999/xhtml">
     <p>CHARGE:  </p>
  </body></notes>
      </species>
      <species boundaryCondition="false" id="M_for_m">
<notes><body xmlns="http://www.w3.org/1999/xhtml">
     <p>CHARGE:  </p>
  </body></notes>
      </species>
      <species boundaryCondition="false" id="M_frdp_c">
<notes><body xmlns="http://www.w3.org/1999/xhtml">
     <p>CHARGE:  </p>
  </body></notes>
      </species>
      <species boundaryCondition="false" id="M_frdp_m">
<notes><body xmlns="http://www.w3.org/1999/xhtml">
     <p>CHARGE:  </p>
  </body></notes>
      </species>
      <species boundaryCondition="false" id="M_fum_m">
<notes><body xmlns="http://www.w3.org/1999/xhtml">
     <p>CHARGE:  </p>
  </body></notes>
      </species>
      <species boundaryCondition="false" id="M_succ_m">
<notes><body xmlns="http://www.w3.org/1999/xhtml">
     <p>CHARGE:  </p>
  </body></notes>
      </species>
      <species boundaryCondition="false" id="M_ggdp_c">
<notes><body xmlns="http://www.w3.org/1999/xhtml">
     <p>CHARGE:  </p>
  </body></notes>
      </species>
      <species boundaryCondition="false" id="M_fru_c">
<notes><body xmlns="http://www.w3.org/1999/xhtml">
     <p>CHARGE:  </p>
  </body></notes>
      </species>
      <species boundaryCondition="false" id="M_5fthf_c">
<notes><body xmlns="http://www.w3.org/1999/xhtml">
     <p>CHARGE:  </p>
  </body></notes>
      </species>
      <species boundaryCondition="false" id="M_methf_c">
<notes><body xmlns="http://www.w3.org/1999/xhtml">
     <p>CHARGE:  </p>
  </body></notes>
      </species>
      <species boundaryCondition="false" id="M_5fthf_m">
<notes><body xmlns="http://www.w3.org/1999/xhtml">
     <p>CHARGE:  </p>
  </body></notes>
      </species>
      <species boundaryCondition="false" id="M_methf_m">
<notes><body xmlns="http://www.w3.org/1999/xhtml">
     <p>CHARGE:  </p>
  </body></notes>
      </species>
      <species boundaryCondition="false" id="M_4fumacac_c">
<notes><body xmlns="http://www.w3.org/1999/xhtml">
     <p>CHARGE:  </p>
  </body></notes>
      </species>
      <species boundaryCondition="false" id="M_acac_c">
<notes><body xmlns="http://www.w3.org/1999/xhtml">
     <p>CHARGE:  </p>
  </body></notes>
      </species>
      <species boundaryCondition="false" id="M_gdpmann_g">
<notes><body xmlns="http://www.w3.org/1999/xhtml">
     <p>CHARGE:  </p>
  </body></notes>
      </species>
      <species boundaryCondition="false" id="M_m2macchitppdol_g">
<notes><body xmlns="http://www.w3.org/1999/xhtml">
     <p>CHARGE:  </p>
  </body></notes>
      </species>
      <species boundaryCondition="false" id="M_gdp_g">
<notes><body xmlns="http://www.w3.org/1999/xhtml">
     <p>CHARGE:  </p>
  </body></notes>
      </species>
      <species boundaryCondition="false" id="M_m3macchitppdol_g">
<notes><body xmlns="http://www.w3.org/1999/xhtml">
     <p>CHARGE:  </p>
  </body></notes>
      </species>
      <species boundaryCondition="false" id="M_m4macchitppdol_g">
<notes><body xmlns="http://www.w3.org/1999/xhtml">
     <p>CHARGE:  </p>
  </body></notes>
      </species>
      <species boundaryCondition="false" id="M_macchitppdol_g">
<notes><body xmlns="http://www.w3.org/1999/xhtml">
     <p>CHARGE:  </p>
  </body></notes>
      </species>
      <species boundaryCondition="false" id="M_m1macchitppdol_g">
<notes><body xmlns="http://www.w3.org/1999/xhtml">
     <p>CHARGE:  </p>
  </body></notes>
      </species>
      <species boundaryCondition="false" id="M_g3pc_c">
<notes><body xmlns="http://www.w3.org/1999/xhtml">
     <p>CHARGE:  </p>
  </body></notes>
      </species>
      <species boundaryCondition="false" id="M_glyc3p_c">
<notes><body xmlns="http://www.w3.org/1999/xhtml">
     <p>CHARGE:  </p>
  </body></notes>
      </species>
      <species boundaryCondition="false" id="M_g3pi_c">
<notes><body xmlns="http://www.w3.org/1999/xhtml">
     <p>CHARGE:  </p>
  </body></notes>
      </species>
      <species boundaryCondition="false" id="M_glu5sa_c">
<notes><body xmlns="http://www.w3.org/1999/xhtml">
     <p>CHARGE:  </p>
  </body></notes>
      </species>
      <species boundaryCondition="false" id="M_1pyr5c_c">
<notes><body xmlns="http://www.w3.org/1999/xhtml">
     <p>CHARGE:  </p>
  </body></notes>
      </species>
      <species boundaryCondition="false" id="M_glu5sa_m">
<notes><body xmlns="http://www.w3.org/1999/xhtml">
     <p>CHARGE:  </p>
  </body></notes>
      </species>
      <species boundaryCondition="false" id="M_1pyr5c_m">
<notes><body xmlns="http://www.w3.org/1999/xhtml">
     <p>CHARGE:  </p>
  </body></notes>
      </species>
      <species boundaryCondition="false" id="M_glu5p_c">
<notes><body xmlns="http://www.w3.org/1999/xhtml">
     <p>CHARGE:  </p>
  </body></notes>
      </species>
      <species boundaryCondition="false" id="M_g6p_c">
<notes><body xmlns="http://www.w3.org/1999/xhtml">
     <p>CHARGE:  </p>
  </body></notes>
      </species>
      <species boundaryCondition="false" id="M_g6p_r">
<notes><body xmlns="http://www.w3.org/1999/xhtml">
     <p>CHARGE:  </p>
  </body></notes>
      </species>
      <species boundaryCondition="false" id="M_g6p_B_c">
<notes><body xmlns="http://www.w3.org/1999/xhtml">
     <p>CHARGE:  </p>
  </body></notes>
      </species>
      <species boundaryCondition="false" id="M_1Dgali_c">
<notes><body xmlns="http://www.w3.org/1999/xhtml">
     <p>CHARGE:  </p>
  </body></notes>
      </species>
      <species boundaryCondition="false" id="M_inost_c">
<notes><body xmlns="http://www.w3.org/1999/xhtml">
     <p>CHARGE:  </p>
  </body></notes>
      </species>
      <species boundaryCondition="false" id="M_gal1p_c">
<notes><body xmlns="http://www.w3.org/1999/xhtml">
     <p>CHARGE:  </p>
  </body></notes>
      </species>
      <species boundaryCondition="false" id="M_melib_c">
<notes><body xmlns="http://www.w3.org/1999/xhtml">
     <p>CHARGE:  </p>
  </body></notes>
      </species>
      <species boundaryCondition="false" id="M_udpgal_c">
<notes><body xmlns="http://www.w3.org/1999/xhtml">
     <p>CHARGE:  </p>
  </body></notes>
      </species>
      <species boundaryCondition="false" id="M_g1p_c">
<notes><body xmlns="http://www.w3.org/1999/xhtml">
     <p>CHARGE:  </p>
  </body></notes>
      </species>
      <species boundaryCondition="false" id="M_gar_c">
<notes><body xmlns="http://www.w3.org/1999/xhtml">
     <p>CHARGE:  </p>
  </body></notes>
      </species>
      <species boundaryCondition="false" id="M_fgam_c">
<notes><body xmlns="http://www.w3.org/1999/xhtml">
     <p>CHARGE:  </p>
  </body></notes>
      </species>
      <species boundaryCondition="false" id="M_14glun_c">
<notes><body xmlns="http://www.w3.org/1999/xhtml">
     <p>CHARGE:  </p>
  </body></notes>
      </species>
      <species boundaryCondition="false" id="M_glycogen_c">
<notes><body xmlns="http://www.w3.org/1999/xhtml">
     <p>CHARGE:  </p>
  </body></notes>
      </species>
      <species boundaryCondition="false" id="M_alpam_m">
<notes><body xmlns="http://www.w3.org/1999/xhtml">
     <p>CHARGE:  </p>
  </body></notes>
      </species>
      <species boundaryCondition="false" id="M_mlthf_m">
<notes><body xmlns="http://www.w3.org/1999/xhtml">
     <p>CHARGE:  </p>
  </body></notes>
      </species>
      <species boundaryCondition="false" id="M_nh4_m">
<notes><body xmlns="http://www.w3.org/1999/xhtml">
     <p>CHARGE:  </p>
  </body></notes>
      </species>
      <species boundaryCondition="false" id="M_lpro_m">
<notes><body xmlns="http://www.w3.org/1999/xhtml">
     <p>CHARGE:  </p>
  </body></notes>
      </species>
      <species boundaryCondition="false" id="M_alpro_m">
<notes><body xmlns="http://www.w3.org/1999/xhtml">
     <p>CHARGE:  </p>
  </body></notes>
      </species>
      <species boundaryCondition="false" id="M_dhlpro_m">
<notes><body xmlns="http://www.w3.org/1999/xhtml">
     <p>CHARGE:  </p>
  </body></notes>
      </species>
      <species boundaryCondition="false" id="M_gmp_g">
<notes><body xmlns="http://www.w3.org/1999/xhtml">
     <p>CHARGE:  </p>
  </body></notes>
      </species>
      <species boundaryCondition="false" id="M_gmp_c">
<notes><body xmlns="http://www.w3.org/1999/xhtml">
     <p>CHARGE:  </p>
  </body></notes>
      </species>
      <species boundaryCondition="false" id="M_gdp_n">
<notes><body xmlns="http://www.w3.org/1999/xhtml">
     <p>CHARGE:  </p>
  </body></notes>
      </species>
      <species boundaryCondition="false" id="M_ggl_c">
<notes><body xmlns="http://www.w3.org/1999/xhtml">
     <p>CHARGE:  </p>
  </body></notes>
      </species>
      <species boundaryCondition="false" id="M_pendp_c">
<notes><body xmlns="http://www.w3.org/1999/xhtml">
     <p>CHARGE:  </p>
  </body></notes>
      </species>
      <species boundaryCondition="false" id="M_mlthf_c">
<notes><body xmlns="http://www.w3.org/1999/xhtml">
     <p>CHARGE:  </p>
  </body></notes>
      </species>
      <species boundaryCondition="false" id="M_ser_L_m">
<notes><body xmlns="http://www.w3.org/1999/xhtml">
     <p>CHARGE:  </p>
  </body></notes>
      </species>
      <species boundaryCondition="false" id="M_datp_c">
<notes><body xmlns="http://www.w3.org/1999/xhtml">
     <p>CHARGE:  </p>
  </body></notes>
      </species>
      <species boundaryCondition="false" id="M_glycogen_v">
<notes><body xmlns="http://www.w3.org/1999/xhtml">
     <p>CHARGE:  </p>
  </body></notes>
      </species>
      <species boundaryCondition="false" id="M_glc_D_v">
<notes><body xmlns="http://www.w3.org/1999/xhtml">
     <p>CHARGE:  </p>
  </body></notes>
      </species>
      <species boundaryCondition="false" id="M_trnagln_c">
<notes><body xmlns="http://www.w3.org/1999/xhtml">
     <p>CHARGE:  </p>
  </body></notes>
      </species>
      <species boundaryCondition="false" id="M_glntrna_c">
<notes><body xmlns="http://www.w3.org/1999/xhtml">
     <p>CHARGE:  </p>
  </body></notes>
      </species>
      <species boundaryCondition="false" id="M_gln_L_n">
<notes><body xmlns="http://www.w3.org/1999/xhtml">
     <p>CHARGE:  </p>
  </body></notes>
      </species>
      <species boundaryCondition="false" id="M_gln_L_v">
<notes><body xmlns="http://www.w3.org/1999/xhtml">
     <p>CHARGE:  </p>
  </body></notes>
      </species>
      <species boundaryCondition="false" id="M_glp_c">
<notes><body xmlns="http://www.w3.org/1999/xhtml">
     <p>CHARGE:  </p>
  </body></notes>
      </species>
      <species boundaryCondition="false" id="M_tglp_c">
<notes><body xmlns="http://www.w3.org/1999/xhtml">
     <p>CHARGE:  </p>
  </body></notes>
      </species>
      <species boundaryCondition="false" id="M_glucys_c">
<notes><body xmlns="http://www.w3.org/1999/xhtml">
     <p>CHARGE:  </p>
  </body></notes>
      </species>
      <species boundaryCondition="false" id="M_pram_c">
<notes><body xmlns="http://www.w3.org/1999/xhtml">
     <p>CHARGE:  </p>
  </body></notes>
      </species>
      <species boundaryCondition="false" id="M_trnaglu_c">
<notes><body xmlns="http://www.w3.org/1999/xhtml">
     <p>CHARGE:  </p>
  </body></notes>
      </species>
      <species boundaryCondition="false" id="M_glutrna_c">
<notes><body xmlns="http://www.w3.org/1999/xhtml">
     <p>CHARGE:  </p>
  </body></notes>
      </species>
      <species boundaryCondition="false" id="M_trnaglu_m">
<notes><body xmlns="http://www.w3.org/1999/xhtml">
     <p>CHARGE:  </p>
  </body></notes>
      </species>
      <species boundaryCondition="false" id="M_glutrna_m">
<notes><body xmlns="http://www.w3.org/1999/xhtml">
     <p>CHARGE:  </p>
  </body></notes>
      </species>
      <species boundaryCondition="false" id="M_glu_L_n">
<notes><body xmlns="http://www.w3.org/1999/xhtml">
     <p>CHARGE:  </p>
  </body></notes>
      </species>
      <species boundaryCondition="false" id="M_oh1_m">
<notes><body xmlns="http://www.w3.org/1999/xhtml">
     <p>CHARGE:  </p>
  </body></notes>
      </species>
      <species boundaryCondition="false" id="M_oh1_c">
<notes><body xmlns="http://www.w3.org/1999/xhtml">
     <p>CHARGE:  </p>
  </body></notes>
      </species>
      <species boundaryCondition="false" id="M_glu_L_v">
<notes><body xmlns="http://www.w3.org/1999/xhtml">
     <p>CHARGE:  </p>
  </body></notes>
      </species>
      <species boundaryCondition="false" id="M_glx_x">
<notes><body xmlns="http://www.w3.org/1999/xhtml">
     <p>CHARGE:  </p>
  </body></notes>
      </species>
      <species boundaryCondition="false" id="M_lgt_S_c">
<notes><body xmlns="http://www.w3.org/1999/xhtml">
     <p>CHARGE:  </p>
  </body></notes>
      </species>
      <species boundaryCondition="false" id="M_lgt_S_m">
<notes><body xmlns="http://www.w3.org/1999/xhtml">
     <p>CHARGE:  </p>
  </body></notes>
      </species>
      <species boundaryCondition="false" id="M_gthrd_m">
<notes><body xmlns="http://www.w3.org/1999/xhtml">
     <p>CHARGE:  </p>
  </body></notes>
      </species>
      <species boundaryCondition="false" id="M_trnagly_c">
<notes><body xmlns="http://www.w3.org/1999/xhtml">
     <p>CHARGE:  </p>
  </body></notes>
      </species>
      <species boundaryCondition="false" id="M_glytrna_c">
<notes><body xmlns="http://www.w3.org/1999/xhtml">
     <p>CHARGE:  </p>
  </body></notes>
      </species>
      <species boundaryCondition="false" id="M_xmp_c">
<notes><body xmlns="http://www.w3.org/1999/xhtml">
     <p>CHARGE:  </p>
  </body></notes>
      </species>
      <species boundaryCondition="false" id="M_6pgc_c">
<notes><body xmlns="http://www.w3.org/1999/xhtml">
     <p>CHARGE:  </p>
  </body></notes>
      </species>
      <species boundaryCondition="false" id="M_gsn_c">
<notes><body xmlns="http://www.w3.org/1999/xhtml">
     <p>CHARGE:  </p>
  </body></notes>
      </species>
      <species boundaryCondition="false" id="M_gua_c">
<notes><body xmlns="http://www.w3.org/1999/xhtml">
     <p>CHARGE:  </p>
  </body></notes>
      </species>
      <species boundaryCondition="false" id="M_gsn_m">
<notes><body xmlns="http://www.w3.org/1999/xhtml">
     <p>CHARGE:  </p>
  </body></notes>
      </species>
      <species boundaryCondition="false" id="M_gthox_c">
<notes><body xmlns="http://www.w3.org/1999/xhtml">
     <p>CHARGE:  </p>
  </body></notes>
      </species>
      <species boundaryCondition="false" id="M_gthox_m">
<notes><body xmlns="http://www.w3.org/1999/xhtml">
     <p>CHARGE:  </p>
  </body></notes>
      </species>
      <species boundaryCondition="false" id="M_gthrd_v">
<notes><body xmlns="http://www.w3.org/1999/xhtml">
     <p>CHARGE:  </p>
  </body></notes>
      </species>
      <species boundaryCondition="false" id="M_cgly_c">
<notes><body xmlns="http://www.w3.org/1999/xhtml">
     <p>CHARGE:  </p>
  </body></notes>
      </species>
      <species boundaryCondition="false" id="M_gluala_c">
<notes><body xmlns="http://www.w3.org/1999/xhtml">
     <p>CHARGE:  </p>
  </body></notes>
      </species>
      <species boundaryCondition="false" id="M_xan_c">
<notes><body xmlns="http://www.w3.org/1999/xhtml">
     <p>CHARGE:  </p>
  </body></notes>
      </species>
      <species boundaryCondition="false" id="M_gua_m">
<notes><body xmlns="http://www.w3.org/1999/xhtml">
     <p>CHARGE:  </p>
  </body></notes>
      </species>
      <species boundaryCondition="false" id="M_h2o2_n">
<notes><body xmlns="http://www.w3.org/1999/xhtml">
     <p>CHARGE:  </p>
  </body></notes>
      </species>
      <species boundaryCondition="false" id="M_h2o_r">
<notes><body xmlns="http://www.w3.org/1999/xhtml">
     <p>CHARGE:  </p>
  </body></notes>
      </species>
      <species boundaryCondition="false" id="M_h2o_n">
<notes><body xmlns="http://www.w3.org/1999/xhtml">
     <p>CHARGE:  </p>
  </body></notes>
      </species>
      <species boundaryCondition="false" id="M_b124tc_m">
<notes><body xmlns="http://www.w3.org/1999/xhtml">
     <p>CHARGE:  </p>
  </body></notes>
      </species>
      <species boundaryCondition="false" id="M_hicit_m">
<notes><body xmlns="http://www.w3.org/1999/xhtml">
     <p>CHARGE:  </p>
  </body></notes>
      </species>
      <species boundaryCondition="false" id="M_hexdp_m">
<notes><body xmlns="http://www.w3.org/1999/xhtml">
     <p>CHARGE:  </p>
  </body></notes>
      </species>
      <species boundaryCondition="false" id="M_hcit_m">
<notes><body xmlns="http://www.w3.org/1999/xhtml">
     <p>CHARGE:  </p>
  </body></notes>
      </species>
      <species boundaryCondition="false" id="M_hcit_n">
<notes><body xmlns="http://www.w3.org/1999/xhtml">
     <p>CHARGE:  </p>
  </body></notes>
      </species>
      <species boundaryCondition="false" id="M_hco3_n">
<notes><body xmlns="http://www.w3.org/1999/xhtml">
     <p>CHARGE:  </p>
  </body></notes>
      </species>
      <species boundaryCondition="false" id="M_hemeO_m">
<notes><body xmlns="http://www.w3.org/1999/xhtml">
     <p>CHARGE:  </p>
  </body></notes>
      </species>
      <species boundaryCondition="false" id="M_hemeA_m">
<notes><body xmlns="http://www.w3.org/1999/xhtml">
     <p>CHARGE:  </p>
  </body></notes>
      </species>
      <species boundaryCondition="false" id="M_4mhetz_c">
<notes><body xmlns="http://www.w3.org/1999/xhtml">
     <p>CHARGE:  </p>
  </body></notes>
      </species>
      <species boundaryCondition="false" id="M_4mpetz_c">
<notes><body xmlns="http://www.w3.org/1999/xhtml">
     <p>CHARGE:  </p>
  </body></notes>
      </species>
      <species boundaryCondition="false" id="M_man6p_c">
<notes><body xmlns="http://www.w3.org/1999/xhtml">
     <p>CHARGE:  </p>
  </body></notes>
      </species>
      <species boundaryCondition="false" id="M_hexdp_c">
<notes><body xmlns="http://www.w3.org/1999/xhtml">
     <p>CHARGE:  </p>
  </body></notes>
      </species>
      <species boundaryCondition="false" id="M_4mlacac_c">
<notes><body xmlns="http://www.w3.org/1999/xhtml">
     <p>CHARGE:  </p>
  </body></notes>
      </species>
      <species boundaryCondition="false" id="M_oxag_m">
<notes><body xmlns="http://www.w3.org/1999/xhtml">
     <p>CHARGE:  </p>
  </body></notes>
      </species>
      <species boundaryCondition="false" id="M_histd_c">
<notes><body xmlns="http://www.w3.org/1999/xhtml">
     <p>CHARGE:  </p>
  </body></notes>
      </species>
      <species boundaryCondition="false" id="M_hisp_c">
<notes><body xmlns="http://www.w3.org/1999/xhtml">
     <p>CHARGE:  </p>
  </body></notes>
      </species>
      <species boundaryCondition="false" id="M_trnahis_c">
<notes><body xmlns="http://www.w3.org/1999/xhtml">
     <p>CHARGE:  </p>
  </body></notes>
      </species>
      <species boundaryCondition="false" id="M_histrna_c">
<notes><body xmlns="http://www.w3.org/1999/xhtml">
     <p>CHARGE:  </p>
  </body></notes>
      </species>
      <species boundaryCondition="false" id="M_his_L_m">
<notes><body xmlns="http://www.w3.org/1999/xhtml">
     <p>CHARGE:  </p>
  </body></notes>
      </species>
      <species boundaryCondition="false" id="M_trnahis_m">
<notes><body xmlns="http://www.w3.org/1999/xhtml">
     <p>CHARGE:  </p>
  </body></notes>
      </species>
      <species boundaryCondition="false" id="M_histrna_m">
<notes><body xmlns="http://www.w3.org/1999/xhtml">
     <p>CHARGE:  </p>
  </body></notes>
      </species>
      <species boundaryCondition="false" id="M_his_L_v">
<notes><body xmlns="http://www.w3.org/1999/xhtml">
     <p>CHARGE:  </p>
  </body></notes>
      </species>
      <species boundaryCondition="false" id="M_hLkynr_c">
<notes><body xmlns="http://www.w3.org/1999/xhtml">
     <p>CHARGE:  </p>
  </body></notes>
      </species>
      <species boundaryCondition="false" id="M_ppbng_c">
<notes><body xmlns="http://www.w3.org/1999/xhtml">
     <p>CHARGE:  </p>
  </body></notes>
      </species>
      <species boundaryCondition="false" id="M_hmbil_c">
<notes><body xmlns="http://www.w3.org/1999/xhtml">
     <p>CHARGE:  </p>
  </body></notes>
      </species>
      <species boundaryCondition="false" id="M_mev_R_c">
<notes><body xmlns="http://www.w3.org/1999/xhtml">
     <p>CHARGE:  </p>
  </body></notes>
      </species>
      <species boundaryCondition="false" id="M_hmgcoa_c">
<notes><body xmlns="http://www.w3.org/1999/xhtml">
     <p>CHARGE:  </p>
  </body></notes>
      </species>
      <species boundaryCondition="false" id="M_hmgcoa_m">
<notes><body xmlns="http://www.w3.org/1999/xhtml">
     <p>CHARGE:  </p>
  </body></notes>
      </species>
      <species boundaryCondition="false" id="M_4ampm_c">
<notes><body xmlns="http://www.w3.org/1999/xhtml">
     <p>CHARGE:  </p>
  </body></notes>
      </species>
      <species boundaryCondition="false" id="M_1p3h5c_c">
<notes><body xmlns="http://www.w3.org/1999/xhtml">
     <p>CHARGE:  </p>
  </body></notes>
      </species>
      <species boundaryCondition="false" id="M_1p3h5c_m">
<notes><body xmlns="http://www.w3.org/1999/xhtml">
     <p>CHARGE:  </p>
  </body></notes>
      </species>
      <species boundaryCondition="false" id="M_hom_L_c">
<notes><body xmlns="http://www.w3.org/1999/xhtml">
     <p>CHARGE:  </p>
  </body></notes>
      </species>
      <species boundaryCondition="false" id="M_phom_c">
<notes><body xmlns="http://www.w3.org/1999/xhtml">
     <p>CHARGE:  </p>
  </body></notes>
      </species>
      <species boundaryCondition="false" id="M_imacp_c">
<notes><body xmlns="http://www.w3.org/1999/xhtml">
     <p>CHARGE:  </p>
  </body></notes>
      </species>
      <species boundaryCondition="false" id="M_pyam5p_c">
<notes><body xmlns="http://www.w3.org/1999/xhtml">
     <p>CHARGE:  </p>
  </body></notes>
      </species>
      <species boundaryCondition="false" id="M_pydam_c">
<notes><body xmlns="http://www.w3.org/1999/xhtml">
     <p>CHARGE:  </p>
  </body></notes>
      </species>
      <species boundaryCondition="false" id="M_prlp_c">
<notes><body xmlns="http://www.w3.org/1999/xhtml">
     <p>CHARGE:  </p>
  </body></notes>
      </species>
      <species boundaryCondition="false" id="M_eig3p_c">
<notes><body xmlns="http://www.w3.org/1999/xhtml">
     <p>CHARGE:  </p>
  </body></notes>
      </species>
      <species boundaryCondition="false" id="M_2cpr5p_c">
<notes><body xmlns="http://www.w3.org/1999/xhtml">
     <p>CHARGE:  </p>
  </body></notes>
      </species>
      <species boundaryCondition="false" id="M_3ig3p_c">
<notes><body xmlns="http://www.w3.org/1999/xhtml">
     <p>CHARGE:  </p>
  </body></notes>
      </species>
      <species boundaryCondition="false" id="M_ile_L_c">
<notes><body xmlns="http://www.w3.org/1999/xhtml">
     <p>CHARGE:  </p>
  </body></notes>
      </species>
      <species boundaryCondition="false" id="M_ile_L_m">
<notes><body xmlns="http://www.w3.org/1999/xhtml">
     <p>CHARGE:  </p>
  </body></notes>
      </species>
      <species boundaryCondition="false" id="M_trnaile_c">
<notes><body xmlns="http://www.w3.org/1999/xhtml">
     <p>CHARGE:  </p>
  </body></notes>
      </species>
      <species boundaryCondition="false" id="M_iletrna_c">
<notes><body xmlns="http://www.w3.org/1999/xhtml">
     <p>CHARGE:  </p>
  </body></notes>
      </species>
      <species boundaryCondition="false" id="M_trnaile_m">
<notes><body xmlns="http://www.w3.org/1999/xhtml">
     <p>CHARGE:  </p>
  </body></notes>
      </species>
      <species boundaryCondition="false" id="M_iletrna_m">
<notes><body xmlns="http://www.w3.org/1999/xhtml">
     <p>CHARGE:  </p>
  </body></notes>
      </species>
      <species boundaryCondition="false" id="M_ile_L_v">
<notes><body xmlns="http://www.w3.org/1999/xhtml">
     <p>CHARGE:  </p>
  </body></notes>
      </species>
      <species boundaryCondition="false" id="M_indpyr_c">
<notes><body xmlns="http://www.w3.org/1999/xhtml">
     <p>CHARGE:  </p>
  </body></notes>
      </species>
      <species boundaryCondition="false" id="M_ipc124_SC_c">
<notes><body xmlns="http://www.w3.org/1999/xhtml">
     <p>CHARGE:  </p>
  </body></notes>
      </species>
      <species boundaryCondition="false" id="M_mi1p_D_c">
<notes><body xmlns="http://www.w3.org/1999/xhtml">
     <p>CHARGE:  </p>
  </body></notes>
      </species>
      <species boundaryCondition="false" id="M_ipc126_SC_c">
<notes><body xmlns="http://www.w3.org/1999/xhtml">
     <p>CHARGE:  </p>
  </body></notes>
      </species>
      <species boundaryCondition="false" id="M_ipc224_SC_c">
<notes><body xmlns="http://www.w3.org/1999/xhtml">
     <p>CHARGE:  </p>
  </body></notes>
      </species>
      <species boundaryCondition="false" id="M_ipc226_SC_c">
<notes><body xmlns="http://www.w3.org/1999/xhtml">
     <p>CHARGE:  </p>
  </body></notes>
      </species>
      <species boundaryCondition="false" id="M_ipc324_SC_c">
<notes><body xmlns="http://www.w3.org/1999/xhtml">
     <p>CHARGE:  </p>
  </body></notes>
      </species>
      <species boundaryCondition="false" id="M_ipc326_SC_c">
<notes><body xmlns="http://www.w3.org/1999/xhtml">
     <p>CHARGE:  </p>
  </body></notes>
      </species>
      <species boundaryCondition="false" id="M_ptd1ino_SC_c">
<notes><body xmlns="http://www.w3.org/1999/xhtml">
     <p>CHARGE:  </p>
  </body></notes>
      </species>
      <species boundaryCondition="false" id="M_ipdp_m">
<notes><body xmlns="http://www.w3.org/1999/xhtml">
     <p>CHARGE:  </p>
  </body></notes>
      </species>
      <species boundaryCondition="false" id="M_2ippm_c">
<notes><body xmlns="http://www.w3.org/1999/xhtml">
     <p>CHARGE:  </p>
  </body></notes>
      </species>
      <species boundaryCondition="false" id="M_itacon_m">
<notes><body xmlns="http://www.w3.org/1999/xhtml">
     <p>CHARGE:  </p>
  </body></notes>
      </species>
      <species boundaryCondition="false" id="M_itaccoa_m">
<notes><body xmlns="http://www.w3.org/1999/xhtml">
     <p>CHARGE:  </p>
  </body></notes>
      </species>
      <species boundaryCondition="false" id="M_k_c">
<notes><body xmlns="http://www.w3.org/1999/xhtml">
     <p>CHARGE:  </p>
  </body></notes>
      </species>
      <species boundaryCondition="false" id="M_lac_L_c">
<notes><body xmlns="http://www.w3.org/1999/xhtml">
     <p>CHARGE:  </p>
  </body></notes>
      </species>
      <species boundaryCondition="false" id="M_lac_L_m">
<notes><body xmlns="http://www.w3.org/1999/xhtml">
     <p>CHARGE:  </p>
  </body></notes>
      </species>
      <species boundaryCondition="false" id="M_lald_L_c">
<notes><body xmlns="http://www.w3.org/1999/xhtml">
     <p>CHARGE:  </p>
  </body></notes>
      </species>
      <species boundaryCondition="false" id="M_lanost_c">
<notes><body xmlns="http://www.w3.org/1999/xhtml">
     <p>CHARGE:  </p>
  </body></notes>
      </species>
      <species boundaryCondition="false" id="M_lanostest_SC_c">
<notes><body xmlns="http://www.w3.org/1999/xhtml">
     <p>CHARGE:  </p>
  </body></notes>
      </species>
      <species boundaryCondition="false" id="M_Lcystin_v">
<notes><body xmlns="http://www.w3.org/1999/xhtml">
     <p>CHARGE:  </p>
  </body></notes>
      </species>
      <species boundaryCondition="false" id="M_Lcystin_c">
<notes><body xmlns="http://www.w3.org/1999/xhtml">
     <p>CHARGE:  </p>
  </body></notes>
      </species>
      <species boundaryCondition="false" id="M_leu_L_c">
<notes><body xmlns="http://www.w3.org/1999/xhtml">
     <p>CHARGE:  </p>
  </body></notes>
      </species>
      <species boundaryCondition="false" id="M_leu_L_m">
<notes><body xmlns="http://www.w3.org/1999/xhtml">
     <p>CHARGE:  </p>
  </body></notes>
      </species>
      <species boundaryCondition="false" id="M_4mop_m">
<notes><body xmlns="http://www.w3.org/1999/xhtml">
     <p>CHARGE:  </p>
  </body></notes>
      </species>
      <species boundaryCondition="false" id="M_trnaleu_c">
<notes><body xmlns="http://www.w3.org/1999/xhtml">
     <p>CHARGE:  </p>
  </body></notes>
      </species>
      <species boundaryCondition="false" id="M_leutrna_c">
<notes><body xmlns="http://www.w3.org/1999/xhtml">
     <p>CHARGE:  </p>
  </body></notes>
      </species>
      <species boundaryCondition="false" id="M_trnaleu_m">
<notes><body xmlns="http://www.w3.org/1999/xhtml">
     <p>CHARGE:  </p>
  </body></notes>
      </species>
      <species boundaryCondition="false" id="M_leutrna_m">
<notes><body xmlns="http://www.w3.org/1999/xhtml">
     <p>CHARGE:  </p>
  </body></notes>
      </species>
      <species boundaryCondition="false" id="M_leu_L_v">
<notes><body xmlns="http://www.w3.org/1999/xhtml">
     <p>CHARGE:  </p>
  </body></notes>
      </species>
      <species boundaryCondition="false" id="M_Ssq23epx_c">
<notes><body xmlns="http://www.w3.org/1999/xhtml">
     <p>CHARGE:  </p>
  </body></notes>
      </species>
      <species boundaryCondition="false" id="M_1agpc_SC_c">
<notes><body xmlns="http://www.w3.org/1999/xhtml">
     <p>CHARGE:  </p>
  </body></notes>
      </species>
      <species boundaryCondition="false" id="M_dagpy_SC_c">
<notes><body xmlns="http://www.w3.org/1999/xhtml">
     <p>CHARGE:  </p>
  </body></notes>
      </species>
      <species boundaryCondition="false" id="M_2amsa_c">
<notes><body xmlns="http://www.w3.org/1999/xhtml">
     <p>CHARGE:  </p>
  </body></notes>
      </species>
      <species boundaryCondition="false" id="M_lys_L_c">
<notes><body xmlns="http://www.w3.org/1999/xhtml">
     <p>CHARGE:  </p>
  </body></notes>
      </species>
      <species boundaryCondition="false" id="M_trnalys_c">
<notes><body xmlns="http://www.w3.org/1999/xhtml">
     <p>CHARGE:  </p>
  </body></notes>
      </species>
      <species boundaryCondition="false" id="M_lystrna_c">
<notes><body xmlns="http://www.w3.org/1999/xhtml">
     <p>CHARGE:  </p>
  </body></notes>
      </species>
      <species boundaryCondition="false" id="M_lys_L_m">
<notes><body xmlns="http://www.w3.org/1999/xhtml">
     <p>CHARGE:  </p>
  </body></notes>
      </species>
      <species boundaryCondition="false" id="M_trnalys_m">
<notes><body xmlns="http://www.w3.org/1999/xhtml">
     <p>CHARGE:  </p>
  </body></notes>
      </species>
      <species boundaryCondition="false" id="M_lystrna_m">
<notes><body xmlns="http://www.w3.org/1999/xhtml">
     <p>CHARGE:  </p>
  </body></notes>
      </species>
      <species boundaryCondition="false" id="M_lys_L_v">
<notes><body xmlns="http://www.w3.org/1999/xhtml">
     <p>CHARGE:  </p>
  </body></notes>
      </species>
      <species boundaryCondition="false" id="M_malt_c">
<notes><body xmlns="http://www.w3.org/1999/xhtml">
     <p>CHARGE:  </p>
  </body></notes>
      </species>
      <species boundaryCondition="false" id="M_man1p_c">
<notes><body xmlns="http://www.w3.org/1999/xhtml">
     <p>CHARGE:  </p>
  </body></notes>
      </species>
      <species boundaryCondition="false" id="M_mannan_c">
<notes><body xmlns="http://www.w3.org/1999/xhtml">
     <p>CHARGE:  </p>
  </body></notes>
      </species>
      <species boundaryCondition="false" id="M_ppcoa_m">
<notes><body xmlns="http://www.w3.org/1999/xhtml">
     <p>CHARGE:  </p>
  </body></notes>
      </species>
      <species boundaryCondition="false" id="M_malACP_c">
<notes><body xmlns="http://www.w3.org/1999/xhtml">
     <p>CHARGE:  </p>
  </body></notes>
      </species>
      <species boundaryCondition="false" id="M_5mdru1p_c">
<notes><body xmlns="http://www.w3.org/1999/xhtml">
     <p>CHARGE:  </p>
  </body></notes>
      </species>
      <species boundaryCondition="false" id="M_melt_c">
<notes><body xmlns="http://www.w3.org/1999/xhtml">
     <p>CHARGE:  </p>
  </body></notes>
      </species>
      <species boundaryCondition="false" id="M_sbt_D_c">
<notes><body xmlns="http://www.w3.org/1999/xhtml">
     <p>CHARGE:  </p>
  </body></notes>
      </species>
      <species boundaryCondition="false" id="M_5mthf_c">
<notes><body xmlns="http://www.w3.org/1999/xhtml">
     <p>CHARGE:  </p>
  </body></notes>
      </species>
      <species boundaryCondition="false" id="M_trnamet_c">
<notes><body xmlns="http://www.w3.org/1999/xhtml">
     <p>CHARGE:  </p>
  </body></notes>
      </species>
      <species boundaryCondition="false" id="M_mettrna_c">
<notes><body xmlns="http://www.w3.org/1999/xhtml">
     <p>CHARGE:  </p>
  </body></notes>
      </species>
      <species boundaryCondition="false" id="M_met_L_m">
<notes><body xmlns="http://www.w3.org/1999/xhtml">
     <p>CHARGE:  </p>
  </body></notes>
      </species>
      <species boundaryCondition="false" id="M_trnamet_m">
<notes><body xmlns="http://www.w3.org/1999/xhtml">
     <p>CHARGE:  </p>
  </body></notes>
      </species>
      <species boundaryCondition="false" id="M_5pmev_c">
<notes><body xmlns="http://www.w3.org/1999/xhtml">
     <p>CHARGE:  </p>
  </body></notes>
      </species>
      <species boundaryCondition="false" id="M_ptdmeeta_SC_c">
<notes><body xmlns="http://www.w3.org/1999/xhtml">
     <p>CHARGE:  </p>
  </body></notes>
      </species>
      <species boundaryCondition="false" id="M_ptd2meeta_SC_c">
<notes><body xmlns="http://www.w3.org/1999/xhtml">
     <p>CHARGE:  </p>
  </body></notes>
      </species>
      <species boundaryCondition="false" id="M_mhpglu_c">
<notes><body xmlns="http://www.w3.org/1999/xhtml">
     <p>CHARGE:  </p>
  </body></notes>
      </species>
      <species boundaryCondition="false" id="M_hpglu_c">
<notes><body xmlns="http://www.w3.org/1999/xhtml">
     <p>CHARGE:  </p>
  </body></notes>
      </species>
      <species boundaryCondition="false" id="M_atp_n">
<notes><body xmlns="http://www.w3.org/1999/xhtml">
     <p>CHARGE:  </p>
  </body></notes>
      </species>
      <species boundaryCondition="false" id="M_mi13456p_n">
<notes><body xmlns="http://www.w3.org/1999/xhtml">
     <p>CHARGE:  </p>
  </body></notes>
      </species>
      <species boundaryCondition="false" id="M_adp_n">
<notes><body xmlns="http://www.w3.org/1999/xhtml">
     <p>CHARGE:  </p>
  </body></notes>
      </species>
      <species boundaryCondition="false" id="M_minohp_n">
<notes><body xmlns="http://www.w3.org/1999/xhtml">
     <p>CHARGE:  </p>
  </body></notes>
      </species>
      <species boundaryCondition="false" id="M_mi1345p_n">
<notes><body xmlns="http://www.w3.org/1999/xhtml">
     <p>CHARGE:  </p>
  </body></notes>
      </species>
      <species boundaryCondition="false" id="M_mi1456p_n">
<notes><body xmlns="http://www.w3.org/1999/xhtml">
     <p>CHARGE:  </p>
  </body></notes>
      </species>
      <species boundaryCondition="false" id="M_mi145p_n">
<notes><body xmlns="http://www.w3.org/1999/xhtml">
     <p>CHARGE:  </p>
  </body></notes>
      </species>
      <species boundaryCondition="false" id="M_mi145p_c">
<notes><body xmlns="http://www.w3.org/1999/xhtml">
     <p>CHARGE:  </p>
  </body></notes>
      </species>
      <species boundaryCondition="false" id="M_minohp_c">
<notes><body xmlns="http://www.w3.org/1999/xhtml">
     <p>CHARGE:  </p>
  </body></notes>
      </species>
      <species boundaryCondition="false" id="M_mip2c124_SC_c">
<notes><body xmlns="http://www.w3.org/1999/xhtml">
     <p>CHARGE:  </p>
  </body></notes>
      </species>
      <species boundaryCondition="false" id="M_man2mi1p_D_c">
<notes><body xmlns="http://www.w3.org/1999/xhtml">
     <p>CHARGE:  </p>
  </body></notes>
      </species>
      <species boundaryCondition="false" id="M_mip2c126_SC_c">
<notes><body xmlns="http://www.w3.org/1999/xhtml">
     <p>CHARGE:  </p>
  </body></notes>
      </species>
      <species boundaryCondition="false" id="M_mip2c224_SC_c">
<notes><body xmlns="http://www.w3.org/1999/xhtml">
     <p>CHARGE:  </p>
  </body></notes>
      </species>
      <species boundaryCondition="false" id="M_mip2c226_SC_c">
<notes><body xmlns="http://www.w3.org/1999/xhtml">
     <p>CHARGE:  </p>
  </body></notes>
      </species>
      <species boundaryCondition="false" id="M_mip2c324_SC_c">
<notes><body xmlns="http://www.w3.org/1999/xhtml">
     <p>CHARGE:  </p>
  </body></notes>
      </species>
      <species boundaryCondition="false" id="M_mip2c326_SC_c">
<notes><body xmlns="http://www.w3.org/1999/xhtml">
     <p>CHARGE:  </p>
  </body></notes>
      </species>
      <species boundaryCondition="false" id="M_mipc124_SC_c">
<notes><body xmlns="http://www.w3.org/1999/xhtml">
     <p>CHARGE:  </p>
  </body></notes>
      </species>
      <species boundaryCondition="false" id="M_mipc126_SC_c">
<notes><body xmlns="http://www.w3.org/1999/xhtml">
     <p>CHARGE:  </p>
  </body></notes>
      </species>
      <species boundaryCondition="false" id="M_mipc224_SC_c">
<notes><body xmlns="http://www.w3.org/1999/xhtml">
     <p>CHARGE:  </p>
  </body></notes>
      </species>
      <species boundaryCondition="false" id="M_mipc226_SC_c">
<notes><body xmlns="http://www.w3.org/1999/xhtml">
     <p>CHARGE:  </p>
  </body></notes>
      </species>
      <species boundaryCondition="false" id="M_mipc324_SC_c">
<notes><body xmlns="http://www.w3.org/1999/xhtml">
     <p>CHARGE:  </p>
  </body></notes>
      </species>
      <species boundaryCondition="false" id="M_mipc326_SC_c">
<notes><body xmlns="http://www.w3.org/1999/xhtml">
     <p>CHARGE:  </p>
  </body></notes>
      </species>
      <species boundaryCondition="false" id="M_manmi1p_D_c">
<notes><body xmlns="http://www.w3.org/1999/xhtml">
     <p>CHARGE:  </p>
  </body></notes>
      </species>
      <species boundaryCondition="false" id="M_mmet_c">
<notes><body xmlns="http://www.w3.org/1999/xhtml">
     <p>CHARGE:  </p>
  </body></notes>
      </species>
      <species boundaryCondition="false" id="M_5mta_c">
<notes><body xmlns="http://www.w3.org/1999/xhtml">
     <p>CHARGE:  </p>
  </body></notes>
      </species>
      <species boundaryCondition="false" id="M_5mdr1p_c">
<notes><body xmlns="http://www.w3.org/1999/xhtml">
     <p>CHARGE:  </p>
  </body></notes>
      </species>
      <species boundaryCondition="false" id="M_nac_c">
<notes><body xmlns="http://www.w3.org/1999/xhtml">
     <p>CHARGE:  </p>
  </body></notes>
      </species>
      <species boundaryCondition="false" id="M_nmn_x">
<notes><body xmlns="http://www.w3.org/1999/xhtml">
     <p>CHARGE:  </p>
  </body></notes>
      </species>
      <species boundaryCondition="false" id="M_adprib_c">
<notes><body xmlns="http://www.w3.org/1999/xhtml">
     <p>CHARGE:  </p>
  </body></notes>
      </species>
      <species boundaryCondition="false" id="M_ncam_c">
<notes><body xmlns="http://www.w3.org/1999/xhtml">
     <p>CHARGE:  </p>
  </body></notes>
      </species>
      <species boundaryCondition="false" id="M_adprib_m">
<notes><body xmlns="http://www.w3.org/1999/xhtml">
     <p>CHARGE:  </p>
  </body></notes>
      </species>
      <species boundaryCondition="false" id="M_ncam_m">
<notes><body xmlns="http://www.w3.org/1999/xhtml">
     <p>CHARGE:  </p>
  </body></notes>
      </species>
      <species boundaryCondition="false" id="M_dnad_c">
<notes><body xmlns="http://www.w3.org/1999/xhtml">
     <p>CHARGE:  </p>
  </body></notes>
      </species>
      <species boundaryCondition="false" id="M_dnad_n">
<notes><body xmlns="http://www.w3.org/1999/xhtml">
     <p>CHARGE:  </p>
  </body></notes>
      </species>
      <species boundaryCondition="false" id="M_nh4_n">
<notes><body xmlns="http://www.w3.org/1999/xhtml">
     <p>CHARGE:  </p>
  </body></notes>
      </species>
      <species boundaryCondition="false" id="M_nad_n">
<notes><body xmlns="http://www.w3.org/1999/xhtml">
     <p>CHARGE:  </p>
  </body></notes>
      </species>
      <species boundaryCondition="false" id="M_ppi_n">
<notes><body xmlns="http://www.w3.org/1999/xhtml">
     <p>CHARGE:  </p>
  </body></notes>
      </species>
      <species boundaryCondition="false" id="M_nicrnt_c">
<notes><body xmlns="http://www.w3.org/1999/xhtml">
     <p>CHARGE:  </p>
  </body></notes>
      </species>
      <species boundaryCondition="false" id="M_nac_m">
<notes><body xmlns="http://www.w3.org/1999/xhtml">
     <p>CHARGE:  </p>
  </body></notes>
      </species>
      <species boundaryCondition="false" id="M_prpp_m">
<notes><body xmlns="http://www.w3.org/1999/xhtml">
     <p>CHARGE:  </p>
  </body></notes>
      </species>
      <species boundaryCondition="false" id="M_nicrnt_m">
<notes><body xmlns="http://www.w3.org/1999/xhtml">
     <p>CHARGE:  </p>
  </body></notes>
      </species>
      <species boundaryCondition="false" id="M_na1_c">
<notes><body xmlns="http://www.w3.org/1999/xhtml">
     <p>CHARGE:  </p>
  </body></notes>
      </species>
      <species boundaryCondition="false" id="M_ump_c">
<notes><body xmlns="http://www.w3.org/1999/xhtml">
     <p>CHARGE:  </p>
  </body></notes>
      </species>
      <species boundaryCondition="false" id="M_dgtp_c">
<notes><body xmlns="http://www.w3.org/1999/xhtml">
     <p>CHARGE:  </p>
  </body></notes>
      </species>
      <species boundaryCondition="false" id="M_dudp_c">
<notes><body xmlns="http://www.w3.org/1999/xhtml">
     <p>CHARGE:  </p>
  </body></notes>
      </species>
      <species boundaryCondition="false" id="M_Nbfortyr_c">
<notes><body xmlns="http://www.w3.org/1999/xhtml">
     <p>CHARGE:  </p>
  </body></notes>
      </species>
      <species boundaryCondition="false" id="M_Nfortyr_c">
<notes><body xmlns="http://www.w3.org/1999/xhtml">
     <p>CHARGE:  </p>
  </body></notes>
      </species>
      <species boundaryCondition="false" id="M_nmn_c">
<notes><body xmlns="http://www.w3.org/1999/xhtml">
     <p>CHARGE:  </p>
  </body></notes>
      </species>
      <species boundaryCondition="false" id="M_nmn_m">
<notes><body xmlns="http://www.w3.org/1999/xhtml">
     <p>CHARGE:  </p>
  </body></notes>
      </species>
      <species boundaryCondition="false" id="M_dnad_m">
<notes><body xmlns="http://www.w3.org/1999/xhtml">
     <p>CHARGE:  </p>
  </body></notes>
      </species>
      <species boundaryCondition="false" id="M_quln_c">
<notes><body xmlns="http://www.w3.org/1999/xhtml">
     <p>CHARGE:  </p>
  </body></notes>
      </species>
      <species boundaryCondition="false" id="M_quln_m">
<notes><body xmlns="http://www.w3.org/1999/xhtml">
     <p>CHARGE:  </p>
  </body></notes>
      </species>
      <species boundaryCondition="false" id="M_1mncam_c">
<notes><body xmlns="http://www.w3.org/1999/xhtml">
     <p>CHARGE:  </p>
  </body></notes>
      </species>
      <species boundaryCondition="false" id="M_xtsn_c">
<notes><body xmlns="http://www.w3.org/1999/xhtml">
     <p>CHARGE:  </p>
  </body></notes>
      </species>
      <species boundaryCondition="false" id="M_thymd_c">
<notes><body xmlns="http://www.w3.org/1999/xhtml">
     <p>CHARGE:  </p>
  </body></notes>
      </species>
      <species boundaryCondition="false" id="M_ind3acnl_c">
<notes><body xmlns="http://www.w3.org/1999/xhtml">
     <p>CHARGE:  </p>
  </body></notes>
      </species>
      <species boundaryCondition="false" id="M_aprop_c">
<notes><body xmlns="http://www.w3.org/1999/xhtml">
     <p>CHARGE:  </p>
  </body></notes>
      </species>
      <species boundaryCondition="false" id="M_acybut_c">
<notes><body xmlns="http://www.w3.org/1999/xhtml">
     <p>CHARGE:  </p>
  </body></notes>
      </species>
      <species boundaryCondition="false" id="M_o2_r">
<notes><body xmlns="http://www.w3.org/1999/xhtml">
     <p>CHARGE:  </p>
  </body></notes>
      </species>
      <species boundaryCondition="false" id="M_pheac_c">
<notes><body xmlns="http://www.w3.org/1999/xhtml">
     <p>CHARGE:  </p>
  </body></notes>
      </species>
      <species boundaryCondition="false" id="M_ohpb_c">
<notes><body xmlns="http://www.w3.org/1999/xhtml">
     <p>CHARGE:  </p>
  </body></notes>
      </species>
      <species boundaryCondition="false" id="M_orot5p_c">
<notes><body xmlns="http://www.w3.org/1999/xhtml">
     <p>CHARGE:  </p>
  </body></notes>
      </species>
      <species boundaryCondition="false" id="M_ptrc_c">
<notes><body xmlns="http://www.w3.org/1999/xhtml">
     <p>CHARGE:  </p>
  </body></notes>
      </species>
      <species boundaryCondition="false" id="M_orn_m">
<notes><body xmlns="http://www.w3.org/1999/xhtml">
     <p>CHARGE:  </p>
  </body></notes>
      </species>
      <species boundaryCondition="false" id="M_oxag_c">
<notes><body xmlns="http://www.w3.org/1999/xhtml">
     <p>CHARGE:  </p>
  </body></notes>
      </species>
      <species boundaryCondition="false" id="M_pro_L_c">
<notes><body xmlns="http://www.w3.org/1999/xhtml">
     <p>CHARGE:  </p>
  </body></notes>
      </species>
      <species boundaryCondition="false" id="M_pan4p_c">
<notes><body xmlns="http://www.w3.org/1999/xhtml">
     <p>CHARGE:  </p>
  </body></notes>
      </species>
      <species boundaryCondition="false" id="M_pnto_R_c">
<notes><body xmlns="http://www.w3.org/1999/xhtml">
     <p>CHARGE:  </p>
  </body></notes>
      </species>
      <species boundaryCondition="false" id="M_trdrd_c">
<notes><body xmlns="http://www.w3.org/1999/xhtml">
     <p>CHARGE:  </p>
  </body></notes>
      </species>
      <species boundaryCondition="false" id="M_so3_c">
<notes><body xmlns="http://www.w3.org/1999/xhtml">
     <p>CHARGE:  </p>
  </body></notes>
      </species>
      <species boundaryCondition="false" id="M_trdox_c">
<notes><body xmlns="http://www.w3.org/1999/xhtml">
     <p>CHARGE:  </p>
  </body></notes>
      </species>
      <species boundaryCondition="false" id="M_triglyc_SC_c">
<notes><body xmlns="http://www.w3.org/1999/xhtml">
     <p>CHARGE:  </p>
  </body></notes>
      </species>
      <species boundaryCondition="false" id="M_35cdamp_c">
<notes><body xmlns="http://www.w3.org/1999/xhtml">
     <p>CHARGE:  </p>
  </body></notes>
      </species>
      <species boundaryCondition="false" id="M_35cimp_c">
<notes><body xmlns="http://www.w3.org/1999/xhtml">
     <p>CHARGE:  </p>
  </body></notes>
      </species>
      <species boundaryCondition="false" id="M_35cgmp_c">
<notes><body xmlns="http://www.w3.org/1999/xhtml">
     <p>CHARGE:  </p>
  </body></notes>
      </species>
      <species boundaryCondition="false" id="M_35ccmp_c">
<notes><body xmlns="http://www.w3.org/1999/xhtml">
     <p>CHARGE:  </p>
  </body></notes>
      </species>
      <species boundaryCondition="false" id="M_pdx5p_c">
<notes><body xmlns="http://www.w3.org/1999/xhtml">
     <p>CHARGE:  </p>
  </body></notes>
      </species>
      <species boundaryCondition="false" id="M_pydx5p_c">
<notes><body xmlns="http://www.w3.org/1999/xhtml">
     <p>CHARGE:  </p>
  </body></notes>
      </species>
      <species boundaryCondition="false" id="M_pendp_m">
<notes><body xmlns="http://www.w3.org/1999/xhtml">
     <p>CHARGE:  </p>
  </body></notes>
      </species>
      <species boundaryCondition="false" id="M_pepd_c">
<notes><body xmlns="http://www.w3.org/1999/xhtml">
     <p>CHARGE:  </p>
  </body></notes>
      </species>
      <species boundaryCondition="false" id="M_apep_c">
<notes><body xmlns="http://www.w3.org/1999/xhtml">
     <p>CHARGE:  </p>
  </body></notes>
      </species>
      <species boundaryCondition="false" id="M_pe_SC_g">
<notes><body xmlns="http://www.w3.org/1999/xhtml">
     <p>CHARGE:  </p>
  </body></notes>
      </species>
      <species boundaryCondition="false" id="M_pe_SC_m">
<notes><body xmlns="http://www.w3.org/1999/xhtml">
     <p>CHARGE:  </p>
  </body></notes>
      </species>
      <species boundaryCondition="false" id="M_pe_SC_v">
<notes><body xmlns="http://www.w3.org/1999/xhtml">
     <p>CHARGE:  </p>
  </body></notes>
      </species>
      <species boundaryCondition="false" id="M_tag6p_D_c">
<notes><body xmlns="http://www.w3.org/1999/xhtml">
     <p>CHARGE:  </p>
  </body></notes>
      </species>
      <species boundaryCondition="false" id="M_tagdp_D_c">
<notes><body xmlns="http://www.w3.org/1999/xhtml">
     <p>CHARGE:  </p>
  </body></notes>
      </species>
      <species boundaryCondition="false" id="M_s7p_c">
<notes><body xmlns="http://www.w3.org/1999/xhtml">
     <p>CHARGE:  </p>
  </body></notes>
      </species>
      <species boundaryCondition="false" id="M_gam1p_c">
<notes><body xmlns="http://www.w3.org/1999/xhtml">
     <p>CHARGE:  </p>
  </body></notes>
      </species>
      <species boundaryCondition="false" id="M_3pg_c">
<notes><body xmlns="http://www.w3.org/1999/xhtml">
     <p>CHARGE:  </p>
  </body></notes>
      </species>
      <species boundaryCondition="false" id="M_3php_c">
<notes><body xmlns="http://www.w3.org/1999/xhtml">
     <p>CHARGE:  </p>
  </body></notes>
      </species>
      <species boundaryCondition="false" id="M_phe_L_c">
<notes><body xmlns="http://www.w3.org/1999/xhtml">
     <p>CHARGE:  </p>
  </body></notes>
      </species>
      <species boundaryCondition="false" id="M_phpyr_c">
<notes><body xmlns="http://www.w3.org/1999/xhtml">
     <p>CHARGE:  </p>
  </body></notes>
      </species>
      <species boundaryCondition="false" id="M_trnaphe_c">
<notes><body xmlns="http://www.w3.org/1999/xhtml">
     <p>CHARGE:  </p>
  </body></notes>
      </species>
      <species boundaryCondition="false" id="M_phetrna_c">
<notes><body xmlns="http://www.w3.org/1999/xhtml">
     <p>CHARGE:  </p>
  </body></notes>
      </species>
      <species boundaryCondition="false" id="M_phe_L_m">
<notes><body xmlns="http://www.w3.org/1999/xhtml">
     <p>CHARGE:  </p>
  </body></notes>
      </species>
      <species boundaryCondition="false" id="M_trnaphe_m">
<notes><body xmlns="http://www.w3.org/1999/xhtml">
     <p>CHARGE:  </p>
  </body></notes>
      </species>
      <species boundaryCondition="false" id="M_phetrna_m">
<notes><body xmlns="http://www.w3.org/1999/xhtml">
     <p>CHARGE:  </p>
  </body></notes>
      </species>
      <species boundaryCondition="false" id="M_ptd135bp_SC_c">
<notes><body xmlns="http://www.w3.org/1999/xhtml">
     <p>CHARGE:  </p>
  </body></notes>
      </species>
      <species boundaryCondition="false" id="M_ptd3ino_SC_c">
<notes><body xmlns="http://www.w3.org/1999/xhtml">
     <p>CHARGE:  </p>
  </body></notes>
      </species>
      <species boundaryCondition="false" id="M_ptd134bp_SC_c">
<notes><body xmlns="http://www.w3.org/1999/xhtml">
     <p>CHARGE:  </p>
  </body></notes>
      </species>
      <species boundaryCondition="false" id="M_ptd145bp_SC_c">
<notes><body xmlns="http://www.w3.org/1999/xhtml">
     <p>CHARGE:  </p>
  </body></notes>
      </species>
      <species boundaryCondition="false" id="M_ptd4ino_SC_c">
<notes><body xmlns="http://www.w3.org/1999/xhtml">
     <p>CHARGE:  </p>
  </body></notes>
      </species>
      <species boundaryCondition="false" id="M_ptd1ino_SC_n">
<notes><body xmlns="http://www.w3.org/1999/xhtml">
     <p>CHARGE:  </p>
  </body></notes>
      </species>
      <species boundaryCondition="false" id="M_ptd4ino_SC_n">
<notes><body xmlns="http://www.w3.org/1999/xhtml">
     <p>CHARGE:  </p>
  </body></notes>
      </species>
      <species boundaryCondition="false" id="M_pi_n">
<notes><body xmlns="http://www.w3.org/1999/xhtml">
     <p>CHARGE:  </p>
  </body></notes>
      </species>
      <species boundaryCondition="false" id="M_4r5au_c">
<notes><body xmlns="http://www.w3.org/1999/xhtml">
     <p>CHARGE:  </p>
  </body></notes>
      </species>
      <species boundaryCondition="false" id="M_ppmi12346p_c">
<notes><body xmlns="http://www.w3.org/1999/xhtml">
     <p>CHARGE:  </p>
  </body></notes>
      </species>
      <species boundaryCondition="false" id="M_ppmi1346p_c">
<notes><body xmlns="http://www.w3.org/1999/xhtml">
     <p>CHARGE:  </p>
  </body></notes>
      </species>
      <species boundaryCondition="false" id="M_mi13456p_c">
<notes><body xmlns="http://www.w3.org/1999/xhtml">
     <p>CHARGE:  </p>
  </body></notes>
      </species>
      <species boundaryCondition="false" id="M_2mahmp_c">
<notes><body xmlns="http://www.w3.org/1999/xhtml">
     <p>CHARGE:  </p>
  </body></notes>
      </species>
      <species boundaryCondition="false" id="M_rnam_c">
<notes><body xmlns="http://www.w3.org/1999/xhtml">
     <p>CHARGE:  </p>
  </body></notes>
      </species>
      <species boundaryCondition="false" id="M_r1p_c">
<notes><body xmlns="http://www.w3.org/1999/xhtml">
     <p>CHARGE:  </p>
  </body></notes>
      </species>
      <species boundaryCondition="false" id="M_4ppan_c">
<notes><body xmlns="http://www.w3.org/1999/xhtml">
     <p>CHARGE:  </p>
  </body></notes>
      </species>
      <species boundaryCondition="false" id="M_N1aspmd_c">
<notes><body xmlns="http://www.w3.org/1999/xhtml">
     <p>CHARGE:  </p>
  </body></notes>
      </species>
      <species boundaryCondition="false" id="M_4ppcys_c">
<notes><body xmlns="http://www.w3.org/1999/xhtml">
     <p>CHARGE:  </p>
  </body></notes>
      </species>
      <species boundaryCondition="false" id="M_pppg9_m">
<notes><body xmlns="http://www.w3.org/1999/xhtml">
     <p>CHARGE:  </p>
  </body></notes>
      </species>
      <species boundaryCondition="false" id="M_fpram_c">
<notes><body xmlns="http://www.w3.org/1999/xhtml">
     <p>CHARGE:  </p>
  </body></notes>
      </species>
      <species boundaryCondition="false" id="M_prbamp_c">
<notes><body xmlns="http://www.w3.org/1999/xhtml">
     <p>CHARGE:  </p>
  </body></notes>
      </species>
      <species boundaryCondition="false" id="M_prfp_c">
<notes><body xmlns="http://www.w3.org/1999/xhtml">
     <p>CHARGE:  </p>
  </body></notes>
      </species>
      <species boundaryCondition="false" id="M_pro_L_m">
<notes><body xmlns="http://www.w3.org/1999/xhtml">
     <p>CHARGE:  </p>
  </body></notes>
      </species>
      <species boundaryCondition="false" id="M_trnapro_c">
<notes><body xmlns="http://www.w3.org/1999/xhtml">
     <p>CHARGE:  </p>
  </body></notes>
      </species>
      <species boundaryCondition="false" id="M_protrna_c">
<notes><body xmlns="http://www.w3.org/1999/xhtml">
     <p>CHARGE:  </p>
  </body></notes>
      </species>
      <species boundaryCondition="false" id="M_skm5p_c">
<notes><body xmlns="http://www.w3.org/1999/xhtml">
     <p>CHARGE:  </p>
  </body></notes>
      </species>
      <species boundaryCondition="false" id="M_ps_SC_g">
<notes><body xmlns="http://www.w3.org/1999/xhtml">
     <p>CHARGE:  </p>
  </body></notes>
      </species>
      <species boundaryCondition="false" id="M_ps_SC_m">
<notes><body xmlns="http://www.w3.org/1999/xhtml">
     <p>CHARGE:  </p>
  </body></notes>
      </species>
      <species boundaryCondition="false" id="M_ps_SC_v">
<notes><body xmlns="http://www.w3.org/1999/xhtml">
     <p>CHARGE:  </p>
  </body></notes>
      </species>
      <species boundaryCondition="false" id="M_ps_SC_c">
<notes><body xmlns="http://www.w3.org/1999/xhtml">
     <p>CHARGE:  </p>
  </body></notes>
      </species>
      <species boundaryCondition="false" id="M_pser_L_c">
<notes><body xmlns="http://www.w3.org/1999/xhtml">
     <p>CHARGE:  </p>
  </body></notes>
      </species>
      <species boundaryCondition="false" id="M_psph1p_c">
<notes><body xmlns="http://www.w3.org/1999/xhtml">
     <p>CHARGE:  </p>
  </body></notes>
      </species>
      <species boundaryCondition="false" id="M_psph1p_r">
<notes><body xmlns="http://www.w3.org/1999/xhtml">
     <p>CHARGE:  </p>
  </body></notes>
      </species>
      <species boundaryCondition="false" id="M_2hhxdal_c">
<notes><body xmlns="http://www.w3.org/1999/xhtml">
     <p>CHARGE:  </p>
  </body></notes>
      </species>
      <species boundaryCondition="false" id="M_ocdca_x">
<notes><body xmlns="http://www.w3.org/1999/xhtml">
     <p>CHARGE:  </p>
  </body></notes>
      </species>
      <species boundaryCondition="false" id="M_adn_m">
<notes><body xmlns="http://www.w3.org/1999/xhtml">
     <p>CHARGE:  </p>
  </body></notes>
      </species>
      <species boundaryCondition="false" id="M_r1p_m">
<notes><body xmlns="http://www.w3.org/1999/xhtml">
     <p>CHARGE:  </p>
  </body></notes>
      </species>
      <species boundaryCondition="false" id="M_pydx_c">
<notes><body xmlns="http://www.w3.org/1999/xhtml">
     <p>CHARGE:  </p>
  </body></notes>
      </species>
      <species boundaryCondition="false" id="M_pydxn_c">
<notes><body xmlns="http://www.w3.org/1999/xhtml">
     <p>CHARGE:  </p>
  </body></notes>
      </species>
      <species boundaryCondition="false" id="M_raffin_c">
<notes><body xmlns="http://www.w3.org/1999/xhtml">
     <p>CHARGE:  </p>
  </body></notes>
      </species>
      <species boundaryCondition="false" id="M_sucr_c">
<notes><body xmlns="http://www.w3.org/1999/xhtml">
     <p>CHARGE:  </p>
  </body></notes>
      </species>
      <species boundaryCondition="false" id="M_ribflv_c">
<notes><body xmlns="http://www.w3.org/1999/xhtml">
     <p>CHARGE:  </p>
  </body></notes>
      </species>
      <species boundaryCondition="false" id="M_ribflv_m">
<notes><body xmlns="http://www.w3.org/1999/xhtml">
     <p>CHARGE:  </p>
  </body></notes>
      </species>
      <species boundaryCondition="false" id="M_dmlz_c">
<notes><body xmlns="http://www.w3.org/1999/xhtml">
     <p>CHARGE:  </p>
  </body></notes>
      </species>
      <species boundaryCondition="false" id="M_trdrd_n">
<notes><body xmlns="http://www.w3.org/1999/xhtml">
     <p>CHARGE:  </p>
  </body></notes>
      </species>
      <species boundaryCondition="false" id="M_trdox_n">
<notes><body xmlns="http://www.w3.org/1999/xhtml">
     <p>CHARGE:  </p>
  </body></notes>
      </species>
      <species boundaryCondition="false" id="M_udp_n">
<notes><body xmlns="http://www.w3.org/1999/xhtml">
     <p>CHARGE:  </p>
  </body></notes>
      </species>
      <species boundaryCondition="false" id="M_dudp_n">
<notes><body xmlns="http://www.w3.org/1999/xhtml">
     <p>CHARGE:  </p>
  </body></notes>
      </species>
      <species boundaryCondition="false" id="M_xu5p_D_c">
<notes><body xmlns="http://www.w3.org/1999/xhtml">
     <p>CHARGE:  </p>
  </body></notes>
      </species>
      <species boundaryCondition="false" id="M_saccrp_L_c">
<notes><body xmlns="http://www.w3.org/1999/xhtml">
     <p>CHARGE:  </p>
  </body></notes>
      </species>
      <species boundaryCondition="false" id="M_so4_c">
<notes><body xmlns="http://www.w3.org/1999/xhtml">
     <p>CHARGE:  </p>
  </body></notes>
      </species>
      <species boundaryCondition="false" id="M_sph1p_r">
<notes><body xmlns="http://www.w3.org/1999/xhtml">
     <p>CHARGE:  </p>
  </body></notes>
      </species>
      <species boundaryCondition="false" id="M_pi_r">
<notes><body xmlns="http://www.w3.org/1999/xhtml">
     <p>CHARGE:  </p>
  </body></notes>
      </species>
      <species boundaryCondition="false" id="M_sbt_L_c">
<notes><body xmlns="http://www.w3.org/1999/xhtml">
     <p>CHARGE:  </p>
  </body></notes>
      </species>
      <species boundaryCondition="false" id="M_srb_L_c">
<notes><body xmlns="http://www.w3.org/1999/xhtml">
     <p>CHARGE:  </p>
  </body></notes>
      </species>
      <species boundaryCondition="false" id="M_trnaser_c">
<notes><body xmlns="http://www.w3.org/1999/xhtml">
     <p>CHARGE:  </p>
  </body></notes>
      </species>
      <species boundaryCondition="false" id="M_sertrna_c">
<notes><body xmlns="http://www.w3.org/1999/xhtml">
     <p>CHARGE:  </p>
  </body></notes>
      </species>
      <species boundaryCondition="false" id="M_dscl_c">
<notes><body xmlns="http://www.w3.org/1999/xhtml">
     <p>CHARGE:  </p>
  </body></notes>
      </species>
      <species boundaryCondition="false" id="M_scl_c">
<notes><body xmlns="http://www.w3.org/1999/xhtml">
     <p>CHARGE:  </p>
  </body></notes>
      </species>
      <species boundaryCondition="false" id="M_sheme_c">
<notes><body xmlns="http://www.w3.org/1999/xhtml">
     <p>CHARGE:  </p>
  </body></notes>
      </species>
      <species boundaryCondition="false" id="M_skm_c">
<notes><body xmlns="http://www.w3.org/1999/xhtml">
     <p>CHARGE:  </p>
  </body></notes>
      </species>
      <species boundaryCondition="false" id="M_suchms_c">
<notes><body xmlns="http://www.w3.org/1999/xhtml">
     <p>CHARGE:  </p>
  </body></notes>
      </species>
      <species boundaryCondition="false" id="M_sph1p_c">
<notes><body xmlns="http://www.w3.org/1999/xhtml">
     <p>CHARGE:  </p>
  </body></notes>
      </species>
      <species boundaryCondition="false" id="M_hxdcal_c">
<notes><body xmlns="http://www.w3.org/1999/xhtml">
     <p>CHARGE:  </p>
  </body></notes>
      </species>
      <species boundaryCondition="false" id="M_Ssq23epx_r">
<notes><body xmlns="http://www.w3.org/1999/xhtml">
     <p>CHARGE:  </p>
  </body></notes>
      </species>
      <species boundaryCondition="false" id="M_sql_r">
<notes><body xmlns="http://www.w3.org/1999/xhtml">
     <p>CHARGE:  </p>
  </body></notes>
      </species>
      <species boundaryCondition="false" id="M_nadh_r">
<notes><body xmlns="http://www.w3.org/1999/xhtml">
     <p>CHARGE:  </p>
  </body></notes>
      </species>
      <species boundaryCondition="false" id="M_nad_r">
<notes><body xmlns="http://www.w3.org/1999/xhtml">
     <p>CHARGE:  </p>
  </body></notes>
      </species>
      <species boundaryCondition="false" id="M_sql_c">
<notes><body xmlns="http://www.w3.org/1999/xhtml">
     <p>CHARGE:  </p>
  </body></notes>
      </species>
      <species boundaryCondition="false" id="M_taur_c">
<notes><body xmlns="http://www.w3.org/1999/xhtml">
     <p>CHARGE:  </p>
  </body></notes>
      </species>
      <species boundaryCondition="false" id="M_aacald_c">
<notes><body xmlns="http://www.w3.org/1999/xhtml">
     <p>CHARGE:  </p>
  </body></notes>
      </species>
      <species boundaryCondition="false" id="M_tchola_c">
<notes><body xmlns="http://www.w3.org/1999/xhtml">
     <p>CHARGE:  </p>
  </body></notes>
      </species>
      <species boundaryCondition="false" id="M_tchola_v">
<notes><body xmlns="http://www.w3.org/1999/xhtml">
     <p>CHARGE:  </p>
  </body></notes>
      </species>
      <species boundaryCondition="false" id="M_thfglu_c">
<notes><body xmlns="http://www.w3.org/1999/xhtml">
     <p>CHARGE:  </p>
  </body></notes>
      </species>
      <species boundaryCondition="false" id="M_trdrd_m">
<notes><body xmlns="http://www.w3.org/1999/xhtml">
     <p>CHARGE:  </p>
  </body></notes>
      </species>
      <species boundaryCondition="false" id="M_trdox_m">
<notes><body xmlns="http://www.w3.org/1999/xhtml">
     <p>CHARGE:  </p>
  </body></notes>
      </species>
      <species boundaryCondition="false" id="M_trdrd_x">
<notes><body xmlns="http://www.w3.org/1999/xhtml">
     <p>CHARGE:  </p>
  </body></notes>
      </species>
      <species boundaryCondition="false" id="M_trdox_x">
<notes><body xmlns="http://www.w3.org/1999/xhtml">
     <p>CHARGE:  </p>
  </body></notes>
      </species>
      <species boundaryCondition="false" id="M_thmmp_c">
<notes><body xmlns="http://www.w3.org/1999/xhtml">
     <p>CHARGE:  </p>
  </body></notes>
      </species>
      <species boundaryCondition="false" id="M_thm_c">
<notes><body xmlns="http://www.w3.org/1999/xhtml">
     <p>CHARGE:  </p>
  </body></notes>
      </species>
      <species boundaryCondition="false" id="M_thmpp_c">
<notes><body xmlns="http://www.w3.org/1999/xhtml">
     <p>CHARGE:  </p>
  </body></notes>
      </species>
      <species boundaryCondition="false" id="M_thmpp_m">
<notes><body xmlns="http://www.w3.org/1999/xhtml">
     <p>CHARGE:  </p>
  </body></notes>
      </species>
      <species boundaryCondition="false" id="M_thr_L_c">
<notes><body xmlns="http://www.w3.org/1999/xhtml">
     <p>CHARGE:  </p>
  </body></notes>
      </species>
      <species boundaryCondition="false" id="M_thr_L_m">
<notes><body xmlns="http://www.w3.org/1999/xhtml">
     <p>CHARGE:  </p>
  </body></notes>
      </species>
      <species boundaryCondition="false" id="M_trnathr_c">
<notes><body xmlns="http://www.w3.org/1999/xhtml">
     <p>CHARGE:  </p>
  </body></notes>
      </species>
      <species boundaryCondition="false" id="M_thrtrna_c">
<notes><body xmlns="http://www.w3.org/1999/xhtml">
     <p>CHARGE:  </p>
  </body></notes>
      </species>
      <species boundaryCondition="false" id="M_trnathr_m">
<notes><body xmlns="http://www.w3.org/1999/xhtml">
     <p>CHARGE:  </p>
  </body></notes>
      </species>
      <species boundaryCondition="false" id="M_thrtrna_m">
<notes><body xmlns="http://www.w3.org/1999/xhtml">
     <p>CHARGE:  </p>
  </body></notes>
      </species>
      <species boundaryCondition="false" id="M_thym_c">
<notes><body xmlns="http://www.w3.org/1999/xhtml">
     <p>CHARGE:  </p>
  </body></notes>
      </species>
      <species boundaryCondition="false" id="M_thmtp_c">
<notes><body xmlns="http://www.w3.org/1999/xhtml">
     <p>CHARGE:  </p>
  </body></notes>
      </species>
      <species boundaryCondition="false" id="M_tre6p_c">
<notes><body xmlns="http://www.w3.org/1999/xhtml">
     <p>CHARGE:  </p>
  </body></notes>
      </species>
      <species boundaryCondition="false" id="M_tre_c">
<notes><body xmlns="http://www.w3.org/1999/xhtml">
     <p>CHARGE:  </p>
  </body></notes>
      </species>
      <species boundaryCondition="false" id="M_tre_v">
<notes><body xmlns="http://www.w3.org/1999/xhtml">
     <p>CHARGE:  </p>
  </body></notes>
      </species>
      <species boundaryCondition="false" id="M_trp_L_c">
<notes><body xmlns="http://www.w3.org/1999/xhtml">
     <p>CHARGE:  </p>
  </body></notes>
      </species>
      <species boundaryCondition="false" id="M_trnatrp_c">
<notes><body xmlns="http://www.w3.org/1999/xhtml">
     <p>CHARGE:  </p>
  </body></notes>
      </species>
      <species boundaryCondition="false" id="M_trptrna_c">
<notes><body xmlns="http://www.w3.org/1999/xhtml">
     <p>CHARGE:  </p>
  </body></notes>
      </species>
      <species boundaryCondition="false" id="M_trnatrp_m">
<notes><body xmlns="http://www.w3.org/1999/xhtml">
     <p>CHARGE:  </p>
  </body></notes>
      </species>
      <species boundaryCondition="false" id="M_trp_L_m">
<notes><body xmlns="http://www.w3.org/1999/xhtml">
     <p>CHARGE:  </p>
  </body></notes>
      </species>
      <species boundaryCondition="false" id="M_trptrna_m">
<notes><body xmlns="http://www.w3.org/1999/xhtml">
     <p>CHARGE:  </p>
  </body></notes>
      </species>
      <species boundaryCondition="false" id="M_tyr_L_c">
<notes><body xmlns="http://www.w3.org/1999/xhtml">
     <p>CHARGE:  </p>
  </body></notes>
      </species>
      <species boundaryCondition="false" id="M_tyr_L_m">
<notes><body xmlns="http://www.w3.org/1999/xhtml">
     <p>CHARGE:  </p>
  </body></notes>
      </species>
      <species boundaryCondition="false" id="M_tyr_L_x">
<notes><body xmlns="http://www.w3.org/1999/xhtml">
     <p>CHARGE:  </p>
  </body></notes>
      </species>
      <species boundaryCondition="false" id="M_trnatyr_c">
<notes><body xmlns="http://www.w3.org/1999/xhtml">
     <p>CHARGE:  </p>
  </body></notes>
      </species>
      <species boundaryCondition="false" id="M_tyrtrna_c">
<notes><body xmlns="http://www.w3.org/1999/xhtml">
     <p>CHARGE:  </p>
  </body></notes>
      </species>
      <species boundaryCondition="false" id="M_trnatyr_m">
<notes><body xmlns="http://www.w3.org/1999/xhtml">
     <p>CHARGE:  </p>
  </body></notes>
      </species>
      <species boundaryCondition="false" id="M_tyrtrna_m">
<notes><body xmlns="http://www.w3.org/1999/xhtml">
     <p>CHARGE:  </p>
  </body></notes>
      </species>
      <species boundaryCondition="false" id="M_tyr_L_v">
<notes><body xmlns="http://www.w3.org/1999/xhtml">
     <p>CHARGE:  </p>
  </body></notes>
      </species>
      <species boundaryCondition="false" id="M_udpgal_g">
<notes><body xmlns="http://www.w3.org/1999/xhtml">
     <p>CHARGE:  </p>
  </body></notes>
      </species>
      <species boundaryCondition="false" id="M_ump_n">
<notes><body xmlns="http://www.w3.org/1999/xhtml">
     <p>CHARGE:  </p>
  </body></notes>
      </species>
      <species boundaryCondition="false" id="M_uppg3_c">
<notes><body xmlns="http://www.w3.org/1999/xhtml">
     <p>CHARGE:  </p>
  </body></notes>
      </species>
      <species boundaryCondition="false" id="M_ump_m">
<notes><body xmlns="http://www.w3.org/1999/xhtml">
     <p>CHARGE:  </p>
  </body></notes>
      </species>
      <species boundaryCondition="false" id="M_utp_m">
<notes><body xmlns="http://www.w3.org/1999/xhtml">
     <p>CHARGE:  </p>
  </body></notes>
      </species>
      <species boundaryCondition="false" id="M_val_L_c">
<notes><body xmlns="http://www.w3.org/1999/xhtml">
     <p>CHARGE:  </p>
  </body></notes>
      </species>
      <species boundaryCondition="false" id="M_val_L_m">
<notes><body xmlns="http://www.w3.org/1999/xhtml">
     <p>CHARGE:  </p>
  </body></notes>
      </species>
      <species boundaryCondition="false" id="M_trnaval_c">
<notes><body xmlns="http://www.w3.org/1999/xhtml">
     <p>CHARGE:  </p>
  </body></notes>
      </species>
      <species boundaryCondition="false" id="M_valtrna_c">
<notes><body xmlns="http://www.w3.org/1999/xhtml">
     <p>CHARGE:  </p>
  </body></notes>
      </species>
      <species boundaryCondition="false" id="M_trnaval_m">
<notes><body xmlns="http://www.w3.org/1999/xhtml">
     <p>CHARGE:  </p>
  </body></notes>
      </species>
      <species boundaryCondition="false" id="M_valtrna_m">
<notes><body xmlns="http://www.w3.org/1999/xhtml">
     <p>CHARGE:  </p>
  </body></notes>
      </species>
      <species boundaryCondition="false" id="M_xylu_D_c">
<notes><body xmlns="http://www.w3.org/1999/xhtml">
     <p>CHARGE:  </p>
  </body></notes>
      </species>
      <species boundaryCondition="false" id="M_xyl_D_c">
<notes><body xmlns="http://www.w3.org/1999/xhtml">
     <p>CHARGE:  </p>
  </body></notes>
      </species>
      <species boundaryCondition="false" id="M_xylt_c">
<notes><body xmlns="http://www.w3.org/1999/xhtml">
     <p>CHARGE:  </p>
  </body></notes>
      </species>
      <species boundaryCondition="false" id="M_psd5p_c">
<notes><body xmlns="http://www.w3.org/1999/xhtml">
     <p>CHARGE:  </p>
  </body></notes>
      </species>
      <species boundaryCondition="false" id="M_zymstest_SC_c">
<notes><body xmlns="http://www.w3.org/1999/xhtml">
     <p>CHARGE:  </p>
  </body></notes>
      </species>
    </listOfSpecies>
    <listOfReactions>
      <reaction name="EX_13BDglcn[e]" id="R_EX_13BDglcn_e" reversible="true">
<notes><body xmlns="http://www.w3.org/1999/xhtml">
     <p>GENE_ASSOCIATION: </p>
  
     <p>PROTEIN_ASSOCIATION: </p>
  
     <p>SUBSYSTEM: </p>
  
     <p>PROTEIN_CLASS: </p>
  
     <p>SYNTHETIC_OBJECTIVE: 0.0</p>
  
     <p>Present: 1</p>
  
     <p>Knockout cost: 0</p>
  
     <p>Knockin cost: 0</p>
  </body></notes>
              <listOfReactants>
          <speciesReference species="M_13BDglcn_e" stoichiometry="1"/>
        </listOfReactants>
        <kineticLaw>
          <math xmlns="http://www.w3.org/1998/Math/MathML">          
            <apply>
              <ci> FLUX_VALUE </ci>
            </apply>
          </math>
                  <listOfParameters>
            <parameter id="LOWER_BOUND" units="mmol_per_gDW_per_hr" value="-INF"/>
            <parameter id="UPPER_BOUND" units="mmol_per_gDW_per_hr" value="INF"/>
            <parameter value="0" id="OBJECTIVE_COEFFICIENT"/>
            <parameter id="FLUX_VALUE" units="mmol_per_gDW_per_hr" value="0"/>
            <parameter value="0" id="REDUCED_COST"/>
          </listOfParameters>
        </kineticLaw>
      </reaction>
      <reaction name="EX_2hb[e]" id="R_EX_2hb_e" reversible="true">
<notes><body xmlns="http://www.w3.org/1999/xhtml">
     <p>GENE_ASSOCIATION: </p>
  
     <p>PROTEIN_ASSOCIATION: </p>
  
     <p>SUBSYSTEM: </p>
  
     <p>PROTEIN_CLASS: </p>
  
     <p>SYNTHETIC_OBJECTIVE: 0.0</p>
  
     <p>Present: 1</p>
  
     <p>Knockout cost: 0</p>
  
     <p>Knockin cost: 0</p>
  </body></notes>
              <listOfReactants>
          <speciesReference species="M_2hb_e" stoichiometry="1"/>
        </listOfReactants>
        <kineticLaw>
          <math xmlns="http://www.w3.org/1998/Math/MathML">          
            <apply>
              <ci> FLUX_VALUE </ci>
            </apply>
          </math>
                  <listOfParameters>
            <parameter id="LOWER_BOUND" units="mmol_per_gDW_per_hr" value="-INF"/>
            <parameter id="UPPER_BOUND" units="mmol_per_gDW_per_hr" value="INF"/>
            <parameter value="0" id="OBJECTIVE_COEFFICIENT"/>
            <parameter id="FLUX_VALUE" units="mmol_per_gDW_per_hr" value="0"/>
            <parameter value="0" id="REDUCED_COST"/>
          </listOfParameters>
        </kineticLaw>
      </reaction>
      <reaction name="EX_2mbac[e]" id="R_EX_2mbac_e" reversible="true">
<notes><body xmlns="http://www.w3.org/1999/xhtml">
     <p>GENE_ASSOCIATION: </p>
  
     <p>PROTEIN_ASSOCIATION: </p>
  
     <p>SUBSYSTEM: </p>
  
     <p>PROTEIN_CLASS: </p>
  
     <p>SYNTHETIC_OBJECTIVE: 0.0</p>
  
     <p>Present: 1</p>
  
     <p>Knockout cost: 0</p>
  
     <p>Knockin cost: 0</p>
  </body></notes>
              <listOfReactants>
          <speciesReference species="M_2mbac_e" stoichiometry="1"/>
        </listOfReactants>
        <kineticLaw>
          <math xmlns="http://www.w3.org/1998/Math/MathML">          
            <apply>
              <ci> FLUX_VALUE </ci>
            </apply>
          </math>
                  <listOfParameters>
            <parameter id="LOWER_BOUND" units="mmol_per_gDW_per_hr" value="-INF"/>
            <parameter id="UPPER_BOUND" units="mmol_per_gDW_per_hr" value="INF"/>
            <parameter value="0" id="OBJECTIVE_COEFFICIENT"/>
            <parameter id="FLUX_VALUE" units="mmol_per_gDW_per_hr" value="0"/>
            <parameter value="0" id="REDUCED_COST"/>
          </listOfParameters>
        </kineticLaw>
      </reaction>
      <reaction name="EX_2mbald[e]" id="R_EX_2mbald_e" reversible="true">
<notes><body xmlns="http://www.w3.org/1999/xhtml">
     <p>GENE_ASSOCIATION: </p>
  
     <p>PROTEIN_ASSOCIATION: </p>
  
     <p>SUBSYSTEM: </p>
  
     <p>PROTEIN_CLASS: </p>
  
     <p>SYNTHETIC_OBJECTIVE: 0.0</p>
  
     <p>Present: 1</p>
  
     <p>Knockout cost: 0</p>
  
     <p>Knockin cost: 0</p>
  </body></notes>
              <listOfReactants>
          <speciesReference species="M_2mbald_e" stoichiometry="1"/>
        </listOfReactants>
        <kineticLaw>
          <math xmlns="http://www.w3.org/1998/Math/MathML">          
            <apply>
              <ci> FLUX_VALUE </ci>
            </apply>
          </math>
                  <listOfParameters>
            <parameter id="LOWER_BOUND" units="mmol_per_gDW_per_hr" value="-INF"/>
            <parameter id="UPPER_BOUND" units="mmol_per_gDW_per_hr" value="INF"/>
            <parameter value="0" id="OBJECTIVE_COEFFICIENT"/>
            <parameter id="FLUX_VALUE" units="mmol_per_gDW_per_hr" value="0"/>
            <parameter value="0" id="REDUCED_COST"/>
          </listOfParameters>
        </kineticLaw>
      </reaction>
      <reaction name="EX_2mbtoh[e]" id="R_EX_2mbtoh_e" reversible="true">
<notes><body xmlns="http://www.w3.org/1999/xhtml">
     <p>GENE_ASSOCIATION: </p>
  
     <p>PROTEIN_ASSOCIATION: </p>
  
     <p>SUBSYSTEM: </p>
  
     <p>PROTEIN_CLASS: </p>
  
     <p>SYNTHETIC_OBJECTIVE: 0.0</p>
  
     <p>Present: 1</p>
  
     <p>Knockout cost: 0</p>
  
     <p>Knockin cost: 0</p>
  </body></notes>
              <listOfReactants>
          <speciesReference species="M_2mbtoh_e" stoichiometry="1"/>
        </listOfReactants>
        <kineticLaw>
          <math xmlns="http://www.w3.org/1998/Math/MathML">          
            <apply>
              <ci> FLUX_VALUE </ci>
            </apply>
          </math>
                  <listOfParameters>
            <parameter id="LOWER_BOUND" units="mmol_per_gDW_per_hr" value="-INF"/>
            <parameter id="UPPER_BOUND" units="mmol_per_gDW_per_hr" value="INF"/>
            <parameter value="0" id="OBJECTIVE_COEFFICIENT"/>
            <parameter id="FLUX_VALUE" units="mmol_per_gDW_per_hr" value="0"/>
            <parameter value="0" id="REDUCED_COST"/>
          </listOfParameters>
        </kineticLaw>
      </reaction>
      <reaction name="EX_2mppal[e]" id="R_EX_2mppal_e" reversible="true">
<notes><body xmlns="http://www.w3.org/1999/xhtml">
     <p>GENE_ASSOCIATION: </p>
  
     <p>PROTEIN_ASSOCIATION: </p>
  
     <p>SUBSYSTEM: </p>
  
     <p>PROTEIN_CLASS: </p>
  
     <p>SYNTHETIC_OBJECTIVE: 0.0</p>
  
     <p>Present: 1</p>
  
     <p>Knockout cost: 0</p>
  
     <p>Knockin cost: 0</p>
  </body></notes>
              <listOfReactants>
          <speciesReference species="M_2mppal_e" stoichiometry="1"/>
        </listOfReactants>
        <kineticLaw>
          <math xmlns="http://www.w3.org/1998/Math/MathML">          
            <apply>
              <ci> FLUX_VALUE </ci>
            </apply>
          </math>
                  <listOfParameters>
            <parameter id="LOWER_BOUND" units="mmol_per_gDW_per_hr" value="-INF"/>
            <parameter id="UPPER_BOUND" units="mmol_per_gDW_per_hr" value="INF"/>
            <parameter value="0" id="OBJECTIVE_COEFFICIENT"/>
            <parameter id="FLUX_VALUE" units="mmol_per_gDW_per_hr" value="0"/>
            <parameter value="0" id="REDUCED_COST"/>
          </listOfParameters>
        </kineticLaw>
      </reaction>
      <reaction name="EX_2phetoh[e]" id="R_EX_2phetoh_e" reversible="true">
<notes><body xmlns="http://www.w3.org/1999/xhtml">
     <p>GENE_ASSOCIATION: </p>
  
     <p>PROTEIN_ASSOCIATION: </p>
  
     <p>SUBSYSTEM: </p>
  
     <p>PROTEIN_CLASS: </p>
  
     <p>SYNTHETIC_OBJECTIVE: 0.0</p>
  
     <p>Present: 1</p>
  
     <p>Knockout cost: 0</p>
  
     <p>Knockin cost: 0</p>
  </body></notes>
              <listOfReactants>
          <speciesReference species="M_2phetoh_e" stoichiometry="1"/>
        </listOfReactants>
        <kineticLaw>
          <math xmlns="http://www.w3.org/1998/Math/MathML">          
            <apply>
              <ci> FLUX_VALUE </ci>
            </apply>
          </math>
                  <listOfParameters>
            <parameter id="LOWER_BOUND" units="mmol_per_gDW_per_hr" value="-INF"/>
            <parameter id="UPPER_BOUND" units="mmol_per_gDW_per_hr" value="INF"/>
            <parameter value="0" id="OBJECTIVE_COEFFICIENT"/>
            <parameter id="FLUX_VALUE" units="mmol_per_gDW_per_hr" value="0"/>
            <parameter value="0" id="REDUCED_COST"/>
          </listOfParameters>
        </kineticLaw>
      </reaction>
      <reaction name="EX_3c3hmp[e]" id="R_EX_3c3hmp_e" reversible="true">
<notes><body xmlns="http://www.w3.org/1999/xhtml">
     <p>GENE_ASSOCIATION: </p>
  
     <p>PROTEIN_ASSOCIATION: </p>
  
     <p>SUBSYSTEM: </p>
  
     <p>PROTEIN_CLASS: </p>
  
     <p>SYNTHETIC_OBJECTIVE: 0.0</p>
  
     <p>Present: 1</p>
  
     <p>Knockout cost: 0</p>
  
     <p>Knockin cost: 0</p>
  </body></notes>
              <listOfReactants>
          <speciesReference species="M_3c3hmp_e" stoichiometry="1"/>
        </listOfReactants>
        <kineticLaw>
          <math xmlns="http://www.w3.org/1998/Math/MathML">          
            <apply>
              <ci> FLUX_VALUE </ci>
            </apply>
          </math>
                  <listOfParameters>
            <parameter id="LOWER_BOUND" units="mmol_per_gDW_per_hr" value="-INF"/>
            <parameter id="UPPER_BOUND" units="mmol_per_gDW_per_hr" value="INF"/>
            <parameter value="0" id="OBJECTIVE_COEFFICIENT"/>
            <parameter id="FLUX_VALUE" units="mmol_per_gDW_per_hr" value="0"/>
            <parameter value="0" id="REDUCED_COST"/>
          </listOfParameters>
        </kineticLaw>
      </reaction>
      <reaction name="EX_3mbald[e]" id="R_EX_3mbald_e" reversible="true">
<notes><body xmlns="http://www.w3.org/1999/xhtml">
     <p>GENE_ASSOCIATION: </p>
  
     <p>PROTEIN_ASSOCIATION: </p>
  
     <p>SUBSYSTEM: </p>
  
     <p>PROTEIN_CLASS: </p>
  
     <p>SYNTHETIC_OBJECTIVE: 0.0</p>
  
     <p>Present: 1</p>
  
     <p>Knockout cost: 0</p>
  
     <p>Knockin cost: 0</p>
  </body></notes>
              <listOfReactants>
          <speciesReference species="M_3mbald_e" stoichiometry="1"/>
        </listOfReactants>
        <kineticLaw>
          <math xmlns="http://www.w3.org/1998/Math/MathML">          
            <apply>
              <ci> FLUX_VALUE </ci>
            </apply>
          </math>
                  <listOfParameters>
            <parameter id="LOWER_BOUND" units="mmol_per_gDW_per_hr" value="-INF"/>
            <parameter id="UPPER_BOUND" units="mmol_per_gDW_per_hr" value="INF"/>
            <parameter value="0" id="OBJECTIVE_COEFFICIENT"/>
            <parameter id="FLUX_VALUE" units="mmol_per_gDW_per_hr" value="0"/>
            <parameter value="0" id="REDUCED_COST"/>
          </listOfParameters>
        </kineticLaw>
      </reaction>
      <reaction name="EX_3mop[e]" id="R_EX_3mop_e" reversible="true">
<notes><body xmlns="http://www.w3.org/1999/xhtml">
     <p>GENE_ASSOCIATION: </p>
  
     <p>PROTEIN_ASSOCIATION: </p>
  
     <p>SUBSYSTEM: </p>
  
     <p>PROTEIN_CLASS: </p>
  
     <p>SYNTHETIC_OBJECTIVE: 0.0</p>
  
     <p>Present: 1</p>
  
     <p>Knockout cost: 0</p>
  
     <p>Knockin cost: 0</p>
  </body></notes>
              <listOfReactants>
          <speciesReference species="M_3mop_e" stoichiometry="1"/>
        </listOfReactants>
        <kineticLaw>
          <math xmlns="http://www.w3.org/1998/Math/MathML">          
            <apply>
              <ci> FLUX_VALUE </ci>
            </apply>
          </math>
                  <listOfParameters>
            <parameter id="LOWER_BOUND" units="mmol_per_gDW_per_hr" value="-INF"/>
            <parameter id="UPPER_BOUND" units="mmol_per_gDW_per_hr" value="INF"/>
            <parameter value="0" id="OBJECTIVE_COEFFICIENT"/>
            <parameter id="FLUX_VALUE" units="mmol_per_gDW_per_hr" value="0"/>
            <parameter value="0" id="REDUCED_COST"/>
          </listOfParameters>
        </kineticLaw>
      </reaction>
      <reaction name="EX_4abut[e]" id="R_EX_4abut_e" reversible="true">
<notes><body xmlns="http://www.w3.org/1999/xhtml">
     <p>GENE_ASSOCIATION: </p>
  
     <p>PROTEIN_ASSOCIATION: </p>
  
     <p>SUBSYSTEM: </p>
  
     <p>PROTEIN_CLASS: </p>
  
     <p>SYNTHETIC_OBJECTIVE: 0.0</p>
  
     <p>Present: 1</p>
  
     <p>Knockout cost: 0</p>
  
     <p>Knockin cost: 0</p>
  </body></notes>
              <listOfReactants>
          <speciesReference species="M_4abut_e" stoichiometry="1"/>
        </listOfReactants>
        <kineticLaw>
          <math xmlns="http://www.w3.org/1998/Math/MathML">          
            <apply>
              <ci> FLUX_VALUE </ci>
            </apply>
          </math>
                  <listOfParameters>
            <parameter id="LOWER_BOUND" units="mmol_per_gDW_per_hr" value="-INF"/>
            <parameter id="UPPER_BOUND" units="mmol_per_gDW_per_hr" value="INF"/>
            <parameter value="0" id="OBJECTIVE_COEFFICIENT"/>
            <parameter id="FLUX_VALUE" units="mmol_per_gDW_per_hr" value="0"/>
            <parameter value="0" id="REDUCED_COST"/>
          </listOfParameters>
        </kineticLaw>
      </reaction>
      <reaction name="EX_4abz[e]" id="R_EX_4abz_e" reversible="true">
<notes><body xmlns="http://www.w3.org/1999/xhtml">
     <p>GENE_ASSOCIATION: </p>
  
     <p>PROTEIN_ASSOCIATION: </p>
  
     <p>SUBSYSTEM: </p>
  
     <p>PROTEIN_CLASS: </p>
  
     <p>SYNTHETIC_OBJECTIVE: 0.0</p>
  
     <p>Present: 1</p>
  
     <p>Knockout cost: 0</p>
  
     <p>Knockin cost: 0</p>
  </body></notes>
              <listOfReactants>
          <speciesReference species="M_4abz_e" stoichiometry="1"/>
        </listOfReactants>
        <kineticLaw>
          <math xmlns="http://www.w3.org/1998/Math/MathML">          
            <apply>
              <ci> FLUX_VALUE </ci>
            </apply>
          </math>
                  <listOfParameters>
            <parameter id="LOWER_BOUND" units="mmol_per_gDW_per_hr" value="-INF"/>
            <parameter id="UPPER_BOUND" units="mmol_per_gDW_per_hr" value="INF"/>
            <parameter value="0" id="OBJECTIVE_COEFFICIENT"/>
            <parameter id="FLUX_VALUE" units="mmol_per_gDW_per_hr" value="0"/>
            <parameter value="0" id="REDUCED_COST"/>
          </listOfParameters>
        </kineticLaw>
      </reaction>
      <reaction name="EX_5aop[e]" id="R_EX_5aop_e" reversible="true">
<notes><body xmlns="http://www.w3.org/1999/xhtml">
     <p>GENE_ASSOCIATION: </p>
  
     <p>PROTEIN_ASSOCIATION: </p>
  
     <p>SUBSYSTEM: </p>
  
     <p>PROTEIN_CLASS: </p>
  
     <p>SYNTHETIC_OBJECTIVE: 0.0</p>
  
     <p>Present: 1</p>
  
     <p>Knockout cost: 0</p>
  
     <p>Knockin cost: 0</p>
  </body></notes>
              <listOfReactants>
          <speciesReference species="M_5aop_e" stoichiometry="1"/>
        </listOfReactants>
        <kineticLaw>
          <math xmlns="http://www.w3.org/1998/Math/MathML">          
            <apply>
              <ci> FLUX_VALUE </ci>
            </apply>
          </math>
                  <listOfParameters>
            <parameter id="LOWER_BOUND" units="mmol_per_gDW_per_hr" value="-INF"/>
            <parameter id="UPPER_BOUND" units="mmol_per_gDW_per_hr" value="INF"/>
            <parameter value="0" id="OBJECTIVE_COEFFICIENT"/>
            <parameter id="FLUX_VALUE" units="mmol_per_gDW_per_hr" value="0"/>
            <parameter value="0" id="REDUCED_COST"/>
          </listOfParameters>
        </kineticLaw>
      </reaction>
      <reaction name="EX_8aonn[e]" id="R_EX_8aonn_e" reversible="true">
<notes><body xmlns="http://www.w3.org/1999/xhtml">
     <p>GENE_ASSOCIATION: </p>
  
     <p>PROTEIN_ASSOCIATION: </p>
  
     <p>SUBSYSTEM: </p>
  
     <p>PROTEIN_CLASS: </p>
  
     <p>SYNTHETIC_OBJECTIVE: 0.0</p>
  
     <p>Present: 1</p>
  
     <p>Knockout cost: 0</p>
  
     <p>Knockin cost: 0</p>
  </body></notes>
              <listOfReactants>
          <speciesReference species="M_8aonn_e" stoichiometry="1"/>
        </listOfReactants>
        <kineticLaw>
          <math xmlns="http://www.w3.org/1998/Math/MathML">          
            <apply>
              <ci> FLUX_VALUE </ci>
            </apply>
          </math>
                  <listOfParameters>
            <parameter id="LOWER_BOUND" units="mmol_per_gDW_per_hr" value="-INF"/>
            <parameter id="UPPER_BOUND" units="mmol_per_gDW_per_hr" value="INF"/>
            <parameter value="0" id="OBJECTIVE_COEFFICIENT"/>
            <parameter id="FLUX_VALUE" units="mmol_per_gDW_per_hr" value="0"/>
            <parameter value="0" id="REDUCED_COST"/>
          </listOfParameters>
        </kineticLaw>
      </reaction>
      <reaction name="EX_Nbfortyr[e]" id="R_EX_Nbfortyr_e" reversible="true">
<notes><body xmlns="http://www.w3.org/1999/xhtml">
     <p>GENE_ASSOCIATION: </p>
  
     <p>PROTEIN_ASSOCIATION: </p>
  
     <p>SUBSYSTEM: </p>
  
     <p>PROTEIN_CLASS: </p>
  
     <p>SYNTHETIC_OBJECTIVE: 0.0</p>
  
     <p>Present: 1</p>
  
     <p>Knockout cost: 0</p>
  
     <p>Knockin cost: 0</p>
  </body></notes>
              <listOfReactants>
          <speciesReference species="M_Nbfortyr_e" stoichiometry="1"/>
        </listOfReactants>
        <kineticLaw>
          <math xmlns="http://www.w3.org/1998/Math/MathML">          
            <apply>
              <ci> FLUX_VALUE </ci>
            </apply>
          </math>
                  <listOfParameters>
            <parameter id="LOWER_BOUND" units="mmol_per_gDW_per_hr" value="-INF"/>
            <parameter id="UPPER_BOUND" units="mmol_per_gDW_per_hr" value="INF"/>
            <parameter value="0" id="OBJECTIVE_COEFFICIENT"/>
            <parameter id="FLUX_VALUE" units="mmol_per_gDW_per_hr" value="0"/>
            <parameter value="0" id="REDUCED_COST"/>
          </listOfParameters>
        </kineticLaw>
      </reaction>
      <reaction name="EX_abt[e]" id="R_EX_abt_e" reversible="true">
<notes><body xmlns="http://www.w3.org/1999/xhtml">
     <p>GENE_ASSOCIATION: </p>
  
     <p>PROTEIN_ASSOCIATION: </p>
  
     <p>SUBSYSTEM: </p>
  
     <p>PROTEIN_CLASS: </p>
  
     <p>SYNTHETIC_OBJECTIVE: 0.0</p>
  
     <p>Present: 1</p>
  
     <p>Knockout cost: 0</p>
  
     <p>Knockin cost: 0</p>
  </body></notes>
              <listOfReactants>
          <speciesReference species="M_abt_e" stoichiometry="1"/>
        </listOfReactants>
        <kineticLaw>
          <math xmlns="http://www.w3.org/1998/Math/MathML">          
            <apply>
              <ci> FLUX_VALUE </ci>
            </apply>
          </math>
                  <listOfParameters>
            <parameter id="LOWER_BOUND" units="mmol_per_gDW_per_hr" value="-INF"/>
            <parameter id="UPPER_BOUND" units="mmol_per_gDW_per_hr" value="INF"/>
            <parameter value="0" id="OBJECTIVE_COEFFICIENT"/>
            <parameter id="FLUX_VALUE" units="mmol_per_gDW_per_hr" value="0"/>
            <parameter value="0" id="REDUCED_COST"/>
          </listOfParameters>
        </kineticLaw>
      </reaction>
      <reaction name="EX_ac[e]" id="R_EX_ac_e" reversible="true">
<notes><body xmlns="http://www.w3.org/1999/xhtml">
     <p>GENE_ASSOCIATION: </p>
  
     <p>PROTEIN_ASSOCIATION: </p>
  
     <p>SUBSYSTEM: </p>
  
     <p>PROTEIN_CLASS: </p>
  
     <p>SYNTHETIC_OBJECTIVE: 0.0</p>
  
     <p>Present: 1</p>
  
     <p>Knockout cost: 0</p>
  
     <p>Knockin cost: 0</p>
  </body></notes>
              <listOfReactants>
          <speciesReference species="M_ac_e" stoichiometry="1"/>
        </listOfReactants>
        <kineticLaw>
          <math xmlns="http://www.w3.org/1998/Math/MathML">          
            <apply>
              <ci> FLUX_VALUE </ci>
            </apply>
          </math>
                  <listOfParameters>
            <parameter id="LOWER_BOUND" units="mmol_per_gDW_per_hr" value="-INF"/>
            <parameter id="UPPER_BOUND" units="mmol_per_gDW_per_hr" value="INF"/>
            <parameter value="0" id="OBJECTIVE_COEFFICIENT"/>
            <parameter id="FLUX_VALUE" units="mmol_per_gDW_per_hr" value="0"/>
            <parameter value="0" id="REDUCED_COST"/>
          </listOfParameters>
        </kineticLaw>
      </reaction>
      <reaction name="EX_acald[e]" id="R_EX_acald_e" reversible="true">
<notes><body xmlns="http://www.w3.org/1999/xhtml">
     <p>GENE_ASSOCIATION: </p>
  
     <p>PROTEIN_ASSOCIATION: </p>
  
     <p>SUBSYSTEM: </p>
  
     <p>PROTEIN_CLASS: </p>
  
     <p>SYNTHETIC_OBJECTIVE: 0.0</p>
  
     <p>Present: 1</p>
  
     <p>Knockout cost: 0</p>
  
     <p>Knockin cost: 0</p>
  </body></notes>
              <listOfReactants>
          <speciesReference species="M_acald_e" stoichiometry="1"/>
        </listOfReactants>
        <kineticLaw>
          <math xmlns="http://www.w3.org/1998/Math/MathML">          
            <apply>
              <ci> FLUX_VALUE </ci>
            </apply>
          </math>
                  <listOfParameters>
            <parameter id="LOWER_BOUND" units="mmol_per_gDW_per_hr" value="-INF"/>
            <parameter id="UPPER_BOUND" units="mmol_per_gDW_per_hr" value="INF"/>
            <parameter value="0" id="OBJECTIVE_COEFFICIENT"/>
            <parameter id="FLUX_VALUE" units="mmol_per_gDW_per_hr" value="0"/>
            <parameter value="0" id="REDUCED_COST"/>
          </listOfParameters>
        </kineticLaw>
      </reaction>
      <reaction name="EX_aces[e]" id="R_EX_aces_e" reversible="true">
<notes><body xmlns="http://www.w3.org/1999/xhtml">
     <p>GENE_ASSOCIATION: </p>
  
     <p>PROTEIN_ASSOCIATION: </p>
  
     <p>SUBSYSTEM: </p>
  
     <p>PROTEIN_CLASS: </p>
  
     <p>SYNTHETIC_OBJECTIVE: 0.0</p>
  
     <p>Present: 1</p>
  
     <p>Knockout cost: 0</p>
  
     <p>Knockin cost: 0</p>
  </body></notes>
              <listOfReactants>
          <speciesReference species="M_aces_e" stoichiometry="1"/>
        </listOfReactants>
        <kineticLaw>
          <math xmlns="http://www.w3.org/1998/Math/MathML">          
            <apply>
              <ci> FLUX_VALUE </ci>
            </apply>
          </math>
                  <listOfParameters>
            <parameter id="LOWER_BOUND" units="mmol_per_gDW_per_hr" value="-INF"/>
            <parameter id="UPPER_BOUND" units="mmol_per_gDW_per_hr" value="INF"/>
            <parameter value="0" id="OBJECTIVE_COEFFICIENT"/>
            <parameter id="FLUX_VALUE" units="mmol_per_gDW_per_hr" value="0"/>
            <parameter value="0" id="REDUCED_COST"/>
          </listOfParameters>
        </kineticLaw>
      </reaction>
      <reaction name="EX_ade[e]" id="R_EX_ade_e" reversible="true">
<notes><body xmlns="http://www.w3.org/1999/xhtml">
     <p>GENE_ASSOCIATION: </p>
  
     <p>PROTEIN_ASSOCIATION: </p>
  
     <p>SUBSYSTEM: </p>
  
     <p>PROTEIN_CLASS: </p>
  
     <p>SYNTHETIC_OBJECTIVE: 0.0</p>
  
     <p>Present: 1</p>
  
     <p>Knockout cost: 0</p>
  
     <p>Knockin cost: 0</p>
  </body></notes>
              <listOfReactants>
          <speciesReference species="M_ade_e" stoichiometry="1"/>
        </listOfReactants>
        <kineticLaw>
          <math xmlns="http://www.w3.org/1998/Math/MathML">          
            <apply>
              <ci> FLUX_VALUE </ci>
            </apply>
          </math>
                  <listOfParameters>
            <parameter id="LOWER_BOUND" units="mmol_per_gDW_per_hr" value="-INF"/>
            <parameter id="UPPER_BOUND" units="mmol_per_gDW_per_hr" value="INF"/>
            <parameter value="0" id="OBJECTIVE_COEFFICIENT"/>
            <parameter id="FLUX_VALUE" units="mmol_per_gDW_per_hr" value="0"/>
            <parameter value="0" id="REDUCED_COST"/>
          </listOfParameters>
        </kineticLaw>
      </reaction>
      <reaction name="EX_adn[e]" id="R_EX_adn_e" reversible="true">
<notes><body xmlns="http://www.w3.org/1999/xhtml">
     <p>GENE_ASSOCIATION: </p>
  
     <p>PROTEIN_ASSOCIATION: </p>
  
     <p>SUBSYSTEM: </p>
  
     <p>PROTEIN_CLASS: </p>
  
     <p>SYNTHETIC_OBJECTIVE: 0.0</p>
  
     <p>Present: 1</p>
  
     <p>Knockout cost: 0</p>
  
     <p>Knockin cost: 0</p>
  </body></notes>
              <listOfReactants>
          <speciesReference species="M_adn_e" stoichiometry="1"/>
        </listOfReactants>
        <kineticLaw>
          <math xmlns="http://www.w3.org/1998/Math/MathML">          
            <apply>
              <ci> FLUX_VALUE </ci>
            </apply>
          </math>
                  <listOfParameters>
            <parameter id="LOWER_BOUND" units="mmol_per_gDW_per_hr" value="-INF"/>
            <parameter id="UPPER_BOUND" units="mmol_per_gDW_per_hr" value="INF"/>
            <parameter value="0" id="OBJECTIVE_COEFFICIENT"/>
            <parameter id="FLUX_VALUE" units="mmol_per_gDW_per_hr" value="0"/>
            <parameter value="0" id="REDUCED_COST"/>
          </listOfParameters>
        </kineticLaw>
      </reaction>
      <reaction name="EX_akg[e]" id="R_EX_akg_e" reversible="true">
<notes><body xmlns="http://www.w3.org/1999/xhtml">
     <p>GENE_ASSOCIATION: </p>
  
     <p>PROTEIN_ASSOCIATION: </p>
  
     <p>SUBSYSTEM: </p>
  
     <p>PROTEIN_CLASS: </p>
  
     <p>SYNTHETIC_OBJECTIVE: 0.0</p>
  
     <p>Present: 1</p>
  
     <p>Knockout cost: 0</p>
  
     <p>Knockin cost: 0</p>
  </body></notes>
              <listOfReactants>
          <speciesReference species="M_akg_e" stoichiometry="1"/>
        </listOfReactants>
        <kineticLaw>
          <math xmlns="http://www.w3.org/1998/Math/MathML">          
            <apply>
              <ci> FLUX_VALUE </ci>
            </apply>
          </math>
                  <listOfParameters>
            <parameter id="LOWER_BOUND" units="mmol_per_gDW_per_hr" value="-INF"/>
            <parameter id="UPPER_BOUND" units="mmol_per_gDW_per_hr" value="INF"/>
            <parameter value="0" id="OBJECTIVE_COEFFICIENT"/>
            <parameter id="FLUX_VALUE" units="mmol_per_gDW_per_hr" value="0"/>
            <parameter value="0" id="REDUCED_COST"/>
          </listOfParameters>
        </kineticLaw>
      </reaction>
      <reaction name="EX_ala-L[e]" id="R_EX_ala_L_e" reversible="true">
<notes><body xmlns="http://www.w3.org/1999/xhtml">
     <p>GENE_ASSOCIATION: </p>
  
     <p>PROTEIN_ASSOCIATION: </p>
  
     <p>SUBSYSTEM: </p>
  
     <p>PROTEIN_CLASS: </p>
  
     <p>SYNTHETIC_OBJECTIVE: 0.0</p>
  
     <p>Present: 1</p>
  
     <p>Knockout cost: 0</p>
  
     <p>Knockin cost: 0</p>
  </body></notes>
              <listOfReactants>
          <speciesReference species="M_ala_L_e" stoichiometry="1"/>
        </listOfReactants>
        <kineticLaw>
          <math xmlns="http://www.w3.org/1998/Math/MathML">          
            <apply>
              <ci> FLUX_VALUE </ci>
            </apply>
          </math>
                  <listOfParameters>
            <parameter id="LOWER_BOUND" units="mmol_per_gDW_per_hr" value="-INF"/>
            <parameter id="UPPER_BOUND" units="mmol_per_gDW_per_hr" value="INF"/>
            <parameter value="0" id="OBJECTIVE_COEFFICIENT"/>
            <parameter id="FLUX_VALUE" units="mmol_per_gDW_per_hr" value="0"/>
            <parameter value="0" id="REDUCED_COST"/>
          </listOfParameters>
        </kineticLaw>
      </reaction>
      <reaction name="EX_alltn[e]" id="R_EX_alltn_e" reversible="true">
<notes><body xmlns="http://www.w3.org/1999/xhtml">
     <p>GENE_ASSOCIATION: </p>
  
     <p>PROTEIN_ASSOCIATION: </p>
  
     <p>SUBSYSTEM: </p>
  
     <p>PROTEIN_CLASS: </p>
  
     <p>SYNTHETIC_OBJECTIVE: 0.0</p>
  
     <p>Present: 1</p>
  
     <p>Knockout cost: 0</p>
  
     <p>Knockin cost: 0</p>
  </body></notes>
              <listOfReactants>
          <speciesReference species="M_alltn_e" stoichiometry="1"/>
        </listOfReactants>
        <kineticLaw>
          <math xmlns="http://www.w3.org/1998/Math/MathML">          
            <apply>
              <ci> FLUX_VALUE </ci>
            </apply>
          </math>
                  <listOfParameters>
            <parameter id="LOWER_BOUND" units="mmol_per_gDW_per_hr" value="-INF"/>
            <parameter id="UPPER_BOUND" units="mmol_per_gDW_per_hr" value="INF"/>
            <parameter value="0" id="OBJECTIVE_COEFFICIENT"/>
            <parameter id="FLUX_VALUE" units="mmol_per_gDW_per_hr" value="0"/>
            <parameter value="0" id="REDUCED_COST"/>
          </listOfParameters>
        </kineticLaw>
      </reaction>
      <reaction name="EX_alltt[e]" id="R_EX_alltt_e" reversible="true">
<notes><body xmlns="http://www.w3.org/1999/xhtml">
     <p>GENE_ASSOCIATION: </p>
  
     <p>PROTEIN_ASSOCIATION: </p>
  
     <p>SUBSYSTEM: </p>
  
     <p>PROTEIN_CLASS: </p>
  
     <p>SYNTHETIC_OBJECTIVE: 0.0</p>
  
     <p>Present: 1</p>
  
     <p>Knockout cost: 0</p>
  
     <p>Knockin cost: 0</p>
  </body></notes>
              <listOfReactants>
          <speciesReference species="M_alltt_e" stoichiometry="1"/>
        </listOfReactants>
        <kineticLaw>
          <math xmlns="http://www.w3.org/1998/Math/MathML">          
            <apply>
              <ci> FLUX_VALUE </ci>
            </apply>
          </math>
                  <listOfParameters>
            <parameter id="LOWER_BOUND" units="mmol_per_gDW_per_hr" value="-INF"/>
            <parameter id="UPPER_BOUND" units="mmol_per_gDW_per_hr" value="INF"/>
            <parameter value="0" id="OBJECTIVE_COEFFICIENT"/>
            <parameter id="FLUX_VALUE" units="mmol_per_gDW_per_hr" value="0"/>
            <parameter value="0" id="REDUCED_COST"/>
          </listOfParameters>
        </kineticLaw>
      </reaction>
      <reaction name="EX_amet[e]" id="R_EX_amet_e" reversible="true">
<notes><body xmlns="http://www.w3.org/1999/xhtml">
     <p>GENE_ASSOCIATION: </p>
  
     <p>PROTEIN_ASSOCIATION: </p>
  
     <p>SUBSYSTEM: </p>
  
     <p>PROTEIN_CLASS: </p>
  
     <p>SYNTHETIC_OBJECTIVE: 0.0</p>
  
     <p>Present: 1</p>
  
     <p>Knockout cost: 0</p>
  
     <p>Knockin cost: 0</p>
  </body></notes>
              <listOfReactants>
          <speciesReference species="M_amet_e" stoichiometry="1"/>
        </listOfReactants>
        <kineticLaw>
          <math xmlns="http://www.w3.org/1998/Math/MathML">          
            <apply>
              <ci> FLUX_VALUE </ci>
            </apply>
          </math>
                  <listOfParameters>
            <parameter id="LOWER_BOUND" units="mmol_per_gDW_per_hr" value="-INF"/>
            <parameter id="UPPER_BOUND" units="mmol_per_gDW_per_hr" value="INF"/>
            <parameter value="0" id="OBJECTIVE_COEFFICIENT"/>
            <parameter id="FLUX_VALUE" units="mmol_per_gDW_per_hr" value="0"/>
            <parameter value="0" id="REDUCED_COST"/>
          </listOfParameters>
        </kineticLaw>
      </reaction>
      <reaction name="EX_arab-D[e]" id="R_EX_arab_D_e" reversible="true">
<notes><body xmlns="http://www.w3.org/1999/xhtml">
     <p>GENE_ASSOCIATION: </p>
  
     <p>PROTEIN_ASSOCIATION: </p>
  
     <p>SUBSYSTEM: </p>
  
     <p>PROTEIN_CLASS: </p>
  
     <p>SYNTHETIC_OBJECTIVE: 0.0</p>
  
     <p>Present: 1</p>
  
     <p>Knockout cost: 0</p>
  
     <p>Knockin cost: 0</p>
  </body></notes>
              <listOfReactants>
          <speciesReference species="M_arab_D_e" stoichiometry="1"/>
        </listOfReactants>
        <kineticLaw>
          <math xmlns="http://www.w3.org/1998/Math/MathML">          
            <apply>
              <ci> FLUX_VALUE </ci>
            </apply>
          </math>
                  <listOfParameters>
            <parameter id="LOWER_BOUND" units="mmol_per_gDW_per_hr" value="-INF"/>
            <parameter id="UPPER_BOUND" units="mmol_per_gDW_per_hr" value="INF"/>
            <parameter value="0" id="OBJECTIVE_COEFFICIENT"/>
            <parameter id="FLUX_VALUE" units="mmol_per_gDW_per_hr" value="0"/>
            <parameter value="0" id="REDUCED_COST"/>
          </listOfParameters>
        </kineticLaw>
      </reaction>
      <reaction name="EX_arab-L[e]" id="R_EX_arab_L_e" reversible="true">
<notes><body xmlns="http://www.w3.org/1999/xhtml">
     <p>GENE_ASSOCIATION: </p>
  
     <p>PROTEIN_ASSOCIATION: </p>
  
     <p>SUBSYSTEM: </p>
  
     <p>PROTEIN_CLASS: </p>
  
     <p>SYNTHETIC_OBJECTIVE: 0.0</p>
  
     <p>Present: 1</p>
  
     <p>Knockout cost: 0</p>
  
     <p>Knockin cost: 0</p>
  </body></notes>
              <listOfReactants>
          <speciesReference species="M_arab_L_e" stoichiometry="1"/>
        </listOfReactants>
        <kineticLaw>
          <math xmlns="http://www.w3.org/1998/Math/MathML">          
            <apply>
              <ci> FLUX_VALUE </ci>
            </apply>
          </math>
                  <listOfParameters>
            <parameter id="LOWER_BOUND" units="mmol_per_gDW_per_hr" value="-INF"/>
            <parameter id="UPPER_BOUND" units="mmol_per_gDW_per_hr" value="INF"/>
            <parameter value="0" id="OBJECTIVE_COEFFICIENT"/>
            <parameter id="FLUX_VALUE" units="mmol_per_gDW_per_hr" value="0"/>
            <parameter value="0" id="REDUCED_COST"/>
          </listOfParameters>
        </kineticLaw>
      </reaction>
      <reaction name="EX_arg-L[e]" id="R_EX_arg_L_e" reversible="true">
<notes><body xmlns="http://www.w3.org/1999/xhtml">
     <p>GENE_ASSOCIATION: </p>
  
     <p>PROTEIN_ASSOCIATION: </p>
  
     <p>SUBSYSTEM: </p>
  
     <p>PROTEIN_CLASS: </p>
  
     <p>SYNTHETIC_OBJECTIVE: 0.0</p>
  
     <p>Present: 1</p>
  
     <p>Knockout cost: 0</p>
  
     <p>Knockin cost: 0</p>
  </body></notes>
              <listOfReactants>
          <speciesReference species="M_arg_L_e" stoichiometry="1"/>
        </listOfReactants>
        <kineticLaw>
          <math xmlns="http://www.w3.org/1998/Math/MathML">          
            <apply>
              <ci> FLUX_VALUE </ci>
            </apply>
          </math>
                  <listOfParameters>
            <parameter id="LOWER_BOUND" units="mmol_per_gDW_per_hr" value="-INF"/>
            <parameter id="UPPER_BOUND" units="mmol_per_gDW_per_hr" value="INF"/>
            <parameter value="0" id="OBJECTIVE_COEFFICIENT"/>
            <parameter id="FLUX_VALUE" units="mmol_per_gDW_per_hr" value="0"/>
            <parameter value="0" id="REDUCED_COST"/>
          </listOfParameters>
        </kineticLaw>
      </reaction>
      <reaction name="EX_asn-L[e]" id="R_EX_asn_L_e" reversible="true">
<notes><body xmlns="http://www.w3.org/1999/xhtml">
     <p>GENE_ASSOCIATION: </p>
  
     <p>PROTEIN_ASSOCIATION: </p>
  
     <p>SUBSYSTEM: </p>
  
     <p>PROTEIN_CLASS: </p>
  
     <p>SYNTHETIC_OBJECTIVE: 0.0</p>
  
     <p>Present: 1</p>
  
     <p>Knockout cost: 0</p>
  
     <p>Knockin cost: 0</p>
  </body></notes>
              <listOfReactants>
          <speciesReference species="M_asn_L_e" stoichiometry="1"/>
        </listOfReactants>
        <kineticLaw>
          <math xmlns="http://www.w3.org/1998/Math/MathML">          
            <apply>
              <ci> FLUX_VALUE </ci>
            </apply>
          </math>
                  <listOfParameters>
            <parameter id="LOWER_BOUND" units="mmol_per_gDW_per_hr" value="-INF"/>
            <parameter id="UPPER_BOUND" units="mmol_per_gDW_per_hr" value="INF"/>
            <parameter value="0" id="OBJECTIVE_COEFFICIENT"/>
            <parameter id="FLUX_VALUE" units="mmol_per_gDW_per_hr" value="0"/>
            <parameter value="0" id="REDUCED_COST"/>
          </listOfParameters>
        </kineticLaw>
      </reaction>
      <reaction name="EX_asp-L[e]" id="R_EX_asp_L_e" reversible="true">
<notes><body xmlns="http://www.w3.org/1999/xhtml">
     <p>GENE_ASSOCIATION: </p>
  
     <p>PROTEIN_ASSOCIATION: </p>
  
     <p>SUBSYSTEM: </p>
  
     <p>PROTEIN_CLASS: </p>
  
     <p>SYNTHETIC_OBJECTIVE: 0.0</p>
  
     <p>Present: 1</p>
  
     <p>Knockout cost: 0</p>
  
     <p>Knockin cost: 0</p>
  </body></notes>
              <listOfReactants>
          <speciesReference species="M_asp_L_e" stoichiometry="1"/>
        </listOfReactants>
        <kineticLaw>
          <math xmlns="http://www.w3.org/1998/Math/MathML">          
            <apply>
              <ci> FLUX_VALUE </ci>
            </apply>
          </math>
                  <listOfParameters>
            <parameter id="LOWER_BOUND" units="mmol_per_gDW_per_hr" value="-INF"/>
            <parameter id="UPPER_BOUND" units="mmol_per_gDW_per_hr" value="INF"/>
            <parameter value="0" id="OBJECTIVE_COEFFICIENT"/>
            <parameter id="FLUX_VALUE" units="mmol_per_gDW_per_hr" value="0"/>
            <parameter value="0" id="REDUCED_COST"/>
          </listOfParameters>
        </kineticLaw>
      </reaction>
      <reaction name="EX_btd-RR[e]" id="R_EX_btd_RR_e" reversible="true">
<notes><body xmlns="http://www.w3.org/1999/xhtml">
     <p>GENE_ASSOCIATION: </p>
  
     <p>PROTEIN_ASSOCIATION: </p>
  
     <p>SUBSYSTEM: </p>
  
     <p>PROTEIN_CLASS: </p>
  
     <p>SYNTHETIC_OBJECTIVE: 0.0</p>
  
     <p>Present: 1</p>
  
     <p>Knockout cost: 0</p>
  
     <p>Knockin cost: 0</p>
  </body></notes>
              <listOfReactants>
          <speciesReference species="M_btd_RR_e" stoichiometry="1"/>
        </listOfReactants>
        <kineticLaw>
          <math xmlns="http://www.w3.org/1998/Math/MathML">          
            <apply>
              <ci> FLUX_VALUE </ci>
            </apply>
          </math>
                  <listOfParameters>
            <parameter id="LOWER_BOUND" units="mmol_per_gDW_per_hr" value="-INF"/>
            <parameter id="UPPER_BOUND" units="mmol_per_gDW_per_hr" value="INF"/>
            <parameter value="0" id="OBJECTIVE_COEFFICIENT"/>
            <parameter id="FLUX_VALUE" units="mmol_per_gDW_per_hr" value="0"/>
            <parameter value="0" id="REDUCED_COST"/>
          </listOfParameters>
        </kineticLaw>
      </reaction>
      <reaction name="EX_btn[e]" id="R_EX_btn_e" reversible="true">
<notes><body xmlns="http://www.w3.org/1999/xhtml">
     <p>GENE_ASSOCIATION: </p>
  
     <p>PROTEIN_ASSOCIATION: </p>
  
     <p>SUBSYSTEM: </p>
  
     <p>PROTEIN_CLASS: </p>
  
     <p>SYNTHETIC_OBJECTIVE: 0.0</p>
  
     <p>Present: 1</p>
  
     <p>Knockout cost: 0</p>
  
     <p>Knockin cost: 0</p>
  </body></notes>
              <listOfReactants>
          <speciesReference species="M_btn_e" stoichiometry="1"/>
        </listOfReactants>
        <kineticLaw>
          <math xmlns="http://www.w3.org/1998/Math/MathML">          
            <apply>
              <ci> FLUX_VALUE </ci>
            </apply>
          </math>
                  <listOfParameters>
            <parameter id="LOWER_BOUND" units="mmol_per_gDW_per_hr" value="-INF"/>
            <parameter id="UPPER_BOUND" units="mmol_per_gDW_per_hr" value="INF"/>
            <parameter value="0" id="OBJECTIVE_COEFFICIENT"/>
            <parameter id="FLUX_VALUE" units="mmol_per_gDW_per_hr" value="0"/>
            <parameter value="0" id="REDUCED_COST"/>
          </listOfParameters>
        </kineticLaw>
      </reaction>
      <reaction name="EX_chol[e]" id="R_EX_chol_e" reversible="true">
<notes><body xmlns="http://www.w3.org/1999/xhtml">
     <p>GENE_ASSOCIATION: </p>
  
     <p>PROTEIN_ASSOCIATION: </p>
  
     <p>SUBSYSTEM: </p>
  
     <p>PROTEIN_CLASS: </p>
  
     <p>SYNTHETIC_OBJECTIVE: 0.0</p>
  
     <p>Present: 1</p>
  
     <p>Knockout cost: 0</p>
  
     <p>Knockin cost: 0</p>
  </body></notes>
              <listOfReactants>
          <speciesReference species="M_chol_e" stoichiometry="1"/>
        </listOfReactants>
        <kineticLaw>
          <math xmlns="http://www.w3.org/1998/Math/MathML">          
            <apply>
              <ci> FLUX_VALUE </ci>
            </apply>
          </math>
                  <listOfParameters>
            <parameter id="LOWER_BOUND" units="mmol_per_gDW_per_hr" value="-INF"/>
            <parameter id="UPPER_BOUND" units="mmol_per_gDW_per_hr" value="INF"/>
            <parameter value="0" id="OBJECTIVE_COEFFICIENT"/>
            <parameter id="FLUX_VALUE" units="mmol_per_gDW_per_hr" value="0"/>
            <parameter value="0" id="REDUCED_COST"/>
          </listOfParameters>
        </kineticLaw>
      </reaction>
      <reaction name="EX_cit[e]" id="R_EX_cit_e" reversible="true">
<notes><body xmlns="http://www.w3.org/1999/xhtml">
     <p>GENE_ASSOCIATION: </p>
  
     <p>PROTEIN_ASSOCIATION: </p>
  
     <p>SUBSYSTEM: </p>
  
     <p>PROTEIN_CLASS: </p>
  
     <p>SYNTHETIC_OBJECTIVE: 0.0</p>
  
     <p>Present: 1</p>
  
     <p>Knockout cost: 0</p>
  
     <p>Knockin cost: 0</p>
  </body></notes>
              <listOfReactants>
          <speciesReference species="M_cit_e" stoichiometry="1"/>
        </listOfReactants>
        <kineticLaw>
          <math xmlns="http://www.w3.org/1998/Math/MathML">          
            <apply>
              <ci> FLUX_VALUE </ci>
            </apply>
          </math>
                  <listOfParameters>
            <parameter id="LOWER_BOUND" units="mmol_per_gDW_per_hr" value="-INF"/>
            <parameter id="UPPER_BOUND" units="mmol_per_gDW_per_hr" value="INF"/>
            <parameter value="0" id="OBJECTIVE_COEFFICIENT"/>
            <parameter id="FLUX_VALUE" units="mmol_per_gDW_per_hr" value="0"/>
            <parameter value="0" id="REDUCED_COST"/>
          </listOfParameters>
        </kineticLaw>
      </reaction>
      <reaction name="EX_co2[e]" id="R_EX_co2_e" reversible="true">
<notes><body xmlns="http://www.w3.org/1999/xhtml">
     <p>GENE_ASSOCIATION: </p>
  
     <p>PROTEIN_ASSOCIATION: </p>
  
     <p>SUBSYSTEM: </p>
  
     <p>PROTEIN_CLASS: </p>
  
     <p>SYNTHETIC_OBJECTIVE: 0.0</p>
  
     <p>Present: 1</p>
  
     <p>Knockout cost: 0</p>
  
     <p>Knockin cost: 0</p>
  </body></notes>
              <listOfReactants>
          <speciesReference species="M_co2_e" stoichiometry="1"/>
        </listOfReactants>
        <kineticLaw>
          <math xmlns="http://www.w3.org/1998/Math/MathML">          
            <apply>
              <ci> FLUX_VALUE </ci>
            </apply>
          </math>
                  <listOfParameters>
            <parameter id="LOWER_BOUND" units="mmol_per_gDW_per_hr" value="-INF"/>
            <parameter id="UPPER_BOUND" units="mmol_per_gDW_per_hr" value="INF"/>
            <parameter value="0" id="OBJECTIVE_COEFFICIENT"/>
            <parameter id="FLUX_VALUE" units="mmol_per_gDW_per_hr" value="0"/>
            <parameter value="0" id="REDUCED_COST"/>
          </listOfParameters>
        </kineticLaw>
      </reaction>
      <reaction name="EX_crn[e]" id="R_EX_crn_e" reversible="true">
<notes><body xmlns="http://www.w3.org/1999/xhtml">
     <p>GENE_ASSOCIATION: </p>
  
     <p>PROTEIN_ASSOCIATION: </p>
  
     <p>SUBSYSTEM: </p>
  
     <p>PROTEIN_CLASS: </p>
  
     <p>SYNTHETIC_OBJECTIVE: 0.0</p>
  
     <p>Present: 1</p>
  
     <p>Knockout cost: 0</p>
  
     <p>Knockin cost: 0</p>
  </body></notes>
              <listOfReactants>
          <speciesReference species="M_crn_e" stoichiometry="1"/>
        </listOfReactants>
        <kineticLaw>
          <math xmlns="http://www.w3.org/1998/Math/MathML">          
            <apply>
              <ci> FLUX_VALUE </ci>
            </apply>
          </math>
                  <listOfParameters>
            <parameter id="LOWER_BOUND" units="mmol_per_gDW_per_hr" value="-INF"/>
            <parameter id="UPPER_BOUND" units="mmol_per_gDW_per_hr" value="INF"/>
            <parameter value="0" id="OBJECTIVE_COEFFICIENT"/>
            <parameter id="FLUX_VALUE" units="mmol_per_gDW_per_hr" value="0"/>
            <parameter value="0" id="REDUCED_COST"/>
          </listOfParameters>
        </kineticLaw>
      </reaction>
      <reaction name="EX_csn[e]" id="R_EX_csn_e" reversible="true">
<notes><body xmlns="http://www.w3.org/1999/xhtml">
     <p>GENE_ASSOCIATION: </p>
  
     <p>PROTEIN_ASSOCIATION: </p>
  
     <p>SUBSYSTEM: </p>
  
     <p>PROTEIN_CLASS: </p>
  
     <p>SYNTHETIC_OBJECTIVE: 0.0</p>
  
     <p>Present: 1</p>
  
     <p>Knockout cost: 0</p>
  
     <p>Knockin cost: 0</p>
  </body></notes>
              <listOfReactants>
          <speciesReference species="M_csn_e" stoichiometry="1"/>
        </listOfReactants>
        <kineticLaw>
          <math xmlns="http://www.w3.org/1998/Math/MathML">          
            <apply>
              <ci> FLUX_VALUE </ci>
            </apply>
          </math>
                  <listOfParameters>
            <parameter id="LOWER_BOUND" units="mmol_per_gDW_per_hr" value="-INF"/>
            <parameter id="UPPER_BOUND" units="mmol_per_gDW_per_hr" value="INF"/>
            <parameter value="0" id="OBJECTIVE_COEFFICIENT"/>
            <parameter id="FLUX_VALUE" units="mmol_per_gDW_per_hr" value="0"/>
            <parameter value="0" id="REDUCED_COST"/>
          </listOfParameters>
        </kineticLaw>
      </reaction>
      <reaction name="EX_cys-L[e]" id="R_EX_cys_L_e" reversible="true">
<notes><body xmlns="http://www.w3.org/1999/xhtml">
     <p>GENE_ASSOCIATION: </p>
  
     <p>PROTEIN_ASSOCIATION: </p>
  
     <p>SUBSYSTEM: </p>
  
     <p>PROTEIN_CLASS: </p>
  
     <p>SYNTHETIC_OBJECTIVE: 0.0</p>
  
     <p>Present: 1</p>
  
     <p>Knockout cost: 0</p>
  
     <p>Knockin cost: 0</p>
  </body></notes>
              <listOfReactants>
          <speciesReference species="M_cys_L_e" stoichiometry="1"/>
        </listOfReactants>
        <kineticLaw>
          <math xmlns="http://www.w3.org/1998/Math/MathML">          
            <apply>
              <ci> FLUX_VALUE </ci>
            </apply>
          </math>
                  <listOfParameters>
            <parameter id="LOWER_BOUND" units="mmol_per_gDW_per_hr" value="-INF"/>
            <parameter id="UPPER_BOUND" units="mmol_per_gDW_per_hr" value="INF"/>
            <parameter value="0" id="OBJECTIVE_COEFFICIENT"/>
            <parameter id="FLUX_VALUE" units="mmol_per_gDW_per_hr" value="0"/>
            <parameter value="0" id="REDUCED_COST"/>
          </listOfParameters>
        </kineticLaw>
      </reaction>
      <reaction name="EX_cytd[e]" id="R_EX_cytd_e" reversible="true">
<notes><body xmlns="http://www.w3.org/1999/xhtml">
     <p>GENE_ASSOCIATION: </p>
  
     <p>PROTEIN_ASSOCIATION: </p>
  
     <p>SUBSYSTEM: </p>
  
     <p>PROTEIN_CLASS: </p>
  
     <p>SYNTHETIC_OBJECTIVE: 0.0</p>
  
     <p>Present: 1</p>
  
     <p>Knockout cost: 0</p>
  
     <p>Knockin cost: 0</p>
  </body></notes>
              <listOfReactants>
          <speciesReference species="M_cytd_e" stoichiometry="1"/>
        </listOfReactants>
        <kineticLaw>
          <math xmlns="http://www.w3.org/1998/Math/MathML">          
            <apply>
              <ci> FLUX_VALUE </ci>
            </apply>
          </math>
                  <listOfParameters>
            <parameter id="LOWER_BOUND" units="mmol_per_gDW_per_hr" value="-INF"/>
            <parameter id="UPPER_BOUND" units="mmol_per_gDW_per_hr" value="INF"/>
            <parameter value="0" id="OBJECTIVE_COEFFICIENT"/>
            <parameter id="FLUX_VALUE" units="mmol_per_gDW_per_hr" value="0"/>
            <parameter value="0" id="REDUCED_COST"/>
          </listOfParameters>
        </kineticLaw>
      </reaction>
      <reaction name="EX_dad-2[e]" id="R_EX_dad_2_e" reversible="true">
<notes><body xmlns="http://www.w3.org/1999/xhtml">
     <p>GENE_ASSOCIATION: </p>
  
     <p>PROTEIN_ASSOCIATION: </p>
  
     <p>SUBSYSTEM: </p>
  
     <p>PROTEIN_CLASS: </p>
  
     <p>SYNTHETIC_OBJECTIVE: 0.0</p>
  
     <p>Present: 1</p>
  
     <p>Knockout cost: 0</p>
  
     <p>Knockin cost: 0</p>
  </body></notes>
              <listOfReactants>
          <speciesReference species="M_dad_2_e" stoichiometry="1"/>
        </listOfReactants>
        <kineticLaw>
          <math xmlns="http://www.w3.org/1998/Math/MathML">          
            <apply>
              <ci> FLUX_VALUE </ci>
            </apply>
          </math>
                  <listOfParameters>
            <parameter id="LOWER_BOUND" units="mmol_per_gDW_per_hr" value="-INF"/>
            <parameter id="UPPER_BOUND" units="mmol_per_gDW_per_hr" value="INF"/>
            <parameter value="0" id="OBJECTIVE_COEFFICIENT"/>
            <parameter id="FLUX_VALUE" units="mmol_per_gDW_per_hr" value="0"/>
            <parameter value="0" id="REDUCED_COST"/>
          </listOfParameters>
        </kineticLaw>
      </reaction>
      <reaction name="EX_dann[e]" id="R_EX_dann_e" reversible="true">
<notes><body xmlns="http://www.w3.org/1999/xhtml">
     <p>GENE_ASSOCIATION: </p>
  
     <p>PROTEIN_ASSOCIATION: </p>
  
     <p>SUBSYSTEM: </p>
  
     <p>PROTEIN_CLASS: </p>
  
     <p>SYNTHETIC_OBJECTIVE: 0.0</p>
  
     <p>Present: 1</p>
  
     <p>Knockout cost: 0</p>
  
     <p>Knockin cost: 0</p>
  </body></notes>
              <listOfReactants>
          <speciesReference species="M_dann_e" stoichiometry="1"/>
        </listOfReactants>
        <kineticLaw>
          <math xmlns="http://www.w3.org/1998/Math/MathML">          
            <apply>
              <ci> FLUX_VALUE </ci>
            </apply>
          </math>
                  <listOfParameters>
            <parameter id="LOWER_BOUND" units="mmol_per_gDW_per_hr" value="-INF"/>
            <parameter id="UPPER_BOUND" units="mmol_per_gDW_per_hr" value="INF"/>
            <parameter value="0" id="OBJECTIVE_COEFFICIENT"/>
            <parameter id="FLUX_VALUE" units="mmol_per_gDW_per_hr" value="0"/>
            <parameter value="0" id="REDUCED_COST"/>
          </listOfParameters>
        </kineticLaw>
      </reaction>
      <reaction name="EX_dca[e]" id="R_EX_dca_e" reversible="true">
<notes><body xmlns="http://www.w3.org/1999/xhtml">
     <p>GENE_ASSOCIATION: </p>
  
     <p>PROTEIN_ASSOCIATION: </p>
  
     <p>SUBSYSTEM: </p>
  
     <p>PROTEIN_CLASS: </p>
  
     <p>SYNTHETIC_OBJECTIVE: 0.0</p>
  
     <p>Present: 1</p>
  
     <p>Knockout cost: 0</p>
  
     <p>Knockin cost: 0</p>
  </body></notes>
              <listOfReactants>
          <speciesReference species="M_dca_e" stoichiometry="1"/>
        </listOfReactants>
        <kineticLaw>
          <math xmlns="http://www.w3.org/1998/Math/MathML">          
            <apply>
              <ci> FLUX_VALUE </ci>
            </apply>
          </math>
                  <listOfParameters>
            <parameter id="LOWER_BOUND" units="mmol_per_gDW_per_hr" value="-INF"/>
            <parameter id="UPPER_BOUND" units="mmol_per_gDW_per_hr" value="INF"/>
            <parameter value="0" id="OBJECTIVE_COEFFICIENT"/>
            <parameter id="FLUX_VALUE" units="mmol_per_gDW_per_hr" value="0"/>
            <parameter value="0" id="REDUCED_COST"/>
          </listOfParameters>
        </kineticLaw>
      </reaction>
      <reaction name="EX_dcyt[e]" id="R_EX_dcyt_e" reversible="true">
<notes><body xmlns="http://www.w3.org/1999/xhtml">
     <p>GENE_ASSOCIATION: </p>
  
     <p>PROTEIN_ASSOCIATION: </p>
  
     <p>SUBSYSTEM: </p>
  
     <p>PROTEIN_CLASS: </p>
  
     <p>SYNTHETIC_OBJECTIVE: 0.0</p>
  
     <p>Present: 1</p>
  
     <p>Knockout cost: 0</p>
  
     <p>Knockin cost: 0</p>
  </body></notes>
              <listOfReactants>
          <speciesReference species="M_dcyt_e" stoichiometry="1"/>
        </listOfReactants>
        <kineticLaw>
          <math xmlns="http://www.w3.org/1998/Math/MathML">          
            <apply>
              <ci> FLUX_VALUE </ci>
            </apply>
          </math>
                  <listOfParameters>
            <parameter id="LOWER_BOUND" units="mmol_per_gDW_per_hr" value="-INF"/>
            <parameter id="UPPER_BOUND" units="mmol_per_gDW_per_hr" value="INF"/>
            <parameter value="0" id="OBJECTIVE_COEFFICIENT"/>
            <parameter id="FLUX_VALUE" units="mmol_per_gDW_per_hr" value="0"/>
            <parameter value="0" id="REDUCED_COST"/>
          </listOfParameters>
        </kineticLaw>
      </reaction>
      <reaction name="EX_ddca[e]" id="R_EX_ddca_e" reversible="true">
<notes><body xmlns="http://www.w3.org/1999/xhtml">
     <p>GENE_ASSOCIATION: </p>
  
     <p>PROTEIN_ASSOCIATION: </p>
  
     <p>SUBSYSTEM: </p>
  
     <p>PROTEIN_CLASS: </p>
  
     <p>SYNTHETIC_OBJECTIVE: 0.0</p>
  
     <p>Present: 1</p>
  
     <p>Knockout cost: 0</p>
  
     <p>Knockin cost: 0</p>
  </body></notes>
              <listOfReactants>
          <speciesReference species="M_ddca_e" stoichiometry="1"/>
        </listOfReactants>
        <kineticLaw>
          <math xmlns="http://www.w3.org/1998/Math/MathML">          
            <apply>
              <ci> FLUX_VALUE </ci>
            </apply>
          </math>
                  <listOfParameters>
            <parameter id="LOWER_BOUND" units="mmol_per_gDW_per_hr" value="-INF"/>
            <parameter id="UPPER_BOUND" units="mmol_per_gDW_per_hr" value="INF"/>
            <parameter value="0" id="OBJECTIVE_COEFFICIENT"/>
            <parameter id="FLUX_VALUE" units="mmol_per_gDW_per_hr" value="0"/>
            <parameter value="0" id="REDUCED_COST"/>
          </listOfParameters>
        </kineticLaw>
      </reaction>
      <reaction name="EX_dgsn[e]" id="R_EX_dgsn_e" reversible="true">
<notes><body xmlns="http://www.w3.org/1999/xhtml">
     <p>GENE_ASSOCIATION: </p>
  
     <p>PROTEIN_ASSOCIATION: </p>
  
     <p>SUBSYSTEM: </p>
  
     <p>PROTEIN_CLASS: </p>
  
     <p>SYNTHETIC_OBJECTIVE: 0.0</p>
  
     <p>Present: 1</p>
  
     <p>Knockout cost: 0</p>
  
     <p>Knockin cost: 0</p>
  </body></notes>
              <listOfReactants>
          <speciesReference species="M_dgsn_e" stoichiometry="1"/>
        </listOfReactants>
        <kineticLaw>
          <math xmlns="http://www.w3.org/1998/Math/MathML">          
            <apply>
              <ci> FLUX_VALUE </ci>
            </apply>
          </math>
                  <listOfParameters>
            <parameter id="LOWER_BOUND" units="mmol_per_gDW_per_hr" value="-INF"/>
            <parameter id="UPPER_BOUND" units="mmol_per_gDW_per_hr" value="INF"/>
            <parameter value="0" id="OBJECTIVE_COEFFICIENT"/>
            <parameter id="FLUX_VALUE" units="mmol_per_gDW_per_hr" value="0"/>
            <parameter value="0" id="REDUCED_COST"/>
          </listOfParameters>
        </kineticLaw>
      </reaction>
      <reaction name="EX_din[e]" id="R_EX_din_e" reversible="true">
<notes><body xmlns="http://www.w3.org/1999/xhtml">
     <p>GENE_ASSOCIATION: </p>
  
     <p>PROTEIN_ASSOCIATION: </p>
  
     <p>SUBSYSTEM: </p>
  
     <p>PROTEIN_CLASS: </p>
  
     <p>SYNTHETIC_OBJECTIVE: 0.0</p>
  
     <p>Present: 1</p>
  
     <p>Knockout cost: 0</p>
  
     <p>Knockin cost: 0</p>
  </body></notes>
              <listOfReactants>
          <speciesReference species="M_din_e" stoichiometry="1"/>
        </listOfReactants>
        <kineticLaw>
          <math xmlns="http://www.w3.org/1998/Math/MathML">          
            <apply>
              <ci> FLUX_VALUE </ci>
            </apply>
          </math>
                  <listOfParameters>
            <parameter id="LOWER_BOUND" units="mmol_per_gDW_per_hr" value="-INF"/>
            <parameter id="UPPER_BOUND" units="mmol_per_gDW_per_hr" value="INF"/>
            <parameter value="0" id="OBJECTIVE_COEFFICIENT"/>
            <parameter id="FLUX_VALUE" units="mmol_per_gDW_per_hr" value="0"/>
            <parameter value="0" id="REDUCED_COST"/>
          </listOfParameters>
        </kineticLaw>
      </reaction>
      <reaction name="EX_dttp[e]" id="R_EX_dttp_e" reversible="true">
<notes><body xmlns="http://www.w3.org/1999/xhtml">
     <p>GENE_ASSOCIATION: </p>
  
     <p>PROTEIN_ASSOCIATION: </p>
  
     <p>SUBSYSTEM: </p>
  
     <p>PROTEIN_CLASS: </p>
  
     <p>SYNTHETIC_OBJECTIVE: 0.0</p>
  
     <p>Present: 1</p>
  
     <p>Knockout cost: 0</p>
  
     <p>Knockin cost: 0</p>
  </body></notes>
              <listOfReactants>
          <speciesReference species="M_dttp_e" stoichiometry="1"/>
        </listOfReactants>
        <kineticLaw>
          <math xmlns="http://www.w3.org/1998/Math/MathML">          
            <apply>
              <ci> FLUX_VALUE </ci>
            </apply>
          </math>
                  <listOfParameters>
            <parameter id="LOWER_BOUND" units="mmol_per_gDW_per_hr" value="-INF"/>
            <parameter id="UPPER_BOUND" units="mmol_per_gDW_per_hr" value="INF"/>
            <parameter value="0" id="OBJECTIVE_COEFFICIENT"/>
            <parameter id="FLUX_VALUE" units="mmol_per_gDW_per_hr" value="0"/>
            <parameter value="0" id="REDUCED_COST"/>
          </listOfParameters>
        </kineticLaw>
      </reaction>
      <reaction name="EX_duri[e]" id="R_EX_duri_e" reversible="true">
<notes><body xmlns="http://www.w3.org/1999/xhtml">
     <p>GENE_ASSOCIATION: </p>
  
     <p>PROTEIN_ASSOCIATION: </p>
  
     <p>SUBSYSTEM: </p>
  
     <p>PROTEIN_CLASS: </p>
  
     <p>SYNTHETIC_OBJECTIVE: 0.0</p>
  
     <p>Present: 1</p>
  
     <p>Knockout cost: 0</p>
  
     <p>Knockin cost: 0</p>
  </body></notes>
              <listOfReactants>
          <speciesReference species="M_duri_e" stoichiometry="1"/>
        </listOfReactants>
        <kineticLaw>
          <math xmlns="http://www.w3.org/1998/Math/MathML">          
            <apply>
              <ci> FLUX_VALUE </ci>
            </apply>
          </math>
                  <listOfParameters>
            <parameter id="LOWER_BOUND" units="mmol_per_gDW_per_hr" value="-INF"/>
            <parameter id="UPPER_BOUND" units="mmol_per_gDW_per_hr" value="INF"/>
            <parameter value="0" id="OBJECTIVE_COEFFICIENT"/>
            <parameter id="FLUX_VALUE" units="mmol_per_gDW_per_hr" value="0"/>
            <parameter value="0" id="REDUCED_COST"/>
          </listOfParameters>
        </kineticLaw>
      </reaction>
      <reaction name="EX_epist[e]" id="R_EX_epist_e" reversible="true">
<notes><body xmlns="http://www.w3.org/1999/xhtml">
     <p>GENE_ASSOCIATION: </p>
  
     <p>PROTEIN_ASSOCIATION: </p>
  
     <p>SUBSYSTEM: </p>
  
     <p>PROTEIN_CLASS: </p>
  
     <p>SYNTHETIC_OBJECTIVE: 0.0</p>
  
     <p>Present: 1</p>
  
     <p>Knockout cost: 0</p>
  
     <p>Knockin cost: 0</p>
  </body></notes>
              <listOfReactants>
          <speciesReference species="M_epist_e" stoichiometry="1"/>
        </listOfReactants>
        <kineticLaw>
          <math xmlns="http://www.w3.org/1998/Math/MathML">          
            <apply>
              <ci> FLUX_VALUE </ci>
            </apply>
          </math>
                  <listOfParameters>
            <parameter id="LOWER_BOUND" units="mmol_per_gDW_per_hr" value="-INF"/>
            <parameter id="UPPER_BOUND" units="mmol_per_gDW_per_hr" value="INF"/>
            <parameter value="0" id="OBJECTIVE_COEFFICIENT"/>
            <parameter id="FLUX_VALUE" units="mmol_per_gDW_per_hr" value="0"/>
            <parameter value="0" id="REDUCED_COST"/>
          </listOfParameters>
        </kineticLaw>
      </reaction>
      <reaction name="EX_epistest_SC[e]" id="R_EX_epistest_SC_e" reversible="true">
<notes><body xmlns="http://www.w3.org/1999/xhtml">
     <p>GENE_ASSOCIATION: </p>
  
     <p>PROTEIN_ASSOCIATION: </p>
  
     <p>SUBSYSTEM: </p>
  
     <p>PROTEIN_CLASS: </p>
  
     <p>SYNTHETIC_OBJECTIVE: 0.0</p>
  
     <p>Present: 1</p>
  
     <p>Knockout cost: 0</p>
  
     <p>Knockin cost: 0</p>
  </body></notes>
              <listOfReactants>
          <speciesReference species="M_epistest_SC_e" stoichiometry="1"/>
        </listOfReactants>
        <kineticLaw>
          <math xmlns="http://www.w3.org/1998/Math/MathML">          
            <apply>
              <ci> FLUX_VALUE </ci>
            </apply>
          </math>
                  <listOfParameters>
            <parameter id="LOWER_BOUND" units="mmol_per_gDW_per_hr" value="-INF"/>
            <parameter id="UPPER_BOUND" units="mmol_per_gDW_per_hr" value="INF"/>
            <parameter value="0" id="OBJECTIVE_COEFFICIENT"/>
            <parameter id="FLUX_VALUE" units="mmol_per_gDW_per_hr" value="0"/>
            <parameter value="0" id="REDUCED_COST"/>
          </listOfParameters>
        </kineticLaw>
      </reaction>
      <reaction name="EX_ergst[e]" id="R_EX_ergst_e" reversible="true">
<notes><body xmlns="http://www.w3.org/1999/xhtml">
     <p>GENE_ASSOCIATION: </p>
  
     <p>PROTEIN_ASSOCIATION: </p>
  
     <p>SUBSYSTEM: </p>
  
     <p>PROTEIN_CLASS: </p>
  
     <p>SYNTHETIC_OBJECTIVE: 0.0</p>
  
     <p>Present: 1</p>
  
     <p>Knockout cost: 0</p>
  
     <p>Knockin cost: 0</p>
  </body></notes>
              <listOfReactants>
          <speciesReference species="M_ergst_e" stoichiometry="1"/>
        </listOfReactants>
        <kineticLaw>
          <math xmlns="http://www.w3.org/1998/Math/MathML">          
            <apply>
              <ci> FLUX_VALUE </ci>
            </apply>
          </math>
                  <listOfParameters>
            <parameter id="LOWER_BOUND" units="mmol_per_gDW_per_hr" value="-INF"/>
            <parameter id="UPPER_BOUND" units="mmol_per_gDW_per_hr" value="INF"/>
            <parameter value="0" id="OBJECTIVE_COEFFICIENT"/>
            <parameter id="FLUX_VALUE" units="mmol_per_gDW_per_hr" value="0"/>
            <parameter value="0" id="REDUCED_COST"/>
          </listOfParameters>
        </kineticLaw>
      </reaction>
      <reaction name="EX_ergstest_SC[e]" id="R_EX_ergstest_SC_e" reversible="true">
<notes><body xmlns="http://www.w3.org/1999/xhtml">
     <p>GENE_ASSOCIATION: </p>
  
     <p>PROTEIN_ASSOCIATION: </p>
  
     <p>SUBSYSTEM: </p>
  
     <p>PROTEIN_CLASS: </p>
  
     <p>SYNTHETIC_OBJECTIVE: 0.0</p>
  
     <p>Present: 1</p>
  
     <p>Knockout cost: 0</p>
  
     <p>Knockin cost: 0</p>
  </body></notes>
              <listOfReactants>
          <speciesReference species="M_ergstest_SC_e" stoichiometry="1"/>
        </listOfReactants>
        <kineticLaw>
          <math xmlns="http://www.w3.org/1998/Math/MathML">          
            <apply>
              <ci> FLUX_VALUE </ci>
            </apply>
          </math>
                  <listOfParameters>
            <parameter id="LOWER_BOUND" units="mmol_per_gDW_per_hr" value="-INF"/>
            <parameter id="UPPER_BOUND" units="mmol_per_gDW_per_hr" value="INF"/>
            <parameter value="0" id="OBJECTIVE_COEFFICIENT"/>
            <parameter id="FLUX_VALUE" units="mmol_per_gDW_per_hr" value="0"/>
            <parameter value="0" id="REDUCED_COST"/>
          </listOfParameters>
        </kineticLaw>
      </reaction>
      <reaction name="EX_etha[e]" id="R_EX_etha_e" reversible="true">
<notes><body xmlns="http://www.w3.org/1999/xhtml">
     <p>GENE_ASSOCIATION: </p>
  
     <p>PROTEIN_ASSOCIATION: </p>
  
     <p>SUBSYSTEM: </p>
  
     <p>PROTEIN_CLASS: </p>
  
     <p>SYNTHETIC_OBJECTIVE: 0.0</p>
  
     <p>Present: 1</p>
  
     <p>Knockout cost: 0</p>
  
     <p>Knockin cost: 0</p>
  </body></notes>
              <listOfReactants>
          <speciesReference species="M_etha_e" stoichiometry="1"/>
        </listOfReactants>
        <kineticLaw>
          <math xmlns="http://www.w3.org/1998/Math/MathML">          
            <apply>
              <ci> FLUX_VALUE </ci>
            </apply>
          </math>
                  <listOfParameters>
            <parameter id="LOWER_BOUND" units="mmol_per_gDW_per_hr" value="-INF"/>
            <parameter id="UPPER_BOUND" units="mmol_per_gDW_per_hr" value="INF"/>
            <parameter value="0" id="OBJECTIVE_COEFFICIENT"/>
            <parameter id="FLUX_VALUE" units="mmol_per_gDW_per_hr" value="0"/>
            <parameter value="0" id="REDUCED_COST"/>
          </listOfParameters>
        </kineticLaw>
      </reaction>
      <reaction name="EX_etoh[e]" id="R_EX_etoh_e" reversible="true">
<notes><body xmlns="http://www.w3.org/1999/xhtml">
     <p>GENE_ASSOCIATION: </p>
  
     <p>PROTEIN_ASSOCIATION: </p>
  
     <p>SUBSYSTEM: </p>
  
     <p>PROTEIN_CLASS: </p>
  
     <p>SYNTHETIC_OBJECTIVE: 0.0</p>
  
     <p>Present: 1</p>
  
     <p>Knockout cost: 0</p>
  
     <p>Knockin cost: 0</p>
  </body></notes>
              <listOfReactants>
          <speciesReference species="M_etoh_e" stoichiometry="1"/>
        </listOfReactants>
        <kineticLaw>
          <math xmlns="http://www.w3.org/1998/Math/MathML">          
            <apply>
              <ci> FLUX_VALUE </ci>
            </apply>
          </math>
                  <listOfParameters>
            <parameter id="LOWER_BOUND" units="mmol_per_gDW_per_hr" value="-INF"/>
            <parameter id="UPPER_BOUND" units="mmol_per_gDW_per_hr" value="INF"/>
            <parameter value="0" id="OBJECTIVE_COEFFICIENT"/>
            <parameter id="FLUX_VALUE" units="mmol_per_gDW_per_hr" value="0"/>
            <parameter value="0" id="REDUCED_COST"/>
          </listOfParameters>
        </kineticLaw>
      </reaction>
      <reaction name="EX_fe2[e]" id="R_EX_fe2_e" reversible="true">
<notes><body xmlns="http://www.w3.org/1999/xhtml">
     <p>GENE_ASSOCIATION: </p>
  
     <p>PROTEIN_ASSOCIATION: </p>
  
     <p>SUBSYSTEM: </p>
  
     <p>PROTEIN_CLASS: </p>
  
     <p>SYNTHETIC_OBJECTIVE: 0.0</p>
  
     <p>Present: 1</p>
  
     <p>Knockout cost: 0</p>
  
     <p>Knockin cost: 0</p>
  </body></notes>
              <listOfReactants>
          <speciesReference species="M_fe2_e" stoichiometry="1"/>
        </listOfReactants>
        <kineticLaw>
          <math xmlns="http://www.w3.org/1998/Math/MathML">          
            <apply>
              <ci> FLUX_VALUE </ci>
            </apply>
          </math>
                  <listOfParameters>
            <parameter id="LOWER_BOUND" units="mmol_per_gDW_per_hr" value="-INF"/>
            <parameter id="UPPER_BOUND" units="mmol_per_gDW_per_hr" value="INF"/>
            <parameter value="0" id="OBJECTIVE_COEFFICIENT"/>
            <parameter id="FLUX_VALUE" units="mmol_per_gDW_per_hr" value="0"/>
            <parameter value="0" id="REDUCED_COST"/>
          </listOfParameters>
        </kineticLaw>
      </reaction>
      <reaction name="EX_fecost[e]" id="R_EX_fecost_e" reversible="true">
<notes><body xmlns="http://www.w3.org/1999/xhtml">
     <p>GENE_ASSOCIATION: </p>
  
     <p>PROTEIN_ASSOCIATION: </p>
  
     <p>SUBSYSTEM: </p>
  
     <p>PROTEIN_CLASS: </p>
  
     <p>SYNTHETIC_OBJECTIVE: 0.0</p>
  
     <p>Present: 1</p>
  
     <p>Knockout cost: 0</p>
  
     <p>Knockin cost: 0</p>
  </body></notes>
              <listOfReactants>
          <speciesReference species="M_fecost_e" stoichiometry="1"/>
        </listOfReactants>
        <kineticLaw>
          <math xmlns="http://www.w3.org/1998/Math/MathML">          
            <apply>
              <ci> FLUX_VALUE </ci>
            </apply>
          </math>
                  <listOfParameters>
            <parameter id="LOWER_BOUND" units="mmol_per_gDW_per_hr" value="-INF"/>
            <parameter id="UPPER_BOUND" units="mmol_per_gDW_per_hr" value="INF"/>
            <parameter value="0" id="OBJECTIVE_COEFFICIENT"/>
            <parameter id="FLUX_VALUE" units="mmol_per_gDW_per_hr" value="0"/>
            <parameter value="0" id="REDUCED_COST"/>
          </listOfParameters>
        </kineticLaw>
      </reaction>
      <reaction name="EX_fecostest_SC[e]" id="R_EX_fecostest_SC_e" reversible="true">
<notes><body xmlns="http://www.w3.org/1999/xhtml">
     <p>GENE_ASSOCIATION: </p>
  
     <p>PROTEIN_ASSOCIATION: </p>
  
     <p>SUBSYSTEM: </p>
  
     <p>PROTEIN_CLASS: </p>
  
     <p>SYNTHETIC_OBJECTIVE: 0.0</p>
  
     <p>Present: 1</p>
  
     <p>Knockout cost: 0</p>
  
     <p>Knockin cost: 0</p>
  </body></notes>
              <listOfReactants>
          <speciesReference species="M_fecostest_SC_e" stoichiometry="1"/>
        </listOfReactants>
        <kineticLaw>
          <math xmlns="http://www.w3.org/1998/Math/MathML">          
            <apply>
              <ci> FLUX_VALUE </ci>
            </apply>
          </math>
                  <listOfParameters>
            <parameter id="LOWER_BOUND" units="mmol_per_gDW_per_hr" value="-INF"/>
            <parameter id="UPPER_BOUND" units="mmol_per_gDW_per_hr" value="INF"/>
            <parameter value="0" id="OBJECTIVE_COEFFICIENT"/>
            <parameter id="FLUX_VALUE" units="mmol_per_gDW_per_hr" value="0"/>
            <parameter value="0" id="REDUCED_COST"/>
          </listOfParameters>
        </kineticLaw>
      </reaction>
      <reaction name="EX_fmn[e]" id="R_EX_fmn_e" reversible="true">
<notes><body xmlns="http://www.w3.org/1999/xhtml">
     <p>GENE_ASSOCIATION: </p>
  
     <p>PROTEIN_ASSOCIATION: </p>
  
     <p>SUBSYSTEM: </p>
  
     <p>PROTEIN_CLASS: </p>
  
     <p>SYNTHETIC_OBJECTIVE: 0.0</p>
  
     <p>Present: 1</p>
  
     <p>Knockout cost: 0</p>
  
     <p>Knockin cost: 0</p>
  </body></notes>
              <listOfReactants>
          <speciesReference species="M_fmn_e" stoichiometry="1"/>
        </listOfReactants>
        <kineticLaw>
          <math xmlns="http://www.w3.org/1998/Math/MathML">          
            <apply>
              <ci> FLUX_VALUE </ci>
            </apply>
          </math>
                  <listOfParameters>
            <parameter id="LOWER_BOUND" units="mmol_per_gDW_per_hr" value="-INF"/>
            <parameter id="UPPER_BOUND" units="mmol_per_gDW_per_hr" value="INF"/>
            <parameter value="0" id="OBJECTIVE_COEFFICIENT"/>
            <parameter id="FLUX_VALUE" units="mmol_per_gDW_per_hr" value="0"/>
            <parameter value="0" id="REDUCED_COST"/>
          </listOfParameters>
        </kineticLaw>
      </reaction>
      <reaction name="EX_for[e]" id="R_EX_for_e" reversible="true">
<notes><body xmlns="http://www.w3.org/1999/xhtml">
     <p>GENE_ASSOCIATION: </p>
  
     <p>PROTEIN_ASSOCIATION: </p>
  
     <p>SUBSYSTEM: </p>
  
     <p>PROTEIN_CLASS: </p>
  
     <p>SYNTHETIC_OBJECTIVE: 0.0</p>
  
     <p>Present: 1</p>
  
     <p>Knockout cost: 0</p>
  
     <p>Knockin cost: 0</p>
  </body></notes>
              <listOfReactants>
          <speciesReference species="M_for_e" stoichiometry="1"/>
        </listOfReactants>
        <kineticLaw>
          <math xmlns="http://www.w3.org/1998/Math/MathML">          
            <apply>
              <ci> FLUX_VALUE </ci>
            </apply>
          </math>
                  <listOfParameters>
            <parameter id="LOWER_BOUND" units="mmol_per_gDW_per_hr" value="-INF"/>
            <parameter id="UPPER_BOUND" units="mmol_per_gDW_per_hr" value="INF"/>
            <parameter value="0" id="OBJECTIVE_COEFFICIENT"/>
            <parameter id="FLUX_VALUE" units="mmol_per_gDW_per_hr" value="0"/>
            <parameter value="0" id="REDUCED_COST"/>
          </listOfParameters>
        </kineticLaw>
      </reaction>
      <reaction name="EX_fru[e]" id="R_EX_fru_e" reversible="true">
<notes><body xmlns="http://www.w3.org/1999/xhtml">
     <p>GENE_ASSOCIATION: </p>
  
     <p>PROTEIN_ASSOCIATION: </p>
  
     <p>SUBSYSTEM: </p>
  
     <p>PROTEIN_CLASS: </p>
  
     <p>SYNTHETIC_OBJECTIVE: 0.0</p>
  
     <p>Present: 1</p>
  
     <p>Knockout cost: 0</p>
  
     <p>Knockin cost: 0</p>
  </body></notes>
              <listOfReactants>
          <speciesReference species="M_fru_e" stoichiometry="1"/>
        </listOfReactants>
        <kineticLaw>
          <math xmlns="http://www.w3.org/1998/Math/MathML">          
            <apply>
              <ci> FLUX_VALUE </ci>
            </apply>
          </math>
                  <listOfParameters>
            <parameter id="LOWER_BOUND" units="mmol_per_gDW_per_hr" value="-INF"/>
            <parameter id="UPPER_BOUND" units="mmol_per_gDW_per_hr" value="INF"/>
            <parameter value="0" id="OBJECTIVE_COEFFICIENT"/>
            <parameter id="FLUX_VALUE" units="mmol_per_gDW_per_hr" value="0"/>
            <parameter value="0" id="REDUCED_COST"/>
          </listOfParameters>
        </kineticLaw>
      </reaction>
      <reaction name="EX_fum[e]" id="R_EX_fum_e" reversible="true">
<notes><body xmlns="http://www.w3.org/1999/xhtml">
     <p>GENE_ASSOCIATION: </p>
  
     <p>PROTEIN_ASSOCIATION: </p>
  
     <p>SUBSYSTEM: </p>
  
     <p>PROTEIN_CLASS: </p>
  
     <p>SYNTHETIC_OBJECTIVE: 0.0</p>
  
     <p>Present: 1</p>
  
     <p>Knockout cost: 0</p>
  
     <p>Knockin cost: 0</p>
  </body></notes>
              <listOfReactants>
          <speciesReference species="M_fum_e" stoichiometry="1"/>
        </listOfReactants>
        <kineticLaw>
          <math xmlns="http://www.w3.org/1998/Math/MathML">          
            <apply>
              <ci> FLUX_VALUE </ci>
            </apply>
          </math>
                  <listOfParameters>
            <parameter id="LOWER_BOUND" units="mmol_per_gDW_per_hr" value="-INF"/>
            <parameter id="UPPER_BOUND" units="mmol_per_gDW_per_hr" value="INF"/>
            <parameter value="0" id="OBJECTIVE_COEFFICIENT"/>
            <parameter id="FLUX_VALUE" units="mmol_per_gDW_per_hr" value="0"/>
            <parameter value="0" id="REDUCED_COST"/>
          </listOfParameters>
        </kineticLaw>
      </reaction>
      <reaction name="EX_g3pc[e]" id="R_EX_g3pc_e" reversible="true">
<notes><body xmlns="http://www.w3.org/1999/xhtml">
     <p>GENE_ASSOCIATION: </p>
  
     <p>PROTEIN_ASSOCIATION: </p>
  
     <p>SUBSYSTEM: </p>
  
     <p>PROTEIN_CLASS: </p>
  
     <p>SYNTHETIC_OBJECTIVE: 0.0</p>
  
     <p>Present: 1</p>
  
     <p>Knockout cost: 0</p>
  
     <p>Knockin cost: 0</p>
  </body></notes>
              <listOfReactants>
          <speciesReference species="M_g3pc_e" stoichiometry="1"/>
        </listOfReactants>
        <kineticLaw>
          <math xmlns="http://www.w3.org/1998/Math/MathML">          
            <apply>
              <ci> FLUX_VALUE </ci>
            </apply>
          </math>
                  <listOfParameters>
            <parameter id="LOWER_BOUND" units="mmol_per_gDW_per_hr" value="-INF"/>
            <parameter id="UPPER_BOUND" units="mmol_per_gDW_per_hr" value="INF"/>
            <parameter value="0" id="OBJECTIVE_COEFFICIENT"/>
            <parameter id="FLUX_VALUE" units="mmol_per_gDW_per_hr" value="0"/>
            <parameter value="0" id="REDUCED_COST"/>
          </listOfParameters>
        </kineticLaw>
      </reaction>
      <reaction name="EX_g3pi[e]" id="R_EX_g3pi_e" reversible="true">
<notes><body xmlns="http://www.w3.org/1999/xhtml">
     <p>GENE_ASSOCIATION: </p>
  
     <p>PROTEIN_ASSOCIATION: </p>
  
     <p>SUBSYSTEM: </p>
  
     <p>PROTEIN_CLASS: </p>
  
     <p>SYNTHETIC_OBJECTIVE: 0.0</p>
  
     <p>Present: 1</p>
  
     <p>Knockout cost: 0</p>
  
     <p>Knockin cost: 0</p>
  </body></notes>
              <listOfReactants>
          <speciesReference species="M_g3pi_e" stoichiometry="1"/>
        </listOfReactants>
        <kineticLaw>
          <math xmlns="http://www.w3.org/1998/Math/MathML">          
            <apply>
              <ci> FLUX_VALUE </ci>
            </apply>
          </math>
                  <listOfParameters>
            <parameter id="LOWER_BOUND" units="mmol_per_gDW_per_hr" value="-INF"/>
            <parameter id="UPPER_BOUND" units="mmol_per_gDW_per_hr" value="INF"/>
            <parameter value="0" id="OBJECTIVE_COEFFICIENT"/>
            <parameter id="FLUX_VALUE" units="mmol_per_gDW_per_hr" value="0"/>
            <parameter value="0" id="REDUCED_COST"/>
          </listOfParameters>
        </kineticLaw>
      </reaction>
      <reaction name="EX_gal[e]" id="R_EX_gal_e" reversible="true">
<notes><body xmlns="http://www.w3.org/1999/xhtml">
     <p>GENE_ASSOCIATION: </p>
  
     <p>PROTEIN_ASSOCIATION: </p>
  
     <p>SUBSYSTEM: </p>
  
     <p>PROTEIN_CLASS: </p>
  
     <p>SYNTHETIC_OBJECTIVE: 0.0</p>
  
     <p>Present: 1</p>
  
     <p>Knockout cost: 0</p>
  
     <p>Knockin cost: 0</p>
  </body></notes>
              <listOfReactants>
          <speciesReference species="M_gal_e" stoichiometry="1"/>
        </listOfReactants>
        <kineticLaw>
          <math xmlns="http://www.w3.org/1998/Math/MathML">          
            <apply>
              <ci> FLUX_VALUE </ci>
            </apply>
          </math>
                  <listOfParameters>
            <parameter id="LOWER_BOUND" units="mmol_per_gDW_per_hr" value="-INF"/>
            <parameter id="UPPER_BOUND" units="mmol_per_gDW_per_hr" value="INF"/>
            <parameter value="0" id="OBJECTIVE_COEFFICIENT"/>
            <parameter id="FLUX_VALUE" units="mmol_per_gDW_per_hr" value="0"/>
            <parameter value="0" id="REDUCED_COST"/>
          </listOfParameters>
        </kineticLaw>
      </reaction>
      <reaction name="EX_galur[e]" id="R_EX_galur_e" reversible="true">
<notes><body xmlns="http://www.w3.org/1999/xhtml">
     <p>GENE_ASSOCIATION: </p>
  
     <p>PROTEIN_ASSOCIATION: </p>
  
     <p>SUBSYSTEM: </p>
  
     <p>PROTEIN_CLASS: </p>
  
     <p>SYNTHETIC_OBJECTIVE: 0.0</p>
  
     <p>Present: 1</p>
  
     <p>Knockout cost: 0</p>
  
     <p>Knockin cost: 0</p>
  </body></notes>
              <listOfReactants>
          <speciesReference species="M_galur_e" stoichiometry="1"/>
        </listOfReactants>
        <kineticLaw>
          <math xmlns="http://www.w3.org/1998/Math/MathML">          
            <apply>
              <ci> FLUX_VALUE </ci>
            </apply>
          </math>
                  <listOfParameters>
            <parameter id="LOWER_BOUND" units="mmol_per_gDW_per_hr" value="-INF"/>
            <parameter id="UPPER_BOUND" units="mmol_per_gDW_per_hr" value="INF"/>
            <parameter value="0" id="OBJECTIVE_COEFFICIENT"/>
            <parameter id="FLUX_VALUE" units="mmol_per_gDW_per_hr" value="0"/>
            <parameter value="0" id="REDUCED_COST"/>
          </listOfParameters>
        </kineticLaw>
      </reaction>
      <reaction name="EX_gam6p[e]" id="R_EX_gam6p_e" reversible="true">
<notes><body xmlns="http://www.w3.org/1999/xhtml">
     <p>GENE_ASSOCIATION: </p>
  
     <p>PROTEIN_ASSOCIATION: </p>
  
     <p>SUBSYSTEM: </p>
  
     <p>PROTEIN_CLASS: </p>
  
     <p>SYNTHETIC_OBJECTIVE: 0.0</p>
  
     <p>Present: 1</p>
  
     <p>Knockout cost: 0</p>
  
     <p>Knockin cost: 0</p>
  </body></notes>
              <listOfReactants>
          <speciesReference species="M_gam6p_e" stoichiometry="1"/>
        </listOfReactants>
        <kineticLaw>
          <math xmlns="http://www.w3.org/1998/Math/MathML">          
            <apply>
              <ci> FLUX_VALUE </ci>
            </apply>
          </math>
                  <listOfParameters>
            <parameter id="LOWER_BOUND" units="mmol_per_gDW_per_hr" value="-INF"/>
            <parameter id="UPPER_BOUND" units="mmol_per_gDW_per_hr" value="INF"/>
            <parameter value="0" id="OBJECTIVE_COEFFICIENT"/>
            <parameter id="FLUX_VALUE" units="mmol_per_gDW_per_hr" value="0"/>
            <parameter value="0" id="REDUCED_COST"/>
          </listOfParameters>
        </kineticLaw>
      </reaction>
      <reaction name="EX_gcald[e]" id="R_EX_gcald_e" reversible="true">
<notes><body xmlns="http://www.w3.org/1999/xhtml">
     <p>GENE_ASSOCIATION: </p>
  
     <p>PROTEIN_ASSOCIATION: </p>
  
     <p>SUBSYSTEM: </p>
  
     <p>PROTEIN_CLASS: </p>
  
     <p>SYNTHETIC_OBJECTIVE: 0.0</p>
  
     <p>Present: 1</p>
  
     <p>Knockout cost: 0</p>
  
     <p>Knockin cost: 0</p>
  </body></notes>
              <listOfReactants>
          <speciesReference species="M_gcald_e" stoichiometry="1"/>
        </listOfReactants>
        <kineticLaw>
          <math xmlns="http://www.w3.org/1998/Math/MathML">          
            <apply>
              <ci> FLUX_VALUE </ci>
            </apply>
          </math>
                  <listOfParameters>
            <parameter id="LOWER_BOUND" units="mmol_per_gDW_per_hr" value="-INF"/>
            <parameter id="UPPER_BOUND" units="mmol_per_gDW_per_hr" value="INF"/>
            <parameter value="0" id="OBJECTIVE_COEFFICIENT"/>
            <parameter id="FLUX_VALUE" units="mmol_per_gDW_per_hr" value="0"/>
            <parameter value="0" id="REDUCED_COST"/>
          </listOfParameters>
        </kineticLaw>
      </reaction>
      <reaction name="EX_glc[e]" id="R_EX_glc_e" reversible="true">
<notes><body xmlns="http://www.w3.org/1999/xhtml">
     <p>GENE_ASSOCIATION: </p>
  
     <p>PROTEIN_ASSOCIATION: </p>
  
     <p>SUBSYSTEM: </p>
  
     <p>PROTEIN_CLASS: </p>
  
     <p>SYNTHETIC_OBJECTIVE: 0.0</p>
  
     <p>Present: 1</p>
  
     <p>Knockout cost: 0</p>
  
     <p>Knockin cost: 0</p>
  </body></notes>
              <listOfReactants>
          <speciesReference species="M_glc_D_e" stoichiometry="1"/>
        </listOfReactants>
        <kineticLaw>
          <math xmlns="http://www.w3.org/1998/Math/MathML">          
            <apply>
              <ci> FLUX_VALUE </ci>
            </apply>
          </math>
                  <listOfParameters>
            <parameter id="LOWER_BOUND" units="mmol_per_gDW_per_hr" value="-INF"/>
            <parameter id="UPPER_BOUND" units="mmol_per_gDW_per_hr" value="INF"/>
            <parameter value="0" id="OBJECTIVE_COEFFICIENT"/>
            <parameter id="FLUX_VALUE" units="mmol_per_gDW_per_hr" value="0"/>
            <parameter value="0" id="REDUCED_COST"/>
          </listOfParameters>
        </kineticLaw>
      </reaction>
      <reaction name="EX_gln-L[e]" id="R_EX_gln_L_e" reversible="true">
<notes><body xmlns="http://www.w3.org/1999/xhtml">
     <p>GENE_ASSOCIATION: </p>
  
     <p>PROTEIN_ASSOCIATION: </p>
  
     <p>SUBSYSTEM: </p>
  
     <p>PROTEIN_CLASS: </p>
  
     <p>SYNTHETIC_OBJECTIVE: 0.0</p>
  
     <p>Present: 1</p>
  
     <p>Knockout cost: 0</p>
  
     <p>Knockin cost: 0</p>
  </body></notes>
              <listOfReactants>
          <speciesReference species="M_gln_L_e" stoichiometry="1"/>
        </listOfReactants>
        <kineticLaw>
          <math xmlns="http://www.w3.org/1998/Math/MathML">          
            <apply>
              <ci> FLUX_VALUE </ci>
            </apply>
          </math>
                  <listOfParameters>
            <parameter id="LOWER_BOUND" units="mmol_per_gDW_per_hr" value="-INF"/>
            <parameter id="UPPER_BOUND" units="mmol_per_gDW_per_hr" value="INF"/>
            <parameter value="0" id="OBJECTIVE_COEFFICIENT"/>
            <parameter id="FLUX_VALUE" units="mmol_per_gDW_per_hr" value="0"/>
            <parameter value="0" id="REDUCED_COST"/>
          </listOfParameters>
        </kineticLaw>
      </reaction>
      <reaction name="EX_glu-L[e]" id="R_EX_glu_L_e" reversible="true">
<notes><body xmlns="http://www.w3.org/1999/xhtml">
     <p>GENE_ASSOCIATION: </p>
  
     <p>PROTEIN_ASSOCIATION: </p>
  
     <p>SUBSYSTEM: </p>
  
     <p>PROTEIN_CLASS: </p>
  
     <p>SYNTHETIC_OBJECTIVE: 0.0</p>
  
     <p>Present: 1</p>
  
     <p>Knockout cost: 0</p>
  
     <p>Knockin cost: 0</p>
  </body></notes>
              <listOfReactants>
          <speciesReference species="M_glu_L_e" stoichiometry="1"/>
        </listOfReactants>
        <kineticLaw>
          <math xmlns="http://www.w3.org/1998/Math/MathML">          
            <apply>
              <ci> FLUX_VALUE </ci>
            </apply>
          </math>
                  <listOfParameters>
            <parameter id="LOWER_BOUND" units="mmol_per_gDW_per_hr" value="-INF"/>
            <parameter id="UPPER_BOUND" units="mmol_per_gDW_per_hr" value="INF"/>
            <parameter value="0" id="OBJECTIVE_COEFFICIENT"/>
            <parameter id="FLUX_VALUE" units="mmol_per_gDW_per_hr" value="0"/>
            <parameter value="0" id="REDUCED_COST"/>
          </listOfParameters>
        </kineticLaw>
      </reaction>
      <reaction name="EX_glx[e]" id="R_EX_glx_e" reversible="true">
<notes><body xmlns="http://www.w3.org/1999/xhtml">
     <p>GENE_ASSOCIATION: </p>
  
     <p>PROTEIN_ASSOCIATION: </p>
  
     <p>SUBSYSTEM: </p>
  
     <p>PROTEIN_CLASS: </p>
  
     <p>SYNTHETIC_OBJECTIVE: 0.0</p>
  
     <p>Present: 1</p>
  
     <p>Knockout cost: 0</p>
  
     <p>Knockin cost: 0</p>
  </body></notes>
              <listOfReactants>
          <speciesReference species="M_glx_e" stoichiometry="1"/>
        </listOfReactants>
        <kineticLaw>
          <math xmlns="http://www.w3.org/1998/Math/MathML">          
            <apply>
              <ci> FLUX_VALUE </ci>
            </apply>
          </math>
                  <listOfParameters>
            <parameter id="LOWER_BOUND" units="mmol_per_gDW_per_hr" value="-INF"/>
            <parameter id="UPPER_BOUND" units="mmol_per_gDW_per_hr" value="INF"/>
            <parameter value="0" id="OBJECTIVE_COEFFICIENT"/>
            <parameter id="FLUX_VALUE" units="mmol_per_gDW_per_hr" value="0"/>
            <parameter value="0" id="REDUCED_COST"/>
          </listOfParameters>
        </kineticLaw>
      </reaction>
      <reaction name="EX_gly[e]" id="R_EX_gly_e" reversible="true">
<notes><body xmlns="http://www.w3.org/1999/xhtml">
     <p>GENE_ASSOCIATION: </p>
  
     <p>PROTEIN_ASSOCIATION: </p>
  
     <p>SUBSYSTEM: </p>
  
     <p>PROTEIN_CLASS: </p>
  
     <p>SYNTHETIC_OBJECTIVE: 0.0</p>
  
     <p>Present: 1</p>
  
     <p>Knockout cost: 0</p>
  
     <p>Knockin cost: 0</p>
  </body></notes>
              <listOfReactants>
          <speciesReference species="M_gly_e" stoichiometry="1"/>
        </listOfReactants>
        <kineticLaw>
          <math xmlns="http://www.w3.org/1998/Math/MathML">          
            <apply>
              <ci> FLUX_VALUE </ci>
            </apply>
          </math>
                  <listOfParameters>
            <parameter id="LOWER_BOUND" units="mmol_per_gDW_per_hr" value="-INF"/>
            <parameter id="UPPER_BOUND" units="mmol_per_gDW_per_hr" value="INF"/>
            <parameter value="0" id="OBJECTIVE_COEFFICIENT"/>
            <parameter id="FLUX_VALUE" units="mmol_per_gDW_per_hr" value="0"/>
            <parameter value="0" id="REDUCED_COST"/>
          </listOfParameters>
        </kineticLaw>
      </reaction>
      <reaction name="EX_glyc[e]" id="R_EX_glyc_e" reversible="true">
<notes><body xmlns="http://www.w3.org/1999/xhtml">
     <p>GENE_ASSOCIATION: </p>
  
     <p>PROTEIN_ASSOCIATION: </p>
  
     <p>SUBSYSTEM: </p>
  
     <p>PROTEIN_CLASS: </p>
  
     <p>SYNTHETIC_OBJECTIVE: 0.0</p>
  
     <p>Present: 1</p>
  
     <p>Knockout cost: 0</p>
  
     <p>Knockin cost: 0</p>
  </body></notes>
              <listOfReactants>
          <speciesReference species="M_glyc_e" stoichiometry="1"/>
        </listOfReactants>
        <kineticLaw>
          <math xmlns="http://www.w3.org/1998/Math/MathML">          
            <apply>
              <ci> FLUX_VALUE </ci>
            </apply>
          </math>
                  <listOfParameters>
            <parameter id="LOWER_BOUND" units="mmol_per_gDW_per_hr" value="-INF"/>
            <parameter id="UPPER_BOUND" units="mmol_per_gDW_per_hr" value="INF"/>
            <parameter value="0" id="OBJECTIVE_COEFFICIENT"/>
            <parameter id="FLUX_VALUE" units="mmol_per_gDW_per_hr" value="0"/>
            <parameter value="0" id="REDUCED_COST"/>
          </listOfParameters>
        </kineticLaw>
      </reaction>
      <reaction name="EX_gsn[e]" id="R_EX_gsn_e" reversible="true">
<notes><body xmlns="http://www.w3.org/1999/xhtml">
     <p>GENE_ASSOCIATION: </p>
  
     <p>PROTEIN_ASSOCIATION: </p>
  
     <p>SUBSYSTEM: </p>
  
     <p>PROTEIN_CLASS: </p>
  
     <p>SYNTHETIC_OBJECTIVE: 0.0</p>
  
     <p>Present: 1</p>
  
     <p>Knockout cost: 0</p>
  
     <p>Knockin cost: 0</p>
  </body></notes>
              <listOfReactants>
          <speciesReference species="M_gsn_e" stoichiometry="1"/>
        </listOfReactants>
        <kineticLaw>
          <math xmlns="http://www.w3.org/1998/Math/MathML">          
            <apply>
              <ci> FLUX_VALUE </ci>
            </apply>
          </math>
                  <listOfParameters>
            <parameter id="LOWER_BOUND" units="mmol_per_gDW_per_hr" value="-INF"/>
            <parameter id="UPPER_BOUND" units="mmol_per_gDW_per_hr" value="INF"/>
            <parameter value="0" id="OBJECTIVE_COEFFICIENT"/>
            <parameter id="FLUX_VALUE" units="mmol_per_gDW_per_hr" value="0"/>
            <parameter value="0" id="REDUCED_COST"/>
          </listOfParameters>
        </kineticLaw>
      </reaction>
      <reaction name="EX_gthox[e]" id="R_EX_gthox_e" reversible="true">
<notes><body xmlns="http://www.w3.org/1999/xhtml">
     <p>GENE_ASSOCIATION: </p>
  
     <p>PROTEIN_ASSOCIATION: </p>
  
     <p>SUBSYSTEM: </p>
  
     <p>PROTEIN_CLASS: </p>
  
     <p>SYNTHETIC_OBJECTIVE: 0.0</p>
  
     <p>Present: 1</p>
  
     <p>Knockout cost: 0</p>
  
     <p>Knockin cost: 0</p>
  </body></notes>
              <listOfReactants>
          <speciesReference species="M_gthox_e" stoichiometry="1"/>
        </listOfReactants>
        <kineticLaw>
          <math xmlns="http://www.w3.org/1998/Math/MathML">          
            <apply>
              <ci> FLUX_VALUE </ci>
            </apply>
          </math>
                  <listOfParameters>
            <parameter id="LOWER_BOUND" units="mmol_per_gDW_per_hr" value="-INF"/>
            <parameter id="UPPER_BOUND" units="mmol_per_gDW_per_hr" value="INF"/>
            <parameter value="0" id="OBJECTIVE_COEFFICIENT"/>
            <parameter id="FLUX_VALUE" units="mmol_per_gDW_per_hr" value="0"/>
            <parameter value="0" id="REDUCED_COST"/>
          </listOfParameters>
        </kineticLaw>
      </reaction>
      <reaction name="EX_gthrd[e]" id="R_EX_gthrd_e" reversible="true">
<notes><body xmlns="http://www.w3.org/1999/xhtml">
     <p>GENE_ASSOCIATION: </p>
  
     <p>PROTEIN_ASSOCIATION: </p>
  
     <p>SUBSYSTEM: </p>
  
     <p>PROTEIN_CLASS: </p>
  
     <p>SYNTHETIC_OBJECTIVE: 0.0</p>
  
     <p>Present: 1</p>
  
     <p>Knockout cost: 0</p>
  
     <p>Knockin cost: 0</p>
  </body></notes>
              <listOfReactants>
          <speciesReference species="M_gthrd_e" stoichiometry="1"/>
        </listOfReactants>
        <kineticLaw>
          <math xmlns="http://www.w3.org/1998/Math/MathML">          
            <apply>
              <ci> FLUX_VALUE </ci>
            </apply>
          </math>
                  <listOfParameters>
            <parameter id="LOWER_BOUND" units="mmol_per_gDW_per_hr" value="-INF"/>
            <parameter id="UPPER_BOUND" units="mmol_per_gDW_per_hr" value="INF"/>
            <parameter value="0" id="OBJECTIVE_COEFFICIENT"/>
            <parameter id="FLUX_VALUE" units="mmol_per_gDW_per_hr" value="0"/>
            <parameter value="0" id="REDUCED_COST"/>
          </listOfParameters>
        </kineticLaw>
      </reaction>
      <reaction name="EX_gua[e]" id="R_EX_gua_e" reversible="true">
<notes><body xmlns="http://www.w3.org/1999/xhtml">
     <p>GENE_ASSOCIATION: </p>
  
     <p>PROTEIN_ASSOCIATION: </p>
  
     <p>SUBSYSTEM: </p>
  
     <p>PROTEIN_CLASS: </p>
  
     <p>SYNTHETIC_OBJECTIVE: 0.0</p>
  
     <p>Present: 1</p>
  
     <p>Knockout cost: 0</p>
  
     <p>Knockin cost: 0</p>
  </body></notes>
              <listOfReactants>
          <speciesReference species="M_gua_e" stoichiometry="1"/>
        </listOfReactants>
        <kineticLaw>
          <math xmlns="http://www.w3.org/1998/Math/MathML">          
            <apply>
              <ci> FLUX_VALUE </ci>
            </apply>
          </math>
                  <listOfParameters>
            <parameter id="LOWER_BOUND" units="mmol_per_gDW_per_hr" value="-INF"/>
            <parameter id="UPPER_BOUND" units="mmol_per_gDW_per_hr" value="INF"/>
            <parameter value="0" id="OBJECTIVE_COEFFICIENT"/>
            <parameter id="FLUX_VALUE" units="mmol_per_gDW_per_hr" value="0"/>
            <parameter value="0" id="REDUCED_COST"/>
          </listOfParameters>
        </kineticLaw>
      </reaction>
      <reaction name="EX_h[e]" id="R_EX_h_e" reversible="true">
<notes><body xmlns="http://www.w3.org/1999/xhtml">
     <p>GENE_ASSOCIATION: </p>
  
     <p>PROTEIN_ASSOCIATION: </p>
  
     <p>SUBSYSTEM: </p>
  
     <p>PROTEIN_CLASS: </p>
  
     <p>SYNTHETIC_OBJECTIVE: 0.0</p>
  
     <p>Present: 1</p>
  
     <p>Knockout cost: 0</p>
  
     <p>Knockin cost: 0</p>
  </body></notes>
              <listOfReactants>
          <speciesReference species="M_h_e" stoichiometry="1"/>
        </listOfReactants>
        <kineticLaw>
          <math xmlns="http://www.w3.org/1998/Math/MathML">          
            <apply>
              <ci> FLUX_VALUE </ci>
            </apply>
          </math>
                  <listOfParameters>
            <parameter id="LOWER_BOUND" units="mmol_per_gDW_per_hr" value="-INF"/>
            <parameter id="UPPER_BOUND" units="mmol_per_gDW_per_hr" value="INF"/>
            <parameter value="0" id="OBJECTIVE_COEFFICIENT"/>
            <parameter id="FLUX_VALUE" units="mmol_per_gDW_per_hr" value="0"/>
            <parameter value="0" id="REDUCED_COST"/>
          </listOfParameters>
        </kineticLaw>
      </reaction>
      <reaction name="EX_h2o[e]" id="R_EX_h2o_e" reversible="true">
<notes><body xmlns="http://www.w3.org/1999/xhtml">
     <p>GENE_ASSOCIATION: </p>
  
     <p>PROTEIN_ASSOCIATION: </p>
  
     <p>SUBSYSTEM: </p>
  
     <p>PROTEIN_CLASS: </p>
  
     <p>SYNTHETIC_OBJECTIVE: 0.0</p>
  
     <p>Present: 1</p>
  
     <p>Knockout cost: 0</p>
  
     <p>Knockin cost: 0</p>
  </body></notes>
              <listOfReactants>
          <speciesReference species="M_h2o_e" stoichiometry="1"/>
        </listOfReactants>
        <kineticLaw>
          <math xmlns="http://www.w3.org/1998/Math/MathML">          
            <apply>
              <ci> FLUX_VALUE </ci>
            </apply>
          </math>
                  <listOfParameters>
            <parameter id="LOWER_BOUND" units="mmol_per_gDW_per_hr" value="-INF"/>
            <parameter id="UPPER_BOUND" units="mmol_per_gDW_per_hr" value="INF"/>
            <parameter value="0" id="OBJECTIVE_COEFFICIENT"/>
            <parameter id="FLUX_VALUE" units="mmol_per_gDW_per_hr" value="0"/>
            <parameter value="0" id="REDUCED_COST"/>
          </listOfParameters>
        </kineticLaw>
      </reaction>
      <reaction name="EX_hdca[e]" id="R_EX_hdca_e" reversible="true">
<notes><body xmlns="http://www.w3.org/1999/xhtml">
     <p>GENE_ASSOCIATION: </p>
  
     <p>PROTEIN_ASSOCIATION: </p>
  
     <p>SUBSYSTEM: </p>
  
     <p>PROTEIN_CLASS: </p>
  
     <p>SYNTHETIC_OBJECTIVE: 0.0</p>
  
     <p>Present: 1</p>
  
     <p>Knockout cost: 0</p>
  
     <p>Knockin cost: 0</p>
  </body></notes>
              <listOfReactants>
          <speciesReference species="M_hdca_e" stoichiometry="1"/>
        </listOfReactants>
        <kineticLaw>
          <math xmlns="http://www.w3.org/1998/Math/MathML">          
            <apply>
              <ci> FLUX_VALUE </ci>
            </apply>
          </math>
                  <listOfParameters>
            <parameter id="LOWER_BOUND" units="mmol_per_gDW_per_hr" value="-INF"/>
            <parameter id="UPPER_BOUND" units="mmol_per_gDW_per_hr" value="INF"/>
            <parameter value="0" id="OBJECTIVE_COEFFICIENT"/>
            <parameter id="FLUX_VALUE" units="mmol_per_gDW_per_hr" value="0"/>
            <parameter value="0" id="REDUCED_COST"/>
          </listOfParameters>
        </kineticLaw>
      </reaction>
      <reaction name="EX_hdcea[e]" id="R_EX_hdcea_e" reversible="true">
<notes><body xmlns="http://www.w3.org/1999/xhtml">
     <p>GENE_ASSOCIATION: </p>
  
     <p>PROTEIN_ASSOCIATION: </p>
  
     <p>SUBSYSTEM: </p>
  
     <p>PROTEIN_CLASS: </p>
  
     <p>SYNTHETIC_OBJECTIVE: 0.0</p>
  
     <p>Present: 1</p>
  
     <p>Knockout cost: 0</p>
  
     <p>Knockin cost: 0</p>
  </body></notes>
              <listOfReactants>
          <speciesReference species="M_hdcea_e" stoichiometry="1"/>
        </listOfReactants>
        <kineticLaw>
          <math xmlns="http://www.w3.org/1998/Math/MathML">          
            <apply>
              <ci> FLUX_VALUE </ci>
            </apply>
          </math>
                  <listOfParameters>
            <parameter id="LOWER_BOUND" units="mmol_per_gDW_per_hr" value="-INF"/>
            <parameter id="UPPER_BOUND" units="mmol_per_gDW_per_hr" value="INF"/>
            <parameter value="0" id="OBJECTIVE_COEFFICIENT"/>
            <parameter id="FLUX_VALUE" units="mmol_per_gDW_per_hr" value="0"/>
            <parameter value="0" id="REDUCED_COST"/>
          </listOfParameters>
        </kineticLaw>
      </reaction>
      <reaction name="EX_hexc[e]" id="R_EX_hexc_e" reversible="true">
<notes><body xmlns="http://www.w3.org/1999/xhtml">
     <p>GENE_ASSOCIATION: </p>
  
     <p>PROTEIN_ASSOCIATION: </p>
  
     <p>SUBSYSTEM: </p>
  
     <p>PROTEIN_CLASS: </p>
  
     <p>SYNTHETIC_OBJECTIVE: 0.0</p>
  
     <p>Present: 1</p>
  
     <p>Knockout cost: 0</p>
  
     <p>Knockin cost: 0</p>
  </body></notes>
              <listOfReactants>
          <speciesReference species="M_hexc_e" stoichiometry="1"/>
        </listOfReactants>
        <kineticLaw>
          <math xmlns="http://www.w3.org/1998/Math/MathML">          
            <apply>
              <ci> FLUX_VALUE </ci>
            </apply>
          </math>
                  <listOfParameters>
            <parameter id="LOWER_BOUND" units="mmol_per_gDW_per_hr" value="-INF"/>
            <parameter id="UPPER_BOUND" units="mmol_per_gDW_per_hr" value="INF"/>
            <parameter value="0" id="OBJECTIVE_COEFFICIENT"/>
            <parameter id="FLUX_VALUE" units="mmol_per_gDW_per_hr" value="0"/>
            <parameter value="0" id="REDUCED_COST"/>
          </listOfParameters>
        </kineticLaw>
      </reaction>
      <reaction name="EX_his-L[e]" id="R_EX_his_L_e" reversible="true">
<notes><body xmlns="http://www.w3.org/1999/xhtml">
     <p>GENE_ASSOCIATION: </p>
  
     <p>PROTEIN_ASSOCIATION: </p>
  
     <p>SUBSYSTEM: </p>
  
     <p>PROTEIN_CLASS: </p>
  
     <p>SYNTHETIC_OBJECTIVE: 0.0</p>
  
     <p>Present: 1</p>
  
     <p>Knockout cost: 0</p>
  
     <p>Knockin cost: 0</p>
  </body></notes>
              <listOfReactants>
          <speciesReference species="M_his_L_e" stoichiometry="1"/>
        </listOfReactants>
        <kineticLaw>
          <math xmlns="http://www.w3.org/1998/Math/MathML">          
            <apply>
              <ci> FLUX_VALUE </ci>
            </apply>
          </math>
                  <listOfParameters>
            <parameter id="LOWER_BOUND" units="mmol_per_gDW_per_hr" value="-INF"/>
            <parameter id="UPPER_BOUND" units="mmol_per_gDW_per_hr" value="INF"/>
            <parameter value="0" id="OBJECTIVE_COEFFICIENT"/>
            <parameter id="FLUX_VALUE" units="mmol_per_gDW_per_hr" value="0"/>
            <parameter value="0" id="REDUCED_COST"/>
          </listOfParameters>
        </kineticLaw>
      </reaction>
      <reaction name="EX_hxan[e]" id="R_EX_hxan_e" reversible="true">
<notes><body xmlns="http://www.w3.org/1999/xhtml">
     <p>GENE_ASSOCIATION: </p>
  
     <p>PROTEIN_ASSOCIATION: </p>
  
     <p>SUBSYSTEM: </p>
  
     <p>PROTEIN_CLASS: </p>
  
     <p>SYNTHETIC_OBJECTIVE: 0.0</p>
  
     <p>Present: 1</p>
  
     <p>Knockout cost: 0</p>
  
     <p>Knockin cost: 0</p>
  </body></notes>
              <listOfReactants>
          <speciesReference species="M_hxan_e" stoichiometry="1"/>
        </listOfReactants>
        <kineticLaw>
          <math xmlns="http://www.w3.org/1998/Math/MathML">          
            <apply>
              <ci> FLUX_VALUE </ci>
            </apply>
          </math>
                  <listOfParameters>
            <parameter id="LOWER_BOUND" units="mmol_per_gDW_per_hr" value="-INF"/>
            <parameter id="UPPER_BOUND" units="mmol_per_gDW_per_hr" value="INF"/>
            <parameter value="0" id="OBJECTIVE_COEFFICIENT"/>
            <parameter id="FLUX_VALUE" units="mmol_per_gDW_per_hr" value="0"/>
            <parameter value="0" id="REDUCED_COST"/>
          </listOfParameters>
        </kineticLaw>
      </reaction>
      <reaction name="EX_iamac[e]" id="R_EX_iamac_e" reversible="true">
<notes><body xmlns="http://www.w3.org/1999/xhtml">
     <p>GENE_ASSOCIATION: </p>
  
     <p>PROTEIN_ASSOCIATION: </p>
  
     <p>SUBSYSTEM: </p>
  
     <p>PROTEIN_CLASS: </p>
  
     <p>SYNTHETIC_OBJECTIVE: 0.0</p>
  
     <p>Present: 1</p>
  
     <p>Knockout cost: 0</p>
  
     <p>Knockin cost: 0</p>
  </body></notes>
              <listOfReactants>
          <speciesReference species="M_iamac_e" stoichiometry="1"/>
        </listOfReactants>
        <kineticLaw>
          <math xmlns="http://www.w3.org/1998/Math/MathML">          
            <apply>
              <ci> FLUX_VALUE </ci>
            </apply>
          </math>
                  <listOfParameters>
            <parameter id="LOWER_BOUND" units="mmol_per_gDW_per_hr" value="-INF"/>
            <parameter id="UPPER_BOUND" units="mmol_per_gDW_per_hr" value="INF"/>
            <parameter value="0" id="OBJECTIVE_COEFFICIENT"/>
            <parameter id="FLUX_VALUE" units="mmol_per_gDW_per_hr" value="0"/>
            <parameter value="0" id="REDUCED_COST"/>
          </listOfParameters>
        </kineticLaw>
      </reaction>
      <reaction name="EX_iamoh[e]" id="R_EX_iamoh_e" reversible="true">
<notes><body xmlns="http://www.w3.org/1999/xhtml">
     <p>GENE_ASSOCIATION: </p>
  
     <p>PROTEIN_ASSOCIATION: </p>
  
     <p>SUBSYSTEM: </p>
  
     <p>PROTEIN_CLASS: </p>
  
     <p>SYNTHETIC_OBJECTIVE: 0.0</p>
  
     <p>Present: 1</p>
  
     <p>Knockout cost: 0</p>
  
     <p>Knockin cost: 0</p>
  </body></notes>
              <listOfReactants>
          <speciesReference species="M_iamoh_e" stoichiometry="1"/>
        </listOfReactants>
        <kineticLaw>
          <math xmlns="http://www.w3.org/1998/Math/MathML">          
            <apply>
              <ci> FLUX_VALUE </ci>
            </apply>
          </math>
                  <listOfParameters>
            <parameter id="LOWER_BOUND" units="mmol_per_gDW_per_hr" value="-INF"/>
            <parameter id="UPPER_BOUND" units="mmol_per_gDW_per_hr" value="INF"/>
            <parameter value="0" id="OBJECTIVE_COEFFICIENT"/>
            <parameter id="FLUX_VALUE" units="mmol_per_gDW_per_hr" value="0"/>
            <parameter value="0" id="REDUCED_COST"/>
          </listOfParameters>
        </kineticLaw>
      </reaction>
      <reaction name="EX_ibutac[e]" id="R_EX_ibutac_e" reversible="true">
<notes><body xmlns="http://www.w3.org/1999/xhtml">
     <p>GENE_ASSOCIATION: </p>
  
     <p>PROTEIN_ASSOCIATION: </p>
  
     <p>SUBSYSTEM: </p>
  
     <p>PROTEIN_CLASS: </p>
  
     <p>SYNTHETIC_OBJECTIVE: 0.0</p>
  
     <p>Present: 1</p>
  
     <p>Knockout cost: 0</p>
  
     <p>Knockin cost: 0</p>
  </body></notes>
              <listOfReactants>
          <speciesReference species="M_ibutac_e" stoichiometry="1"/>
        </listOfReactants>
        <kineticLaw>
          <math xmlns="http://www.w3.org/1998/Math/MathML">          
            <apply>
              <ci> FLUX_VALUE </ci>
            </apply>
          </math>
                  <listOfParameters>
            <parameter id="LOWER_BOUND" units="mmol_per_gDW_per_hr" value="-INF"/>
            <parameter id="UPPER_BOUND" units="mmol_per_gDW_per_hr" value="INF"/>
            <parameter value="0" id="OBJECTIVE_COEFFICIENT"/>
            <parameter id="FLUX_VALUE" units="mmol_per_gDW_per_hr" value="0"/>
            <parameter value="0" id="REDUCED_COST"/>
          </listOfParameters>
        </kineticLaw>
      </reaction>
      <reaction name="EX_ibutoh[e]" id="R_EX_ibutoh_e" reversible="true">
<notes><body xmlns="http://www.w3.org/1999/xhtml">
     <p>GENE_ASSOCIATION: </p>
  
     <p>PROTEIN_ASSOCIATION: </p>
  
     <p>SUBSYSTEM: </p>
  
     <p>PROTEIN_CLASS: </p>
  
     <p>SYNTHETIC_OBJECTIVE: 0.0</p>
  
     <p>Present: 1</p>
  
     <p>Knockout cost: 0</p>
  
     <p>Knockin cost: 0</p>
  </body></notes>
              <listOfReactants>
          <speciesReference species="M_ibutoh_e" stoichiometry="1"/>
        </listOfReactants>
        <kineticLaw>
          <math xmlns="http://www.w3.org/1998/Math/MathML">          
            <apply>
              <ci> FLUX_VALUE </ci>
            </apply>
          </math>
                  <listOfParameters>
            <parameter id="LOWER_BOUND" units="mmol_per_gDW_per_hr" value="-INF"/>
            <parameter id="UPPER_BOUND" units="mmol_per_gDW_per_hr" value="INF"/>
            <parameter value="0" id="OBJECTIVE_COEFFICIENT"/>
            <parameter id="FLUX_VALUE" units="mmol_per_gDW_per_hr" value="0"/>
            <parameter value="0" id="REDUCED_COST"/>
          </listOfParameters>
        </kineticLaw>
      </reaction>
      <reaction name="EX_id3acald[e]" id="R_EX_id3acald_e" reversible="true">
<notes><body xmlns="http://www.w3.org/1999/xhtml">
     <p>GENE_ASSOCIATION: </p>
  
     <p>PROTEIN_ASSOCIATION: </p>
  
     <p>SUBSYSTEM: </p>
  
     <p>PROTEIN_CLASS: </p>
  
     <p>SYNTHETIC_OBJECTIVE: 0.0</p>
  
     <p>Present: 1</p>
  
     <p>Knockout cost: 0</p>
  
     <p>Knockin cost: 0</p>
  </body></notes>
              <listOfReactants>
          <speciesReference species="M_id3acald_e" stoichiometry="1"/>
        </listOfReactants>
        <kineticLaw>
          <math xmlns="http://www.w3.org/1998/Math/MathML">          
            <apply>
              <ci> FLUX_VALUE </ci>
            </apply>
          </math>
                  <listOfParameters>
            <parameter id="LOWER_BOUND" units="mmol_per_gDW_per_hr" value="-INF"/>
            <parameter id="UPPER_BOUND" units="mmol_per_gDW_per_hr" value="INF"/>
            <parameter value="0" id="OBJECTIVE_COEFFICIENT"/>
            <parameter id="FLUX_VALUE" units="mmol_per_gDW_per_hr" value="0"/>
            <parameter value="0" id="REDUCED_COST"/>
          </listOfParameters>
        </kineticLaw>
      </reaction>
      <reaction name="EX_ile-L[e]" id="R_EX_ile_L_e" reversible="true">
<notes><body xmlns="http://www.w3.org/1999/xhtml">
     <p>GENE_ASSOCIATION: </p>
  
     <p>PROTEIN_ASSOCIATION: </p>
  
     <p>SUBSYSTEM: </p>
  
     <p>PROTEIN_CLASS: </p>
  
     <p>SYNTHETIC_OBJECTIVE: 0.0</p>
  
     <p>Present: 1</p>
  
     <p>Knockout cost: 0</p>
  
     <p>Knockin cost: 0</p>
  </body></notes>
              <listOfReactants>
          <speciesReference species="M_ile_L_e" stoichiometry="1"/>
        </listOfReactants>
        <kineticLaw>
          <math xmlns="http://www.w3.org/1998/Math/MathML">          
            <apply>
              <ci> FLUX_VALUE </ci>
            </apply>
          </math>
                  <listOfParameters>
            <parameter id="LOWER_BOUND" units="mmol_per_gDW_per_hr" value="-INF"/>
            <parameter id="UPPER_BOUND" units="mmol_per_gDW_per_hr" value="INF"/>
            <parameter value="0" id="OBJECTIVE_COEFFICIENT"/>
            <parameter id="FLUX_VALUE" units="mmol_per_gDW_per_hr" value="0"/>
            <parameter value="0" id="REDUCED_COST"/>
          </listOfParameters>
        </kineticLaw>
      </reaction>
      <reaction name="EX_ind3eth[e]" id="R_EX_ind3eth_e" reversible="true">
<notes><body xmlns="http://www.w3.org/1999/xhtml">
     <p>GENE_ASSOCIATION: </p>
  
     <p>PROTEIN_ASSOCIATION: </p>
  
     <p>SUBSYSTEM: </p>
  
     <p>PROTEIN_CLASS: </p>
  
     <p>SYNTHETIC_OBJECTIVE: 0.0</p>
  
     <p>Present: 1</p>
  
     <p>Knockout cost: 0</p>
  
     <p>Knockin cost: 0</p>
  </body></notes>
              <listOfReactants>
          <speciesReference species="M_ind3eth_e" stoichiometry="1"/>
        </listOfReactants>
        <kineticLaw>
          <math xmlns="http://www.w3.org/1998/Math/MathML">          
            <apply>
              <ci> FLUX_VALUE </ci>
            </apply>
          </math>
                  <listOfParameters>
            <parameter id="LOWER_BOUND" units="mmol_per_gDW_per_hr" value="-INF"/>
            <parameter id="UPPER_BOUND" units="mmol_per_gDW_per_hr" value="INF"/>
            <parameter value="0" id="OBJECTIVE_COEFFICIENT"/>
            <parameter id="FLUX_VALUE" units="mmol_per_gDW_per_hr" value="0"/>
            <parameter value="0" id="REDUCED_COST"/>
          </listOfParameters>
        </kineticLaw>
      </reaction>
      <reaction name="EX_inost[e]" id="R_EX_inost_e" reversible="true">
<notes><body xmlns="http://www.w3.org/1999/xhtml">
     <p>GENE_ASSOCIATION: </p>
  
     <p>PROTEIN_ASSOCIATION: </p>
  
     <p>SUBSYSTEM: </p>
  
     <p>PROTEIN_CLASS: </p>
  
     <p>SYNTHETIC_OBJECTIVE: 0.0</p>
  
     <p>Present: 1</p>
  
     <p>Knockout cost: 0</p>
  
     <p>Knockin cost: 0</p>
  </body></notes>
              <listOfReactants>
          <speciesReference species="M_inost_e" stoichiometry="1"/>
        </listOfReactants>
        <kineticLaw>
          <math xmlns="http://www.w3.org/1998/Math/MathML">          
            <apply>
              <ci> FLUX_VALUE </ci>
            </apply>
          </math>
                  <listOfParameters>
            <parameter id="LOWER_BOUND" units="mmol_per_gDW_per_hr" value="-INF"/>
            <parameter id="UPPER_BOUND" units="mmol_per_gDW_per_hr" value="INF"/>
            <parameter value="0" id="OBJECTIVE_COEFFICIENT"/>
            <parameter id="FLUX_VALUE" units="mmol_per_gDW_per_hr" value="0"/>
            <parameter value="0" id="REDUCED_COST"/>
          </listOfParameters>
        </kineticLaw>
      </reaction>
      <reaction name="EX_ins[e]" id="R_EX_ins_e" reversible="true">
<notes><body xmlns="http://www.w3.org/1999/xhtml">
     <p>GENE_ASSOCIATION: </p>
  
     <p>PROTEIN_ASSOCIATION: </p>
  
     <p>SUBSYSTEM: </p>
  
     <p>PROTEIN_CLASS: </p>
  
     <p>SYNTHETIC_OBJECTIVE: 0.0</p>
  
     <p>Present: 1</p>
  
     <p>Knockout cost: 0</p>
  
     <p>Knockin cost: 0</p>
  </body></notes>
              <listOfReactants>
          <speciesReference species="M_ins_e" stoichiometry="1"/>
        </listOfReactants>
        <kineticLaw>
          <math xmlns="http://www.w3.org/1998/Math/MathML">          
            <apply>
              <ci> FLUX_VALUE </ci>
            </apply>
          </math>
                  <listOfParameters>
            <parameter id="LOWER_BOUND" units="mmol_per_gDW_per_hr" value="-INF"/>
            <parameter id="UPPER_BOUND" units="mmol_per_gDW_per_hr" value="INF"/>
            <parameter value="0" id="OBJECTIVE_COEFFICIENT"/>
            <parameter id="FLUX_VALUE" units="mmol_per_gDW_per_hr" value="0"/>
            <parameter value="0" id="REDUCED_COST"/>
          </listOfParameters>
        </kineticLaw>
      </reaction>
      <reaction name="EX_k[e]" id="R_EX_k_e" reversible="true">
<notes><body xmlns="http://www.w3.org/1999/xhtml">
     <p>GENE_ASSOCIATION: </p>
  
     <p>PROTEIN_ASSOCIATION: </p>
  
     <p>SUBSYSTEM: </p>
  
     <p>PROTEIN_CLASS: </p>
  
     <p>SYNTHETIC_OBJECTIVE: 0.0</p>
  
     <p>Present: 1</p>
  
     <p>Knockout cost: 0</p>
  
     <p>Knockin cost: 0</p>
  </body></notes>
              <listOfReactants>
          <speciesReference species="M_k_e" stoichiometry="1"/>
        </listOfReactants>
        <kineticLaw>
          <math xmlns="http://www.w3.org/1998/Math/MathML">          
            <apply>
              <ci> FLUX_VALUE </ci>
            </apply>
          </math>
                  <listOfParameters>
            <parameter id="LOWER_BOUND" units="mmol_per_gDW_per_hr" value="-INF"/>
            <parameter id="UPPER_BOUND" units="mmol_per_gDW_per_hr" value="INF"/>
            <parameter value="0" id="OBJECTIVE_COEFFICIENT"/>
            <parameter id="FLUX_VALUE" units="mmol_per_gDW_per_hr" value="0"/>
            <parameter value="0" id="REDUCED_COST"/>
          </listOfParameters>
        </kineticLaw>
      </reaction>
      <reaction name="EX_lac-D[e]" id="R_EX_lac_D_e" reversible="true">
<notes><body xmlns="http://www.w3.org/1999/xhtml">
     <p>GENE_ASSOCIATION: </p>
  
     <p>PROTEIN_ASSOCIATION: </p>
  
     <p>SUBSYSTEM: </p>
  
     <p>PROTEIN_CLASS: </p>
  
     <p>SYNTHETIC_OBJECTIVE: 0.0</p>
  
     <p>Present: 1</p>
  
     <p>Knockout cost: 0</p>
  
     <p>Knockin cost: 0</p>
  </body></notes>
              <listOfReactants>
          <speciesReference species="M_lac_D_e" stoichiometry="1"/>
        </listOfReactants>
        <kineticLaw>
          <math xmlns="http://www.w3.org/1998/Math/MathML">          
            <apply>
              <ci> FLUX_VALUE </ci>
            </apply>
          </math>
                  <listOfParameters>
            <parameter id="LOWER_BOUND" units="mmol_per_gDW_per_hr" value="-INF"/>
            <parameter id="UPPER_BOUND" units="mmol_per_gDW_per_hr" value="INF"/>
            <parameter value="0" id="OBJECTIVE_COEFFICIENT"/>
            <parameter id="FLUX_VALUE" units="mmol_per_gDW_per_hr" value="0"/>
            <parameter value="0" id="REDUCED_COST"/>
          </listOfParameters>
        </kineticLaw>
      </reaction>
      <reaction name="EX_lac-L[e]" id="R_EX_lac_L_e" reversible="true">
<notes><body xmlns="http://www.w3.org/1999/xhtml">
     <p>GENE_ASSOCIATION: </p>
  
     <p>PROTEIN_ASSOCIATION: </p>
  
     <p>SUBSYSTEM: </p>
  
     <p>PROTEIN_CLASS: </p>
  
     <p>SYNTHETIC_OBJECTIVE: 0.0</p>
  
     <p>Present: 1</p>
  
     <p>Knockout cost: 0</p>
  
     <p>Knockin cost: 0</p>
  </body></notes>
              <listOfReactants>
          <speciesReference species="M_lac_L_e" stoichiometry="1"/>
        </listOfReactants>
        <kineticLaw>
          <math xmlns="http://www.w3.org/1998/Math/MathML">          
            <apply>
              <ci> FLUX_VALUE </ci>
            </apply>
          </math>
                  <listOfParameters>
            <parameter id="LOWER_BOUND" units="mmol_per_gDW_per_hr" value="-INF"/>
            <parameter id="UPPER_BOUND" units="mmol_per_gDW_per_hr" value="INF"/>
            <parameter value="0" id="OBJECTIVE_COEFFICIENT"/>
            <parameter id="FLUX_VALUE" units="mmol_per_gDW_per_hr" value="0"/>
            <parameter value="0" id="REDUCED_COST"/>
          </listOfParameters>
        </kineticLaw>
      </reaction>
      <reaction name="EX_lanost[e]" id="R_EX_lanost_e" reversible="true">
<notes><body xmlns="http://www.w3.org/1999/xhtml">
     <p>GENE_ASSOCIATION: </p>
  
     <p>PROTEIN_ASSOCIATION: </p>
  
     <p>SUBSYSTEM: </p>
  
     <p>PROTEIN_CLASS: </p>
  
     <p>SYNTHETIC_OBJECTIVE: 0.0</p>
  
     <p>Present: 1</p>
  
     <p>Knockout cost: 0</p>
  
     <p>Knockin cost: 0</p>
  </body></notes>
              <listOfReactants>
          <speciesReference species="M_lanost_e" stoichiometry="1"/>
        </listOfReactants>
        <kineticLaw>
          <math xmlns="http://www.w3.org/1998/Math/MathML">          
            <apply>
              <ci> FLUX_VALUE </ci>
            </apply>
          </math>
                  <listOfParameters>
            <parameter id="LOWER_BOUND" units="mmol_per_gDW_per_hr" value="-INF"/>
            <parameter id="UPPER_BOUND" units="mmol_per_gDW_per_hr" value="INF"/>
            <parameter value="0" id="OBJECTIVE_COEFFICIENT"/>
            <parameter id="FLUX_VALUE" units="mmol_per_gDW_per_hr" value="0"/>
            <parameter value="0" id="REDUCED_COST"/>
          </listOfParameters>
        </kineticLaw>
      </reaction>
      <reaction name="EX_lanostest_SC[e]" id="R_EX_lanostest_SC_e" reversible="true">
<notes><body xmlns="http://www.w3.org/1999/xhtml">
     <p>GENE_ASSOCIATION: </p>
  
     <p>PROTEIN_ASSOCIATION: </p>
  
     <p>SUBSYSTEM: </p>
  
     <p>PROTEIN_CLASS: </p>
  
     <p>SYNTHETIC_OBJECTIVE: 0.0</p>
  
     <p>Present: 1</p>
  
     <p>Knockout cost: 0</p>
  
     <p>Knockin cost: 0</p>
  </body></notes>
              <listOfReactants>
          <speciesReference species="M_lanostest_SC_e" stoichiometry="1"/>
        </listOfReactants>
        <kineticLaw>
          <math xmlns="http://www.w3.org/1998/Math/MathML">          
            <apply>
              <ci> FLUX_VALUE </ci>
            </apply>
          </math>
                  <listOfParameters>
            <parameter id="LOWER_BOUND" units="mmol_per_gDW_per_hr" value="-INF"/>
            <parameter id="UPPER_BOUND" units="mmol_per_gDW_per_hr" value="INF"/>
            <parameter value="0" id="OBJECTIVE_COEFFICIENT"/>
            <parameter id="FLUX_VALUE" units="mmol_per_gDW_per_hr" value="0"/>
            <parameter value="0" id="REDUCED_COST"/>
          </listOfParameters>
        </kineticLaw>
      </reaction>
      <reaction name="EX_leu-L[e]" id="R_EX_leu_L_e" reversible="true">
<notes><body xmlns="http://www.w3.org/1999/xhtml">
     <p>GENE_ASSOCIATION: </p>
  
     <p>PROTEIN_ASSOCIATION: </p>
  
     <p>SUBSYSTEM: </p>
  
     <p>PROTEIN_CLASS: </p>
  
     <p>SYNTHETIC_OBJECTIVE: 0.0</p>
  
     <p>Present: 1</p>
  
     <p>Knockout cost: 0</p>
  
     <p>Knockin cost: 0</p>
  </body></notes>
              <listOfReactants>
          <speciesReference species="M_leu_L_e" stoichiometry="1"/>
        </listOfReactants>
        <kineticLaw>
          <math xmlns="http://www.w3.org/1998/Math/MathML">          
            <apply>
              <ci> FLUX_VALUE </ci>
            </apply>
          </math>
                  <listOfParameters>
            <parameter id="LOWER_BOUND" units="mmol_per_gDW_per_hr" value="-INF"/>
            <parameter id="UPPER_BOUND" units="mmol_per_gDW_per_hr" value="INF"/>
            <parameter value="0" id="OBJECTIVE_COEFFICIENT"/>
            <parameter id="FLUX_VALUE" units="mmol_per_gDW_per_hr" value="0"/>
            <parameter value="0" id="REDUCED_COST"/>
          </listOfParameters>
        </kineticLaw>
      </reaction>
      <reaction name="EX_lys-L[e]" id="R_EX_lys_L_e" reversible="true">
<notes><body xmlns="http://www.w3.org/1999/xhtml">
     <p>GENE_ASSOCIATION: </p>
  
     <p>PROTEIN_ASSOCIATION: </p>
  
     <p>SUBSYSTEM: </p>
  
     <p>PROTEIN_CLASS: </p>
  
     <p>SYNTHETIC_OBJECTIVE: 0.0</p>
  
     <p>Present: 1</p>
  
     <p>Knockout cost: 0</p>
  
     <p>Knockin cost: 0</p>
  </body></notes>
              <listOfReactants>
          <speciesReference species="M_lys_L_e" stoichiometry="1"/>
        </listOfReactants>
        <kineticLaw>
          <math xmlns="http://www.w3.org/1998/Math/MathML">          
            <apply>
              <ci> FLUX_VALUE </ci>
            </apply>
          </math>
                  <listOfParameters>
            <parameter id="LOWER_BOUND" units="mmol_per_gDW_per_hr" value="-INF"/>
            <parameter id="UPPER_BOUND" units="mmol_per_gDW_per_hr" value="INF"/>
            <parameter value="0" id="OBJECTIVE_COEFFICIENT"/>
            <parameter id="FLUX_VALUE" units="mmol_per_gDW_per_hr" value="0"/>
            <parameter value="0" id="REDUCED_COST"/>
          </listOfParameters>
        </kineticLaw>
      </reaction>
      <reaction name="EX_mal-L[e]" id="R_EX_mal_L_e" reversible="true">
<notes><body xmlns="http://www.w3.org/1999/xhtml">
     <p>GENE_ASSOCIATION: </p>
  
     <p>PROTEIN_ASSOCIATION: </p>
  
     <p>SUBSYSTEM: </p>
  
     <p>PROTEIN_CLASS: </p>
  
     <p>SYNTHETIC_OBJECTIVE: 0.0</p>
  
     <p>Present: 1</p>
  
     <p>Knockout cost: 0</p>
  
     <p>Knockin cost: 0</p>
  </body></notes>
              <listOfReactants>
          <speciesReference species="M_mal_L_e" stoichiometry="1"/>
        </listOfReactants>
        <kineticLaw>
          <math xmlns="http://www.w3.org/1998/Math/MathML">          
            <apply>
              <ci> FLUX_VALUE </ci>
            </apply>
          </math>
                  <listOfParameters>
            <parameter id="LOWER_BOUND" units="mmol_per_gDW_per_hr" value="-INF"/>
            <parameter id="UPPER_BOUND" units="mmol_per_gDW_per_hr" value="INF"/>
            <parameter value="0" id="OBJECTIVE_COEFFICIENT"/>
            <parameter id="FLUX_VALUE" units="mmol_per_gDW_per_hr" value="0"/>
            <parameter value="0" id="REDUCED_COST"/>
          </listOfParameters>
        </kineticLaw>
      </reaction>
      <reaction name="EX_malt[e]" id="R_EX_malt_e" reversible="true">
<notes><body xmlns="http://www.w3.org/1999/xhtml">
     <p>GENE_ASSOCIATION: </p>
  
     <p>PROTEIN_ASSOCIATION: </p>
  
     <p>SUBSYSTEM: </p>
  
     <p>PROTEIN_CLASS: </p>
  
     <p>SYNTHETIC_OBJECTIVE: 0.0</p>
  
     <p>Present: 1</p>
  
     <p>Knockout cost: 0</p>
  
     <p>Knockin cost: 0</p>
  </body></notes>
              <listOfReactants>
          <speciesReference species="M_malt_e" stoichiometry="1"/>
        </listOfReactants>
        <kineticLaw>
          <math xmlns="http://www.w3.org/1998/Math/MathML">          
            <apply>
              <ci> FLUX_VALUE </ci>
            </apply>
          </math>
                  <listOfParameters>
            <parameter id="LOWER_BOUND" units="mmol_per_gDW_per_hr" value="-INF"/>
            <parameter id="UPPER_BOUND" units="mmol_per_gDW_per_hr" value="INF"/>
            <parameter value="0" id="OBJECTIVE_COEFFICIENT"/>
            <parameter id="FLUX_VALUE" units="mmol_per_gDW_per_hr" value="0"/>
            <parameter value="0" id="REDUCED_COST"/>
          </listOfParameters>
        </kineticLaw>
      </reaction>
      <reaction name="EX_man[e]" id="R_EX_man_e" reversible="true">
<notes><body xmlns="http://www.w3.org/1999/xhtml">
     <p>GENE_ASSOCIATION: </p>
  
     <p>PROTEIN_ASSOCIATION: </p>
  
     <p>SUBSYSTEM: </p>
  
     <p>PROTEIN_CLASS: </p>
  
     <p>SYNTHETIC_OBJECTIVE: 0.0</p>
  
     <p>Present: 1</p>
  
     <p>Knockout cost: 0</p>
  
     <p>Knockin cost: 0</p>
  </body></notes>
              <listOfReactants>
          <speciesReference species="M_man_e" stoichiometry="1"/>
        </listOfReactants>
        <kineticLaw>
          <math xmlns="http://www.w3.org/1998/Math/MathML">          
            <apply>
              <ci> FLUX_VALUE </ci>
            </apply>
          </math>
                  <listOfParameters>
            <parameter id="LOWER_BOUND" units="mmol_per_gDW_per_hr" value="-INF"/>
            <parameter id="UPPER_BOUND" units="mmol_per_gDW_per_hr" value="INF"/>
            <parameter value="0" id="OBJECTIVE_COEFFICIENT"/>
            <parameter id="FLUX_VALUE" units="mmol_per_gDW_per_hr" value="0"/>
            <parameter value="0" id="REDUCED_COST"/>
          </listOfParameters>
        </kineticLaw>
      </reaction>
      <reaction name="EX_melib[e]" id="R_EX_melib_e" reversible="true">
<notes><body xmlns="http://www.w3.org/1999/xhtml">
     <p>GENE_ASSOCIATION: </p>
  
     <p>PROTEIN_ASSOCIATION: </p>
  
     <p>SUBSYSTEM: </p>
  
     <p>PROTEIN_CLASS: </p>
  
     <p>SYNTHETIC_OBJECTIVE: 0.0</p>
  
     <p>Present: 1</p>
  
     <p>Knockout cost: 0</p>
  
     <p>Knockin cost: 0</p>
  </body></notes>
              <listOfReactants>
          <speciesReference species="M_melib_e" stoichiometry="1"/>
        </listOfReactants>
        <kineticLaw>
          <math xmlns="http://www.w3.org/1998/Math/MathML">          
            <apply>
              <ci> FLUX_VALUE </ci>
            </apply>
          </math>
                  <listOfParameters>
            <parameter id="LOWER_BOUND" units="mmol_per_gDW_per_hr" value="-INF"/>
            <parameter id="UPPER_BOUND" units="mmol_per_gDW_per_hr" value="INF"/>
            <parameter value="0" id="OBJECTIVE_COEFFICIENT"/>
            <parameter id="FLUX_VALUE" units="mmol_per_gDW_per_hr" value="0"/>
            <parameter value="0" id="REDUCED_COST"/>
          </listOfParameters>
        </kineticLaw>
      </reaction>
      <reaction name="EX_met-L[e]" id="R_EX_met_L_e" reversible="true">
<notes><body xmlns="http://www.w3.org/1999/xhtml">
     <p>GENE_ASSOCIATION: </p>
  
     <p>PROTEIN_ASSOCIATION: </p>
  
     <p>SUBSYSTEM: </p>
  
     <p>PROTEIN_CLASS: </p>
  
     <p>SYNTHETIC_OBJECTIVE: 0.0</p>
  
     <p>Present: 1</p>
  
     <p>Knockout cost: 0</p>
  
     <p>Knockin cost: 0</p>
  </body></notes>
              <listOfReactants>
          <speciesReference species="M_met_L_e" stoichiometry="1"/>
        </listOfReactants>
        <kineticLaw>
          <math xmlns="http://www.w3.org/1998/Math/MathML">          
            <apply>
              <ci> FLUX_VALUE </ci>
            </apply>
          </math>
                  <listOfParameters>
            <parameter id="LOWER_BOUND" units="mmol_per_gDW_per_hr" value="-INF"/>
            <parameter id="UPPER_BOUND" units="mmol_per_gDW_per_hr" value="INF"/>
            <parameter value="0" id="OBJECTIVE_COEFFICIENT"/>
            <parameter id="FLUX_VALUE" units="mmol_per_gDW_per_hr" value="0"/>
            <parameter value="0" id="REDUCED_COST"/>
          </listOfParameters>
        </kineticLaw>
      </reaction>
      <reaction name="EX_mmet[e]" id="R_EX_mmet_e" reversible="true">
<notes><body xmlns="http://www.w3.org/1999/xhtml">
     <p>GENE_ASSOCIATION: </p>
  
     <p>PROTEIN_ASSOCIATION: </p>
  
     <p>SUBSYSTEM: </p>
  
     <p>PROTEIN_CLASS: </p>
  
     <p>SYNTHETIC_OBJECTIVE: 0.0</p>
  
     <p>Present: 1</p>
  
     <p>Knockout cost: 0</p>
  
     <p>Knockin cost: 0</p>
  </body></notes>
              <listOfReactants>
          <speciesReference species="M_mmet_e" stoichiometry="1"/>
        </listOfReactants>
        <kineticLaw>
          <math xmlns="http://www.w3.org/1998/Math/MathML">          
            <apply>
              <ci> FLUX_VALUE </ci>
            </apply>
          </math>
                  <listOfParameters>
            <parameter id="LOWER_BOUND" units="mmol_per_gDW_per_hr" value="-INF"/>
            <parameter id="UPPER_BOUND" units="mmol_per_gDW_per_hr" value="INF"/>
            <parameter value="0" id="OBJECTIVE_COEFFICIENT"/>
            <parameter id="FLUX_VALUE" units="mmol_per_gDW_per_hr" value="0"/>
            <parameter value="0" id="REDUCED_COST"/>
          </listOfParameters>
        </kineticLaw>
      </reaction>
      <reaction name="EX_na1[e]" id="R_EX_na1_e" reversible="true">
<notes><body xmlns="http://www.w3.org/1999/xhtml">
     <p>GENE_ASSOCIATION: </p>
  
     <p>PROTEIN_ASSOCIATION: </p>
  
     <p>SUBSYSTEM: </p>
  
     <p>PROTEIN_CLASS: </p>
  
     <p>SYNTHETIC_OBJECTIVE: 0.0</p>
  
     <p>Present: 1</p>
  
     <p>Knockout cost: 0</p>
  
     <p>Knockin cost: 0</p>
  </body></notes>
              <listOfReactants>
          <speciesReference species="M_na1_e" stoichiometry="1"/>
        </listOfReactants>
        <kineticLaw>
          <math xmlns="http://www.w3.org/1998/Math/MathML">          
            <apply>
              <ci> FLUX_VALUE </ci>
            </apply>
          </math>
                  <listOfParameters>
            <parameter id="LOWER_BOUND" units="mmol_per_gDW_per_hr" value="-INF"/>
            <parameter id="UPPER_BOUND" units="mmol_per_gDW_per_hr" value="INF"/>
            <parameter value="0" id="OBJECTIVE_COEFFICIENT"/>
            <parameter id="FLUX_VALUE" units="mmol_per_gDW_per_hr" value="0"/>
            <parameter value="0" id="REDUCED_COST"/>
          </listOfParameters>
        </kineticLaw>
      </reaction>
      <reaction name="EX_nac[e]" id="R_EX_nac_e" reversible="true">
<notes><body xmlns="http://www.w3.org/1999/xhtml">
     <p>GENE_ASSOCIATION: </p>
  
     <p>PROTEIN_ASSOCIATION: </p>
  
     <p>SUBSYSTEM: </p>
  
     <p>PROTEIN_CLASS: </p>
  
     <p>SYNTHETIC_OBJECTIVE: 0.0</p>
  
     <p>Present: 1</p>
  
     <p>Knockout cost: 0</p>
  
     <p>Knockin cost: 0</p>
  </body></notes>
              <listOfReactants>
          <speciesReference species="M_nac_e" stoichiometry="1"/>
        </listOfReactants>
        <kineticLaw>
          <math xmlns="http://www.w3.org/1998/Math/MathML">          
            <apply>
              <ci> FLUX_VALUE </ci>
            </apply>
          </math>
                  <listOfParameters>
            <parameter id="LOWER_BOUND" units="mmol_per_gDW_per_hr" value="-INF"/>
            <parameter id="UPPER_BOUND" units="mmol_per_gDW_per_hr" value="INF"/>
            <parameter value="0" id="OBJECTIVE_COEFFICIENT"/>
            <parameter id="FLUX_VALUE" units="mmol_per_gDW_per_hr" value="0"/>
            <parameter value="0" id="REDUCED_COST"/>
          </listOfParameters>
        </kineticLaw>
      </reaction>
      <reaction name="EX_nadp[e]" id="R_EX_nadp_e" reversible="true">
<notes><body xmlns="http://www.w3.org/1999/xhtml">
     <p>GENE_ASSOCIATION: </p>
  
     <p>PROTEIN_ASSOCIATION: </p>
  
     <p>SUBSYSTEM: </p>
  
     <p>PROTEIN_CLASS: </p>
  
     <p>SYNTHETIC_OBJECTIVE: 0.0</p>
  
     <p>Present: 1</p>
  
     <p>Knockout cost: 0</p>
  
     <p>Knockin cost: 0</p>
  </body></notes>
              <listOfReactants>
          <speciesReference species="M_nadp_e" stoichiometry="1"/>
        </listOfReactants>
        <kineticLaw>
          <math xmlns="http://www.w3.org/1998/Math/MathML">          
            <apply>
              <ci> FLUX_VALUE </ci>
            </apply>
          </math>
                  <listOfParameters>
            <parameter id="LOWER_BOUND" units="mmol_per_gDW_per_hr" value="-INF"/>
            <parameter id="UPPER_BOUND" units="mmol_per_gDW_per_hr" value="INF"/>
            <parameter value="0" id="OBJECTIVE_COEFFICIENT"/>
            <parameter id="FLUX_VALUE" units="mmol_per_gDW_per_hr" value="0"/>
            <parameter value="0" id="REDUCED_COST"/>
          </listOfParameters>
        </kineticLaw>
      </reaction>
      <reaction name="EX_nh4[e]" id="R_EX_nh4_e" reversible="true">
<notes><body xmlns="http://www.w3.org/1999/xhtml">
     <p>GENE_ASSOCIATION: </p>
  
     <p>PROTEIN_ASSOCIATION: </p>
  
     <p>SUBSYSTEM: </p>
  
     <p>PROTEIN_CLASS: </p>
  
     <p>SYNTHETIC_OBJECTIVE: 0.0</p>
  
     <p>Present: 1</p>
  
     <p>Knockout cost: 0</p>
  
     <p>Knockin cost: 0</p>
  </body></notes>
              <listOfReactants>
          <speciesReference species="M_nh4_e" stoichiometry="1"/>
        </listOfReactants>
        <kineticLaw>
          <math xmlns="http://www.w3.org/1998/Math/MathML">          
            <apply>
              <ci> FLUX_VALUE </ci>
            </apply>
          </math>
                  <listOfParameters>
            <parameter id="LOWER_BOUND" units="mmol_per_gDW_per_hr" value="-INF"/>
            <parameter id="UPPER_BOUND" units="mmol_per_gDW_per_hr" value="INF"/>
            <parameter value="0" id="OBJECTIVE_COEFFICIENT"/>
            <parameter id="FLUX_VALUE" units="mmol_per_gDW_per_hr" value="0"/>
            <parameter value="0" id="REDUCED_COST"/>
          </listOfParameters>
        </kineticLaw>
      </reaction>
      <reaction name="EX_nmn[e]" id="R_EX_nmn_e" reversible="true">
<notes><body xmlns="http://www.w3.org/1999/xhtml">
     <p>GENE_ASSOCIATION: </p>
  
     <p>PROTEIN_ASSOCIATION: </p>
  
     <p>SUBSYSTEM: </p>
  
     <p>PROTEIN_CLASS: </p>
  
     <p>SYNTHETIC_OBJECTIVE: 0.0</p>
  
     <p>Present: 1</p>
  
     <p>Knockout cost: 0</p>
  
     <p>Knockin cost: 0</p>
  </body></notes>
              <listOfReactants>
          <speciesReference species="M_nmn_e" stoichiometry="1"/>
        </listOfReactants>
        <kineticLaw>
          <math xmlns="http://www.w3.org/1998/Math/MathML">          
            <apply>
              <ci> FLUX_VALUE </ci>
            </apply>
          </math>
                  <listOfParameters>
            <parameter id="LOWER_BOUND" units="mmol_per_gDW_per_hr" value="-INF"/>
            <parameter id="UPPER_BOUND" units="mmol_per_gDW_per_hr" value="INF"/>
            <parameter value="0" id="OBJECTIVE_COEFFICIENT"/>
            <parameter id="FLUX_VALUE" units="mmol_per_gDW_per_hr" value="0"/>
            <parameter value="0" id="REDUCED_COST"/>
          </listOfParameters>
        </kineticLaw>
      </reaction>
      <reaction name="EX_o2[e]" id="R_EX_o2_e" reversible="true">
<notes><body xmlns="http://www.w3.org/1999/xhtml">
     <p>GENE_ASSOCIATION: </p>
  
     <p>PROTEIN_ASSOCIATION: </p>
  
     <p>SUBSYSTEM: </p>
  
     <p>PROTEIN_CLASS: </p>
  
     <p>SYNTHETIC_OBJECTIVE: 0.0</p>
  
     <p>Present: 1</p>
  
     <p>Knockout cost: 0</p>
  
     <p>Knockin cost: 0</p>
  </body></notes>
              <listOfReactants>
          <speciesReference species="M_o2_e" stoichiometry="1"/>
        </listOfReactants>
        <kineticLaw>
          <math xmlns="http://www.w3.org/1998/Math/MathML">          
            <apply>
              <ci> FLUX_VALUE </ci>
            </apply>
          </math>
                  <listOfParameters>
            <parameter id="LOWER_BOUND" units="mmol_per_gDW_per_hr" value="-INF"/>
            <parameter id="UPPER_BOUND" units="mmol_per_gDW_per_hr" value="INF"/>
            <parameter value="0" id="OBJECTIVE_COEFFICIENT"/>
            <parameter id="FLUX_VALUE" units="mmol_per_gDW_per_hr" value="0"/>
            <parameter value="0" id="REDUCED_COST"/>
          </listOfParameters>
        </kineticLaw>
      </reaction>
      <reaction name="EX_oaa[e]" id="R_EX_oaa_e" reversible="true">
<notes><body xmlns="http://www.w3.org/1999/xhtml">
     <p>GENE_ASSOCIATION: </p>
  
     <p>PROTEIN_ASSOCIATION: </p>
  
     <p>SUBSYSTEM: </p>
  
     <p>PROTEIN_CLASS: </p>
  
     <p>SYNTHETIC_OBJECTIVE: 0.0</p>
  
     <p>Present: 1</p>
  
     <p>Knockout cost: 0</p>
  
     <p>Knockin cost: 0</p>
  </body></notes>
              <listOfReactants>
          <speciesReference species="M_oaa_e" stoichiometry="1"/>
        </listOfReactants>
        <kineticLaw>
          <math xmlns="http://www.w3.org/1998/Math/MathML">          
            <apply>
              <ci> FLUX_VALUE </ci>
            </apply>
          </math>
                  <listOfParameters>
            <parameter id="LOWER_BOUND" units="mmol_per_gDW_per_hr" value="-INF"/>
            <parameter id="UPPER_BOUND" units="mmol_per_gDW_per_hr" value="INF"/>
            <parameter value="0" id="OBJECTIVE_COEFFICIENT"/>
            <parameter id="FLUX_VALUE" units="mmol_per_gDW_per_hr" value="0"/>
            <parameter value="0" id="REDUCED_COST"/>
          </listOfParameters>
        </kineticLaw>
      </reaction>
      <reaction name="EX_ocdca[e]" id="R_EX_ocdca_e" reversible="true">
<notes><body xmlns="http://www.w3.org/1999/xhtml">
     <p>GENE_ASSOCIATION: </p>
  
     <p>PROTEIN_ASSOCIATION: </p>
  
     <p>SUBSYSTEM: </p>
  
     <p>PROTEIN_CLASS: </p>
  
     <p>SYNTHETIC_OBJECTIVE: 0.0</p>
  
     <p>Present: 1</p>
  
     <p>Knockout cost: 0</p>
  
     <p>Knockin cost: 0</p>
  </body></notes>
              <listOfReactants>
          <speciesReference species="M_ocdca_e" stoichiometry="1"/>
        </listOfReactants>
        <kineticLaw>
          <math xmlns="http://www.w3.org/1998/Math/MathML">          
            <apply>
              <ci> FLUX_VALUE </ci>
            </apply>
          </math>
                  <listOfParameters>
            <parameter id="LOWER_BOUND" units="mmol_per_gDW_per_hr" value="-INF"/>
            <parameter id="UPPER_BOUND" units="mmol_per_gDW_per_hr" value="INF"/>
            <parameter value="0" id="OBJECTIVE_COEFFICIENT"/>
            <parameter id="FLUX_VALUE" units="mmol_per_gDW_per_hr" value="0"/>
            <parameter value="0" id="REDUCED_COST"/>
          </listOfParameters>
        </kineticLaw>
      </reaction>
      <reaction name="EX_ocdcea[e]" id="R_EX_ocdcea_e" reversible="true">
<notes><body xmlns="http://www.w3.org/1999/xhtml">
     <p>GENE_ASSOCIATION: </p>
  
     <p>PROTEIN_ASSOCIATION: </p>
  
     <p>SUBSYSTEM: </p>
  
     <p>PROTEIN_CLASS: </p>
  
     <p>SYNTHETIC_OBJECTIVE: 0.0</p>
  
     <p>Present: 1</p>
  
     <p>Knockout cost: 0</p>
  
     <p>Knockin cost: 0</p>
  </body></notes>
              <listOfReactants>
          <speciesReference species="M_ocdcea_e" stoichiometry="1"/>
        </listOfReactants>
        <kineticLaw>
          <math xmlns="http://www.w3.org/1998/Math/MathML">          
            <apply>
              <ci> FLUX_VALUE </ci>
            </apply>
          </math>
                  <listOfParameters>
            <parameter id="LOWER_BOUND" units="mmol_per_gDW_per_hr" value="-INF"/>
            <parameter id="UPPER_BOUND" units="mmol_per_gDW_per_hr" value="INF"/>
            <parameter value="0" id="OBJECTIVE_COEFFICIENT"/>
            <parameter id="FLUX_VALUE" units="mmol_per_gDW_per_hr" value="0"/>
            <parameter value="0" id="REDUCED_COST"/>
          </listOfParameters>
        </kineticLaw>
      </reaction>
      <reaction name="EX_ocdcya[e]" id="R_EX_ocdcya_e" reversible="true">
<notes><body xmlns="http://www.w3.org/1999/xhtml">
     <p>GENE_ASSOCIATION: </p>
  
     <p>PROTEIN_ASSOCIATION: </p>
  
     <p>SUBSYSTEM: </p>
  
     <p>PROTEIN_CLASS: </p>
  
     <p>SYNTHETIC_OBJECTIVE: 0.0</p>
  
     <p>Present: 1</p>
  
     <p>Knockout cost: 0</p>
  
     <p>Knockin cost: 0</p>
  </body></notes>
              <listOfReactants>
          <speciesReference species="M_ocdcya_e" stoichiometry="1"/>
        </listOfReactants>
        <kineticLaw>
          <math xmlns="http://www.w3.org/1998/Math/MathML">          
            <apply>
              <ci> FLUX_VALUE </ci>
            </apply>
          </math>
                  <listOfParameters>
            <parameter id="LOWER_BOUND" units="mmol_per_gDW_per_hr" value="-INF"/>
            <parameter id="UPPER_BOUND" units="mmol_per_gDW_per_hr" value="INF"/>
            <parameter value="0" id="OBJECTIVE_COEFFICIENT"/>
            <parameter id="FLUX_VALUE" units="mmol_per_gDW_per_hr" value="0"/>
            <parameter value="0" id="REDUCED_COST"/>
          </listOfParameters>
        </kineticLaw>
      </reaction>
      <reaction name="EX_orn[e]" id="R_EX_orn_e" reversible="true">
<notes><body xmlns="http://www.w3.org/1999/xhtml">
     <p>GENE_ASSOCIATION: </p>
  
     <p>PROTEIN_ASSOCIATION: </p>
  
     <p>SUBSYSTEM: </p>
  
     <p>PROTEIN_CLASS: </p>
  
     <p>SYNTHETIC_OBJECTIVE: 0.0</p>
  
     <p>Present: 1</p>
  
     <p>Knockout cost: 0</p>
  
     <p>Knockin cost: 0</p>
  </body></notes>
              <listOfReactants>
          <speciesReference species="M_orn_e" stoichiometry="1"/>
        </listOfReactants>
        <kineticLaw>
          <math xmlns="http://www.w3.org/1998/Math/MathML">          
            <apply>
              <ci> FLUX_VALUE </ci>
            </apply>
          </math>
                  <listOfParameters>
            <parameter id="LOWER_BOUND" units="mmol_per_gDW_per_hr" value="-INF"/>
            <parameter id="UPPER_BOUND" units="mmol_per_gDW_per_hr" value="INF"/>
            <parameter value="0" id="OBJECTIVE_COEFFICIENT"/>
            <parameter id="FLUX_VALUE" units="mmol_per_gDW_per_hr" value="0"/>
            <parameter value="0" id="REDUCED_COST"/>
          </listOfParameters>
        </kineticLaw>
      </reaction>
      <reaction name="EX_pacald[e]" id="R_EX_pacald_e" reversible="true">
<notes><body xmlns="http://www.w3.org/1999/xhtml">
     <p>GENE_ASSOCIATION: </p>
  
     <p>PROTEIN_ASSOCIATION: </p>
  
     <p>SUBSYSTEM: </p>
  
     <p>PROTEIN_CLASS: </p>
  
     <p>SYNTHETIC_OBJECTIVE: 0.0</p>
  
     <p>Present: 1</p>
  
     <p>Knockout cost: 0</p>
  
     <p>Knockin cost: 0</p>
  </body></notes>
              <listOfReactants>
          <speciesReference species="M_pacald_e" stoichiometry="1"/>
        </listOfReactants>
        <kineticLaw>
          <math xmlns="http://www.w3.org/1998/Math/MathML">          
            <apply>
              <ci> FLUX_VALUE </ci>
            </apply>
          </math>
                  <listOfParameters>
            <parameter id="LOWER_BOUND" units="mmol_per_gDW_per_hr" value="-INF"/>
            <parameter id="UPPER_BOUND" units="mmol_per_gDW_per_hr" value="INF"/>
            <parameter value="0" id="OBJECTIVE_COEFFICIENT"/>
            <parameter id="FLUX_VALUE" units="mmol_per_gDW_per_hr" value="0"/>
            <parameter value="0" id="REDUCED_COST"/>
          </listOfParameters>
        </kineticLaw>
      </reaction>
      <reaction name="EX_pap[e]" id="R_EX_pap_e" reversible="true">
<notes><body xmlns="http://www.w3.org/1999/xhtml">
     <p>GENE_ASSOCIATION: </p>
  
     <p>PROTEIN_ASSOCIATION: </p>
  
     <p>SUBSYSTEM: </p>
  
     <p>PROTEIN_CLASS: </p>
  
     <p>SYNTHETIC_OBJECTIVE: 0.0</p>
  
     <p>Present: 1</p>
  
     <p>Knockout cost: 0</p>
  
     <p>Knockin cost: 0</p>
  </body></notes>
              <listOfReactants>
          <speciesReference species="M_pap_e" stoichiometry="1"/>
        </listOfReactants>
        <kineticLaw>
          <math xmlns="http://www.w3.org/1998/Math/MathML">          
            <apply>
              <ci> FLUX_VALUE </ci>
            </apply>
          </math>
                  <listOfParameters>
            <parameter id="LOWER_BOUND" units="mmol_per_gDW_per_hr" value="-INF"/>
            <parameter id="UPPER_BOUND" units="mmol_per_gDW_per_hr" value="INF"/>
            <parameter value="0" id="OBJECTIVE_COEFFICIENT"/>
            <parameter id="FLUX_VALUE" units="mmol_per_gDW_per_hr" value="0"/>
            <parameter value="0" id="REDUCED_COST"/>
          </listOfParameters>
        </kineticLaw>
      </reaction>
      <reaction name="EX_pc_SC[e]" id="R_EX_pc_SC_e" reversible="true">
<notes><body xmlns="http://www.w3.org/1999/xhtml">
     <p>GENE_ASSOCIATION: </p>
  
     <p>PROTEIN_ASSOCIATION: </p>
  
     <p>SUBSYSTEM: </p>
  
     <p>PROTEIN_CLASS: </p>
  
     <p>SYNTHETIC_OBJECTIVE: 0.0</p>
  
     <p>Present: 1</p>
  
     <p>Knockout cost: 0</p>
  
     <p>Knockin cost: 0</p>
  </body></notes>
              <listOfReactants>
          <speciesReference species="M_pc_SC_e" stoichiometry="1"/>
        </listOfReactants>
        <kineticLaw>
          <math xmlns="http://www.w3.org/1998/Math/MathML">          
            <apply>
              <ci> FLUX_VALUE </ci>
            </apply>
          </math>
                  <listOfParameters>
            <parameter id="LOWER_BOUND" units="mmol_per_gDW_per_hr" value="-INF"/>
            <parameter id="UPPER_BOUND" units="mmol_per_gDW_per_hr" value="INF"/>
            <parameter value="0" id="OBJECTIVE_COEFFICIENT"/>
            <parameter id="FLUX_VALUE" units="mmol_per_gDW_per_hr" value="0"/>
            <parameter value="0" id="REDUCED_COST"/>
          </listOfParameters>
        </kineticLaw>
      </reaction>
      <reaction name="EX_pectin[e]" id="R_EX_pectin_e" reversible="true">
<notes><body xmlns="http://www.w3.org/1999/xhtml">
     <p>GENE_ASSOCIATION: </p>
  
     <p>PROTEIN_ASSOCIATION: </p>
  
     <p>SUBSYSTEM: </p>
  
     <p>PROTEIN_CLASS: </p>
  
     <p>SYNTHETIC_OBJECTIVE: 0.0</p>
  
     <p>Present: 1</p>
  
     <p>Knockout cost: 0</p>
  
     <p>Knockin cost: 0</p>
  </body></notes>
              <listOfReactants>
          <speciesReference species="M_pectin_e" stoichiometry="1"/>
        </listOfReactants>
        <kineticLaw>
          <math xmlns="http://www.w3.org/1998/Math/MathML">          
            <apply>
              <ci> FLUX_VALUE </ci>
            </apply>
          </math>
                  <listOfParameters>
            <parameter id="LOWER_BOUND" units="mmol_per_gDW_per_hr" value="-INF"/>
            <parameter id="UPPER_BOUND" units="mmol_per_gDW_per_hr" value="INF"/>
            <parameter value="0" id="OBJECTIVE_COEFFICIENT"/>
            <parameter id="FLUX_VALUE" units="mmol_per_gDW_per_hr" value="0"/>
            <parameter value="0" id="REDUCED_COST"/>
          </listOfParameters>
        </kineticLaw>
      </reaction>
      <reaction name="EX_pepd[e]" id="R_EX_pepd_e" reversible="true">
<notes><body xmlns="http://www.w3.org/1999/xhtml">
     <p>GENE_ASSOCIATION: </p>
  
     <p>PROTEIN_ASSOCIATION: </p>
  
     <p>SUBSYSTEM: </p>
  
     <p>PROTEIN_CLASS: </p>
  
     <p>SYNTHETIC_OBJECTIVE: 0.0</p>
  
     <p>Present: 1</p>
  
     <p>Knockout cost: 0</p>
  
     <p>Knockin cost: 0</p>
  </body></notes>
              <listOfReactants>
          <speciesReference species="M_pepd_e" stoichiometry="1"/>
        </listOfReactants>
        <kineticLaw>
          <math xmlns="http://www.w3.org/1998/Math/MathML">          
            <apply>
              <ci> FLUX_VALUE </ci>
            </apply>
          </math>
                  <listOfParameters>
            <parameter id="LOWER_BOUND" units="mmol_per_gDW_per_hr" value="-INF"/>
            <parameter id="UPPER_BOUND" units="mmol_per_gDW_per_hr" value="INF"/>
            <parameter value="0" id="OBJECTIVE_COEFFICIENT"/>
            <parameter id="FLUX_VALUE" units="mmol_per_gDW_per_hr" value="0"/>
            <parameter value="0" id="REDUCED_COST"/>
          </listOfParameters>
        </kineticLaw>
      </reaction>
      <reaction name="EX_phe-L[e]" id="R_EX_phe_L_e" reversible="true">
<notes><body xmlns="http://www.w3.org/1999/xhtml">
     <p>GENE_ASSOCIATION: </p>
  
     <p>PROTEIN_ASSOCIATION: </p>
  
     <p>SUBSYSTEM: </p>
  
     <p>PROTEIN_CLASS: </p>
  
     <p>SYNTHETIC_OBJECTIVE: 0.0</p>
  
     <p>Present: 1</p>
  
     <p>Knockout cost: 0</p>
  
     <p>Knockin cost: 0</p>
  </body></notes>
              <listOfReactants>
          <speciesReference species="M_phe_L_e" stoichiometry="1"/>
        </listOfReactants>
        <kineticLaw>
          <math xmlns="http://www.w3.org/1998/Math/MathML">          
            <apply>
              <ci> FLUX_VALUE </ci>
            </apply>
          </math>
                  <listOfParameters>
            <parameter id="LOWER_BOUND" units="mmol_per_gDW_per_hr" value="-INF"/>
            <parameter id="UPPER_BOUND" units="mmol_per_gDW_per_hr" value="INF"/>
            <parameter value="0" id="OBJECTIVE_COEFFICIENT"/>
            <parameter id="FLUX_VALUE" units="mmol_per_gDW_per_hr" value="0"/>
            <parameter value="0" id="REDUCED_COST"/>
          </listOfParameters>
        </kineticLaw>
      </reaction>
      <reaction name="EX_pheac[e]" id="R_EX_pheac_e" reversible="true">
<notes><body xmlns="http://www.w3.org/1999/xhtml">
     <p>GENE_ASSOCIATION: </p>
  
     <p>PROTEIN_ASSOCIATION: </p>
  
     <p>SUBSYSTEM: </p>
  
     <p>PROTEIN_CLASS: </p>
  
     <p>SYNTHETIC_OBJECTIVE: 0.0</p>
  
     <p>Present: 1</p>
  
     <p>Knockout cost: 0</p>
  
     <p>Knockin cost: 0</p>
  </body></notes>
              <listOfReactants>
          <speciesReference species="M_pheac_e" stoichiometry="1"/>
        </listOfReactants>
        <kineticLaw>
          <math xmlns="http://www.w3.org/1998/Math/MathML">          
            <apply>
              <ci> FLUX_VALUE </ci>
            </apply>
          </math>
                  <listOfParameters>
            <parameter id="LOWER_BOUND" units="mmol_per_gDW_per_hr" value="-INF"/>
            <parameter id="UPPER_BOUND" units="mmol_per_gDW_per_hr" value="INF"/>
            <parameter value="0" id="OBJECTIVE_COEFFICIENT"/>
            <parameter id="FLUX_VALUE" units="mmol_per_gDW_per_hr" value="0"/>
            <parameter value="0" id="REDUCED_COST"/>
          </listOfParameters>
        </kineticLaw>
      </reaction>
      <reaction name="EX_pi[e]" id="R_EX_pi_e" reversible="true">
<notes><body xmlns="http://www.w3.org/1999/xhtml">
     <p>GENE_ASSOCIATION: </p>
  
     <p>PROTEIN_ASSOCIATION: </p>
  
     <p>SUBSYSTEM: </p>
  
     <p>PROTEIN_CLASS: </p>
  
     <p>SYNTHETIC_OBJECTIVE: 0.0</p>
  
     <p>Present: 1</p>
  
     <p>Knockout cost: 0</p>
  
     <p>Knockin cost: 0</p>
  </body></notes>
              <listOfReactants>
          <speciesReference species="M_pi_e" stoichiometry="1"/>
        </listOfReactants>
        <kineticLaw>
          <math xmlns="http://www.w3.org/1998/Math/MathML">          
            <apply>
              <ci> FLUX_VALUE </ci>
            </apply>
          </math>
                  <listOfParameters>
            <parameter id="LOWER_BOUND" units="mmol_per_gDW_per_hr" value="-INF"/>
            <parameter id="UPPER_BOUND" units="mmol_per_gDW_per_hr" value="INF"/>
            <parameter value="0" id="OBJECTIVE_COEFFICIENT"/>
            <parameter id="FLUX_VALUE" units="mmol_per_gDW_per_hr" value="0"/>
            <parameter value="0" id="REDUCED_COST"/>
          </listOfParameters>
        </kineticLaw>
      </reaction>
      <reaction name="EX_pnto-R[e]" id="R_EX_pnto_R_e" reversible="true">
<notes><body xmlns="http://www.w3.org/1999/xhtml">
     <p>GENE_ASSOCIATION: </p>
  
     <p>PROTEIN_ASSOCIATION: </p>
  
     <p>SUBSYSTEM: </p>
  
     <p>PROTEIN_CLASS: </p>
  
     <p>SYNTHETIC_OBJECTIVE: 0.0</p>
  
     <p>Present: 1</p>
  
     <p>Knockout cost: 0</p>
  
     <p>Knockin cost: 0</p>
  </body></notes>
              <listOfReactants>
          <speciesReference species="M_pnto_R_e" stoichiometry="1"/>
        </listOfReactants>
        <kineticLaw>
          <math xmlns="http://www.w3.org/1998/Math/MathML">          
            <apply>
              <ci> FLUX_VALUE </ci>
            </apply>
          </math>
                  <listOfParameters>
            <parameter id="LOWER_BOUND" units="mmol_per_gDW_per_hr" value="-INF"/>
            <parameter id="UPPER_BOUND" units="mmol_per_gDW_per_hr" value="INF"/>
            <parameter value="0" id="OBJECTIVE_COEFFICIENT"/>
            <parameter id="FLUX_VALUE" units="mmol_per_gDW_per_hr" value="0"/>
            <parameter value="0" id="REDUCED_COST"/>
          </listOfParameters>
        </kineticLaw>
      </reaction>
      <reaction name="EX_pro-L[e]" id="R_EX_pro_L_e" reversible="true">
<notes><body xmlns="http://www.w3.org/1999/xhtml">
     <p>GENE_ASSOCIATION: </p>
  
     <p>PROTEIN_ASSOCIATION: </p>
  
     <p>SUBSYSTEM: </p>
  
     <p>PROTEIN_CLASS: </p>
  
     <p>SYNTHETIC_OBJECTIVE: 0.0</p>
  
     <p>Present: 1</p>
  
     <p>Knockout cost: 0</p>
  
     <p>Knockin cost: 0</p>
  </body></notes>
              <listOfReactants>
          <speciesReference species="M_pro_L_e" stoichiometry="1"/>
        </listOfReactants>
        <kineticLaw>
          <math xmlns="http://www.w3.org/1998/Math/MathML">          
            <apply>
              <ci> FLUX_VALUE </ci>
            </apply>
          </math>
                  <listOfParameters>
            <parameter id="LOWER_BOUND" units="mmol_per_gDW_per_hr" value="-INF"/>
            <parameter id="UPPER_BOUND" units="mmol_per_gDW_per_hr" value="INF"/>
            <parameter value="0" id="OBJECTIVE_COEFFICIENT"/>
            <parameter id="FLUX_VALUE" units="mmol_per_gDW_per_hr" value="0"/>
            <parameter value="0" id="REDUCED_COST"/>
          </listOfParameters>
        </kineticLaw>
      </reaction>
      <reaction name="EX_ptd1ino_SC[e]" id="R_EX_ptd1ino_SC_e" reversible="true">
<notes><body xmlns="http://www.w3.org/1999/xhtml">
     <p>GENE_ASSOCIATION: </p>
  
     <p>PROTEIN_ASSOCIATION: </p>
  
     <p>SUBSYSTEM: </p>
  
     <p>PROTEIN_CLASS: </p>
  
     <p>SYNTHETIC_OBJECTIVE: 0.0</p>
  
     <p>Present: 1</p>
  
     <p>Knockout cost: 0</p>
  
     <p>Knockin cost: 0</p>
  </body></notes>
              <listOfReactants>
          <speciesReference species="M_ptd1ino_SC_e" stoichiometry="1"/>
        </listOfReactants>
        <kineticLaw>
          <math xmlns="http://www.w3.org/1998/Math/MathML">          
            <apply>
              <ci> FLUX_VALUE </ci>
            </apply>
          </math>
                  <listOfParameters>
            <parameter id="LOWER_BOUND" units="mmol_per_gDW_per_hr" value="-INF"/>
            <parameter id="UPPER_BOUND" units="mmol_per_gDW_per_hr" value="INF"/>
            <parameter value="0" id="OBJECTIVE_COEFFICIENT"/>
            <parameter id="FLUX_VALUE" units="mmol_per_gDW_per_hr" value="0"/>
            <parameter value="0" id="REDUCED_COST"/>
          </listOfParameters>
        </kineticLaw>
      </reaction>
      <reaction name="EX_ptrc[e]" id="R_EX_ptrc_e" reversible="true">
<notes><body xmlns="http://www.w3.org/1999/xhtml">
     <p>GENE_ASSOCIATION: </p>
  
     <p>PROTEIN_ASSOCIATION: </p>
  
     <p>SUBSYSTEM: </p>
  
     <p>PROTEIN_CLASS: </p>
  
     <p>SYNTHETIC_OBJECTIVE: 0.0</p>
  
     <p>Present: 1</p>
  
     <p>Knockout cost: 0</p>
  
     <p>Knockin cost: 0</p>
  </body></notes>
              <listOfReactants>
          <speciesReference species="M_ptrc_e" stoichiometry="1"/>
        </listOfReactants>
        <kineticLaw>
          <math xmlns="http://www.w3.org/1998/Math/MathML">          
            <apply>
              <ci> FLUX_VALUE </ci>
            </apply>
          </math>
                  <listOfParameters>
            <parameter id="LOWER_BOUND" units="mmol_per_gDW_per_hr" value="-INF"/>
            <parameter id="UPPER_BOUND" units="mmol_per_gDW_per_hr" value="INF"/>
            <parameter value="0" id="OBJECTIVE_COEFFICIENT"/>
            <parameter id="FLUX_VALUE" units="mmol_per_gDW_per_hr" value="0"/>
            <parameter value="0" id="REDUCED_COST"/>
          </listOfParameters>
        </kineticLaw>
      </reaction>
      <reaction name="EX_pyr[e]" id="R_EX_pyr_e" reversible="true">
<notes><body xmlns="http://www.w3.org/1999/xhtml">
     <p>GENE_ASSOCIATION: </p>
  
     <p>PROTEIN_ASSOCIATION: </p>
  
     <p>SUBSYSTEM: </p>
  
     <p>PROTEIN_CLASS: </p>
  
     <p>SYNTHETIC_OBJECTIVE: 0.0</p>
  
     <p>Present: 1</p>
  
     <p>Knockout cost: 0</p>
  
     <p>Knockin cost: 0</p>
  </body></notes>
              <listOfReactants>
          <speciesReference species="M_pyr_e" stoichiometry="1"/>
        </listOfReactants>
        <kineticLaw>
          <math xmlns="http://www.w3.org/1998/Math/MathML">          
            <apply>
              <ci> FLUX_VALUE </ci>
            </apply>
          </math>
                  <listOfParameters>
            <parameter id="LOWER_BOUND" units="mmol_per_gDW_per_hr" value="-INF"/>
            <parameter id="UPPER_BOUND" units="mmol_per_gDW_per_hr" value="INF"/>
            <parameter value="0" id="OBJECTIVE_COEFFICIENT"/>
            <parameter id="FLUX_VALUE" units="mmol_per_gDW_per_hr" value="0"/>
            <parameter value="0" id="REDUCED_COST"/>
          </listOfParameters>
        </kineticLaw>
      </reaction>
      <reaction name="EX_rib-D[e]" id="R_EX_rib_D_e" reversible="true">
<notes><body xmlns="http://www.w3.org/1999/xhtml">
     <p>GENE_ASSOCIATION: </p>
  
     <p>PROTEIN_ASSOCIATION: </p>
  
     <p>SUBSYSTEM: </p>
  
     <p>PROTEIN_CLASS: </p>
  
     <p>SYNTHETIC_OBJECTIVE: 0.0</p>
  
     <p>Present: 1</p>
  
     <p>Knockout cost: 0</p>
  
     <p>Knockin cost: 0</p>
  </body></notes>
              <listOfReactants>
          <speciesReference species="M_rib_D_e" stoichiometry="1"/>
        </listOfReactants>
        <kineticLaw>
          <math xmlns="http://www.w3.org/1998/Math/MathML">          
            <apply>
              <ci> FLUX_VALUE </ci>
            </apply>
          </math>
                  <listOfParameters>
            <parameter id="LOWER_BOUND" units="mmol_per_gDW_per_hr" value="-INF"/>
            <parameter id="UPPER_BOUND" units="mmol_per_gDW_per_hr" value="INF"/>
            <parameter value="0" id="OBJECTIVE_COEFFICIENT"/>
            <parameter id="FLUX_VALUE" units="mmol_per_gDW_per_hr" value="0"/>
            <parameter value="0" id="REDUCED_COST"/>
          </listOfParameters>
        </kineticLaw>
      </reaction>
      <reaction name="EX_ribflv[e]" id="R_EX_ribflv_e" reversible="true">
<notes><body xmlns="http://www.w3.org/1999/xhtml">
     <p>GENE_ASSOCIATION: </p>
  
     <p>PROTEIN_ASSOCIATION: </p>
  
     <p>SUBSYSTEM: </p>
  
     <p>PROTEIN_CLASS: </p>
  
     <p>SYNTHETIC_OBJECTIVE: 0.0</p>
  
     <p>Present: 1</p>
  
     <p>Knockout cost: 0</p>
  
     <p>Knockin cost: 0</p>
  </body></notes>
              <listOfReactants>
          <speciesReference species="M_ribflv_e" stoichiometry="1"/>
        </listOfReactants>
        <kineticLaw>
          <math xmlns="http://www.w3.org/1998/Math/MathML">          
            <apply>
              <ci> FLUX_VALUE </ci>
            </apply>
          </math>
                  <listOfParameters>
            <parameter id="LOWER_BOUND" units="mmol_per_gDW_per_hr" value="-INF"/>
            <parameter id="UPPER_BOUND" units="mmol_per_gDW_per_hr" value="INF"/>
            <parameter value="0" id="OBJECTIVE_COEFFICIENT"/>
            <parameter id="FLUX_VALUE" units="mmol_per_gDW_per_hr" value="0"/>
            <parameter value="0" id="REDUCED_COST"/>
          </listOfParameters>
        </kineticLaw>
      </reaction>
      <reaction name="EX_sbt-D[e]" id="R_EX_sbt_D_e" reversible="true">
<notes><body xmlns="http://www.w3.org/1999/xhtml">
     <p>GENE_ASSOCIATION: </p>
  
     <p>PROTEIN_ASSOCIATION: </p>
  
     <p>SUBSYSTEM: </p>
  
     <p>PROTEIN_CLASS: </p>
  
     <p>SYNTHETIC_OBJECTIVE: 0.0</p>
  
     <p>Present: 1</p>
  
     <p>Knockout cost: 0</p>
  
     <p>Knockin cost: 0</p>
  </body></notes>
              <listOfReactants>
          <speciesReference species="M_sbt_D_e" stoichiometry="1"/>
        </listOfReactants>
        <kineticLaw>
          <math xmlns="http://www.w3.org/1998/Math/MathML">          
            <apply>
              <ci> FLUX_VALUE </ci>
            </apply>
          </math>
                  <listOfParameters>
            <parameter id="LOWER_BOUND" units="mmol_per_gDW_per_hr" value="-INF"/>
            <parameter id="UPPER_BOUND" units="mmol_per_gDW_per_hr" value="INF"/>
            <parameter value="0" id="OBJECTIVE_COEFFICIENT"/>
            <parameter id="FLUX_VALUE" units="mmol_per_gDW_per_hr" value="0"/>
            <parameter value="0" id="REDUCED_COST"/>
          </listOfParameters>
        </kineticLaw>
      </reaction>
      <reaction name="EX_sbt-L[e]" id="R_EX_sbt_L_e" reversible="true">
<notes><body xmlns="http://www.w3.org/1999/xhtml">
     <p>GENE_ASSOCIATION: </p>
  
     <p>PROTEIN_ASSOCIATION: </p>
  
     <p>SUBSYSTEM: </p>
  
     <p>PROTEIN_CLASS: </p>
  
     <p>SYNTHETIC_OBJECTIVE: 0.0</p>
  
     <p>Present: 1</p>
  
     <p>Knockout cost: 0</p>
  
     <p>Knockin cost: 0</p>
  </body></notes>
              <listOfReactants>
          <speciesReference species="M_sbt_L_e" stoichiometry="1"/>
        </listOfReactants>
        <kineticLaw>
          <math xmlns="http://www.w3.org/1998/Math/MathML">          
            <apply>
              <ci> FLUX_VALUE </ci>
            </apply>
          </math>
                  <listOfParameters>
            <parameter id="LOWER_BOUND" units="mmol_per_gDW_per_hr" value="-INF"/>
            <parameter id="UPPER_BOUND" units="mmol_per_gDW_per_hr" value="INF"/>
            <parameter value="0" id="OBJECTIVE_COEFFICIENT"/>
            <parameter id="FLUX_VALUE" units="mmol_per_gDW_per_hr" value="0"/>
            <parameter value="0" id="REDUCED_COST"/>
          </listOfParameters>
        </kineticLaw>
      </reaction>
      <reaction name="EX_ser-L[e]" id="R_EX_ser_L_e" reversible="true">
<notes><body xmlns="http://www.w3.org/1999/xhtml">
     <p>GENE_ASSOCIATION: </p>
  
     <p>PROTEIN_ASSOCIATION: </p>
  
     <p>SUBSYSTEM: </p>
  
     <p>PROTEIN_CLASS: </p>
  
     <p>SYNTHETIC_OBJECTIVE: 0.0</p>
  
     <p>Present: 1</p>
  
     <p>Knockout cost: 0</p>
  
     <p>Knockin cost: 0</p>
  </body></notes>
              <listOfReactants>
          <speciesReference species="M_ser_L_e" stoichiometry="1"/>
        </listOfReactants>
        <kineticLaw>
          <math xmlns="http://www.w3.org/1998/Math/MathML">          
            <apply>
              <ci> FLUX_VALUE </ci>
            </apply>
          </math>
                  <listOfParameters>
            <parameter id="LOWER_BOUND" units="mmol_per_gDW_per_hr" value="-INF"/>
            <parameter id="UPPER_BOUND" units="mmol_per_gDW_per_hr" value="INF"/>
            <parameter value="0" id="OBJECTIVE_COEFFICIENT"/>
            <parameter id="FLUX_VALUE" units="mmol_per_gDW_per_hr" value="0"/>
            <parameter value="0" id="REDUCED_COST"/>
          </listOfParameters>
        </kineticLaw>
      </reaction>
      <reaction name="EX_so3[e]" id="R_EX_so3_e" reversible="true">
<notes><body xmlns="http://www.w3.org/1999/xhtml">
     <p>GENE_ASSOCIATION: </p>
  
     <p>PROTEIN_ASSOCIATION: </p>
  
     <p>SUBSYSTEM: </p>
  
     <p>PROTEIN_CLASS: </p>
  
     <p>SYNTHETIC_OBJECTIVE: 0.0</p>
  
     <p>Present: 1</p>
  
     <p>Knockout cost: 0</p>
  
     <p>Knockin cost: 0</p>
  </body></notes>
              <listOfReactants>
          <speciesReference species="M_so3_e" stoichiometry="1"/>
        </listOfReactants>
        <kineticLaw>
          <math xmlns="http://www.w3.org/1998/Math/MathML">          
            <apply>
              <ci> FLUX_VALUE </ci>
            </apply>
          </math>
                  <listOfParameters>
            <parameter id="LOWER_BOUND" units="mmol_per_gDW_per_hr" value="0"/>
            <parameter id="UPPER_BOUND" units="mmol_per_gDW_per_hr" value="INF"/>
            <parameter value="0" id="OBJECTIVE_COEFFICIENT"/>
            <parameter id="FLUX_VALUE" units="mmol_per_gDW_per_hr" value="0"/>
            <parameter value="0" id="REDUCED_COST"/>
          </listOfParameters>
        </kineticLaw>
      </reaction>
      <reaction name="EX_so4[e]" id="R_EX_so4_e" reversible="true">
<notes><body xmlns="http://www.w3.org/1999/xhtml">
     <p>GENE_ASSOCIATION: </p>
  
     <p>PROTEIN_ASSOCIATION: </p>
  
     <p>SUBSYSTEM: </p>
  
     <p>PROTEIN_CLASS: </p>
  
     <p>SYNTHETIC_OBJECTIVE: 0.0</p>
  
     <p>Present: 1</p>
  
     <p>Knockout cost: 0</p>
  
     <p>Knockin cost: 0</p>
  </body></notes>
              <listOfReactants>
          <speciesReference species="M_so4_e" stoichiometry="1"/>
        </listOfReactants>
        <kineticLaw>
          <math xmlns="http://www.w3.org/1998/Math/MathML">          
            <apply>
              <ci> FLUX_VALUE </ci>
            </apply>
          </math>
                  <listOfParameters>
            <parameter id="LOWER_BOUND" units="mmol_per_gDW_per_hr" value="-INF"/>
            <parameter id="UPPER_BOUND" units="mmol_per_gDW_per_hr" value="INF"/>
            <parameter value="0" id="OBJECTIVE_COEFFICIENT"/>
            <parameter id="FLUX_VALUE" units="mmol_per_gDW_per_hr" value="0"/>
            <parameter value="0" id="REDUCED_COST"/>
          </listOfParameters>
        </kineticLaw>
      </reaction>
      <reaction name="EX_spmd[e]" id="R_EX_spmd_e" reversible="true">
<notes><body xmlns="http://www.w3.org/1999/xhtml">
     <p>GENE_ASSOCIATION: </p>
  
     <p>PROTEIN_ASSOCIATION: </p>
  
     <p>SUBSYSTEM: </p>
  
     <p>PROTEIN_CLASS: </p>
  
     <p>SYNTHETIC_OBJECTIVE: 0.0</p>
  
     <p>Present: 1</p>
  
     <p>Knockout cost: 0</p>
  
     <p>Knockin cost: 0</p>
  </body></notes>
              <listOfReactants>
          <speciesReference species="M_spmd_e" stoichiometry="1"/>
        </listOfReactants>
        <kineticLaw>
          <math xmlns="http://www.w3.org/1998/Math/MathML">          
            <apply>
              <ci> FLUX_VALUE </ci>
            </apply>
          </math>
                  <listOfParameters>
            <parameter id="LOWER_BOUND" units="mmol_per_gDW_per_hr" value="-INF"/>
            <parameter id="UPPER_BOUND" units="mmol_per_gDW_per_hr" value="INF"/>
            <parameter value="0" id="OBJECTIVE_COEFFICIENT"/>
            <parameter id="FLUX_VALUE" units="mmol_per_gDW_per_hr" value="0"/>
            <parameter value="0" id="REDUCED_COST"/>
          </listOfParameters>
        </kineticLaw>
      </reaction>
      <reaction name="EX_sprm[e]" id="R_EX_sprm_e" reversible="true">
<notes><body xmlns="http://www.w3.org/1999/xhtml">
     <p>GENE_ASSOCIATION: </p>
  
     <p>PROTEIN_ASSOCIATION: </p>
  
     <p>SUBSYSTEM: </p>
  
     <p>PROTEIN_CLASS: </p>
  
     <p>SYNTHETIC_OBJECTIVE: 0.0</p>
  
     <p>Present: 1</p>
  
     <p>Knockout cost: 0</p>
  
     <p>Knockin cost: 0</p>
  </body></notes>
              <listOfReactants>
          <speciesReference species="M_sprm_e" stoichiometry="1"/>
        </listOfReactants>
        <kineticLaw>
          <math xmlns="http://www.w3.org/1998/Math/MathML">          
            <apply>
              <ci> FLUX_VALUE </ci>
            </apply>
          </math>
                  <listOfParameters>
            <parameter id="LOWER_BOUND" units="mmol_per_gDW_per_hr" value="-INF"/>
            <parameter id="UPPER_BOUND" units="mmol_per_gDW_per_hr" value="INF"/>
            <parameter value="0" id="OBJECTIVE_COEFFICIENT"/>
            <parameter id="FLUX_VALUE" units="mmol_per_gDW_per_hr" value="0"/>
            <parameter value="0" id="REDUCED_COST"/>
          </listOfParameters>
        </kineticLaw>
      </reaction>
      <reaction name="EX_srb-L[e]" id="R_EX_srb_L_e" reversible="true">
<notes><body xmlns="http://www.w3.org/1999/xhtml">
     <p>GENE_ASSOCIATION: </p>
  
     <p>PROTEIN_ASSOCIATION: </p>
  
     <p>SUBSYSTEM: </p>
  
     <p>PROTEIN_CLASS: </p>
  
     <p>SYNTHETIC_OBJECTIVE: 0.0</p>
  
     <p>Present: 1</p>
  
     <p>Knockout cost: 0</p>
  
     <p>Knockin cost: 0</p>
  </body></notes>
              <listOfReactants>
          <speciesReference species="M_srb_L_e" stoichiometry="1"/>
        </listOfReactants>
        <kineticLaw>
          <math xmlns="http://www.w3.org/1998/Math/MathML">          
            <apply>
              <ci> FLUX_VALUE </ci>
            </apply>
          </math>
                  <listOfParameters>
            <parameter id="LOWER_BOUND" units="mmol_per_gDW_per_hr" value="-INF"/>
            <parameter id="UPPER_BOUND" units="mmol_per_gDW_per_hr" value="INF"/>
            <parameter value="0" id="OBJECTIVE_COEFFICIENT"/>
            <parameter id="FLUX_VALUE" units="mmol_per_gDW_per_hr" value="0"/>
            <parameter value="0" id="REDUCED_COST"/>
          </listOfParameters>
        </kineticLaw>
      </reaction>
      <reaction name="EX_succ[e]" id="R_EX_succ_e" reversible="true">
<notes><body xmlns="http://www.w3.org/1999/xhtml">
     <p>GENE_ASSOCIATION: </p>
  
     <p>PROTEIN_ASSOCIATION: </p>
  
     <p>SUBSYSTEM: </p>
  
     <p>PROTEIN_CLASS: </p>
  
     <p>SYNTHETIC_OBJECTIVE: 0.0</p>
  
     <p>Present: 1</p>
  
     <p>Knockout cost: 0</p>
  
     <p>Knockin cost: 0</p>
  </body></notes>
              <listOfReactants>
          <speciesReference species="M_succ_e" stoichiometry="1"/>
        </listOfReactants>
        <kineticLaw>
          <math xmlns="http://www.w3.org/1998/Math/MathML">          
            <apply>
              <ci> FLUX_VALUE </ci>
            </apply>
          </math>
                  <listOfParameters>
            <parameter id="LOWER_BOUND" units="mmol_per_gDW_per_hr" value="-INF"/>
            <parameter id="UPPER_BOUND" units="mmol_per_gDW_per_hr" value="INF"/>
            <parameter value="0" id="OBJECTIVE_COEFFICIENT"/>
            <parameter id="FLUX_VALUE" units="mmol_per_gDW_per_hr" value="0"/>
            <parameter value="0" id="REDUCED_COST"/>
          </listOfParameters>
        </kineticLaw>
      </reaction>
      <reaction name="EX_sucr[e]" id="R_EX_sucr_e" reversible="true">
<notes><body xmlns="http://www.w3.org/1999/xhtml">
     <p>GENE_ASSOCIATION: </p>
  
     <p>PROTEIN_ASSOCIATION: </p>
  
     <p>SUBSYSTEM: </p>
  
     <p>PROTEIN_CLASS: </p>
  
     <p>SYNTHETIC_OBJECTIVE: 0.0</p>
  
     <p>Present: 1</p>
  
     <p>Knockout cost: 0</p>
  
     <p>Knockin cost: 0</p>
  </body></notes>
              <listOfReactants>
          <speciesReference species="M_sucr_e" stoichiometry="1"/>
        </listOfReactants>
        <kineticLaw>
          <math xmlns="http://www.w3.org/1998/Math/MathML">          
            <apply>
              <ci> FLUX_VALUE </ci>
            </apply>
          </math>
                  <listOfParameters>
            <parameter id="LOWER_BOUND" units="mmol_per_gDW_per_hr" value="-INF"/>
            <parameter id="UPPER_BOUND" units="mmol_per_gDW_per_hr" value="INF"/>
            <parameter value="0" id="OBJECTIVE_COEFFICIENT"/>
            <parameter id="FLUX_VALUE" units="mmol_per_gDW_per_hr" value="0"/>
            <parameter value="0" id="REDUCED_COST"/>
          </listOfParameters>
        </kineticLaw>
      </reaction>
      <reaction name="EX_taur[e]" id="R_EX_taur_e" reversible="true">
<notes><body xmlns="http://www.w3.org/1999/xhtml">
     <p>GENE_ASSOCIATION: </p>
  
     <p>PROTEIN_ASSOCIATION: </p>
  
     <p>SUBSYSTEM: </p>
  
     <p>PROTEIN_CLASS: </p>
  
     <p>SYNTHETIC_OBJECTIVE: 0.0</p>
  
     <p>Present: 1</p>
  
     <p>Knockout cost: 0</p>
  
     <p>Knockin cost: 0</p>
  </body></notes>
              <listOfReactants>
          <speciesReference species="M_taur_e" stoichiometry="1"/>
        </listOfReactants>
        <kineticLaw>
          <math xmlns="http://www.w3.org/1998/Math/MathML">          
            <apply>
              <ci> FLUX_VALUE </ci>
            </apply>
          </math>
                  <listOfParameters>
            <parameter id="LOWER_BOUND" units="mmol_per_gDW_per_hr" value="-INF"/>
            <parameter id="UPPER_BOUND" units="mmol_per_gDW_per_hr" value="INF"/>
            <parameter value="0" id="OBJECTIVE_COEFFICIENT"/>
            <parameter id="FLUX_VALUE" units="mmol_per_gDW_per_hr" value="0"/>
            <parameter value="0" id="REDUCED_COST"/>
          </listOfParameters>
        </kineticLaw>
      </reaction>
      <reaction name="EX_thm[e]" id="R_EX_thm_e" reversible="true">
<notes><body xmlns="http://www.w3.org/1999/xhtml">
     <p>GENE_ASSOCIATION: </p>
  
     <p>PROTEIN_ASSOCIATION: </p>
  
     <p>SUBSYSTEM: </p>
  
     <p>PROTEIN_CLASS: </p>
  
     <p>SYNTHETIC_OBJECTIVE: 0.0</p>
  
     <p>Present: 1</p>
  
     <p>Knockout cost: 0</p>
  
     <p>Knockin cost: 0</p>
  </body></notes>
              <listOfReactants>
          <speciesReference species="M_thm_e" stoichiometry="1"/>
        </listOfReactants>
        <kineticLaw>
          <math xmlns="http://www.w3.org/1998/Math/MathML">          
            <apply>
              <ci> FLUX_VALUE </ci>
            </apply>
          </math>
                  <listOfParameters>
            <parameter id="LOWER_BOUND" units="mmol_per_gDW_per_hr" value="-INF"/>
            <parameter id="UPPER_BOUND" units="mmol_per_gDW_per_hr" value="INF"/>
            <parameter value="0" id="OBJECTIVE_COEFFICIENT"/>
            <parameter id="FLUX_VALUE" units="mmol_per_gDW_per_hr" value="0"/>
            <parameter value="0" id="REDUCED_COST"/>
          </listOfParameters>
        </kineticLaw>
      </reaction>
      <reaction name="EX_thmmp[e]" id="R_EX_thmmp_e" reversible="true">
<notes><body xmlns="http://www.w3.org/1999/xhtml">
     <p>GENE_ASSOCIATION: </p>
  
     <p>PROTEIN_ASSOCIATION: </p>
  
     <p>SUBSYSTEM: </p>
  
     <p>PROTEIN_CLASS: </p>
  
     <p>SYNTHETIC_OBJECTIVE: 0.0</p>
  
     <p>Present: 1</p>
  
     <p>Knockout cost: 0</p>
  
     <p>Knockin cost: 0</p>
  </body></notes>
              <listOfReactants>
          <speciesReference species="M_thmmp_e" stoichiometry="1"/>
        </listOfReactants>
        <kineticLaw>
          <math xmlns="http://www.w3.org/1998/Math/MathML">          
            <apply>
              <ci> FLUX_VALUE </ci>
            </apply>
          </math>
                  <listOfParameters>
            <parameter id="LOWER_BOUND" units="mmol_per_gDW_per_hr" value="-INF"/>
            <parameter id="UPPER_BOUND" units="mmol_per_gDW_per_hr" value="INF"/>
            <parameter value="0" id="OBJECTIVE_COEFFICIENT"/>
            <parameter id="FLUX_VALUE" units="mmol_per_gDW_per_hr" value="0"/>
            <parameter value="0" id="REDUCED_COST"/>
          </listOfParameters>
        </kineticLaw>
      </reaction>
      <reaction name="EX_thmpp[e]" id="R_EX_thmpp_e" reversible="true">
<notes><body xmlns="http://www.w3.org/1999/xhtml">
     <p>GENE_ASSOCIATION: </p>
  
     <p>PROTEIN_ASSOCIATION: </p>
  
     <p>SUBSYSTEM: </p>
  
     <p>PROTEIN_CLASS: </p>
  
     <p>SYNTHETIC_OBJECTIVE: 0.0</p>
  
     <p>Present: 1</p>
  
     <p>Knockout cost: 0</p>
  
     <p>Knockin cost: 0</p>
  </body></notes>
              <listOfReactants>
          <speciesReference species="M_thmpp_e" stoichiometry="1"/>
        </listOfReactants>
        <kineticLaw>
          <math xmlns="http://www.w3.org/1998/Math/MathML">          
            <apply>
              <ci> FLUX_VALUE </ci>
            </apply>
          </math>
                  <listOfParameters>
            <parameter id="LOWER_BOUND" units="mmol_per_gDW_per_hr" value="-INF"/>
            <parameter id="UPPER_BOUND" units="mmol_per_gDW_per_hr" value="INF"/>
            <parameter value="0" id="OBJECTIVE_COEFFICIENT"/>
            <parameter id="FLUX_VALUE" units="mmol_per_gDW_per_hr" value="0"/>
            <parameter value="0" id="REDUCED_COST"/>
          </listOfParameters>
        </kineticLaw>
      </reaction>
      <reaction name="EX_thr-L[e]" id="R_EX_thr_L_e" reversible="true">
<notes><body xmlns="http://www.w3.org/1999/xhtml">
     <p>GENE_ASSOCIATION: </p>
  
     <p>PROTEIN_ASSOCIATION: </p>
  
     <p>SUBSYSTEM: </p>
  
     <p>PROTEIN_CLASS: </p>
  
     <p>SYNTHETIC_OBJECTIVE: 0.0</p>
  
     <p>Present: 1</p>
  
     <p>Knockout cost: 0</p>
  
     <p>Knockin cost: 0</p>
  </body></notes>
              <listOfReactants>
          <speciesReference species="M_thr_L_e" stoichiometry="1"/>
        </listOfReactants>
        <kineticLaw>
          <math xmlns="http://www.w3.org/1998/Math/MathML">          
            <apply>
              <ci> FLUX_VALUE </ci>
            </apply>
          </math>
                  <listOfParameters>
            <parameter id="LOWER_BOUND" units="mmol_per_gDW_per_hr" value="-INF"/>
            <parameter id="UPPER_BOUND" units="mmol_per_gDW_per_hr" value="INF"/>
            <parameter value="0" id="OBJECTIVE_COEFFICIENT"/>
            <parameter id="FLUX_VALUE" units="mmol_per_gDW_per_hr" value="0"/>
            <parameter value="0" id="REDUCED_COST"/>
          </listOfParameters>
        </kineticLaw>
      </reaction>
      <reaction name="EX_thym[e]" id="R_EX_thym_e" reversible="true">
<notes><body xmlns="http://www.w3.org/1999/xhtml">
     <p>GENE_ASSOCIATION: </p>
  
     <p>PROTEIN_ASSOCIATION: </p>
  
     <p>SUBSYSTEM: </p>
  
     <p>PROTEIN_CLASS: </p>
  
     <p>SYNTHETIC_OBJECTIVE: 0.0</p>
  
     <p>Present: 1</p>
  
     <p>Knockout cost: 0</p>
  
     <p>Knockin cost: 0</p>
  </body></notes>
              <listOfReactants>
          <speciesReference species="M_thym_e" stoichiometry="1"/>
        </listOfReactants>
        <kineticLaw>
          <math xmlns="http://www.w3.org/1998/Math/MathML">          
            <apply>
              <ci> FLUX_VALUE </ci>
            </apply>
          </math>
                  <listOfParameters>
            <parameter id="LOWER_BOUND" units="mmol_per_gDW_per_hr" value="-INF"/>
            <parameter id="UPPER_BOUND" units="mmol_per_gDW_per_hr" value="INF"/>
            <parameter value="0" id="OBJECTIVE_COEFFICIENT"/>
            <parameter id="FLUX_VALUE" units="mmol_per_gDW_per_hr" value="0"/>
            <parameter value="0" id="REDUCED_COST"/>
          </listOfParameters>
        </kineticLaw>
      </reaction>
      <reaction name="EX_thymd[e]" id="R_EX_thymd_e" reversible="true">
<notes><body xmlns="http://www.w3.org/1999/xhtml">
     <p>GENE_ASSOCIATION: </p>
  
     <p>PROTEIN_ASSOCIATION: </p>
  
     <p>SUBSYSTEM: </p>
  
     <p>PROTEIN_CLASS: </p>
  
     <p>SYNTHETIC_OBJECTIVE: 0.0</p>
  
     <p>Present: 1</p>
  
     <p>Knockout cost: 0</p>
  
     <p>Knockin cost: 0</p>
  </body></notes>
              <listOfReactants>
          <speciesReference species="M_thymd_e" stoichiometry="1"/>
        </listOfReactants>
        <kineticLaw>
          <math xmlns="http://www.w3.org/1998/Math/MathML">          
            <apply>
              <ci> FLUX_VALUE </ci>
            </apply>
          </math>
                  <listOfParameters>
            <parameter id="LOWER_BOUND" units="mmol_per_gDW_per_hr" value="-INF"/>
            <parameter id="UPPER_BOUND" units="mmol_per_gDW_per_hr" value="INF"/>
            <parameter value="0" id="OBJECTIVE_COEFFICIENT"/>
            <parameter id="FLUX_VALUE" units="mmol_per_gDW_per_hr" value="0"/>
            <parameter value="0" id="REDUCED_COST"/>
          </listOfParameters>
        </kineticLaw>
      </reaction>
      <reaction name="EX_tre[e]" id="R_EX_tre_e" reversible="true">
<notes><body xmlns="http://www.w3.org/1999/xhtml">
     <p>GENE_ASSOCIATION: </p>
  
     <p>PROTEIN_ASSOCIATION: </p>
  
     <p>SUBSYSTEM: </p>
  
     <p>PROTEIN_CLASS: </p>
  
     <p>SYNTHETIC_OBJECTIVE: 0.0</p>
  
     <p>Present: 1</p>
  
     <p>Knockout cost: 0</p>
  
     <p>Knockin cost: 0</p>
  </body></notes>
              <listOfReactants>
          <speciesReference species="M_tre_e" stoichiometry="1"/>
        </listOfReactants>
        <kineticLaw>
          <math xmlns="http://www.w3.org/1998/Math/MathML">          
            <apply>
              <ci> FLUX_VALUE </ci>
            </apply>
          </math>
                  <listOfParameters>
            <parameter id="LOWER_BOUND" units="mmol_per_gDW_per_hr" value="-INF"/>
            <parameter id="UPPER_BOUND" units="mmol_per_gDW_per_hr" value="INF"/>
            <parameter value="0" id="OBJECTIVE_COEFFICIENT"/>
            <parameter id="FLUX_VALUE" units="mmol_per_gDW_per_hr" value="0"/>
            <parameter value="0" id="REDUCED_COST"/>
          </listOfParameters>
        </kineticLaw>
      </reaction>
      <reaction name="EX_trp-L[e]" id="R_EX_trp_L_e" reversible="true">
<notes><body xmlns="http://www.w3.org/1999/xhtml">
     <p>GENE_ASSOCIATION: </p>
  
     <p>PROTEIN_ASSOCIATION: </p>
  
     <p>SUBSYSTEM: </p>
  
     <p>PROTEIN_CLASS: </p>
  
     <p>SYNTHETIC_OBJECTIVE: 0.0</p>
  
     <p>Present: 1</p>
  
     <p>Knockout cost: 0</p>
  
     <p>Knockin cost: 0</p>
  </body></notes>
              <listOfReactants>
          <speciesReference species="M_trp_L_e" stoichiometry="1"/>
        </listOfReactants>
        <kineticLaw>
          <math xmlns="http://www.w3.org/1998/Math/MathML">          
            <apply>
              <ci> FLUX_VALUE </ci>
            </apply>
          </math>
                  <listOfParameters>
            <parameter id="LOWER_BOUND" units="mmol_per_gDW_per_hr" value="-INF"/>
            <parameter id="UPPER_BOUND" units="mmol_per_gDW_per_hr" value="INF"/>
            <parameter value="0" id="OBJECTIVE_COEFFICIENT"/>
            <parameter id="FLUX_VALUE" units="mmol_per_gDW_per_hr" value="0"/>
            <parameter value="0" id="REDUCED_COST"/>
          </listOfParameters>
        </kineticLaw>
      </reaction>
      <reaction name="EX_ttdca[e]" id="R_EX_ttdca_e" reversible="true">
<notes><body xmlns="http://www.w3.org/1999/xhtml">
     <p>GENE_ASSOCIATION: </p>
  
     <p>PROTEIN_ASSOCIATION: </p>
  
     <p>SUBSYSTEM: </p>
  
     <p>PROTEIN_CLASS: </p>
  
     <p>SYNTHETIC_OBJECTIVE: 0.0</p>
  
     <p>Present: 1</p>
  
     <p>Knockout cost: 0</p>
  
     <p>Knockin cost: 0</p>
  </body></notes>
              <listOfReactants>
          <speciesReference species="M_ttdca_e" stoichiometry="1"/>
        </listOfReactants>
        <kineticLaw>
          <math xmlns="http://www.w3.org/1998/Math/MathML">          
            <apply>
              <ci> FLUX_VALUE </ci>
            </apply>
          </math>
                  <listOfParameters>
            <parameter id="LOWER_BOUND" units="mmol_per_gDW_per_hr" value="-INF"/>
            <parameter id="UPPER_BOUND" units="mmol_per_gDW_per_hr" value="INF"/>
            <parameter value="0" id="OBJECTIVE_COEFFICIENT"/>
            <parameter id="FLUX_VALUE" units="mmol_per_gDW_per_hr" value="0"/>
            <parameter value="0" id="REDUCED_COST"/>
          </listOfParameters>
        </kineticLaw>
      </reaction>
      <reaction name="EX_tyr-L[e]" id="R_EX_tyr_L_e" reversible="true">
<notes><body xmlns="http://www.w3.org/1999/xhtml">
     <p>GENE_ASSOCIATION: </p>
  
     <p>PROTEIN_ASSOCIATION: </p>
  
     <p>SUBSYSTEM: </p>
  
     <p>PROTEIN_CLASS: </p>
  
     <p>SYNTHETIC_OBJECTIVE: 0.0</p>
  
     <p>Present: 1</p>
  
     <p>Knockout cost: 0</p>
  
     <p>Knockin cost: 0</p>
  </body></notes>
              <listOfReactants>
          <speciesReference species="M_tyr_L_e" stoichiometry="1"/>
        </listOfReactants>
        <kineticLaw>
          <math xmlns="http://www.w3.org/1998/Math/MathML">          
            <apply>
              <ci> FLUX_VALUE </ci>
            </apply>
          </math>
                  <listOfParameters>
            <parameter id="LOWER_BOUND" units="mmol_per_gDW_per_hr" value="-INF"/>
            <parameter id="UPPER_BOUND" units="mmol_per_gDW_per_hr" value="INF"/>
            <parameter value="0" id="OBJECTIVE_COEFFICIENT"/>
            <parameter id="FLUX_VALUE" units="mmol_per_gDW_per_hr" value="0"/>
            <parameter value="0" id="REDUCED_COST"/>
          </listOfParameters>
        </kineticLaw>
      </reaction>
      <reaction name="EX_ura[e]" id="R_EX_ura_e" reversible="true">
<notes><body xmlns="http://www.w3.org/1999/xhtml">
     <p>GENE_ASSOCIATION: </p>
  
     <p>PROTEIN_ASSOCIATION: </p>
  
     <p>SUBSYSTEM: </p>
  
     <p>PROTEIN_CLASS: </p>
  
     <p>SYNTHETIC_OBJECTIVE: 0.0</p>
  
     <p>Present: 1</p>
  
     <p>Knockout cost: 0</p>
  
     <p>Knockin cost: 0</p>
  </body></notes>
              <listOfReactants>
          <speciesReference species="M_ura_e" stoichiometry="1"/>
        </listOfReactants>
        <kineticLaw>
          <math xmlns="http://www.w3.org/1998/Math/MathML">          
            <apply>
              <ci> FLUX_VALUE </ci>
            </apply>
          </math>
                  <listOfParameters>
            <parameter id="LOWER_BOUND" units="mmol_per_gDW_per_hr" value="-INF"/>
            <parameter id="UPPER_BOUND" units="mmol_per_gDW_per_hr" value="INF"/>
            <parameter value="0" id="OBJECTIVE_COEFFICIENT"/>
            <parameter id="FLUX_VALUE" units="mmol_per_gDW_per_hr" value="0"/>
            <parameter value="0" id="REDUCED_COST"/>
          </listOfParameters>
        </kineticLaw>
      </reaction>
      <reaction name="EX_urea[e]" id="R_EX_urea_e" reversible="true">
<notes><body xmlns="http://www.w3.org/1999/xhtml">
     <p>GENE_ASSOCIATION: </p>
  
     <p>PROTEIN_ASSOCIATION: </p>
  
     <p>SUBSYSTEM: </p>
  
     <p>PROTEIN_CLASS: </p>
  
     <p>SYNTHETIC_OBJECTIVE: 0.0</p>
  
     <p>Present: 1</p>
  
     <p>Knockout cost: 0</p>
  
     <p>Knockin cost: 0</p>
  </body></notes>
              <listOfReactants>
          <speciesReference species="M_urea_e" stoichiometry="1"/>
        </listOfReactants>
        <kineticLaw>
          <math xmlns="http://www.w3.org/1998/Math/MathML">          
            <apply>
              <ci> FLUX_VALUE </ci>
            </apply>
          </math>
                  <listOfParameters>
            <parameter id="LOWER_BOUND" units="mmol_per_gDW_per_hr" value="-INF"/>
            <parameter id="UPPER_BOUND" units="mmol_per_gDW_per_hr" value="INF"/>
            <parameter value="0" id="OBJECTIVE_COEFFICIENT"/>
            <parameter id="FLUX_VALUE" units="mmol_per_gDW_per_hr" value="0"/>
            <parameter value="0" id="REDUCED_COST"/>
          </listOfParameters>
        </kineticLaw>
      </reaction>
      <reaction name="EX_uri[e]" id="R_EX_uri_e" reversible="true">
<notes><body xmlns="http://www.w3.org/1999/xhtml">
     <p>GENE_ASSOCIATION: </p>
  
     <p>PROTEIN_ASSOCIATION: </p>
  
     <p>SUBSYSTEM: </p>
  
     <p>PROTEIN_CLASS: </p>
  
     <p>SYNTHETIC_OBJECTIVE: 0.0</p>
  
     <p>Present: 1</p>
  
     <p>Knockout cost: 0</p>
  
     <p>Knockin cost: 0</p>
  </body></notes>
              <listOfReactants>
          <speciesReference species="M_uri_e" stoichiometry="1"/>
        </listOfReactants>
        <kineticLaw>
          <math xmlns="http://www.w3.org/1998/Math/MathML">          
            <apply>
              <ci> FLUX_VALUE </ci>
            </apply>
          </math>
                  <listOfParameters>
            <parameter id="LOWER_BOUND" units="mmol_per_gDW_per_hr" value="-INF"/>
            <parameter id="UPPER_BOUND" units="mmol_per_gDW_per_hr" value="INF"/>
            <parameter value="0" id="OBJECTIVE_COEFFICIENT"/>
            <parameter id="FLUX_VALUE" units="mmol_per_gDW_per_hr" value="0"/>
            <parameter value="0" id="REDUCED_COST"/>
          </listOfParameters>
        </kineticLaw>
      </reaction>
      <reaction name="EX_val-L[e]" id="R_EX_val_L_e" reversible="true">
<notes><body xmlns="http://www.w3.org/1999/xhtml">
     <p>GENE_ASSOCIATION: </p>
  
     <p>PROTEIN_ASSOCIATION: </p>
  
     <p>SUBSYSTEM: </p>
  
     <p>PROTEIN_CLASS: </p>
  
     <p>SYNTHETIC_OBJECTIVE: 0.0</p>
  
     <p>Present: 1</p>
  
     <p>Knockout cost: 0</p>
  
     <p>Knockin cost: 0</p>
  </body></notes>
              <listOfReactants>
          <speciesReference species="M_val_L_e" stoichiometry="1"/>
        </listOfReactants>
        <kineticLaw>
          <math xmlns="http://www.w3.org/1998/Math/MathML">          
            <apply>
              <ci> FLUX_VALUE </ci>
            </apply>
          </math>
                  <listOfParameters>
            <parameter id="LOWER_BOUND" units="mmol_per_gDW_per_hr" value="-INF"/>
            <parameter id="UPPER_BOUND" units="mmol_per_gDW_per_hr" value="INF"/>
            <parameter value="0" id="OBJECTIVE_COEFFICIENT"/>
            <parameter id="FLUX_VALUE" units="mmol_per_gDW_per_hr" value="0"/>
            <parameter value="0" id="REDUCED_COST"/>
          </listOfParameters>
        </kineticLaw>
      </reaction>
      <reaction name="EX_xan[e]" id="R_EX_xan_e" reversible="true">
<notes><body xmlns="http://www.w3.org/1999/xhtml">
     <p>GENE_ASSOCIATION: </p>
  
     <p>PROTEIN_ASSOCIATION: </p>
  
     <p>SUBSYSTEM: </p>
  
     <p>PROTEIN_CLASS: </p>
  
     <p>SYNTHETIC_OBJECTIVE: 0.0</p>
  
     <p>Present: 1</p>
  
     <p>Knockout cost: 0</p>
  
     <p>Knockin cost: 0</p>
  </body></notes>
              <listOfReactants>
          <speciesReference species="M_xan_e" stoichiometry="1"/>
        </listOfReactants>
        <kineticLaw>
          <math xmlns="http://www.w3.org/1998/Math/MathML">          
            <apply>
              <ci> FLUX_VALUE </ci>
            </apply>
          </math>
                  <listOfParameters>
            <parameter id="LOWER_BOUND" units="mmol_per_gDW_per_hr" value="-INF"/>
            <parameter id="UPPER_BOUND" units="mmol_per_gDW_per_hr" value="INF"/>
            <parameter value="0" id="OBJECTIVE_COEFFICIENT"/>
            <parameter id="FLUX_VALUE" units="mmol_per_gDW_per_hr" value="0"/>
            <parameter value="0" id="REDUCED_COST"/>
          </listOfParameters>
        </kineticLaw>
      </reaction>
      <reaction name="EX_xtsn[e]" id="R_EX_xtsn_e" reversible="true">
<notes><body xmlns="http://www.w3.org/1999/xhtml">
     <p>GENE_ASSOCIATION: </p>
  
     <p>PROTEIN_ASSOCIATION: </p>
  
     <p>SUBSYSTEM: </p>
  
     <p>PROTEIN_CLASS: </p>
  
     <p>SYNTHETIC_OBJECTIVE: 0.0</p>
  
     <p>Present: 1</p>
  
     <p>Knockout cost: 0</p>
  
     <p>Knockin cost: 0</p>
  </body></notes>
              <listOfReactants>
          <speciesReference species="M_xtsn_e" stoichiometry="1"/>
        </listOfReactants>
        <kineticLaw>
          <math xmlns="http://www.w3.org/1998/Math/MathML">          
            <apply>
              <ci> FLUX_VALUE </ci>
            </apply>
          </math>
                  <listOfParameters>
            <parameter id="LOWER_BOUND" units="mmol_per_gDW_per_hr" value="-INF"/>
            <parameter id="UPPER_BOUND" units="mmol_per_gDW_per_hr" value="INF"/>
            <parameter value="0" id="OBJECTIVE_COEFFICIENT"/>
            <parameter id="FLUX_VALUE" units="mmol_per_gDW_per_hr" value="0"/>
            <parameter value="0" id="REDUCED_COST"/>
          </listOfParameters>
        </kineticLaw>
      </reaction>
      <reaction name="EX_xyl-D[e]" id="R_EX_xyl_D_e" reversible="true">
<notes><body xmlns="http://www.w3.org/1999/xhtml">
     <p>GENE_ASSOCIATION: </p>
  
     <p>PROTEIN_ASSOCIATION: </p>
  
     <p>SUBSYSTEM: </p>
  
     <p>PROTEIN_CLASS: </p>
  
     <p>SYNTHETIC_OBJECTIVE: 0.0</p>
  
     <p>Present: 1</p>
  
     <p>Knockout cost: 0</p>
  
     <p>Knockin cost: 0</p>
  </body></notes>
              <listOfReactants>
          <speciesReference species="M_xyl_D_e" stoichiometry="1"/>
        </listOfReactants>
        <kineticLaw>
          <math xmlns="http://www.w3.org/1998/Math/MathML">          
            <apply>
              <ci> FLUX_VALUE </ci>
            </apply>
          </math>
                  <listOfParameters>
            <parameter id="LOWER_BOUND" units="mmol_per_gDW_per_hr" value="-INF"/>
            <parameter id="UPPER_BOUND" units="mmol_per_gDW_per_hr" value="INF"/>
            <parameter value="0" id="OBJECTIVE_COEFFICIENT"/>
            <parameter id="FLUX_VALUE" units="mmol_per_gDW_per_hr" value="0"/>
            <parameter value="0" id="REDUCED_COST"/>
          </listOfParameters>
        </kineticLaw>
      </reaction>
      <reaction name="EX_xylt[e]" id="R_EX_xylt_e" reversible="true">
<notes><body xmlns="http://www.w3.org/1999/xhtml">
     <p>GENE_ASSOCIATION: </p>
  
     <p>PROTEIN_ASSOCIATION: </p>
  
     <p>SUBSYSTEM: </p>
  
     <p>PROTEIN_CLASS: </p>
  
     <p>SYNTHETIC_OBJECTIVE: 0.0</p>
  
     <p>Present: 1</p>
  
     <p>Knockout cost: 0</p>
  
     <p>Knockin cost: 0</p>
  </body></notes>
              <listOfReactants>
          <speciesReference species="M_xylt_e" stoichiometry="1"/>
        </listOfReactants>
        <kineticLaw>
          <math xmlns="http://www.w3.org/1998/Math/MathML">          
            <apply>
              <ci> FLUX_VALUE </ci>
            </apply>
          </math>
                  <listOfParameters>
            <parameter id="LOWER_BOUND" units="mmol_per_gDW_per_hr" value="-INF"/>
            <parameter id="UPPER_BOUND" units="mmol_per_gDW_per_hr" value="INF"/>
            <parameter value="0" id="OBJECTIVE_COEFFICIENT"/>
            <parameter id="FLUX_VALUE" units="mmol_per_gDW_per_hr" value="0"/>
            <parameter value="0" id="REDUCED_COST"/>
          </listOfParameters>
        </kineticLaw>
      </reaction>
      <reaction name="EX_zymst[e]" id="R_EX_zymst_e" reversible="true">
<notes><body xmlns="http://www.w3.org/1999/xhtml">
     <p>GENE_ASSOCIATION: </p>
  
     <p>PROTEIN_ASSOCIATION: </p>
  
     <p>SUBSYSTEM: </p>
  
     <p>PROTEIN_CLASS: </p>
  
     <p>SYNTHETIC_OBJECTIVE: 0.0</p>
  
     <p>Present: 1</p>
  
     <p>Knockout cost: 0</p>
  
     <p>Knockin cost: 0</p>
  </body></notes>
              <listOfReactants>
          <speciesReference species="M_zymst_e" stoichiometry="1"/>
        </listOfReactants>
        <kineticLaw>
          <math xmlns="http://www.w3.org/1998/Math/MathML">          
            <apply>
              <ci> FLUX_VALUE </ci>
            </apply>
          </math>
                  <listOfParameters>
            <parameter id="LOWER_BOUND" units="mmol_per_gDW_per_hr" value="-INF"/>
            <parameter id="UPPER_BOUND" units="mmol_per_gDW_per_hr" value="INF"/>
            <parameter value="0" id="OBJECTIVE_COEFFICIENT"/>
            <parameter id="FLUX_VALUE" units="mmol_per_gDW_per_hr" value="0"/>
            <parameter value="0" id="REDUCED_COST"/>
          </listOfParameters>
        </kineticLaw>
      </reaction>
      <reaction name="EX_zymstest_SC[e]" id="R_EX_zymstest_SC_e" reversible="true">
<notes><body xmlns="http://www.w3.org/1999/xhtml">
     <p>GENE_ASSOCIATION: </p>
  
     <p>PROTEIN_ASSOCIATION: </p>
  
     <p>SUBSYSTEM: </p>
  
     <p>PROTEIN_CLASS: </p>
  
     <p>SYNTHETIC_OBJECTIVE: 0.0</p>
  
     <p>Present: 1</p>
  
     <p>Knockout cost: 0</p>
  
     <p>Knockin cost: 0</p>
  </body></notes>
              <listOfReactants>
          <speciesReference species="M_zymstest_SC_e" stoichiometry="1"/>
        </listOfReactants>
        <kineticLaw>
          <math xmlns="http://www.w3.org/1998/Math/MathML">          
            <apply>
              <ci> FLUX_VALUE </ci>
            </apply>
          </math>
                  <listOfParameters>
            <parameter id="LOWER_BOUND" units="mmol_per_gDW_per_hr" value="-INF"/>
            <parameter id="UPPER_BOUND" units="mmol_per_gDW_per_hr" value="INF"/>
            <parameter value="0" id="OBJECTIVE_COEFFICIENT"/>
            <parameter id="FLUX_VALUE" units="mmol_per_gDW_per_hr" value="0"/>
            <parameter value="0" id="REDUCED_COST"/>
          </listOfParameters>
        </kineticLaw>
      </reaction>
      <reaction name="13BGH" id="R_13BGH" reversible="false">
<notes><body xmlns="http://www.w3.org/1999/xhtml">
     <p>GENE_ASSOCIATION: YGR282C</p>
  
     <p>PROTEIN_ASSOCIATION: </p>
  
     <p>SUBSYSTEM: </p>
  
     <p>PROTEIN_CLASS: </p>
  
     <p>SYNTHETIC_OBJECTIVE: 0.0</p>
  
     <p>Present: 1</p>
  
     <p>Knockout cost: 0</p>
  
     <p>Knockin cost: 0</p>
  </body></notes>
              <listOfReactants>
          <speciesReference species="M_13BDglcn_c" stoichiometry="1"/>
          <speciesReference species="M_h2o_c" stoichiometry="1"/>
        </listOfReactants>
        <listOfProducts>
          <speciesReference species="M_glc_D_c" stoichiometry="1"/>
        </listOfProducts>
        <kineticLaw>
          <math xmlns="http://www.w3.org/1998/Math/MathML">          
            <apply>
              <ci> FLUX_VALUE </ci>
            </apply>
          </math>
                  <listOfParameters>
            <parameter id="LOWER_BOUND" units="mmol_per_gDW_per_hr" value="0"/>
            <parameter id="UPPER_BOUND" units="mmol_per_gDW_per_hr" value="INF"/>
            <parameter value="0" id="OBJECTIVE_COEFFICIENT"/>
            <parameter id="FLUX_VALUE" units="mmol_per_gDW_per_hr" value="0"/>
            <parameter value="0" id="REDUCED_COST"/>
          </listOfParameters>
        </kineticLaw>
      </reaction>
      <reaction name="13BGHe" id="R_13BGHe" reversible="false">
<notes><body xmlns="http://www.w3.org/1999/xhtml">
     <p>GENE_ASSOCIATION: (YOR190W) or (YDR261C) or (YLR300W)</p>
  
     <p>PROTEIN_ASSOCIATION: </p>
  
     <p>SUBSYSTEM: </p>
  
     <p>PROTEIN_CLASS: </p>
  
     <p>SYNTHETIC_OBJECTIVE: 0.0</p>
  
     <p>Present: 1</p>
  
     <p>Knockout cost: 0</p>
  
     <p>Knockin cost: 0</p>
  </body></notes>
              <listOfReactants>
          <speciesReference species="M_13BDglcn_e" stoichiometry="1"/>
          <speciesReference species="M_h2o_e" stoichiometry="1"/>
        </listOfReactants>
        <listOfProducts>
          <speciesReference species="M_glc_D_e" stoichiometry="1"/>
        </listOfProducts>
        <kineticLaw>
          <math xmlns="http://www.w3.org/1998/Math/MathML">          
            <apply>
              <ci> FLUX_VALUE </ci>
            </apply>
          </math>
                  <listOfParameters>
            <parameter id="LOWER_BOUND" units="mmol_per_gDW_per_hr" value="0"/>
            <parameter id="UPPER_BOUND" units="mmol_per_gDW_per_hr" value="INF"/>
            <parameter value="0" id="OBJECTIVE_COEFFICIENT"/>
            <parameter id="FLUX_VALUE" units="mmol_per_gDW_per_hr" value="0"/>
            <parameter value="0" id="REDUCED_COST"/>
          </listOfParameters>
        </kineticLaw>
      </reaction>
      <reaction name="13GS" id="R_13GS" reversible="false">
<notes><body xmlns="http://www.w3.org/1999/xhtml">
     <p>GENE_ASSOCIATION: (((YCR034W) and (YGR032W)) and (YLR343W)) or (((YCR034W) and (YGR032W)) and (YMR215W)) or (((YCR034W) and (YMR306W)) and (YMR215W)) or (((YCR034W) and (YLR342W)) and (YOL132W)) or (((YCR034W) and (YMR306W)) and (YOL132W)) or (((YCR034W) and (YGR032W)) and (YOL030W)) or (((YCR034W) and (YLR342W)) and (YOL030W)) or (((YCR034W) and (YMR306W)) and (YOL030W)) or (((YCR034W) and (YLR342W)) and (YLR343W)) or (((YCR034W) and (YMR306W)) and (YLR343W)) or (((YCR034W) and (YGR032W)) and (YOL132W)) or (((YCR034W) and (YLR342W)) and (YMR215W)) or (((YCR034W) and (YGR032W)) and (YMR307W)) or (((YCR034W) and (YLR342W)) and (YMR307W)) or (((YCR034W) and (YMR306W)) and (YMR307W))</p>
  
     <p>PROTEIN_ASSOCIATION: </p>
  
     <p>SUBSYSTEM: </p>
  
     <p>PROTEIN_CLASS: </p>
  
     <p>SYNTHETIC_OBJECTIVE: 0.0</p>
  
     <p>Present: 1</p>
  
     <p>Knockout cost: 0</p>
  
     <p>Knockin cost: 0</p>
  </body></notes>
              <listOfReactants>
          <speciesReference species="M_udpg_c" stoichiometry="1"/>
        </listOfReactants>
[truncated: 2,068,927 more chars]
