# Supplementary material for: E-Flux2 and SPOT: Validated Methods for Inferring Intracellular Metabolic Flux Distributions from Transcriptomic Data
Source: PLoS One. 2016 Jun 21;11(6):e0157101. doi: 10.1371/journal.pone.0157101 (PMC4915706; doi:10.1371/journal.pone.0157101)
Supplement: S1 Dataset — Three E. coli models (iJR904 [42], iAF1260 [41], and iJO1366 [39]) and three S. cerevisiae models (iND750 [44], iMM904 [43], and Yeast 5 [40]) used in this study are provided in Systems Biology Markup Language (SBML) format. Both DC and AC versions of each model are available. (ZIP) [file pone.0157101.s001.zip › S. cerevisiae/iND750_AC.xml]

<?xml version='1.0' encoding='UTF-8' standalone='no'?>
<!-- Created by MOST version 1.0 on 2015-05-17 01:02 with jsbml version 0.8. -->
<sbml xmlns="http://www.sbml.org/sbml/level2" level="2" version="1">
  <model id="M_iND750_AC">
    <listOfUnitDefinitions>
      <unitDefinition name="mmol_per_gDW_per_hr" id="mmol_per_gDW_per_hr">
        <listOfUnits>
          <unit scale="-3" kind="mole"/>
          <unit kind="gram" exponent="-1"/>
          <unit kind="second" multiplier="0.00027777" exponent="-1"/>
        </listOfUnits>
      </unitDefinition>
    </listOfUnitDefinitions>
    <listOfCompartments>
      <compartment/>
    </listOfCompartments>
    <listOfSpecies>
      <species boundaryCondition="false" id="M_13BDglcn_c">
<notes><body xmlns="http://www.w3.org/1999/xhtml">
     <p>CHARGE:  </p>
  </body></notes>
      </species>
      <species boundaryCondition="false" id="M_h2o_c">
<notes><body xmlns="http://www.w3.org/1999/xhtml">
     <p>CHARGE:  </p>
  </body></notes>
      </species>
      <species boundaryCondition="false" id="M_glc_DASH_D_c">
<notes><body xmlns="http://www.w3.org/1999/xhtml">
     <p>CHARGE:  </p>
  </body></notes>
      </species>
      <species boundaryCondition="false" id="M_13BDglcn_e">
<notes><body xmlns="http://www.w3.org/1999/xhtml">
     <p>CHARGE:  </p>
  </body></notes>
      </species>
      <species boundaryCondition="false" id="M_h2o_e">
<notes><body xmlns="http://www.w3.org/1999/xhtml">
     <p>CHARGE:  </p>
  </body></notes>
      </species>
      <species boundaryCondition="false" id="M_glc_DASH_D_e">
<notes><body xmlns="http://www.w3.org/1999/xhtml">
     <p>CHARGE:  </p>
  </body></notes>
      </species>
      <species boundaryCondition="false" id="M_udpg_c">
<notes><body xmlns="http://www.w3.org/1999/xhtml">
     <p>CHARGE:  </p>
  </body></notes>
      </species>
      <species boundaryCondition="false" id="M_h_c">
<notes><body xmlns="http://www.w3.org/1999/xhtml">
     <p>CHARGE:  </p>
  </body></notes>
      </species>
      <species boundaryCondition="false" id="M_udp_c">
<notes><body xmlns="http://www.w3.org/1999/xhtml">
     <p>CHARGE:  </p>
  </body></notes>
      </species>
      <species boundaryCondition="false" id="M_2dda7p_c">
<notes><body xmlns="http://www.w3.org/1999/xhtml">
     <p>CHARGE:  </p>
  </body></notes>
      </species>
      <species boundaryCondition="false" id="M_2dda7p_m">
<notes><body xmlns="http://www.w3.org/1999/xhtml">
     <p>CHARGE:  </p>
  </body></notes>
      </species>
      <species boundaryCondition="false" id="M_2dhp_c">
<notes><body xmlns="http://www.w3.org/1999/xhtml">
     <p>CHARGE:  </p>
  </body></notes>
      </species>
      <species boundaryCondition="false" id="M_2dhp_m">
<notes><body xmlns="http://www.w3.org/1999/xhtml">
     <p>CHARGE:  </p>
  </body></notes>
      </species>
      <species boundaryCondition="false" id="M_2mcit_c">
<notes><body xmlns="http://www.w3.org/1999/xhtml">
     <p>CHARGE:  </p>
  </body></notes>
      </species>
      <species boundaryCondition="false" id="M_2mcit_m">
<notes><body xmlns="http://www.w3.org/1999/xhtml">
     <p>CHARGE:  </p>
  </body></notes>
      </species>
      <species boundaryCondition="false" id="M_2ohph_5_c">
<notes><body xmlns="http://www.w3.org/1999/xhtml">
     <p>CHARGE:  </p>
  </body></notes>
      </species>
      <species boundaryCondition="false" id="M_2ohph_5_n">
<notes><body xmlns="http://www.w3.org/1999/xhtml">
     <p>CHARGE:  </p>
  </body></notes>
      </species>
      <species boundaryCondition="false" id="M_2omph_5_c">
<notes><body xmlns="http://www.w3.org/1999/xhtml">
     <p>CHARGE:  </p>
  </body></notes>
      </species>
      <species boundaryCondition="false" id="M_2omph_5_m">
<notes><body xmlns="http://www.w3.org/1999/xhtml">
     <p>CHARGE:  </p>
  </body></notes>
      </species>
      <species boundaryCondition="false" id="M_2omph_5_n">
<notes><body xmlns="http://www.w3.org/1999/xhtml">
     <p>CHARGE:  </p>
  </body></notes>
      </species>
      <species boundaryCondition="false" id="M_2oxoadp_m">
<notes><body xmlns="http://www.w3.org/1999/xhtml">
     <p>CHARGE:  </p>
  </body></notes>
      </species>
      <species boundaryCondition="false" id="M_2oxoadp_c">
<notes><body xmlns="http://www.w3.org/1999/xhtml">
     <p>CHARGE:  </p>
  </body></notes>
      </species>
      <species boundaryCondition="false" id="M_34hpp_c">
<notes><body xmlns="http://www.w3.org/1999/xhtml">
     <p>CHARGE:  </p>
  </body></notes>
      </species>
      <species boundaryCondition="false" id="M_o2_c">
<notes><body xmlns="http://www.w3.org/1999/xhtml">
     <p>CHARGE:  </p>
  </body></notes>
      </species>
      <species boundaryCondition="false" id="M_co2_c">
<notes><body xmlns="http://www.w3.org/1999/xhtml">
     <p>CHARGE:  </p>
  </body></notes>
      </species>
      <species boundaryCondition="false" id="M_hgentis_c">
<notes><body xmlns="http://www.w3.org/1999/xhtml">
     <p>CHARGE:  </p>
  </body></notes>
      </species>
      <species boundaryCondition="false" id="M_34hpp_m">
<notes><body xmlns="http://www.w3.org/1999/xhtml">
     <p>CHARGE:  </p>
  </body></notes>
      </species>
      <species boundaryCondition="false" id="M_h_m">
<notes><body xmlns="http://www.w3.org/1999/xhtml">
     <p>CHARGE:  </p>
  </body></notes>
      </species>
      <species boundaryCondition="false" id="M_34hpp_x">
<notes><body xmlns="http://www.w3.org/1999/xhtml">
     <p>CHARGE:  </p>
  </body></notes>
      </species>
      <species boundaryCondition="false" id="M_h_x">
<notes><body xmlns="http://www.w3.org/1999/xhtml">
     <p>CHARGE:  </p>
  </body></notes>
      </species>
      <species boundaryCondition="false" id="M_3c3hmp_c">
<notes><body xmlns="http://www.w3.org/1999/xhtml">
     <p>CHARGE:  </p>
  </body></notes>
      </species>
      <species boundaryCondition="false" id="M_3c3hmp_m">
<notes><body xmlns="http://www.w3.org/1999/xhtml">
     <p>CHARGE:  </p>
  </body></notes>
      </species>
      <species boundaryCondition="false" id="M_3c4mop_c">
<notes><body xmlns="http://www.w3.org/1999/xhtml">
     <p>CHARGE:  </p>
  </body></notes>
      </species>
      <species boundaryCondition="false" id="M_3c4mop_m">
<notes><body xmlns="http://www.w3.org/1999/xhtml">
     <p>CHARGE:  </p>
  </body></notes>
      </species>
      <species boundaryCondition="false" id="M_3dsphgn_c">
<notes><body xmlns="http://www.w3.org/1999/xhtml">
     <p>CHARGE:  </p>
  </body></notes>
      </species>
      <species boundaryCondition="false" id="M_nadph_c">
<notes><body xmlns="http://www.w3.org/1999/xhtml">
     <p>CHARGE:  </p>
  </body></notes>
      </species>
      <species boundaryCondition="false" id="M_nadp_c">
<notes><body xmlns="http://www.w3.org/1999/xhtml">
     <p>CHARGE:  </p>
  </body></notes>
      </species>
      <species boundaryCondition="false" id="M_sphgn_c">
<notes><body xmlns="http://www.w3.org/1999/xhtml">
     <p>CHARGE:  </p>
  </body></notes>
      </species>
      <species boundaryCondition="false" id="M_3hanthrn_c">
<notes><body xmlns="http://www.w3.org/1999/xhtml">
     <p>CHARGE:  </p>
  </body></notes>
      </species>
      <species boundaryCondition="false" id="M_cmusa_c">
<notes><body xmlns="http://www.w3.org/1999/xhtml">
     <p>CHARGE:  </p>
  </body></notes>
      </species>
      <species boundaryCondition="false" id="M_3mob_c">
<notes><body xmlns="http://www.w3.org/1999/xhtml">
     <p>CHARGE:  </p>
  </body></notes>
      </species>
      <species boundaryCondition="false" id="M_3mob_m">
<notes><body xmlns="http://www.w3.org/1999/xhtml">
     <p>CHARGE:  </p>
  </body></notes>
      </species>
      <species boundaryCondition="false" id="M_3mop_c">
<notes><body xmlns="http://www.w3.org/1999/xhtml">
     <p>CHARGE:  </p>
  </body></notes>
      </species>
      <species boundaryCondition="false" id="M_3mop_m">
<notes><body xmlns="http://www.w3.org/1999/xhtml">
     <p>CHARGE:  </p>
  </body></notes>
      </species>
      <species boundaryCondition="false" id="M_3ophb_5_c">
<notes><body xmlns="http://www.w3.org/1999/xhtml">
     <p>CHARGE:  </p>
  </body></notes>
      </species>
      <species boundaryCondition="false" id="M_3ophb_5_m">
<notes><body xmlns="http://www.w3.org/1999/xhtml">
     <p>CHARGE:  </p>
  </body></notes>
      </species>
      <species boundaryCondition="false" id="M_4abutn_c">
<notes><body xmlns="http://www.w3.org/1999/xhtml">
     <p>CHARGE:  </p>
  </body></notes>
      </species>
      <species boundaryCondition="false" id="M_4abutn_m">
<notes><body xmlns="http://www.w3.org/1999/xhtml">
     <p>CHARGE:  </p>
  </body></notes>
      </species>
      <species boundaryCondition="false" id="M_4abut_c">
<notes><body xmlns="http://www.w3.org/1999/xhtml">
     <p>CHARGE:  </p>
  </body></notes>
      </species>
      <species boundaryCondition="false" id="M_4abut_m">
<notes><body xmlns="http://www.w3.org/1999/xhtml">
     <p>CHARGE:  </p>
  </body></notes>
      </species>
      <species boundaryCondition="false" id="M_4abz_c">
<notes><body xmlns="http://www.w3.org/1999/xhtml">
     <p>CHARGE:  </p>
  </body></notes>
      </species>
      <species boundaryCondition="false" id="M_4abz_m">
<notes><body xmlns="http://www.w3.org/1999/xhtml">
     <p>CHARGE:  </p>
  </body></notes>
      </species>
      <species boundaryCondition="false" id="M_4h2oglt_c">
<notes><body xmlns="http://www.w3.org/1999/xhtml">
     <p>CHARGE:  </p>
  </body></notes>
      </species>
      <species boundaryCondition="false" id="M_4h2oglt_m">
<notes><body xmlns="http://www.w3.org/1999/xhtml">
     <p>CHARGE:  </p>
  </body></notes>
      </species>
      <species boundaryCondition="false" id="M_4h2oglt_x">
<notes><body xmlns="http://www.w3.org/1999/xhtml">
     <p>CHARGE:  </p>
  </body></notes>
      </species>
      <species boundaryCondition="false" id="M_4hbz_c">
<notes><body xmlns="http://www.w3.org/1999/xhtml">
     <p>CHARGE:  </p>
  </body></notes>
      </species>
      <species boundaryCondition="false" id="M_4hbz_m">
<notes><body xmlns="http://www.w3.org/1999/xhtml">
     <p>CHARGE:  </p>
  </body></notes>
      </species>
      <species boundaryCondition="false" id="M_4hglusa_m">
<notes><body xmlns="http://www.w3.org/1999/xhtml">
     <p>CHARGE:  </p>
  </body></notes>
      </species>
      <species boundaryCondition="false" id="M_h2o_m">
<notes><body xmlns="http://www.w3.org/1999/xhtml">
     <p>CHARGE:  </p>
  </body></notes>
      </species>
      <species boundaryCondition="false" id="M_nad_m">
<notes><body xmlns="http://www.w3.org/1999/xhtml">
     <p>CHARGE:  </p>
  </body></notes>
      </species>
      <species boundaryCondition="false" id="M_e4hglu_m">
<notes><body xmlns="http://www.w3.org/1999/xhtml">
     <p>CHARGE:  </p>
  </body></notes>
      </species>
      <species boundaryCondition="false" id="M_nadh_m">
<notes><body xmlns="http://www.w3.org/1999/xhtml">
     <p>CHARGE:  </p>
  </body></notes>
      </species>
      <species boundaryCondition="false" id="M_4hpro_DASH_LT_c">
<notes><body xmlns="http://www.w3.org/1999/xhtml">
     <p>CHARGE:  </p>
  </body></notes>
      </species>
      <species boundaryCondition="false" id="M_4hpro_DASH_LT_m">
<notes><body xmlns="http://www.w3.org/1999/xhtml">
     <p>CHARGE:  </p>
  </body></notes>
      </species>
      <species boundaryCondition="false" id="M_phthr_c">
<notes><body xmlns="http://www.w3.org/1999/xhtml">
     <p>CHARGE:  </p>
  </body></notes>
      </species>
      <species boundaryCondition="false" id="M_4hthr_c">
<notes><body xmlns="http://www.w3.org/1999/xhtml">
     <p>CHARGE:  </p>
  </body></notes>
      </species>
      <species boundaryCondition="false" id="M_pi_c">
<notes><body xmlns="http://www.w3.org/1999/xhtml">
     <p>CHARGE:  </p>
  </body></notes>
      </species>
      <species boundaryCondition="false" id="M_5aop_e">
<notes><body xmlns="http://www.w3.org/1999/xhtml">
     <p>CHARGE:  </p>
  </body></notes>
      </species>
      <species boundaryCondition="false" id="M_h_e">
<notes><body xmlns="http://www.w3.org/1999/xhtml">
     <p>CHARGE:  </p>
  </body></notes>
      </species>
      <species boundaryCondition="false" id="M_5aop_c">
<notes><body xmlns="http://www.w3.org/1999/xhtml">
     <p>CHARGE:  </p>
  </body></notes>
      </species>
      <species boundaryCondition="false" id="M_5aop_m">
<notes><body xmlns="http://www.w3.org/1999/xhtml">
     <p>CHARGE:  </p>
  </body></notes>
      </species>
      <species boundaryCondition="false" id="M_5mthf_c">
<notes><body xmlns="http://www.w3.org/1999/xhtml">
     <p>CHARGE:  </p>
  </body></notes>
      </species>
      <species boundaryCondition="false" id="M_5mthf_m">
<notes><body xmlns="http://www.w3.org/1999/xhtml">
     <p>CHARGE:  </p>
  </body></notes>
      </species>
      <species boundaryCondition="false" id="M_6pgl_c">
<notes><body xmlns="http://www.w3.org/1999/xhtml">
     <p>CHARGE:  </p>
  </body></notes>
      </species>
      <species boundaryCondition="false" id="M_6pgl_r">
<notes><body xmlns="http://www.w3.org/1999/xhtml">
     <p>CHARGE:  </p>
  </body></notes>
      </species>
      <species boundaryCondition="false" id="M_8aonn_e">
<notes><body xmlns="http://www.w3.org/1999/xhtml">
     <p>CHARGE:  </p>
  </body></notes>
      </species>
      <species boundaryCondition="false" id="M_8aonn_c">
<notes><body xmlns="http://www.w3.org/1999/xhtml">
     <p>CHARGE:  </p>
  </body></notes>
      </species>
      <species boundaryCondition="false" id="M_4aabutn_c">
<notes><body xmlns="http://www.w3.org/1999/xhtml">
     <p>CHARGE:  </p>
  </body></notes>
      </species>
      <species boundaryCondition="false" id="M_ac_c">
<notes><body xmlns="http://www.w3.org/1999/xhtml">
     <p>CHARGE:  </p>
  </body></notes>
      </species>
      <species boundaryCondition="false" id="M_L2aadp_c">
<notes><body xmlns="http://www.w3.org/1999/xhtml">
     <p>CHARGE:  </p>
  </body></notes>
      </species>
      <species boundaryCondition="false" id="M_atp_c">
<notes><body xmlns="http://www.w3.org/1999/xhtml">
     <p>CHARGE:  </p>
  </body></notes>
      </species>
      <species boundaryCondition="false" id="M_L2aadp6sa_c">
<notes><body xmlns="http://www.w3.org/1999/xhtml">
     <p>CHARGE:  </p>
  </body></notes>
      </species>
      <species boundaryCondition="false" id="M_amp_c">
<notes><body xmlns="http://www.w3.org/1999/xhtml">
     <p>CHARGE:  </p>
  </body></notes>
      </species>
      <species boundaryCondition="false" id="M_ppi_c">
<notes><body xmlns="http://www.w3.org/1999/xhtml">
     <p>CHARGE:  </p>
  </body></notes>
      </species>
      <species boundaryCondition="false" id="M_nadh_c">
<notes><body xmlns="http://www.w3.org/1999/xhtml">
     <p>CHARGE:  </p>
  </body></notes>
      </species>
      <species boundaryCondition="false" id="M_nad_c">
<notes><body xmlns="http://www.w3.org/1999/xhtml">
     <p>CHARGE:  </p>
  </body></notes>
      </species>
      <species boundaryCondition="false" id="M_glu_DASH_L_c">
<notes><body xmlns="http://www.w3.org/1999/xhtml">
     <p>CHARGE:  </p>
  </body></notes>
      </species>
      <species boundaryCondition="false" id="M_akg_c">
<notes><body xmlns="http://www.w3.org/1999/xhtml">
     <p>CHARGE:  </p>
  </body></notes>
      </species>
      <species boundaryCondition="false" id="M_sucsal_c">
<notes><body xmlns="http://www.w3.org/1999/xhtml">
     <p>CHARGE:  </p>
  </body></notes>
      </species>
      <species boundaryCondition="false" id="M_abt_e">
<notes><body xmlns="http://www.w3.org/1999/xhtml">
     <p>CHARGE:  </p>
  </body></notes>
      </species>
      <species boundaryCondition="false" id="M_abt_c">
<notes><body xmlns="http://www.w3.org/1999/xhtml">
     <p>CHARGE:  </p>
  </body></notes>
      </species>
      <species boundaryCondition="false" id="M_4abut_e">
<notes><body xmlns="http://www.w3.org/1999/xhtml">
     <p>CHARGE:  </p>
  </body></notes>
      </species>
      <species boundaryCondition="false" id="M_accoa_c">
<notes><body xmlns="http://www.w3.org/1999/xhtml">
     <p>CHARGE:  </p>
  </body></notes>
      </species>
      <species boundaryCondition="false" id="M_aacoa_c">
<notes><body xmlns="http://www.w3.org/1999/xhtml">
     <p>CHARGE:  </p>
  </body></notes>
      </species>
      <species boundaryCondition="false" id="M_coa_c">
<notes><body xmlns="http://www.w3.org/1999/xhtml">
     <p>CHARGE:  </p>
  </body></notes>
      </species>
      <species boundaryCondition="false" id="M_accoa_m">
<notes><body xmlns="http://www.w3.org/1999/xhtml">
     <p>CHARGE:  </p>
  </body></notes>
      </species>
      <species boundaryCondition="false" id="M_aacoa_m">
<notes><body xmlns="http://www.w3.org/1999/xhtml">
     <p>CHARGE:  </p>
  </body></notes>
      </species>
      <species boundaryCondition="false" id="M_coa_m">
<notes><body xmlns="http://www.w3.org/1999/xhtml">
     <p>CHARGE:  </p>
  </body></notes>
      </species>
      <species boundaryCondition="false" id="M_3odcoa_x">
<notes><body xmlns="http://www.w3.org/1999/xhtml">
     <p>CHARGE:  </p>
  </body></notes>
      </species>
      <species boundaryCondition="false" id="M_coa_x">
<notes><body xmlns="http://www.w3.org/1999/xhtml">
     <p>CHARGE:  </p>
  </body></notes>
      </species>
      <species boundaryCondition="false" id="M_accoa_x">
<notes><body xmlns="http://www.w3.org/1999/xhtml">
     <p>CHARGE:  </p>
  </body></notes>
      </species>
      <species boundaryCondition="false" id="M_occoa_x">
<notes><body xmlns="http://www.w3.org/1999/xhtml">
     <p>CHARGE:  </p>
  </body></notes>
      </species>
      <species boundaryCondition="false" id="M_3oddcoa_x">
<notes><body xmlns="http://www.w3.org/1999/xhtml">
     <p>CHARGE:  </p>
  </body></notes>
      </species>
      <species boundaryCondition="false" id="M_dcacoa_x">
<notes><body xmlns="http://www.w3.org/1999/xhtml">
     <p>CHARGE:  </p>
  </body></notes>
      </species>
      <species boundaryCondition="false" id="M_3otdcoa_x">
<notes><body xmlns="http://www.w3.org/1999/xhtml">
     <p>CHARGE:  </p>
  </body></notes>
      </species>
      <species boundaryCondition="false" id="M_ddcacoa_x">
<notes><body xmlns="http://www.w3.org/1999/xhtml">
     <p>CHARGE:  </p>
  </body></notes>
      </species>
      <species boundaryCondition="false" id="M_3ohdcoa_x">
<notes><body xmlns="http://www.w3.org/1999/xhtml">
     <p>CHARGE:  </p>
  </body></notes>
      </species>
      <species boundaryCondition="false" id="M_tdcoa_x">
<notes><body xmlns="http://www.w3.org/1999/xhtml">
     <p>CHARGE:  </p>
  </body></notes>
      </species>
      <species boundaryCondition="false" id="M_3ohodcoa_x">
<notes><body xmlns="http://www.w3.org/1999/xhtml">
     <p>CHARGE:  </p>
  </body></notes>
      </species>
      <species boundaryCondition="false" id="M_pmtcoa_x">
<notes><body xmlns="http://www.w3.org/1999/xhtml">
     <p>CHARGE:  </p>
  </body></notes>
      </species>
      <species boundaryCondition="false" id="M_3ohxccoa_x">
<notes><body xmlns="http://www.w3.org/1999/xhtml">
     <p>CHARGE:  </p>
  </body></notes>
      </species>
      <species boundaryCondition="false" id="M_ttccoa_x">
<notes><body xmlns="http://www.w3.org/1999/xhtml">
     <p>CHARGE:  </p>
  </body></notes>
      </species>
      <species boundaryCondition="false" id="M_acald_e">
<notes><body xmlns="http://www.w3.org/1999/xhtml">
     <p>CHARGE:  </p>
  </body></notes>
      </species>
      <species boundaryCondition="false" id="M_acald_c">
<notes><body xmlns="http://www.w3.org/1999/xhtml">
     <p>CHARGE:  </p>
  </body></notes>
      </species>
      <species boundaryCondition="false" id="M_hco3_c">
<notes><body xmlns="http://www.w3.org/1999/xhtml">
     <p>CHARGE:  </p>
  </body></notes>
      </species>
      <species boundaryCondition="false" id="M_adp_c">
<notes><body xmlns="http://www.w3.org/1999/xhtml">
     <p>CHARGE:  </p>
  </body></notes>
      </species>
      <species boundaryCondition="false" id="M_malcoa_c">
<notes><body xmlns="http://www.w3.org/1999/xhtml">
     <p>CHARGE:  </p>
  </body></notes>
      </species>
      <species boundaryCondition="false" id="M_gam6p_c">
<notes><body xmlns="http://www.w3.org/1999/xhtml">
     <p>CHARGE:  </p>
  </body></notes>
      </species>
      <species boundaryCondition="false" id="M_acgam6p_c">
<notes><body xmlns="http://www.w3.org/1999/xhtml">
     <p>CHARGE:  </p>
  </body></notes>
      </species>
      <species boundaryCondition="false" id="M_acgam1p_c">
<notes><body xmlns="http://www.w3.org/1999/xhtml">
     <p>CHARGE:  </p>
  </body></notes>
      </species>
      <species boundaryCondition="false" id="M_acglu_m">
<notes><body xmlns="http://www.w3.org/1999/xhtml">
     <p>CHARGE:  </p>
  </body></notes>
      </species>
      <species boundaryCondition="false" id="M_atp_m">
<notes><body xmlns="http://www.w3.org/1999/xhtml">
     <p>CHARGE:  </p>
  </body></notes>
      </species>
      <species boundaryCondition="false" id="M_acg5p_m">
<notes><body xmlns="http://www.w3.org/1999/xhtml">
     <p>CHARGE:  </p>
  </body></notes>
      </species>
      <species boundaryCondition="false" id="M_adp_m">
<notes><body xmlns="http://www.w3.org/1999/xhtml">
     <p>CHARGE:  </p>
  </body></notes>
      </species>
      <species boundaryCondition="false" id="M_glu_DASH_L_m">
<notes><body xmlns="http://www.w3.org/1999/xhtml">
     <p>CHARGE:  </p>
  </body></notes>
      </species>
      <species boundaryCondition="false" id="M_2obut_m">
<notes><body xmlns="http://www.w3.org/1999/xhtml">
     <p>CHARGE:  </p>
  </body></notes>
      </species>
      <species boundaryCondition="false" id="M_pyr_m">
<notes><body xmlns="http://www.w3.org/1999/xhtml">
     <p>CHARGE:  </p>
  </body></notes>
      </species>
      <species boundaryCondition="false" id="M_2ahbut_m">
<notes><body xmlns="http://www.w3.org/1999/xhtml">
     <p>CHARGE:  </p>
  </body></notes>
      </species>
      <species boundaryCondition="false" id="M_co2_m">
<notes><body xmlns="http://www.w3.org/1999/xhtml">
     <p>CHARGE:  </p>
  </body></notes>
      </species>
      <species boundaryCondition="false" id="M_alac_DASH_S_m">
<notes><body xmlns="http://www.w3.org/1999/xhtml">
     <p>CHARGE:  </p>
  </body></notes>
      </species>
      <species boundaryCondition="false" id="M_o2_x">
<notes><body xmlns="http://www.w3.org/1999/xhtml">
     <p>CHARGE:  </p>
  </body></notes>
      </species>
      <species boundaryCondition="false" id="M_dc2coa_x">
<notes><body xmlns="http://www.w3.org/1999/xhtml">
     <p>CHARGE:  </p>
  </body></notes>
      </species>
      <species boundaryCondition="false" id="M_h2o2_x">
<notes><body xmlns="http://www.w3.org/1999/xhtml">
     <p>CHARGE:  </p>
  </body></notes>
      </species>
      <species boundaryCondition="false" id="M_dd2coa_x">
<notes><body xmlns="http://www.w3.org/1999/xhtml">
     <p>CHARGE:  </p>
  </body></notes>
      </species>
      <species boundaryCondition="false" id="M_td2coa_x">
<notes><body xmlns="http://www.w3.org/1999/xhtml">
     <p>CHARGE:  </p>
  </body></notes>
      </species>
      <species boundaryCondition="false" id="M_hdd2coa_x">
<notes><body xmlns="http://www.w3.org/1999/xhtml">
     <p>CHARGE:  </p>
  </body></notes>
      </species>
      <species boundaryCondition="false" id="M_stcoa_x">
<notes><body xmlns="http://www.w3.org/1999/xhtml">
     <p>CHARGE:  </p>
  </body></notes>
      </species>
      <species boundaryCondition="false" id="M_od2coa_x">
<notes><body xmlns="http://www.w3.org/1999/xhtml">
     <p>CHARGE:  </p>
  </body></notes>
      </species>
      <species boundaryCondition="false" id="M_hexccoa_x">
<notes><body xmlns="http://www.w3.org/1999/xhtml">
     <p>CHARGE:  </p>
  </body></notes>
      </species>
      <species boundaryCondition="false" id="M_hxc2coa_x">
<notes><body xmlns="http://www.w3.org/1999/xhtml">
     <p>CHARGE:  </p>
  </body></notes>
      </species>
      <species boundaryCondition="false" id="M_ACP_c">
<notes><body xmlns="http://www.w3.org/1999/xhtml">
     <p>CHARGE:  </p>
  </body></notes>
      </species>
      <species boundaryCondition="false" id="M_acACP_c">
<notes><body xmlns="http://www.w3.org/1999/xhtml">
     <p>CHARGE:  </p>
  </body></notes>
      </species>
      <species boundaryCondition="false" id="M_ACP_m">
<notes><body xmlns="http://www.w3.org/1999/xhtml">
     <p>CHARGE:  </p>
  </body></notes>
      </species>
      <species boundaryCondition="false" id="M_acACP_m">
<notes><body xmlns="http://www.w3.org/1999/xhtml">
     <p>CHARGE:  </p>
  </body></notes>
      </species>
      <species boundaryCondition="false" id="M_cit_c">
<notes><body xmlns="http://www.w3.org/1999/xhtml">
     <p>CHARGE:  </p>
  </body></notes>
      </species>
      <species boundaryCondition="false" id="M_icit_c">
<notes><body xmlns="http://www.w3.org/1999/xhtml">
     <p>CHARGE:  </p>
  </body></notes>
      </species>
      <species boundaryCondition="false" id="M_cit_m">
<notes><body xmlns="http://www.w3.org/1999/xhtml">
     <p>CHARGE:  </p>
  </body></notes>
      </species>
      <species boundaryCondition="false" id="M_icit_m">
<notes><body xmlns="http://www.w3.org/1999/xhtml">
     <p>CHARGE:  </p>
  </body></notes>
      </species>
      <species boundaryCondition="false" id="M_acg5sa_m">
<notes><body xmlns="http://www.w3.org/1999/xhtml">
     <p>CHARGE:  </p>
  </body></notes>
      </species>
      <species boundaryCondition="false" id="M_acorn_m">
<notes><body xmlns="http://www.w3.org/1999/xhtml">
     <p>CHARGE:  </p>
  </body></notes>
      </species>
      <species boundaryCondition="false" id="M_akg_m">
<notes><body xmlns="http://www.w3.org/1999/xhtml">
     <p>CHARGE:  </p>
  </body></notes>
      </species>
      <species boundaryCondition="false" id="M_fmn_e">
<notes><body xmlns="http://www.w3.org/1999/xhtml">
     <p>CHARGE:  </p>
  </body></notes>
      </species>
      <species boundaryCondition="false" id="M_pi_e">
<notes><body xmlns="http://www.w3.org/1999/xhtml">
     <p>CHARGE:  </p>
  </body></notes>
      </species>
      <species boundaryCondition="false" id="M_ribflv_e">
<notes><body xmlns="http://www.w3.org/1999/xhtml">
     <p>CHARGE:  </p>
  </body></notes>
      </species>
      <species boundaryCondition="false" id="M_pan4p_m">
<notes><body xmlns="http://www.w3.org/1999/xhtml">
     <p>CHARGE:  </p>
  </body></notes>
      </species>
      <species boundaryCondition="false" id="M_pap_m">
<notes><body xmlns="http://www.w3.org/1999/xhtml">
     <p>CHARGE:  </p>
  </body></notes>
      </species>
      <species boundaryCondition="false" id="M_acrn_c">
<notes><body xmlns="http://www.w3.org/1999/xhtml">
     <p>CHARGE:  </p>
  </body></notes>
      </species>
      <species boundaryCondition="false" id="M_acrn_m">
<notes><body xmlns="http://www.w3.org/1999/xhtml">
     <p>CHARGE:  </p>
  </body></notes>
      </species>
      <species boundaryCondition="false" id="M_acrn_x">
<notes><body xmlns="http://www.w3.org/1999/xhtml">
     <p>CHARGE:  </p>
  </body></notes>
      </species>
      <species boundaryCondition="false" id="M_ac_m">
<notes><body xmlns="http://www.w3.org/1999/xhtml">
     <p>CHARGE:  </p>
  </body></notes>
      </species>
      <species boundaryCondition="false" id="M_amp_m">
<notes><body xmlns="http://www.w3.org/1999/xhtml">
     <p>CHARGE:  </p>
  </body></notes>
      </species>
      <species boundaryCondition="false" id="M_ppi_m">
<notes><body xmlns="http://www.w3.org/1999/xhtml">
     <p>CHARGE:  </p>
  </body></notes>
      </species>
      <species boundaryCondition="false" id="M_ac_x">
<notes><body xmlns="http://www.w3.org/1999/xhtml">
     <p>CHARGE:  </p>
  </body></notes>
      </species>
      <species boundaryCondition="false" id="M_atp_x">
<notes><body xmlns="http://www.w3.org/1999/xhtml">
     <p>CHARGE:  </p>
  </body></notes>
      </species>
      <species boundaryCondition="false" id="M_amp_x">
<notes><body xmlns="http://www.w3.org/1999/xhtml">
     <p>CHARGE:  </p>
  </body></notes>
      </species>
      <species boundaryCondition="false" id="M_ppi_x">
<notes><body xmlns="http://www.w3.org/1999/xhtml">
     <p>CHARGE:  </p>
  </body></notes>
      </species>
      <species boundaryCondition="false" id="M_ac_e">
<notes><body xmlns="http://www.w3.org/1999/xhtml">
     <p>CHARGE:  </p>
  </body></notes>
      </species>
      <species boundaryCondition="false" id="M_adn_c">
<notes><body xmlns="http://www.w3.org/1999/xhtml">
     <p>CHARGE:  </p>
  </body></notes>
      </species>
      <species boundaryCondition="false" id="M_ins_c">
<notes><body xmlns="http://www.w3.org/1999/xhtml">
     <p>CHARGE:  </p>
  </body></notes>
      </species>
      <species boundaryCondition="false" id="M_nh4_c">
<notes><body xmlns="http://www.w3.org/1999/xhtml">
     <p>CHARGE:  </p>
  </body></notes>
      </species>
      <species boundaryCondition="false" id="M_4adcho_c">
<notes><body xmlns="http://www.w3.org/1999/xhtml">
     <p>CHARGE:  </p>
  </body></notes>
      </species>
      <species boundaryCondition="false" id="M_pyr_c">
<notes><body xmlns="http://www.w3.org/1999/xhtml">
     <p>CHARGE:  </p>
  </body></notes>
      </species>
      <species boundaryCondition="false" id="M_chor_c">
<notes><body xmlns="http://www.w3.org/1999/xhtml">
     <p>CHARGE:  </p>
  </body></notes>
      </species>
      <species boundaryCondition="false" id="M_gln_DASH_L_c">
<notes><body xmlns="http://www.w3.org/1999/xhtml">
     <p>CHARGE:  </p>
  </body></notes>
      </species>
      <species boundaryCondition="false" id="M_ade_c">
<notes><body xmlns="http://www.w3.org/1999/xhtml">
     <p>CHARGE:  </p>
  </body></notes>
      </species>
      <species boundaryCondition="false" id="M_hxan_c">
<notes><body xmlns="http://www.w3.org/1999/xhtml">
     <p>CHARGE:  </p>
  </body></notes>
      </species>
      <species boundaryCondition="false" id="M_ade_e">
<notes><body xmlns="http://www.w3.org/1999/xhtml">
     <p>CHARGE:  </p>
  </body></notes>
      </species>
      <species boundaryCondition="false" id="M_ade_m">
<notes><body xmlns="http://www.w3.org/1999/xhtml">
     <p>CHARGE:  </p>
  </body></notes>
      </species>
      <species boundaryCondition="false" id="M_1agly3p_SC_c">
<notes><body xmlns="http://www.w3.org/1999/xhtml">
     <p>CHARGE:  </p>
  </body></notes>
      </species>
      <species boundaryCondition="false" id="M_1ag3p_SC_c">
<notes><body xmlns="http://www.w3.org/1999/xhtml">
     <p>CHARGE:  </p>
  </body></notes>
      </species>
      <species boundaryCondition="false" id="M_gtp_c">
<notes><body xmlns="http://www.w3.org/1999/xhtml">
     <p>CHARGE:  </p>
  </body></notes>
      </species>
      <species boundaryCondition="false" id="M_gdp_c">
<notes><body xmlns="http://www.w3.org/1999/xhtml">
     <p>CHARGE:  </p>
  </body></notes>
      </species>
      <species boundaryCondition="false" id="M_gtp_m">
<notes><body xmlns="http://www.w3.org/1999/xhtml">
     <p>CHARGE:  </p>
  </body></notes>
      </species>
      <species boundaryCondition="false" id="M_gdp_m">
<notes><body xmlns="http://www.w3.org/1999/xhtml">
     <p>CHARGE:  </p>
  </body></notes>
      </species>
      <species boundaryCondition="false" id="M_itp_c">
<notes><body xmlns="http://www.w3.org/1999/xhtml">
     <p>CHARGE:  </p>
  </body></notes>
      </species>
      <species boundaryCondition="false" id="M_idp_c">
<notes><body xmlns="http://www.w3.org/1999/xhtml">
     <p>CHARGE:  </p>
  </body></notes>
      </species>
      <species boundaryCondition="false" id="M_itp_m">
<notes><body xmlns="http://www.w3.org/1999/xhtml">
     <p>CHARGE:  </p>
  </body></notes>
      </species>
      <species boundaryCondition="false" id="M_idp_m">
<notes><body xmlns="http://www.w3.org/1999/xhtml">
     <p>CHARGE:  </p>
  </body></notes>
      </species>
      <species boundaryCondition="false" id="M_amet_c">
<notes><body xmlns="http://www.w3.org/1999/xhtml">
     <p>CHARGE:  </p>
  </body></notes>
      </species>
      <species boundaryCondition="false" id="M_ametam_c">
<notes><body xmlns="http://www.w3.org/1999/xhtml">
     <p>CHARGE:  </p>
  </body></notes>
      </species>
      <species boundaryCondition="false" id="M_camp_c">
<notes><body xmlns="http://www.w3.org/1999/xhtml">
     <p>CHARGE:  </p>
  </body></notes>
      </species>
      <species boundaryCondition="false" id="M_rib_DASH_D_c">
<notes><body xmlns="http://www.w3.org/1999/xhtml">
     <p>CHARGE:  </p>
  </body></notes>
      </species>
      <species boundaryCondition="false" id="M_adn_e">
<notes><body xmlns="http://www.w3.org/1999/xhtml">
     <p>CHARGE:  </p>
  </body></notes>
      </species>
      <species boundaryCondition="false" id="M_prpp_c">
<notes><body xmlns="http://www.w3.org/1999/xhtml">
     <p>CHARGE:  </p>
  </body></notes>
      </species>
      <species boundaryCondition="false" id="M_aps_c">
<notes><body xmlns="http://www.w3.org/1999/xhtml">
     <p>CHARGE:  </p>
  </body></notes>
      </species>
      <species boundaryCondition="false" id="M_paps_c">
<notes><body xmlns="http://www.w3.org/1999/xhtml">
     <p>CHARGE:  </p>
  </body></notes>
      </species>
      <species boundaryCondition="false" id="M_dcamp_c">
<notes><body xmlns="http://www.w3.org/1999/xhtml">
     <p>CHARGE:  </p>
  </body></notes>
      </species>
      <species boundaryCondition="false" id="M_fum_c">
<notes><body xmlns="http://www.w3.org/1999/xhtml">
     <p>CHARGE:  </p>
  </body></notes>
      </species>
      <species boundaryCondition="false" id="M_25aics_c">
<notes><body xmlns="http://www.w3.org/1999/xhtml">
     <p>CHARGE:  </p>
  </body></notes>
      </species>
      <species boundaryCondition="false" id="M_aicar_c">
<notes><body xmlns="http://www.w3.org/1999/xhtml">
     <p>CHARGE:  </p>
  </body></notes>
      </species>
      <species boundaryCondition="false" id="M_asp_DASH_L_c">
<notes><body xmlns="http://www.w3.org/1999/xhtml">
     <p>CHARGE:  </p>
  </body></notes>
      </species>
      <species boundaryCondition="false" id="M_imp_c">
<notes><body xmlns="http://www.w3.org/1999/xhtml">
     <p>CHARGE:  </p>
  </body></notes>
      </species>
      <species boundaryCondition="false" id="M_dcacoa_c">
<notes><body xmlns="http://www.w3.org/1999/xhtml">
     <p>CHARGE:  </p>
  </body></notes>
      </species>
      <species boundaryCondition="false" id="M_ddcacoa_c">
<notes><body xmlns="http://www.w3.org/1999/xhtml">
     <p>CHARGE:  </p>
  </body></notes>
      </species>
      <species boundaryCondition="false" id="M_hdcoa_c">
<notes><body xmlns="http://www.w3.org/1999/xhtml">
     <p>CHARGE:  </p>
  </body></notes>
      </species>
      <species boundaryCondition="false" id="M_ocdycacoa_c">
<notes><body xmlns="http://www.w3.org/1999/xhtml">
     <p>CHARGE:  </p>
  </body></notes>
      </species>
      <species boundaryCondition="false" id="M_odecoa_c">
<notes><body xmlns="http://www.w3.org/1999/xhtml">
     <p>CHARGE:  </p>
  </body></notes>
      </species>
      <species boundaryCondition="false" id="M_pmtcoa_c">
<notes><body xmlns="http://www.w3.org/1999/xhtml">
     <p>CHARGE:  </p>
  </body></notes>
      </species>
      <species boundaryCondition="false" id="M_stcoa_c">
<notes><body xmlns="http://www.w3.org/1999/xhtml">
     <p>CHARGE:  </p>
  </body></notes>
      </species>
      <species boundaryCondition="false" id="M_tdcoa_c">
<notes><body xmlns="http://www.w3.org/1999/xhtml">
     <p>CHARGE:  </p>
  </body></notes>
      </species>
      <species boundaryCondition="false" id="M_pa_SC_c">
<notes><body xmlns="http://www.w3.org/1999/xhtml">
     <p>CHARGE:  </p>
  </body></notes>
      </species>
      <species boundaryCondition="false" id="M_nadph_m">
<notes><body xmlns="http://www.w3.org/1999/xhtml">
     <p>CHARGE:  </p>
  </body></notes>
      </species>
      <species boundaryCondition="false" id="M_nadp_m">
<notes><body xmlns="http://www.w3.org/1999/xhtml">
     <p>CHARGE:  </p>
  </body></notes>
      </species>
      <species boundaryCondition="false" id="M_pi_m">
<notes><body xmlns="http://www.w3.org/1999/xhtml">
     <p>CHARGE:  </p>
  </body></notes>
      </species>
      <species boundaryCondition="false" id="M_ala_DASH_L_c">
<notes><body xmlns="http://www.w3.org/1999/xhtml">
     <p>CHARGE:  </p>
  </body></notes>
      </species>
      <species boundaryCondition="false" id="M_glx_c">
<notes><body xmlns="http://www.w3.org/1999/xhtml">
     <p>CHARGE:  </p>
  </body></notes>
      </species>
      <species boundaryCondition="false" id="M_gly_c">
<notes><body xmlns="http://www.w3.org/1999/xhtml">
     <p>CHARGE:  </p>
  </body></notes>
      </species>
      <species boundaryCondition="false" id="M_ahcys_c">
<notes><body xmlns="http://www.w3.org/1999/xhtml">
     <p>CHARGE:  </p>
  </body></notes>
      </species>
      <species boundaryCondition="false" id="M_ahcys_m">
<notes><body xmlns="http://www.w3.org/1999/xhtml">
     <p>CHARGE:  </p>
  </body></notes>
      </species>
      <species boundaryCondition="false" id="M_ahcys_n">
<notes><body xmlns="http://www.w3.org/1999/xhtml">
     <p>CHARGE:  </p>
  </body></notes>
      </species>
      <species boundaryCondition="false" id="M_hcys_DASH_L_c">
<notes><body xmlns="http://www.w3.org/1999/xhtml">
     <p>CHARGE:  </p>
  </body></notes>
      </species>
      <species boundaryCondition="false" id="M_air_c">
<notes><body xmlns="http://www.w3.org/1999/xhtml">
     <p>CHARGE:  </p>
  </body></notes>
      </species>
      <species boundaryCondition="false" id="M_4ahmmp_c">
<notes><body xmlns="http://www.w3.org/1999/xhtml">
     <p>CHARGE:  </p>
  </body></notes>
      </species>
      <species boundaryCondition="false" id="M_gcald_c">
<notes><body xmlns="http://www.w3.org/1999/xhtml">
     <p>CHARGE:  </p>
  </body></notes>
      </species>
      <species boundaryCondition="false" id="M_achms_c">
<notes><body xmlns="http://www.w3.org/1999/xhtml">
     <p>CHARGE:  </p>
  </body></notes>
      </species>
      <species boundaryCondition="false" id="M_ch4s_c">
<notes><body xmlns="http://www.w3.org/1999/xhtml">
     <p>CHARGE:  </p>
  </body></notes>
      </species>
      <species boundaryCondition="false" id="M_met_DASH_L_c">
<notes><body xmlns="http://www.w3.org/1999/xhtml">
     <p>CHARGE:  </p>
  </body></notes>
      </species>
      <species boundaryCondition="false" id="M_h2s_c">
<notes><body xmlns="http://www.w3.org/1999/xhtml">
     <p>CHARGE:  </p>
  </body></notes>
      </species>
      <species boundaryCondition="false" id="M_10fthf_c">
<notes><body xmlns="http://www.w3.org/1999/xhtml">
     <p>CHARGE:  </p>
  </body></notes>
      </species>
      <species boundaryCondition="false" id="M_fprica_c">
<notes><body xmlns="http://www.w3.org/1999/xhtml">
     <p>CHARGE:  </p>
  </body></notes>
      </species>
      <species boundaryCondition="false" id="M_thf_c">
<notes><body xmlns="http://www.w3.org/1999/xhtml">
     <p>CHARGE:  </p>
  </body></notes>
      </species>
      <species boundaryCondition="false" id="M_5aizc_c">
<notes><body xmlns="http://www.w3.org/1999/xhtml">
     <p>CHARGE:  </p>
  </body></notes>
      </species>
      <species boundaryCondition="false" id="M_lpam_m">
<notes><body xmlns="http://www.w3.org/1999/xhtml">
     <p>CHARGE:  </p>
  </body></notes>
      </species>
      <species boundaryCondition="false" id="M_sdhlam_m">
<notes><body xmlns="http://www.w3.org/1999/xhtml">
     <p>CHARGE:  </p>
  </body></notes>
      </species>
      <species boundaryCondition="false" id="M_dhlam_m">
<notes><body xmlns="http://www.w3.org/1999/xhtml">
     <p>CHARGE:  </p>
  </body></notes>
      </species>
      <species boundaryCondition="false" id="M_succoa_m">
<notes><body xmlns="http://www.w3.org/1999/xhtml">
     <p>CHARGE:  </p>
  </body></notes>
      </species>
      <species boundaryCondition="false" id="M_mal_DASH_L_e">
<notes><body xmlns="http://www.w3.org/1999/xhtml">
     <p>CHARGE:  </p>
  </body></notes>
      </species>
      <species boundaryCondition="false" id="M_akg_e">
<notes><body xmlns="http://www.w3.org/1999/xhtml">
     <p>CHARGE:  </p>
  </body></notes>
      </species>
      <species boundaryCondition="false" id="M_mal_DASH_L_c">
<notes><body xmlns="http://www.w3.org/1999/xhtml">
     <p>CHARGE:  </p>
  </body></notes>
      </species>
      <species boundaryCondition="false" id="M_akg_n">
<notes><body xmlns="http://www.w3.org/1999/xhtml">
     <p>CHARGE:  </p>
  </body></notes>
      </species>
      <species boundaryCondition="false" id="M_h_n">
<notes><body xmlns="http://www.w3.org/1999/xhtml">
     <p>CHARGE:  </p>
  </body></notes>
      </species>
      <species boundaryCondition="false" id="M_ahdt_c">
<notes><body xmlns="http://www.w3.org/1999/xhtml">
     <p>CHARGE:  </p>
  </body></notes>
      </species>
      <species boundaryCondition="false" id="M_dhnpt_c">
<notes><body xmlns="http://www.w3.org/1999/xhtml">
     <p>CHARGE:  </p>
  </body></notes>
      </species>
      <species boundaryCondition="false" id="M_gly_m">
<notes><body xmlns="http://www.w3.org/1999/xhtml">
     <p>CHARGE:  </p>
  </body></notes>
      </species>
      <species boundaryCondition="false" id="M_ala_DASH_L_m">
<notes><body xmlns="http://www.w3.org/1999/xhtml">
     <p>CHARGE:  </p>
  </body></notes>
      </species>
      <species boundaryCondition="false" id="M_trnaala_c">
<notes><body xmlns="http://www.w3.org/1999/xhtml">
     <p>CHARGE:  </p>
  </body></notes>
      </species>
      <species boundaryCondition="false" id="M_alatrna_c">
<notes><body xmlns="http://www.w3.org/1999/xhtml">
     <p>CHARGE:  </p>
  </body></notes>
      </species>
      <species boundaryCondition="false" id="M_ala_DASH_L_e">
<notes><body xmlns="http://www.w3.org/1999/xhtml">
     <p>CHARGE:  </p>
  </body></notes>
      </species>
      <species boundaryCondition="false" id="M_glyald_c">
<notes><body xmlns="http://www.w3.org/1999/xhtml">
     <p>CHARGE:  </p>
  </body></notes>
      </species>
      <species boundaryCondition="false" id="M_glyc_c">
<notes><body xmlns="http://www.w3.org/1999/xhtml">
     <p>CHARGE:  </p>
  </body></notes>
      </species>
      <species boundaryCondition="false" id="M_etoh_m">
<notes><body xmlns="http://www.w3.org/1999/xhtml">
     <p>CHARGE:  </p>
  </body></notes>
      </species>
      <species boundaryCondition="false" id="M_acald_m">
<notes><body xmlns="http://www.w3.org/1999/xhtml">
     <p>CHARGE:  </p>
  </body></notes>
      </species>
      <species boundaryCondition="false" id="M_etoh_c">
<notes><body xmlns="http://www.w3.org/1999/xhtml">
     <p>CHARGE:  </p>
  </body></notes>
      </species>
      <species boundaryCondition="false" id="M_pacald_c">
<notes><body xmlns="http://www.w3.org/1999/xhtml">
     <p>CHARGE:  </p>
  </body></notes>
      </species>
      <species boundaryCondition="false" id="M_pac_c">
<notes><body xmlns="http://www.w3.org/1999/xhtml">
     <p>CHARGE:  </p>
  </body></notes>
      </species>
      <species boundaryCondition="false" id="M_id3acald_m">
<notes><body xmlns="http://www.w3.org/1999/xhtml">
     <p>CHARGE:  </p>
  </body></notes>
      </species>
      <species boundaryCondition="false" id="M_ind3ac_m">
<notes><body xmlns="http://www.w3.org/1999/xhtml">
     <p>CHARGE:  </p>
  </body></notes>
      </species>
      <species boundaryCondition="false" id="M_id3acald_c">
<notes><body xmlns="http://www.w3.org/1999/xhtml">
     <p>CHARGE:  </p>
  </body></notes>
      </species>
      <species boundaryCondition="false" id="M_ind3ac_c">
<notes><body xmlns="http://www.w3.org/1999/xhtml">
     <p>CHARGE:  </p>
  </body></notes>
      </species>
      <species boundaryCondition="false" id="M_alltt_c">
<notes><body xmlns="http://www.w3.org/1999/xhtml">
     <p>CHARGE:  </p>
  </body></notes>
      </species>
      <species boundaryCondition="false" id="M_urdglyc_c">
<notes><body xmlns="http://www.w3.org/1999/xhtml">
     <p>CHARGE:  </p>
  </body></notes>
      </species>
      <species boundaryCondition="false" id="M_urea_c">
<notes><body xmlns="http://www.w3.org/1999/xhtml">
     <p>CHARGE:  </p>
  </body></notes>
      </species>
      <species boundaryCondition="false" id="M_alltn_c">
<notes><body xmlns="http://www.w3.org/1999/xhtml">
     <p>CHARGE:  </p>
  </body></notes>
      </species>
      <species boundaryCondition="false" id="M_alltn_e">
<notes><body xmlns="http://www.w3.org/1999/xhtml">
     <p>CHARGE:  </p>
  </body></notes>
      </species>
      <species boundaryCondition="false" id="M_alltt_e">
<notes><body xmlns="http://www.w3.org/1999/xhtml">
     <p>CHARGE:  </p>
  </body></notes>
      </species>
      <species boundaryCondition="false" id="M_allphn_c">
<notes><body xmlns="http://www.w3.org/1999/xhtml">
     <p>CHARGE:  </p>
  </body></notes>
      </species>
      <species boundaryCondition="false" id="M_am6sa_c">
<notes><body xmlns="http://www.w3.org/1999/xhtml">
     <p>CHARGE:  </p>
  </body></notes>
      </species>
      <species boundaryCondition="false" id="M_amuco_c">
<notes><body xmlns="http://www.w3.org/1999/xhtml">
     <p>CHARGE:  </p>
  </body></notes>
      </species>
      <species boundaryCondition="false" id="M_amob_c">
<notes><body xmlns="http://www.w3.org/1999/xhtml">
     <p>CHARGE:  </p>
  </body></notes>
      </species>
      <species boundaryCondition="false" id="M_dann_c">
<notes><body xmlns="http://www.w3.org/1999/xhtml">
     <p>CHARGE:  </p>
  </body></notes>
      </species>
      <species boundaryCondition="false" id="M_amet_e">
<notes><body xmlns="http://www.w3.org/1999/xhtml">
     <p>CHARGE:  </p>
  </body></notes>
      </species>
      <species boundaryCondition="false" id="M_amet_m">
<notes><body xmlns="http://www.w3.org/1999/xhtml">
     <p>CHARGE:  </p>
  </body></notes>
      </species>
      <species boundaryCondition="false" id="M_amet_n">
<notes><body xmlns="http://www.w3.org/1999/xhtml">
     <p>CHARGE:  </p>
  </body></notes>
      </species>
      <species boundaryCondition="false" id="M_4gudbd_c">
<notes><body xmlns="http://www.w3.org/1999/xhtml">
     <p>CHARGE:  </p>
  </body></notes>
      </species>
      <species boundaryCondition="false" id="M_4gudbutn_c">
<notes><body xmlns="http://www.w3.org/1999/xhtml">
     <p>CHARGE:  </p>
  </body></notes>
      </species>
      <species boundaryCondition="false" id="M_pad_c">
<notes><body xmlns="http://www.w3.org/1999/xhtml">
     <p>CHARGE:  </p>
  </body></notes>
      </species>
      <species boundaryCondition="false" id="M_iad_c">
<notes><body xmlns="http://www.w3.org/1999/xhtml">
     <p>CHARGE:  </p>
  </body></notes>
      </species>
      <species boundaryCondition="false" id="M_r5p_c">
<notes><body xmlns="http://www.w3.org/1999/xhtml">
     <p>CHARGE:  </p>
  </body></notes>
      </species>
      <species boundaryCondition="false" id="M_anth_c">
<notes><body xmlns="http://www.w3.org/1999/xhtml">
     <p>CHARGE:  </p>
  </body></notes>
      </species>
      <species boundaryCondition="false" id="M_pran_c">
<notes><body xmlns="http://www.w3.org/1999/xhtml">
     <p>CHARGE:  </p>
  </body></notes>
      </species>
      <species boundaryCondition="false" id="M_ap4a_c">
<notes><body xmlns="http://www.w3.org/1999/xhtml">
     <p>CHARGE:  </p>
  </body></notes>
      </species>
      <species boundaryCondition="false" id="M_5apru_c">
<notes><body xmlns="http://www.w3.org/1999/xhtml">
     <p>CHARGE:  </p>
  </body></notes>
      </species>
      <species boundaryCondition="false" id="M_5aprbu_c">
<notes><body xmlns="http://www.w3.org/1999/xhtml">
     <p>CHARGE:  </p>
  </body></notes>
      </species>
      <species boundaryCondition="false" id="M_aprut_c">
<notes><body xmlns="http://www.w3.org/1999/xhtml">
     <p>CHARGE:  </p>
  </body></notes>
      </species>
      <species boundaryCondition="false" id="M_h2o2_c">
<notes><body xmlns="http://www.w3.org/1999/xhtml">
     <p>CHARGE:  </p>
  </body></notes>
      </species>
      <species boundaryCondition="false" id="M_n4abutn_c">
<notes><body xmlns="http://www.w3.org/1999/xhtml">
     <p>CHARGE:  </p>
  </body></notes>
      </species>
      <species boundaryCondition="false" id="M_arab_DASH_D_c">
<notes><body xmlns="http://www.w3.org/1999/xhtml">
     <p>CHARGE:  </p>
  </body></notes>
      </species>
      <species boundaryCondition="false" id="M_Dara14lac_c">
<notes><body xmlns="http://www.w3.org/1999/xhtml">
     <p>CHARGE:  </p>
  </body></notes>
      </species>
      <species boundaryCondition="false" id="M_arab_DASH_L_c">
<notes><body xmlns="http://www.w3.org/1999/xhtml">
     <p>CHARGE:  </p>
  </body></notes>
      </species>
      <species boundaryCondition="false" id="M_arab_DASH_D_e">
<notes><body xmlns="http://www.w3.org/1999/xhtml">
     <p>CHARGE:  </p>
  </body></notes>
      </species>
      <species boundaryCondition="false" id="M_arab_DASH_L_e">
<notes><body xmlns="http://www.w3.org/1999/xhtml">
     <p>CHARGE:  </p>
  </body></notes>
      </species>
      <species boundaryCondition="false" id="M_arg_DASH_L_c">
<notes><body xmlns="http://www.w3.org/1999/xhtml">
     <p>CHARGE:  </p>
  </body></notes>
      </species>
      <species boundaryCondition="false" id="M_orn_c">
<notes><body xmlns="http://www.w3.org/1999/xhtml">
     <p>CHARGE:  </p>
  </body></notes>
      </species>
      <species boundaryCondition="false" id="M_argsuc_c">
<notes><body xmlns="http://www.w3.org/1999/xhtml">
     <p>CHARGE:  </p>
  </body></notes>
      </species>
      <species boundaryCondition="false" id="M_citr_DASH_L_c">
<notes><body xmlns="http://www.w3.org/1999/xhtml">
     <p>CHARGE:  </p>
  </body></notes>
      </species>
      <species boundaryCondition="false" id="M_trnaarg_c">
<notes><body xmlns="http://www.w3.org/1999/xhtml">
     <p>CHARGE:  </p>
  </body></notes>
      </species>
      <species boundaryCondition="false" id="M_argtrna_c">
<notes><body xmlns="http://www.w3.org/1999/xhtml">
     <p>CHARGE:  </p>
  </body></notes>
      </species>
      <species boundaryCondition="false" id="M_arg_DASH_L_m">
<notes><body xmlns="http://www.w3.org/1999/xhtml">
     <p>CHARGE:  </p>
  </body></notes>
      </species>
      <species boundaryCondition="false" id="M_trnaarg_m">
<notes><body xmlns="http://www.w3.org/1999/xhtml">
     <p>CHARGE:  </p>
  </body></notes>
      </species>
      <species boundaryCondition="false" id="M_argtrna_m">
<notes><body xmlns="http://www.w3.org/1999/xhtml">
     <p>CHARGE:  </p>
  </body></notes>
      </species>
      <species boundaryCondition="false" id="M_arg_DASH_L_e">
<notes><body xmlns="http://www.w3.org/1999/xhtml">
     <p>CHARGE:  </p>
  </body></notes>
      </species>
      <species boundaryCondition="false" id="M_his_DASH_L_c">
<notes><body xmlns="http://www.w3.org/1999/xhtml">
     <p>CHARGE:  </p>
  </body></notes>
      </species>
      <species boundaryCondition="false" id="M_NPmehis_c">
<notes><body xmlns="http://www.w3.org/1999/xhtml">
     <p>CHARGE:  </p>
  </body></notes>
      </species>
      <species boundaryCondition="false" id="M_4pasp_c">
<notes><body xmlns="http://www.w3.org/1999/xhtml">
     <p>CHARGE:  </p>
  </body></notes>
      </species>
      <species boundaryCondition="false" id="M_aspsa_c">
<notes><body xmlns="http://www.w3.org/1999/xhtml">
     <p>CHARGE:  </p>
  </body></notes>
      </species>
      <species boundaryCondition="false" id="M_asn_DASH_L_c">
<notes><body xmlns="http://www.w3.org/1999/xhtml">
     <p>CHARGE:  </p>
  </body></notes>
      </species>
      <species boundaryCondition="false" id="M_asn_DASH_L_e">
<notes><body xmlns="http://www.w3.org/1999/xhtml">
     <p>CHARGE:  </p>
  </body></notes>
      </species>
      <species boundaryCondition="false" id="M_asp_DASH_L_e">
<notes><body xmlns="http://www.w3.org/1999/xhtml">
     <p>CHARGE:  </p>
  </body></notes>
      </species>
      <species boundaryCondition="false" id="M_nh4_e">
<notes><body xmlns="http://www.w3.org/1999/xhtml">
     <p>CHARGE:  </p>
  </body></notes>
      </species>
      <species boundaryCondition="false" id="M_trnaasn_c">
<notes><body xmlns="http://www.w3.org/1999/xhtml">
     <p>CHARGE:  </p>
  </body></notes>
      </species>
      <species boundaryCondition="false" id="M_asntrna_c">
<notes><body xmlns="http://www.w3.org/1999/xhtml">
     <p>CHARGE:  </p>
  </body></notes>
      </species>
      <species boundaryCondition="false" id="M_asn_DASH_L_m">
<notes><body xmlns="http://www.w3.org/1999/xhtml">
     <p>CHARGE:  </p>
  </body></notes>
      </species>
      <species boundaryCondition="false" id="M_trnaasn_m">
<notes><body xmlns="http://www.w3.org/1999/xhtml">
     <p>CHARGE:  </p>
  </body></notes>
      </species>
      <species boundaryCondition="false" id="M_asntrna_m">
<notes><body xmlns="http://www.w3.org/1999/xhtml">
     <p>CHARGE:  </p>
  </body></notes>
      </species>
      <species boundaryCondition="false" id="M_ala_DASH_B_c">
<notes><body xmlns="http://www.w3.org/1999/xhtml">
     <p>CHARGE:  </p>
  </body></notes>
      </species>
      <species boundaryCondition="false" id="M_asp_DASH_L_n">
<notes><body xmlns="http://www.w3.org/1999/xhtml">
     <p>CHARGE:  </p>
  </body></notes>
      </species>
      <species boundaryCondition="false" id="M_cbp_n">
<notes><body xmlns="http://www.w3.org/1999/xhtml">
     <p>CHARGE:  </p>
  </body></notes>
      </species>
      <species boundaryCondition="false" id="M_cbasp_n">
<notes><body xmlns="http://www.w3.org/1999/xhtml">
     <p>CHARGE:  </p>
  </body></notes>
      </species>
      <species boundaryCondition="false" id="M_pi_n">
<notes><body xmlns="http://www.w3.org/1999/xhtml">
     <p>CHARGE:  </p>
  </body></notes>
      </species>
      <species boundaryCondition="false" id="M_glu_DASH_L_x">
<notes><body xmlns="http://www.w3.org/1999/xhtml">
     <p>CHARGE:  </p>
  </body></notes>
      </species>
      <species boundaryCondition="false" id="M_asp_DASH_L_x">
<notes><body xmlns="http://www.w3.org/1999/xhtml">
     <p>CHARGE:  </p>
  </body></notes>
      </species>
      <species boundaryCondition="false" id="M_fad_m">
<notes><body xmlns="http://www.w3.org/1999/xhtml">
     <p>CHARGE:  </p>
  </body></notes>
      </species>
      <species boundaryCondition="false" id="M_fadh2_m">
<notes><body xmlns="http://www.w3.org/1999/xhtml">
     <p>CHARGE:  </p>
  </body></notes>
      </species>
      <species boundaryCondition="false" id="M_iasp_c">
<notes><body xmlns="http://www.w3.org/1999/xhtml">
     <p>CHARGE:  </p>
  </body></notes>
      </species>
      <species boundaryCondition="false" id="M_oaa_c">
<notes><body xmlns="http://www.w3.org/1999/xhtml">
     <p>CHARGE:  </p>
  </body></notes>
      </species>
      <species boundaryCondition="false" id="M_asp_DASH_L_m">
<notes><body xmlns="http://www.w3.org/1999/xhtml">
     <p>CHARGE:  </p>
  </body></notes>
      </species>
      <species boundaryCondition="false" id="M_oaa_m">
<notes><body xmlns="http://www.w3.org/1999/xhtml">
     <p>CHARGE:  </p>
  </body></notes>
      </species>
      <species boundaryCondition="false" id="M_akg_x">
<notes><body xmlns="http://www.w3.org/1999/xhtml">
     <p>CHARGE:  </p>
  </body></notes>
      </species>
      <species boundaryCondition="false" id="M_oaa_x">
<notes><body xmlns="http://www.w3.org/1999/xhtml">
     <p>CHARGE:  </p>
  </body></notes>
      </species>
      <species boundaryCondition="false" id="M_trnaasp_c">
<notes><body xmlns="http://www.w3.org/1999/xhtml">
     <p>CHARGE:  </p>
  </body></notes>
      </species>
      <species boundaryCondition="false" id="M_asptrna_c">
<notes><body xmlns="http://www.w3.org/1999/xhtml">
     <p>CHARGE:  </p>
  </body></notes>
      </species>
      <species boundaryCondition="false" id="M_trnaasp_m">
<notes><body xmlns="http://www.w3.org/1999/xhtml">
     <p>CHARGE:  </p>
  </body></notes>
      </species>
      <species boundaryCondition="false" id="M_asptrna_m">
<notes><body xmlns="http://www.w3.org/1999/xhtml">
     <p>CHARGE:  </p>
  </body></notes>
      </species>
      <species boundaryCondition="false" id="M_ap4g_c">
<notes><body xmlns="http://www.w3.org/1999/xhtml">
     <p>CHARGE:  </p>
  </body></notes>
      </species>
      <species boundaryCondition="false" id="M_gp4g_c">
<notes><body xmlns="http://www.w3.org/1999/xhtml">
     <p>CHARGE:  </p>
  </body></notes>
      </species>
      <species boundaryCondition="false" id="M_prbatp_c">
<notes><body xmlns="http://www.w3.org/1999/xhtml">
     <p>CHARGE:  </p>
  </body></notes>
      </species>
      <species boundaryCondition="false" id="M_adp_g">
<notes><body xmlns="http://www.w3.org/1999/xhtml">
     <p>CHARGE:  </p>
  </body></notes>
      </species>
      <species boundaryCondition="false" id="M_pi_g">
<notes><body xmlns="http://www.w3.org/1999/xhtml">
     <p>CHARGE:  </p>
  </body></notes>
      </species>
      <species boundaryCondition="false" id="M_atp_g">
<notes><body xmlns="http://www.w3.org/1999/xhtml">
     <p>CHARGE:  </p>
  </body></notes>
      </species>
      <species boundaryCondition="false" id="M_h_g">
<notes><body xmlns="http://www.w3.org/1999/xhtml">
     <p>CHARGE:  </p>
  </body></notes>
      </species>
      <species boundaryCondition="false" id="M_h2o_g">
<notes><body xmlns="http://www.w3.org/1999/xhtml">
     <p>CHARGE:  </p>
  </body></notes>
      </species>
      <species boundaryCondition="false" id="M_adp_v">
<notes><body xmlns="http://www.w3.org/1999/xhtml">
     <p>CHARGE:  </p>
  </body></notes>
      </species>
      <species boundaryCondition="false" id="M_pi_v">
<notes><body xmlns="http://www.w3.org/1999/xhtml">
     <p>CHARGE:  </p>
  </body></notes>
      </species>
      <species boundaryCondition="false" id="M_atp_v">
<notes><body xmlns="http://www.w3.org/1999/xhtml">
     <p>CHARGE:  </p>
  </body></notes>
      </species>
      <species boundaryCondition="false" id="M_h_v">
<notes><body xmlns="http://www.w3.org/1999/xhtml">
     <p>CHARGE:  </p>
  </body></notes>
      </species>
      <species boundaryCondition="false" id="M_h2o_v">
<notes><body xmlns="http://www.w3.org/1999/xhtml">
     <p>CHARGE:  </p>
  </body></notes>
      </species>
      <species boundaryCondition="false" id="M_adp_x">
<notes><body xmlns="http://www.w3.org/1999/xhtml">
     <p>CHARGE:  </p>
  </body></notes>
      </species>
      <species boundaryCondition="false" id="M_pap_c">
<notes><body xmlns="http://www.w3.org/1999/xhtml">
     <p>CHARGE:  </p>
  </body></notes>
      </species>
      <species boundaryCondition="false" id="M_btn_e">
<notes><body xmlns="http://www.w3.org/1999/xhtml">
     <p>CHARGE:  </p>
  </body></notes>
      </species>
      <species boundaryCondition="false" id="M_btn_c">
<notes><body xmlns="http://www.w3.org/1999/xhtml">
     <p>CHARGE:  </p>
  </body></notes>
      </species>
      <species boundaryCondition="false" id="M_dtbt_c">
<notes><body xmlns="http://www.w3.org/1999/xhtml">
     <p>CHARGE:  </p>
  </body></notes>
      </species>
      <species boundaryCondition="false" id="M_s_c">
<notes><body xmlns="http://www.w3.org/1999/xhtml">
     <p>CHARGE:  </p>
  </body></notes>
      </species>
      <species boundaryCondition="false" id="M_44mctr_c">
<notes><body xmlns="http://www.w3.org/1999/xhtml">
     <p>CHARGE:  </p>
  </body></notes>
      </species>
      <species boundaryCondition="false" id="M_44mzym_c">
<notes><body xmlns="http://www.w3.org/1999/xhtml">
     <p>CHARGE:  </p>
  </body></notes>
      </species>
      <species boundaryCondition="false" id="M_ergtrol_c">
<notes><body xmlns="http://www.w3.org/1999/xhtml">
     <p>CHARGE:  </p>
  </body></notes>
      </species>
      <species boundaryCondition="false" id="M_ergtetrol_c">
<notes><body xmlns="http://www.w3.org/1999/xhtml">
     <p>CHARGE:  </p>
  </body></notes>
      </species>
      <species boundaryCondition="false" id="M_ergtetrol_r">
<notes><body xmlns="http://www.w3.org/1999/xhtml">
     <p>CHARGE:  </p>
  </body></notes>
      </species>
      <species boundaryCondition="false" id="M_h_r">
<notes><body xmlns="http://www.w3.org/1999/xhtml">
     <p>CHARGE:  </p>
  </body></notes>
      </species>
      <species boundaryCondition="false" id="M_nadph_r">
<notes><body xmlns="http://www.w3.org/1999/xhtml">
     <p>CHARGE:  </p>
  </body></notes>
      </species>
      <species boundaryCondition="false" id="M_ergst_r">
<notes><body xmlns="http://www.w3.org/1999/xhtml">
     <p>CHARGE:  </p>
  </body></notes>
      </species>
      <species boundaryCondition="false" id="M_nadp_r">
<notes><body xmlns="http://www.w3.org/1999/xhtml">
     <p>CHARGE:  </p>
  </body></notes>
      </species>
      <species boundaryCondition="false" id="M_4mzym_int1_c">
<notes><body xmlns="http://www.w3.org/1999/xhtml">
     <p>CHARGE:  </p>
  </body></notes>
      </species>
      <species boundaryCondition="false" id="M_4mzym_int2_c">
<notes><body xmlns="http://www.w3.org/1999/xhtml">
     <p>CHARGE:  </p>
  </body></notes>
      </species>
      <species boundaryCondition="false" id="M_zym_int1_c">
<notes><body xmlns="http://www.w3.org/1999/xhtml">
     <p>CHARGE:  </p>
  </body></notes>
      </species>
      <species boundaryCondition="false" id="M_zym_int2_c">
<notes><body xmlns="http://www.w3.org/1999/xhtml">
     <p>CHARGE:  </p>
  </body></notes>
      </species>
      <species boundaryCondition="false" id="M_4mzym_c">
<notes><body xmlns="http://www.w3.org/1999/xhtml">
     <p>CHARGE:  </p>
  </body></notes>
      </species>
      <species boundaryCondition="false" id="M_zymst_c">
<notes><body xmlns="http://www.w3.org/1999/xhtml">
     <p>CHARGE:  </p>
  </body></notes>
      </species>
      <species boundaryCondition="false" id="M_epist_c">
<notes><body xmlns="http://www.w3.org/1999/xhtml">
     <p>CHARGE:  </p>
  </body></notes>
      </species>
      <species boundaryCondition="false" id="M_fecost_c">
<notes><body xmlns="http://www.w3.org/1999/xhtml">
     <p>CHARGE:  </p>
  </body></notes>
      </species>
      <species boundaryCondition="false" id="M_h2o_x">
<notes><body xmlns="http://www.w3.org/1999/xhtml">
     <p>CHARGE:  </p>
  </body></notes>
      </species>
      <species boundaryCondition="false" id="M_cbasp_c">
<notes><body xmlns="http://www.w3.org/1999/xhtml">
     <p>CHARGE:  </p>
  </body></notes>
      </species>
      <species boundaryCondition="false" id="M_cbp_c">
<notes><body xmlns="http://www.w3.org/1999/xhtml">
     <p>CHARGE:  </p>
  </body></notes>
      </species>
      <species boundaryCondition="false" id="M_atp_n">
<notes><body xmlns="http://www.w3.org/1999/xhtml">
     <p>CHARGE:  </p>
  </body></notes>
      </species>
      <species boundaryCondition="false" id="M_gln_DASH_L_n">
<notes><body xmlns="http://www.w3.org/1999/xhtml">
     <p>CHARGE:  </p>
  </body></notes>
      </species>
      <species boundaryCondition="false" id="M_h2o_n">
<notes><body xmlns="http://www.w3.org/1999/xhtml">
     <p>CHARGE:  </p>
  </body></notes>
      </species>
      <species boundaryCondition="false" id="M_hco3_n">
<notes><body xmlns="http://www.w3.org/1999/xhtml">
     <p>CHARGE:  </p>
  </body></notes>
      </species>
      <species boundaryCondition="false" id="M_adp_n">
<notes><body xmlns="http://www.w3.org/1999/xhtml">
     <p>CHARGE:  </p>
  </body></notes>
      </species>
      <species boundaryCondition="false" id="M_glu_DASH_L_n">
<notes><body xmlns="http://www.w3.org/1999/xhtml">
     <p>CHARGE:  </p>
  </body></notes>
      </species>
      <species boundaryCondition="false" id="M_cdpdag_SC_m">
<notes><body xmlns="http://www.w3.org/1999/xhtml">
     <p>CHARGE:  </p>
  </body></notes>
      </species>
      <species boundaryCondition="false" id="M_glyc3p_m">
<notes><body xmlns="http://www.w3.org/1999/xhtml">
     <p>CHARGE:  </p>
  </body></notes>
      </species>
      <species boundaryCondition="false" id="M_cmp_m">
<notes><body xmlns="http://www.w3.org/1999/xhtml">
     <p>CHARGE:  </p>
  </body></notes>
      </species>
      <species boundaryCondition="false" id="M_pgp_SC_m">
<notes><body xmlns="http://www.w3.org/1999/xhtml">
     <p>CHARGE:  </p>
  </body></notes>
      </species>
      <species boundaryCondition="false" id="M_cdp_c">
<notes><body xmlns="http://www.w3.org/1999/xhtml">
     <p>CHARGE:  </p>
  </body></notes>
      </species>
      <species boundaryCondition="false" id="M_cdp_n">
<notes><body xmlns="http://www.w3.org/1999/xhtml">
     <p>CHARGE:  </p>
  </body></notes>
      </species>
      <species boundaryCondition="false" id="M_cer1_24_c">
<notes><body xmlns="http://www.w3.org/1999/xhtml">
     <p>CHARGE:  </p>
  </body></notes>
      </species>
      <species boundaryCondition="false" id="M_cer2_24_c">
<notes><body xmlns="http://www.w3.org/1999/xhtml">
     <p>CHARGE:  </p>
  </body></notes>
      </species>
      <species boundaryCondition="false" id="M_cer1_26_c">
<notes><body xmlns="http://www.w3.org/1999/xhtml">
     <p>CHARGE:  </p>
  </body></notes>
      </species>
      <species boundaryCondition="false" id="M_cer2_26_c">
<notes><body xmlns="http://www.w3.org/1999/xhtml">
     <p>CHARGE:  </p>
  </body></notes>
      </species>
      <species boundaryCondition="false" id="M_ttccoa_c">
<notes><body xmlns="http://www.w3.org/1999/xhtml">
     <p>CHARGE:  </p>
  </body></notes>
      </species>
      <species boundaryCondition="false" id="M_hexccoa_c">
<notes><body xmlns="http://www.w3.org/1999/xhtml">
     <p>CHARGE:  </p>
  </body></notes>
      </species>
      <species boundaryCondition="false" id="M_psphings_c">
<notes><body xmlns="http://www.w3.org/1999/xhtml">
     <p>CHARGE:  </p>
  </body></notes>
      </species>
      <species boundaryCondition="false" id="M_cer2_APOS__24_c">
<notes><body xmlns="http://www.w3.org/1999/xhtml">
     <p>CHARGE:  </p>
  </body></notes>
      </species>
      <species boundaryCondition="false" id="M_cer2_APOS__26_c">
<notes><body xmlns="http://www.w3.org/1999/xhtml">
     <p>CHARGE:  </p>
  </body></notes>
      </species>
      <species boundaryCondition="false" id="M_cer3_24_c">
<notes><body xmlns="http://www.w3.org/1999/xhtml">
     <p>CHARGE:  </p>
  </body></notes>
      </species>
      <species boundaryCondition="false" id="M_cer3_26_c">
<notes><body xmlns="http://www.w3.org/1999/xhtml">
     <p>CHARGE:  </p>
  </body></notes>
      </species>
      <species boundaryCondition="false" id="M_cholp_c">
<notes><body xmlns="http://www.w3.org/1999/xhtml">
     <p>CHARGE:  </p>
  </body></notes>
      </species>
      <species boundaryCondition="false" id="M_ctp_c">
<notes><body xmlns="http://www.w3.org/1999/xhtml">
     <p>CHARGE:  </p>
  </body></notes>
      </species>
      <species boundaryCondition="false" id="M_cdpchol_c">
<notes><body xmlns="http://www.w3.org/1999/xhtml">
     <p>CHARGE:  </p>
  </body></notes>
      </species>
      <species boundaryCondition="false" id="M_chol_e">
<notes><body xmlns="http://www.w3.org/1999/xhtml">
     <p>CHARGE:  </p>
  </body></notes>
      </species>
      <species boundaryCondition="false" id="M_chol_c">
<notes><body xmlns="http://www.w3.org/1999/xhtml">
     <p>CHARGE:  </p>
  </body></notes>
      </species>
      <species boundaryCondition="false" id="M_pphn_c">
<notes><body xmlns="http://www.w3.org/1999/xhtml">
     <p>CHARGE:  </p>
  </body></notes>
      </species>
      <species boundaryCondition="false" id="M_3psme_c">
<notes><body xmlns="http://www.w3.org/1999/xhtml">
     <p>CHARGE:  </p>
  </body></notes>
      </species>
      <species boundaryCondition="false" id="M_chitin_c">
<notes><body xmlns="http://www.w3.org/1999/xhtml">
     <p>CHARGE:  </p>
  </body></notes>
      </species>
      <species boundaryCondition="false" id="M_chitos_c">
<notes><body xmlns="http://www.w3.org/1999/xhtml">
     <p>CHARGE:  </p>
  </body></notes>
      </species>
      <species boundaryCondition="false" id="M_udpacgal_c">
<notes><body xmlns="http://www.w3.org/1999/xhtml">
     <p>CHARGE:  </p>
  </body></notes>
      </species>
      <species boundaryCondition="false" id="M_cit_e">
<notes><body xmlns="http://www.w3.org/1999/xhtml">
     <p>CHARGE:  </p>
  </body></notes>
      </species>
      <species boundaryCondition="false" id="M_mal_DASH_L_m">
<notes><body xmlns="http://www.w3.org/1999/xhtml">
     <p>CHARGE:  </p>
  </body></notes>
      </species>
      <species boundaryCondition="false" id="M_cit_x">
<notes><body xmlns="http://www.w3.org/1999/xhtml">
     <p>CHARGE:  </p>
  </body></notes>
      </species>
      <species boundaryCondition="false" id="M_mal_DASH_L_x">
<notes><body xmlns="http://www.w3.org/1999/xhtml">
     <p>CHARGE:  </p>
  </body></notes>
      </species>
      <species boundaryCondition="false" id="M_pep_m">
<notes><body xmlns="http://www.w3.org/1999/xhtml">
     <p>CHARGE:  </p>
  </body></notes>
      </species>
      <species boundaryCondition="false" id="M_pep_c">
<notes><body xmlns="http://www.w3.org/1999/xhtml">
     <p>CHARGE:  </p>
  </body></notes>
      </species>
      <species boundaryCondition="false" id="M_icit_x">
<notes><body xmlns="http://www.w3.org/1999/xhtml">
     <p>CHARGE:  </p>
  </body></notes>
      </species>
      <species boundaryCondition="false" id="M_pg_SC_m">
<notes><body xmlns="http://www.w3.org/1999/xhtml">
     <p>CHARGE:  </p>
  </body></notes>
      </species>
      <species boundaryCondition="false" id="M_clpn_SC_m">
<notes><body xmlns="http://www.w3.org/1999/xhtml">
     <p>CHARGE:  </p>
  </body></notes>
      </species>
      <species boundaryCondition="false" id="M_cmp_c">
<notes><body xmlns="http://www.w3.org/1999/xhtml">
     <p>CHARGE:  </p>
  </body></notes>
      </species>
      <species boundaryCondition="false" id="M_csn_c">
<notes><body xmlns="http://www.w3.org/1999/xhtml">
     <p>CHARGE:  </p>
  </body></notes>
      </species>
      <species boundaryCondition="false" id="M_co2_e">
<notes><body xmlns="http://www.w3.org/1999/xhtml">
     <p>CHARGE:  </p>
  </body></notes>
      </species>
      <species boundaryCondition="false" id="M_co2_g">
<notes><body xmlns="http://www.w3.org/1999/xhtml">
     <p>CHARGE:  </p>
  </body></notes>
      </species>
      <species boundaryCondition="false" id="M_co2_n">
<notes><body xmlns="http://www.w3.org/1999/xhtml">
     <p>CHARGE:  </p>
  </body></notes>
      </species>
      <species boundaryCondition="false" id="M_co2_x">
<notes><body xmlns="http://www.w3.org/1999/xhtml">
     <p>CHARGE:  </p>
  </body></notes>
      </species>
      <species boundaryCondition="false" id="M_co2_v">
<notes><body xmlns="http://www.w3.org/1999/xhtml">
     <p>CHARGE:  </p>
  </body></notes>
      </species>
      <species boundaryCondition="false" id="M_cpppg3_c">
<notes><body xmlns="http://www.w3.org/1999/xhtml">
     <p>CHARGE:  </p>
  </body></notes>
      </species>
      <species boundaryCondition="false" id="M_pppg9_c">
<notes><body xmlns="http://www.w3.org/1999/xhtml">
     <p>CHARGE:  </p>
  </body></notes>
      </species>
      <species boundaryCondition="false" id="M_crn_m">
<notes><body xmlns="http://www.w3.org/1999/xhtml">
     <p>CHARGE:  </p>
  </body></notes>
      </species>
      <species boundaryCondition="false" id="M_crn_c">
<notes><body xmlns="http://www.w3.org/1999/xhtml">
     <p>CHARGE:  </p>
  </body></notes>
      </species>
      <species boundaryCondition="false" id="M_crn_x">
<notes><body xmlns="http://www.w3.org/1999/xhtml">
     <p>CHARGE:  </p>
  </body></notes>
      </species>
      <species boundaryCondition="false" id="M_crn_e">
<notes><body xmlns="http://www.w3.org/1999/xhtml">
     <p>CHARGE:  </p>
  </body></notes>
      </species>
      <species boundaryCondition="false" id="M_ura_c">
<notes><body xmlns="http://www.w3.org/1999/xhtml">
     <p>CHARGE:  </p>
  </body></notes>
      </species>
      <species boundaryCondition="false" id="M_csn_e">
<notes><body xmlns="http://www.w3.org/1999/xhtml">
     <p>CHARGE:  </p>
  </body></notes>
      </species>
      <species boundaryCondition="false" id="M_utp_c">
<notes><body xmlns="http://www.w3.org/1999/xhtml">
     <p>CHARGE:  </p>
  </body></notes>
      </species>
      <species boundaryCondition="false" id="M_focytc_m">
<notes><body xmlns="http://www.w3.org/1999/xhtml">
     <p>CHARGE:  </p>
  </body></notes>
      </species>
      <species boundaryCondition="false" id="M_o2_m">
<notes><body xmlns="http://www.w3.org/1999/xhtml">
     <p>CHARGE:  </p>
  </body></notes>
      </species>
      <species boundaryCondition="false" id="M_ficytc_m">
<notes><body xmlns="http://www.w3.org/1999/xhtml">
     <p>CHARGE:  </p>
  </body></notes>
      </species>
      <species boundaryCondition="false" id="M_q6h2_m">
<notes><body xmlns="http://www.w3.org/1999/xhtml">
     <p>CHARGE:  </p>
  </body></notes>
      </species>
      <species boundaryCondition="false" id="M_q6_m">
<notes><body xmlns="http://www.w3.org/1999/xhtml">
     <p>CHARGE:  </p>
  </body></notes>
      </species>
      <species boundaryCondition="false" id="M_acser_c">
<notes><body xmlns="http://www.w3.org/1999/xhtml">
     <p>CHARGE:  </p>
  </body></notes>
      </species>
      <species boundaryCondition="false" id="M_cys_DASH_L_c">
<notes><body xmlns="http://www.w3.org/1999/xhtml">
     <p>CHARGE:  </p>
  </body></notes>
      </species>
      <species boundaryCondition="false" id="M_cyst_DASH_L_c">
<notes><body xmlns="http://www.w3.org/1999/xhtml">
     <p>CHARGE:  </p>
  </body></notes>
      </species>
      <species boundaryCondition="false" id="M_2obut_c">
<notes><body xmlns="http://www.w3.org/1999/xhtml">
     <p>CHARGE:  </p>
  </body></notes>
      </species>
      <species boundaryCondition="false" id="M_cyst_DASH_L_x">
<notes><body xmlns="http://www.w3.org/1999/xhtml">
     <p>CHARGE:  </p>
  </body></notes>
      </species>
      <species boundaryCondition="false" id="M_hcys_DASH_L_x">
<notes><body xmlns="http://www.w3.org/1999/xhtml">
     <p>CHARGE:  </p>
  </body></notes>
      </species>
      <species boundaryCondition="false" id="M_nh4_x">
<notes><body xmlns="http://www.w3.org/1999/xhtml">
     <p>CHARGE:  </p>
  </body></notes>
      </species>
      <species boundaryCondition="false" id="M_pyr_x">
<notes><body xmlns="http://www.w3.org/1999/xhtml">
     <p>CHARGE:  </p>
  </body></notes>
      </species>
      <species boundaryCondition="false" id="M_trnacys_c">
<notes><body xmlns="http://www.w3.org/1999/xhtml">
     <p>CHARGE:  </p>
  </body></notes>
      </species>
      <species boundaryCondition="false" id="M_cystrna_c">
<notes><body xmlns="http://www.w3.org/1999/xhtml">
     <p>CHARGE:  </p>
  </body></notes>
      </species>
      <species boundaryCondition="false" id="M_ser_DASH_L_c">
<notes><body xmlns="http://www.w3.org/1999/xhtml">
     <p>CHARGE:  </p>
  </body></notes>
      </species>
      <species boundaryCondition="false" id="M_cys_DASH_L_e">
<notes><body xmlns="http://www.w3.org/1999/xhtml">
     <p>CHARGE:  </p>
  </body></notes>
      </species>
      <species boundaryCondition="false" id="M_cytd_c">
<notes><body xmlns="http://www.w3.org/1999/xhtml">
     <p>CHARGE:  </p>
  </body></notes>
      </species>
      <species boundaryCondition="false" id="M_uri_c">
<notes><body xmlns="http://www.w3.org/1999/xhtml">
     <p>CHARGE:  </p>
  </body></notes>
      </species>
      <species boundaryCondition="false" id="M_cytd_e">
<notes><body xmlns="http://www.w3.org/1999/xhtml">
     <p>CHARGE:  </p>
  </body></notes>
      </species>
      <species boundaryCondition="false" id="M_dcmp_c">
<notes><body xmlns="http://www.w3.org/1999/xhtml">
     <p>CHARGE:  </p>
  </body></notes>
      </species>
      <species boundaryCondition="false" id="M_dcdp_c">
<notes><body xmlns="http://www.w3.org/1999/xhtml">
     <p>CHARGE:  </p>
  </body></notes>
      </species>
      <species boundaryCondition="false" id="M_dad_DASH_2_c">
<notes><body xmlns="http://www.w3.org/1999/xhtml">
     <p>CHARGE:  </p>
  </body></notes>
      </species>
      <species boundaryCondition="false" id="M_din_c">
<notes><body xmlns="http://www.w3.org/1999/xhtml">
     <p>CHARGE:  </p>
  </body></notes>
      </species>
      <species boundaryCondition="false" id="M_damp_c">
<notes><body xmlns="http://www.w3.org/1999/xhtml">
     <p>CHARGE:  </p>
  </body></notes>
      </species>
      <species boundaryCondition="false" id="M_dadp_c">
<notes><body xmlns="http://www.w3.org/1999/xhtml">
     <p>CHARGE:  </p>
  </body></notes>
      </species>
      <species boundaryCondition="false" id="M_dad_DASH_2_e">
<notes><body xmlns="http://www.w3.org/1999/xhtml">
     <p>CHARGE:  </p>
  </body></notes>
      </species>
      <species boundaryCondition="false" id="M_dadp_n">
<notes><body xmlns="http://www.w3.org/1999/xhtml">
     <p>CHARGE:  </p>
  </body></notes>
      </species>
      <species boundaryCondition="false" id="M_12dgr_SC_c">
<notes><body xmlns="http://www.w3.org/1999/xhtml">
     <p>CHARGE:  </p>
  </body></notes>
      </species>
      <species boundaryCondition="false" id="M_pc_SC_c">
<notes><body xmlns="http://www.w3.org/1999/xhtml">
     <p>CHARGE:  </p>
  </body></notes>
      </species>
      <species boundaryCondition="false" id="M_dann_e">
<notes><body xmlns="http://www.w3.org/1999/xhtml">
     <p>CHARGE:  </p>
  </body></notes>
      </species>
      <species boundaryCondition="false" id="M_cdpdag_SC_c">
<notes><body xmlns="http://www.w3.org/1999/xhtml">
     <p>CHARGE:  </p>
  </body></notes>
      </species>
      <species boundaryCondition="false" id="M_ctp_m">
<notes><body xmlns="http://www.w3.org/1999/xhtml">
     <p>CHARGE:  </p>
  </body></notes>
      </species>
      <species boundaryCondition="false" id="M_pa_SC_m">
<notes><body xmlns="http://www.w3.org/1999/xhtml">
     <p>CHARGE:  </p>
  </body></notes>
      </species>
      <species boundaryCondition="false" id="M_ru5p_DASH_D_c">
<notes><body xmlns="http://www.w3.org/1999/xhtml">
     <p>CHARGE:  </p>
  </body></notes>
      </species>
      <species boundaryCondition="false" id="M_db4p_c">
<notes><body xmlns="http://www.w3.org/1999/xhtml">
     <p>CHARGE:  </p>
  </body></notes>
      </species>
      <species boundaryCondition="false" id="M_for_c">
<notes><body xmlns="http://www.w3.org/1999/xhtml">
     <p>CHARGE:  </p>
  </body></notes>
      </species>
      <species boundaryCondition="false" id="M_dcdp_n">
<notes><body xmlns="http://www.w3.org/1999/xhtml">
     <p>CHARGE:  </p>
  </body></notes>
      </species>
      <species boundaryCondition="false" id="M_dump_c">
<notes><body xmlns="http://www.w3.org/1999/xhtml">
     <p>CHARGE:  </p>
  </body></notes>
      </species>
      <species boundaryCondition="false" id="M_dctp_c">
<notes><body xmlns="http://www.w3.org/1999/xhtml">
     <p>CHARGE:  </p>
  </body></notes>
      </species>
      <species boundaryCondition="false" id="M_dutp_c">
<notes><body xmlns="http://www.w3.org/1999/xhtml">
     <p>CHARGE:  </p>
  </body></notes>
      </species>
      <species boundaryCondition="false" id="M_dcyt_c">
<notes><body xmlns="http://www.w3.org/1999/xhtml">
     <p>CHARGE:  </p>
  </body></notes>
      </species>
      <species boundaryCondition="false" id="M_duri_c">
<notes><body xmlns="http://www.w3.org/1999/xhtml">
     <p>CHARGE:  </p>
  </body></notes>
      </species>
      <species boundaryCondition="false" id="M_dcyt_e">
<notes><body xmlns="http://www.w3.org/1999/xhtml">
     <p>CHARGE:  </p>
  </body></notes>
      </species>
      <species boundaryCondition="false" id="M_e4p_c">
<notes><body xmlns="http://www.w3.org/1999/xhtml">
     <p>CHARGE:  </p>
  </body></notes>
      </species>
      <species boundaryCondition="false" id="M_e4p_m">
<notes><body xmlns="http://www.w3.org/1999/xhtml">
     <p>CHARGE:  </p>
  </body></notes>
      </species>
      <species boundaryCondition="false" id="M_tdecoa_c">
<notes><body xmlns="http://www.w3.org/1999/xhtml">
     <p>CHARGE:  </p>
  </body></notes>
      </species>
      <species boundaryCondition="false" id="M_dgdp_c">
<notes><body xmlns="http://www.w3.org/1999/xhtml">
     <p>CHARGE:  </p>
  </body></notes>
      </species>
      <species boundaryCondition="false" id="M_dgdp_n">
<notes><body xmlns="http://www.w3.org/1999/xhtml">
     <p>CHARGE:  </p>
  </body></notes>
      </species>
      <species boundaryCondition="false" id="M_6dg_c">
<notes><body xmlns="http://www.w3.org/1999/xhtml">
     <p>CHARGE:  </p>
  </body></notes>
      </species>
      <species boundaryCondition="false" id="M_gal_c">
<notes><body xmlns="http://www.w3.org/1999/xhtml">
     <p>CHARGE:  </p>
  </body></notes>
      </species>
      <species boundaryCondition="false" id="M_dgmp_c">
<notes><body xmlns="http://www.w3.org/1999/xhtml">
     <p>CHARGE:  </p>
  </body></notes>
      </species>
      <species boundaryCondition="false" id="M_dgsn_e">
<notes><body xmlns="http://www.w3.org/1999/xhtml">
     <p>CHARGE:  </p>
  </body></notes>
      </species>
      <species boundaryCondition="false" id="M_dgsn_c">
<notes><body xmlns="http://www.w3.org/1999/xhtml">
     <p>CHARGE:  </p>
  </body></notes>
      </species>
      <species boundaryCondition="false" id="M_23dhmb_m">
<notes><body xmlns="http://www.w3.org/1999/xhtml">
     <p>CHARGE:  </p>
  </body></notes>
      </species>
      <species boundaryCondition="false" id="M_23dhmp_m">
<notes><body xmlns="http://www.w3.org/1999/xhtml">
     <p>CHARGE:  </p>
  </body></notes>
      </species>
      <species boundaryCondition="false" id="M_dha_c">
<notes><body xmlns="http://www.w3.org/1999/xhtml">
     <p>CHARGE:  </p>
  </body></notes>
      </species>
      <species boundaryCondition="false" id="M_dhap_c">
<notes><body xmlns="http://www.w3.org/1999/xhtml">
     <p>CHARGE:  </p>
  </body></notes>
      </species>
      <species boundaryCondition="false" id="M_dhap_m">
<notes><body xmlns="http://www.w3.org/1999/xhtml">
     <p>CHARGE:  </p>
  </body></notes>
      </species>
      <species boundaryCondition="false" id="M_dhf_c">
<notes><body xmlns="http://www.w3.org/1999/xhtml">
     <p>CHARGE:  </p>
  </body></notes>
      </species>
      <species boundaryCondition="false" id="M_dhf_m">
<notes><body xmlns="http://www.w3.org/1999/xhtml">
     <p>CHARGE:  </p>
  </body></notes>
      </species>
      <species boundaryCondition="false" id="M_thf_m">
<notes><body xmlns="http://www.w3.org/1999/xhtml">
     <p>CHARGE:  </p>
  </body></notes>
      </species>
      <species boundaryCondition="false" id="M_dhpt_c">
<notes><body xmlns="http://www.w3.org/1999/xhtml">
     <p>CHARGE:  </p>
  </body></notes>
      </species>
      <species boundaryCondition="false" id="M_dhnpt_m">
<notes><body xmlns="http://www.w3.org/1999/xhtml">
     <p>CHARGE:  </p>
  </body></notes>
      </species>
      <species boundaryCondition="false" id="M_2ahhmp_m">
<notes><body xmlns="http://www.w3.org/1999/xhtml">
     <p>CHARGE:  </p>
  </body></notes>
      </species>
      <species boundaryCondition="false" id="M_gcald_m">
<notes><body xmlns="http://www.w3.org/1999/xhtml">
     <p>CHARGE:  </p>
  </body></notes>
      </species>
      <species boundaryCondition="false" id="M_dhor_DASH_S_c">
<notes><body xmlns="http://www.w3.org/1999/xhtml">
     <p>CHARGE:  </p>
  </body></notes>
      </species>
      <species boundaryCondition="false" id="M_orot_c">
<notes><body xmlns="http://www.w3.org/1999/xhtml">
     <p>CHARGE:  </p>
  </body></notes>
      </species>
      <species boundaryCondition="false" id="M_dhor_DASH_S_n">
<notes><body xmlns="http://www.w3.org/1999/xhtml">
     <p>CHARGE:  </p>
  </body></notes>
      </species>
      <species boundaryCondition="false" id="M_25dhpp_c">
<notes><body xmlns="http://www.w3.org/1999/xhtml">
     <p>CHARGE:  </p>
  </body></notes>
      </species>
      <species boundaryCondition="false" id="M_dhpt_m">
<notes><body xmlns="http://www.w3.org/1999/xhtml">
     <p>CHARGE:  </p>
  </body></notes>
      </species>
      <species boundaryCondition="false" id="M_3dhq_c">
<notes><body xmlns="http://www.w3.org/1999/xhtml">
     <p>CHARGE:  </p>
  </body></notes>
      </species>
      <species boundaryCondition="false" id="M_3dhsk_c">
<notes><body xmlns="http://www.w3.org/1999/xhtml">
     <p>CHARGE:  </p>
  </body></notes>
      </species>
      <species boundaryCondition="false" id="M_sprm_c">
<notes><body xmlns="http://www.w3.org/1999/xhtml">
     <p>CHARGE:  </p>
  </body></notes>
      </species>
      <species boundaryCondition="false" id="M_N1sprm_c">
<notes><body xmlns="http://www.w3.org/1999/xhtml">
     <p>CHARGE:  </p>
  </body></notes>
      </species>
      <species boundaryCondition="false" id="M_succ_m">
<notes><body xmlns="http://www.w3.org/1999/xhtml">
     <p>CHARGE:  </p>
  </body></notes>
      </species>
      <species boundaryCondition="false" id="M_succ_c">
<notes><body xmlns="http://www.w3.org/1999/xhtml">
     <p>CHARGE:  </p>
  </body></notes>
      </species>
      <species boundaryCondition="false" id="M_din_e">
<notes><body xmlns="http://www.w3.org/1999/xhtml">
     <p>CHARGE:  </p>
  </body></notes>
      </species>
      <species boundaryCondition="false" id="M_caphis_c">
<notes><body xmlns="http://www.w3.org/1999/xhtml">
     <p>CHARGE:  </p>
  </body></notes>
      </species>
      <species boundaryCondition="false" id="M_cmaphis_c">
<notes><body xmlns="http://www.w3.org/1999/xhtml">
     <p>CHARGE:  </p>
  </body></notes>
      </species>
      <species boundaryCondition="false" id="M_dmpp_c">
<notes><body xmlns="http://www.w3.org/1999/xhtml">
     <p>CHARGE:  </p>
  </body></notes>
      </species>
      <species boundaryCondition="false" id="M_ipdp_c">
<notes><body xmlns="http://www.w3.org/1999/xhtml">
     <p>CHARGE:  </p>
  </body></notes>
      </species>
      <species boundaryCondition="false" id="M_grdp_c">
<notes><body xmlns="http://www.w3.org/1999/xhtml">
     <p>CHARGE:  </p>
  </body></notes>
      </species>
      <species boundaryCondition="false" id="M_2omhmbl_5_m">
<notes><body xmlns="http://www.w3.org/1999/xhtml">
     <p>CHARGE:  </p>
  </body></notes>
      </species>
      <species boundaryCondition="false" id="M_dhpmp_c">
<notes><body xmlns="http://www.w3.org/1999/xhtml">
     <p>CHARGE:  </p>
  </body></notes>
      </species>
      <species boundaryCondition="false" id="M_dolichol_c">
<notes><body xmlns="http://www.w3.org/1999/xhtml">
     <p>CHARGE:  </p>
  </body></notes>
      </species>
      <species boundaryCondition="false" id="M_dolp_c">
<notes><body xmlns="http://www.w3.org/1999/xhtml">
     <p>CHARGE:  </p>
  </body></notes>
      </species>
      <species boundaryCondition="false" id="M_dolmanp_r">
<notes><body xmlns="http://www.w3.org/1999/xhtml">
     <p>CHARGE:  </p>
  </body></notes>
      </species>
      <species boundaryCondition="false" id="M_dolp_r">
<notes><body xmlns="http://www.w3.org/1999/xhtml">
     <p>CHARGE:  </p>
  </body></notes>
      </species>
      <species boundaryCondition="false" id="M_mannan_r">
<notes><body xmlns="http://www.w3.org/1999/xhtml">
     <p>CHARGE:  </p>
  </body></notes>
      </species>
      <species boundaryCondition="false" id="M_gdpmann_c">
<notes><body xmlns="http://www.w3.org/1999/xhtml">
     <p>CHARGE:  </p>
  </body></notes>
      </species>
      <species boundaryCondition="false" id="M_dpcoa_c">
<notes><body xmlns="http://www.w3.org/1999/xhtml">
     <p>CHARGE:  </p>
  </body></notes>
      </species>
      <species boundaryCondition="false" id="M_dpcoa_m">
<notes><body xmlns="http://www.w3.org/1999/xhtml">
     <p>CHARGE:  </p>
  </body></notes>
      </species>
      <species boundaryCondition="false" id="M_13dpg_c">
<notes><body xmlns="http://www.w3.org/1999/xhtml">
     <p>CHARGE:  </p>
  </body></notes>
      </species>
      <species boundaryCondition="false" id="M_23dpg_c">
<notes><body xmlns="http://www.w3.org/1999/xhtml">
     <p>CHARGE:  </p>
  </body></notes>
      </species>
      <species boundaryCondition="false" id="M_5dpmev_c">
<notes><body xmlns="http://www.w3.org/1999/xhtml">
     <p>CHARGE:  </p>
  </body></notes>
      </species>
      <species boundaryCondition="false" id="M_pant_DASH_R_c">
<notes><body xmlns="http://www.w3.org/1999/xhtml">
     <p>CHARGE:  </p>
  </body></notes>
      </species>
      <species boundaryCondition="false" id="M_pant_DASH_R_m">
<notes><body xmlns="http://www.w3.org/1999/xhtml">
     <p>CHARGE:  </p>
  </body></notes>
      </species>
      <species boundaryCondition="false" id="M_drib_c">
<notes><body xmlns="http://www.w3.org/1999/xhtml">
     <p>CHARGE:  </p>
  </body></notes>
      </species>
      <species boundaryCondition="false" id="M_2dr5p_c">
<notes><body xmlns="http://www.w3.org/1999/xhtml">
     <p>CHARGE:  </p>
  </body></notes>
      </species>
      <species boundaryCondition="false" id="M_dtmp_c">
<notes><body xmlns="http://www.w3.org/1999/xhtml">
     <p>CHARGE:  </p>
  </body></notes>
      </species>
      <species boundaryCondition="false" id="M_dtdp_c">
<notes><body xmlns="http://www.w3.org/1999/xhtml">
     <p>CHARGE:  </p>
  </body></notes>
      </species>
      <species boundaryCondition="false" id="M_dttp_e">
<notes><body xmlns="http://www.w3.org/1999/xhtml">
     <p>CHARGE:  </p>
  </body></notes>
      </species>
      <species boundaryCondition="false" id="M_dttp_c">
<notes><body xmlns="http://www.w3.org/1999/xhtml">
     <p>CHARGE:  </p>
  </body></notes>
      </species>
      <species boundaryCondition="false" id="M_dump_n">
<notes><body xmlns="http://www.w3.org/1999/xhtml">
     <p>CHARGE:  </p>
  </body></notes>
      </species>
      <species boundaryCondition="false" id="M_2dr1p_c">
<notes><body xmlns="http://www.w3.org/1999/xhtml">
     <p>CHARGE:  </p>
  </body></notes>
      </species>
      <species boundaryCondition="false" id="M_duri_e">
<notes><body xmlns="http://www.w3.org/1999/xhtml">
     <p>CHARGE:  </p>
  </body></notes>
      </species>
      <species boundaryCondition="false" id="M_spmd_c">
<notes><body xmlns="http://www.w3.org/1999/xhtml">
     <p>CHARGE:  </p>
  </body></notes>
      </species>
      <species boundaryCondition="false" id="M_13dampp_c">
<notes><body xmlns="http://www.w3.org/1999/xhtml">
     <p>CHARGE:  </p>
  </body></notes>
      </species>
      <species boundaryCondition="false" id="M_lac_DASH_D_m">
<notes><body xmlns="http://www.w3.org/1999/xhtml">
     <p>CHARGE:  </p>
  </body></notes>
      </species>
      <species boundaryCondition="false" id="M_lac_DASH_D_c">
<notes><body xmlns="http://www.w3.org/1999/xhtml">
     <p>CHARGE:  </p>
  </body></notes>
      </species>
      <species boundaryCondition="false" id="M_e4hglu_c">
<notes><body xmlns="http://www.w3.org/1999/xhtml">
     <p>CHARGE:  </p>
  </body></notes>
      </species>
      <species boundaryCondition="false" id="M_e4hglu_x">
<notes><body xmlns="http://www.w3.org/1999/xhtml">
     <p>CHARGE:  </p>
  </body></notes>
      </species>
      <species boundaryCondition="false" id="M_3hxccoa_x">
<notes><body xmlns="http://www.w3.org/1999/xhtml">
     <p>CHARGE:  </p>
  </body></notes>
      </species>
      <species boundaryCondition="false" id="M_3hdcoa_x">
<notes><body xmlns="http://www.w3.org/1999/xhtml">
     <p>CHARGE:  </p>
  </body></notes>
      </species>
      <species boundaryCondition="false" id="M_3hddcoa_x">
<notes><body xmlns="http://www.w3.org/1999/xhtml">
     <p>CHARGE:  </p>
  </body></notes>
      </species>
      <species boundaryCondition="false" id="M_3htdcoa_x">
<notes><body xmlns="http://www.w3.org/1999/xhtml">
     <p>CHARGE:  </p>
  </body></notes>
      </species>
      <species boundaryCondition="false" id="M_3hhdcoa_x">
<notes><body xmlns="http://www.w3.org/1999/xhtml">
     <p>CHARGE:  </p>
  </body></notes>
      </species>
      <species boundaryCondition="false" id="M_3hodcoa_x">
<notes><body xmlns="http://www.w3.org/1999/xhtml">
     <p>CHARGE:  </p>
  </body></notes>
      </species>
      <species boundaryCondition="false" id="M_2pg_c">
<notes><body xmlns="http://www.w3.org/1999/xhtml">
     <p>CHARGE:  </p>
  </body></notes>
      </species>
      <species boundaryCondition="false" id="M_epm_c">
<notes><body xmlns="http://www.w3.org/1999/xhtml">
     <p>CHARGE:  </p>
  </body></notes>
      </species>
      <species boundaryCondition="false" id="M_man_c">
<notes><body xmlns="http://www.w3.org/1999/xhtml">
     <p>CHARGE:  </p>
  </body></notes>
      </species>
      <species boundaryCondition="false" id="M_ergst_e">
<notes><body xmlns="http://www.w3.org/1999/xhtml">
     <p>CHARGE:  </p>
  </body></notes>
      </species>
      <species boundaryCondition="false" id="M_ergst_c">
<notes><body xmlns="http://www.w3.org/1999/xhtml">
     <p>CHARGE:  </p>
  </body></notes>
      </species>
      <species boundaryCondition="false" id="M_etha_c">
<notes><body xmlns="http://www.w3.org/1999/xhtml">
     <p>CHARGE:  </p>
  </body></notes>
      </species>
      <species boundaryCondition="false" id="M_ethamp_c">
<notes><body xmlns="http://www.w3.org/1999/xhtml">
     <p>CHARGE:  </p>
  </body></notes>
      </species>
      <species boundaryCondition="false" id="M_cdpea_c">
<notes><body xmlns="http://www.w3.org/1999/xhtml">
     <p>CHARGE:  </p>
  </body></notes>
      </species>
      <species boundaryCondition="false" id="M_pe_SC_c">
<notes><body xmlns="http://www.w3.org/1999/xhtml">
     <p>CHARGE:  </p>
  </body></notes>
      </species>
      <species boundaryCondition="false" id="M_etoh_e">
<notes><body xmlns="http://www.w3.org/1999/xhtml">
     <p>CHARGE:  </p>
  </body></notes>
      </species>
      <species boundaryCondition="false" id="M_for_e">
<notes><body xmlns="http://www.w3.org/1999/xhtml">
     <p>CHARGE:  </p>
  </body></notes>
      </species>
      <species boundaryCondition="false" id="M_fru_e">
<notes><body xmlns="http://www.w3.org/1999/xhtml">
     <p>CHARGE:  </p>
  </body></notes>
      </species>
      <species boundaryCondition="false" id="M_fum_e">
<notes><body xmlns="http://www.w3.org/1999/xhtml">
     <p>CHARGE:  </p>
  </body></notes>
      </species>
      <species boundaryCondition="false" id="M_gal_e">
<notes><body xmlns="http://www.w3.org/1999/xhtml">
     <p>CHARGE:  </p>
  </body></notes>
      </species>
      <species boundaryCondition="false" id="M_gam6p_e">
<notes><body xmlns="http://www.w3.org/1999/xhtml">
     <p>CHARGE:  </p>
  </body></notes>
      </species>
      <species boundaryCondition="false" id="M_gcald_e">
<notes><body xmlns="http://www.w3.org/1999/xhtml">
     <p>CHARGE:  </p>
  </body></notes>
      </species>
      <species boundaryCondition="false" id="M_gln_DASH_L_e">
<notes><body xmlns="http://www.w3.org/1999/xhtml">
     <p>CHARGE:  </p>
  </body></notes>
      </species>
      <species boundaryCondition="false" id="M_glu_DASH_L_e">
<notes><body xmlns="http://www.w3.org/1999/xhtml">
     <p>CHARGE:  </p>
  </body></notes>
      </species>
      <species boundaryCondition="false" id="M_gly_e">
<notes><body xmlns="http://www.w3.org/1999/xhtml">
     <p>CHARGE:  </p>
  </body></notes>
      </species>
      <species boundaryCondition="false" id="M_glyc_e">
<notes><body xmlns="http://www.w3.org/1999/xhtml">
     <p>CHARGE:  </p>
  </body></notes>
      </species>
      <species boundaryCondition="false" id="M_gsn_e">
<notes><body xmlns="http://www.w3.org/1999/xhtml">
     <p>CHARGE:  </p>
  </body></notes>
      </species>
      <species boundaryCondition="false" id="M_gthox_e">
<notes><body xmlns="http://www.w3.org/1999/xhtml">
     <p>CHARGE:  </p>
  </body></notes>
      </species>
      <species boundaryCondition="false" id="M_gua_e">
<notes><body xmlns="http://www.w3.org/1999/xhtml">
     <p>CHARGE:  </p>
  </body></notes>
      </species>
      <species boundaryCondition="false" id="M_hdca_e">
<notes><body xmlns="http://www.w3.org/1999/xhtml">
     <p>CHARGE:  </p>
  </body></notes>
      </species>
      <species boundaryCondition="false" id="M_hdcea_e">
<notes><body xmlns="http://www.w3.org/1999/xhtml">
     <p>CHARGE:  </p>
  </body></notes>
      </species>
      <species boundaryCondition="false" id="M_his_DASH_L_e">
<notes><body xmlns="http://www.w3.org/1999/xhtml">
     <p>CHARGE:  </p>
  </body></notes>
      </species>
      <species boundaryCondition="false" id="M_hxan_e">
<notes><body xmlns="http://www.w3.org/1999/xhtml">
     <p>CHARGE:  </p>
  </body></notes>
      </species>
      <species boundaryCondition="false" id="M_ile_DASH_L_e">
<notes><body xmlns="http://www.w3.org/1999/xhtml">
     <p>CHARGE:  </p>
  </body></notes>
      </species>
      <species boundaryCondition="false" id="M_inost_e">
<notes><body xmlns="http://www.w3.org/1999/xhtml">
     <p>CHARGE:  </p>
  </body></notes>
      </species>
      <species boundaryCondition="false" id="M_ins_e">
<notes><body xmlns="http://www.w3.org/1999/xhtml">
     <p>CHARGE:  </p>
  </body></notes>
      </species>
      <species boundaryCondition="false" id="M_k_e">
<notes><body xmlns="http://www.w3.org/1999/xhtml">
     <p>CHARGE:  </p>
  </body></notes>
      </species>
      <species boundaryCondition="false" id="M_lac_DASH_L_e">
<notes><body xmlns="http://www.w3.org/1999/xhtml">
     <p>CHARGE:  </p>
  </body></notes>
      </species>
      <species boundaryCondition="false" id="M_leu_DASH_L_e">
<notes><body xmlns="http://www.w3.org/1999/xhtml">
     <p>CHARGE:  </p>
  </body></notes>
      </species>
      <species boundaryCondition="false" id="M_lys_DASH_L_e">
<notes><body xmlns="http://www.w3.org/1999/xhtml">
     <p>CHARGE:  </p>
  </body></notes>
      </species>
      <species boundaryCondition="false" id="M_malt_e">
<notes><body xmlns="http://www.w3.org/1999/xhtml">
     <p>CHARGE:  </p>
  </body></notes>
      </species>
      <species boundaryCondition="false" id="M_man_e">
<notes><body xmlns="http://www.w3.org/1999/xhtml">
     <p>CHARGE:  </p>
  </body></notes>
      </species>
      <species boundaryCondition="false" id="M_melib_e">
<notes><body xmlns="http://www.w3.org/1999/xhtml">
     <p>CHARGE:  </p>
  </body></notes>
      </species>
      <species boundaryCondition="false" id="M_met_DASH_L_e">
<notes><body xmlns="http://www.w3.org/1999/xhtml">
     <p>CHARGE:  </p>
  </body></notes>
      </species>
      <species boundaryCondition="false" id="M_mmet_e">
<notes><body xmlns="http://www.w3.org/1999/xhtml">
     <p>CHARGE:  </p>
  </body></notes>
      </species>
      <species boundaryCondition="false" id="M_na1_e">
<notes><body xmlns="http://www.w3.org/1999/xhtml">
     <p>CHARGE:  </p>
  </body></notes>
      </species>
      <species boundaryCondition="false" id="M_nmn_e">
<notes><body xmlns="http://www.w3.org/1999/xhtml">
     <p>CHARGE:  </p>
  </body></notes>
      </species>
      <species boundaryCondition="false" id="M_o2_e">
<notes><body xmlns="http://www.w3.org/1999/xhtml">
     <p>CHARGE:  </p>
  </body></notes>
      </species>
      <species boundaryCondition="false" id="M_ocdca_e">
<notes><body xmlns="http://www.w3.org/1999/xhtml">
     <p>CHARGE:  </p>
  </body></notes>
      </species>
      <species boundaryCondition="false" id="M_ocdcea_e">
<notes><body xmlns="http://www.w3.org/1999/xhtml">
     <p>CHARGE:  </p>
  </body></notes>
      </species>
      <species boundaryCondition="false" id="M_ocdcya_e">
<notes><body xmlns="http://www.w3.org/1999/xhtml">
     <p>CHARGE:  </p>
  </body></notes>
      </species>
      <species boundaryCondition="false" id="M_orn_e">
<notes><body xmlns="http://www.w3.org/1999/xhtml">
     <p>CHARGE:  </p>
  </body></notes>
      </species>
      <species boundaryCondition="false" id="M_pap_e">
<notes><body xmlns="http://www.w3.org/1999/xhtml">
     <p>CHARGE:  </p>
  </body></notes>
      </species>
      <species boundaryCondition="false" id="M_pepd_e">
<notes><body xmlns="http://www.w3.org/1999/xhtml">
     <p>CHARGE:  </p>
  </body></notes>
      </species>
      <species boundaryCondition="false" id="M_phe_DASH_L_e">
<notes><body xmlns="http://www.w3.org/1999/xhtml">
     <p>CHARGE:  </p>
  </body></notes>
      </species>
      <species boundaryCondition="false" id="M_pnto_DASH_R_e">
<notes><body xmlns="http://www.w3.org/1999/xhtml">
     <p>CHARGE:  </p>
  </body></notes>
      </species>
      <species boundaryCondition="false" id="M_pro_DASH_L_e">
<notes><body xmlns="http://www.w3.org/1999/xhtml">
     <p>CHARGE:  </p>
  </body></notes>
      </species>
      <species boundaryCondition="false" id="M_ptrc_e">
<notes><body xmlns="http://www.w3.org/1999/xhtml">
     <p>CHARGE:  </p>
  </body></notes>
      </species>
      <species boundaryCondition="false" id="M_pyr_e">
<notes><body xmlns="http://www.w3.org/1999/xhtml">
     <p>CHARGE:  </p>
  </body></notes>
      </species>
      <species boundaryCondition="false" id="M_rib_DASH_D_e">
<notes><body xmlns="http://www.w3.org/1999/xhtml">
     <p>CHARGE:  </p>
  </body></notes>
      </species>
      <species boundaryCondition="false" id="M_sbt_DASH_D_e">
<notes><body xmlns="http://www.w3.org/1999/xhtml">
     <p>CHARGE:  </p>
  </body></notes>
      </species>
      <species boundaryCondition="false" id="M_sbt_DASH_L_e">
<notes><body xmlns="http://www.w3.org/1999/xhtml">
     <p>CHARGE:  </p>
  </body></notes>
      </species>
      <species boundaryCondition="false" id="M_ser_DASH_L_e">
<notes><body xmlns="http://www.w3.org/1999/xhtml">
     <p>CHARGE:  </p>
  </body></notes>
      </species>
      <species boundaryCondition="false" id="M_so4_e">
<notes><body xmlns="http://www.w3.org/1999/xhtml">
     <p>CHARGE:  </p>
  </body></notes>
      </species>
      <species boundaryCondition="false" id="M_spmd_e">
<notes><body xmlns="http://www.w3.org/1999/xhtml">
     <p>CHARGE:  </p>
  </body></notes>
      </species>
      <species boundaryCondition="false" id="M_sprm_e">
<notes><body xmlns="http://www.w3.org/1999/xhtml">
     <p>CHARGE:  </p>
  </body></notes>
      </species>
      <species boundaryCondition="false" id="M_srb_DASH_L_e">
<notes><body xmlns="http://www.w3.org/1999/xhtml">
     <p>CHARGE:  </p>
  </body></notes>
      </species>
      <species boundaryCondition="false" id="M_succ_e">
<notes><body xmlns="http://www.w3.org/1999/xhtml">
     <p>CHARGE:  </p>
  </body></notes>
      </species>
      <species boundaryCondition="false" id="M_sucr_e">
<notes><body xmlns="http://www.w3.org/1999/xhtml">
     <p>CHARGE:  </p>
  </body></notes>
      </species>
      <species boundaryCondition="false" id="M_thm_e">
<notes><body xmlns="http://www.w3.org/1999/xhtml">
     <p>CHARGE:  </p>
  </body></notes>
      </species>
      <species boundaryCondition="false" id="M_thmmp_e">
<notes><body xmlns="http://www.w3.org/1999/xhtml">
     <p>CHARGE:  </p>
  </body></notes>
      </species>
      <species boundaryCondition="false" id="M_thmpp_e">
<notes><body xmlns="http://www.w3.org/1999/xhtml">
     <p>CHARGE:  </p>
  </body></notes>
      </species>
      <species boundaryCondition="false" id="M_thr_DASH_L_e">
<notes><body xmlns="http://www.w3.org/1999/xhtml">
     <p>CHARGE:  </p>
  </body></notes>
      </species>
      <species boundaryCondition="false" id="M_thym_e">
<notes><body xmlns="http://www.w3.org/1999/xhtml">
     <p>CHARGE:  </p>
  </body></notes>
      </species>
      <species boundaryCondition="false" id="M_thymd_e">
<notes><body xmlns="http://www.w3.org/1999/xhtml">
     <p>CHARGE:  </p>
  </body></notes>
      </species>
      <species boundaryCondition="false" id="M_tre_e">
<notes><body xmlns="http://www.w3.org/1999/xhtml">
     <p>CHARGE:  </p>
  </body></notes>
      </species>
      <species boundaryCondition="false" id="M_trp_DASH_L_e">
<notes><body xmlns="http://www.w3.org/1999/xhtml">
     <p>CHARGE:  </p>
  </body></notes>
      </species>
      <species boundaryCondition="false" id="M_ttdca_e">
<notes><body xmlns="http://www.w3.org/1999/xhtml">
     <p>CHARGE:  </p>
  </body></notes>
      </species>
      <species boundaryCondition="false" id="M_tyr_DASH_L_e">
<notes><body xmlns="http://www.w3.org/1999/xhtml">
     <p>CHARGE:  </p>
  </body></notes>
      </species>
      <species boundaryCondition="false" id="M_ura_e">
<notes><body xmlns="http://www.w3.org/1999/xhtml">
     <p>CHARGE:  </p>
  </body></notes>
      </species>
      <species boundaryCondition="false" id="M_urea_e">
<notes><body xmlns="http://www.w3.org/1999/xhtml">
     <p>CHARGE:  </p>
  </body></notes>
      </species>
      <species boundaryCondition="false" id="M_uri_e">
<notes><body xmlns="http://www.w3.org/1999/xhtml">
     <p>CHARGE:  </p>
  </body></notes>
      </species>
      <species boundaryCondition="false" id="M_val_DASH_L_e">
<notes><body xmlns="http://www.w3.org/1999/xhtml">
     <p>CHARGE:  </p>
  </body></notes>
      </species>
      <species boundaryCondition="false" id="M_xan_e">
<notes><body xmlns="http://www.w3.org/1999/xhtml">
     <p>CHARGE:  </p>
  </body></notes>
      </species>
      <species boundaryCondition="false" id="M_xtsn_e">
<notes><body xmlns="http://www.w3.org/1999/xhtml">
     <p>CHARGE:  </p>
  </body></notes>
      </species>
      <species boundaryCondition="false" id="M_xyl_DASH_D_e">
<notes><body xmlns="http://www.w3.org/1999/xhtml">
     <p>CHARGE:  </p>
  </body></notes>
      </species>
      <species boundaryCondition="false" id="M_xylt_e">
<notes><body xmlns="http://www.w3.org/1999/xhtml">
     <p>CHARGE:  </p>
  </body></notes>
      </species>
      <species boundaryCondition="false" id="M_zymst_e">
<notes><body xmlns="http://www.w3.org/1999/xhtml">
     <p>CHARGE:  </p>
  </body></notes>
      </species>
      <species boundaryCondition="false" id="M_dca_c">
<notes><body xmlns="http://www.w3.org/1999/xhtml">
     <p>CHARGE:  </p>
  </body></notes>
      </species>
      <species boundaryCondition="false" id="M_dca_x">
<notes><body xmlns="http://www.w3.org/1999/xhtml">
     <p>CHARGE:  </p>
  </body></notes>
      </species>
      <species boundaryCondition="false" id="M_ddcaACP_c">
<notes><body xmlns="http://www.w3.org/1999/xhtml">
     <p>CHARGE:  </p>
  </body></notes>
      </species>
      <species boundaryCondition="false" id="M_ddca_c">
<notes><body xmlns="http://www.w3.org/1999/xhtml">
     <p>CHARGE:  </p>
  </body></notes>
      </species>
      <species boundaryCondition="false" id="M_ddcaACP_m">
<notes><body xmlns="http://www.w3.org/1999/xhtml">
     <p>CHARGE:  </p>
  </body></notes>
      </species>
      <species boundaryCondition="false" id="M_ddca_x">
<notes><body xmlns="http://www.w3.org/1999/xhtml">
     <p>CHARGE:  </p>
  </body></notes>
      </species>
      <species boundaryCondition="false" id="M_myrsACP_c">
<notes><body xmlns="http://www.w3.org/1999/xhtml">
     <p>CHARGE:  </p>
  </body></notes>
      </species>
      <species boundaryCondition="false" id="M_ttdca_c">
<notes><body xmlns="http://www.w3.org/1999/xhtml">
     <p>CHARGE:  </p>
  </body></notes>
      </species>
      <species boundaryCondition="false" id="M_myrsACP_m">
<notes><body xmlns="http://www.w3.org/1999/xhtml">
     <p>CHARGE:  </p>
  </body></notes>
      </species>
      <species boundaryCondition="false" id="M_pi_x">
<notes><body xmlns="http://www.w3.org/1999/xhtml">
     <p>CHARGE:  </p>
  </body></notes>
      </species>
      <species boundaryCondition="false" id="M_ttdca_x">
<notes><body xmlns="http://www.w3.org/1999/xhtml">
     <p>CHARGE:  </p>
  </body></notes>
      </species>
      <species boundaryCondition="false" id="M_tdeACP_c">
<notes><body xmlns="http://www.w3.org/1999/xhtml">
     <p>CHARGE:  </p>
  </body></notes>
      </species>
      <species boundaryCondition="false" id="M_ttdcea_c">
<notes><body xmlns="http://www.w3.org/1999/xhtml">
     <p>CHARGE:  </p>
  </body></notes>
      </species>
      <species boundaryCondition="false" id="M_tdeACP_m">
<notes><body xmlns="http://www.w3.org/1999/xhtml">
     <p>CHARGE:  </p>
  </body></notes>
      </species>
      <species boundaryCondition="false" id="M_tdecoa_x">
<notes><body xmlns="http://www.w3.org/1999/xhtml">
     <p>CHARGE:  </p>
  </body></notes>
      </species>
      <species boundaryCondition="false" id="M_ttdcea_x">
<notes><body xmlns="http://www.w3.org/1999/xhtml">
     <p>CHARGE:  </p>
  </body></notes>
      </species>
      <species boundaryCondition="false" id="M_palmACP_c">
<notes><body xmlns="http://www.w3.org/1999/xhtml">
     <p>CHARGE:  </p>
  </body></notes>
      </species>
      <species boundaryCondition="false" id="M_hdca_c">
<notes><body xmlns="http://www.w3.org/1999/xhtml">
     <p>CHARGE:  </p>
  </body></notes>
      </species>
      <species boundaryCondition="false" id="M_palmACP_m">
<notes><body xmlns="http://www.w3.org/1999/xhtml">
     <p>CHARGE:  </p>
  </body></notes>
      </species>
      <species boundaryCondition="false" id="M_hdca_x">
<notes><body xmlns="http://www.w3.org/1999/xhtml">
     <p>CHARGE:  </p>
  </body></notes>
      </species>
      <species boundaryCondition="false" id="M_hdeACP_c">
<notes><body xmlns="http://www.w3.org/1999/xhtml">
     <p>CHARGE:  </p>
  </body></notes>
      </species>
      <species boundaryCondition="false" id="M_hdcea_c">
<notes><body xmlns="http://www.w3.org/1999/xhtml">
     <p>CHARGE:  </p>
  </body></notes>
      </species>
      <species boundaryCondition="false" id="M_hdeACP_m">
<notes><body xmlns="http://www.w3.org/1999/xhtml">
     <p>CHARGE:  </p>
  </body></notes>
      </species>
      <species boundaryCondition="false" id="M_hdcoa_x">
<notes><body xmlns="http://www.w3.org/1999/xhtml">
     <p>CHARGE:  </p>
  </body></notes>
      </species>
      <species boundaryCondition="false" id="M_hdcea_x">
<notes><body xmlns="http://www.w3.org/1999/xhtml">
     <p>CHARGE:  </p>
  </body></notes>
      </species>
      <species boundaryCondition="false" id="M_ocdcaACP_c">
<notes><body xmlns="http://www.w3.org/1999/xhtml">
     <p>CHARGE:  </p>
  </body></notes>
      </species>
      <species boundaryCondition="false" id="M_ocdca_c">
<notes><body xmlns="http://www.w3.org/1999/xhtml">
     <p>CHARGE:  </p>
  </body></notes>
      </species>
      <species boundaryCondition="false" id="M_ocdcaACP_m">
<notes><body xmlns="http://www.w3.org/1999/xhtml">
     <p>CHARGE:  </p>
  </body></notes>
      </species>
      <species boundaryCondition="false" id="M_octeACP_c">
<notes><body xmlns="http://www.w3.org/1999/xhtml">
     <p>CHARGE:  </p>
  </body></notes>
      </species>
      <species boundaryCondition="false" id="M_ocdcea_c">
<notes><body xmlns="http://www.w3.org/1999/xhtml">
     <p>CHARGE:  </p>
  </body></notes>
      </species>
      <species boundaryCondition="false" id="M_octeACP_m">
<notes><body xmlns="http://www.w3.org/1999/xhtml">
     <p>CHARGE:  </p>
  </body></notes>
      </species>
      <species boundaryCondition="false" id="M_odecoa_x">
<notes><body xmlns="http://www.w3.org/1999/xhtml">
     <p>CHARGE:  </p>
  </body></notes>
      </species>
      <species boundaryCondition="false" id="M_ocdcyaACP_c">
<notes><body xmlns="http://www.w3.org/1999/xhtml">
     <p>CHARGE:  </p>
  </body></notes>
      </species>
      <species boundaryCondition="false" id="M_ocdcya_c">
<notes><body xmlns="http://www.w3.org/1999/xhtml">
     <p>CHARGE:  </p>
  </body></notes>
      </species>
      <species boundaryCondition="false" id="M_ocdcyaACP_m">
<notes><body xmlns="http://www.w3.org/1999/xhtml">
     <p>CHARGE:  </p>
  </body></notes>
      </species>
      <species boundaryCondition="false" id="M_ocdycacoa_x">
<notes><body xmlns="http://www.w3.org/1999/xhtml">
     <p>CHARGE:  </p>
  </body></notes>
      </species>
      <species boundaryCondition="false" id="M_ttc_c">
<notes><body xmlns="http://www.w3.org/1999/xhtml">
     <p>CHARGE:  </p>
  </body></notes>
      </species>
      <species boundaryCondition="false" id="M_ttc_x">
<notes><body xmlns="http://www.w3.org/1999/xhtml">
     <p>CHARGE:  </p>
  </body></notes>
      </species>
      <species boundaryCondition="false" id="M_hexc_c">
<notes><body xmlns="http://www.w3.org/1999/xhtml">
     <p>CHARGE:  </p>
  </body></notes>
      </species>
      <species boundaryCondition="false" id="M_hexc_x">
<notes><body xmlns="http://www.w3.org/1999/xhtml">
     <p>CHARGE:  </p>
  </body></notes>
      </species>
      <species boundaryCondition="false" id="M_octa_c">
<notes><body xmlns="http://www.w3.org/1999/xhtml">
     <p>CHARGE:  </p>
  </body></notes>
      </species>
      <species boundaryCondition="false" id="M_octa_x">
<notes><body xmlns="http://www.w3.org/1999/xhtml">
     <p>CHARGE:  </p>
  </body></notes>
      </species>
      <species boundaryCondition="false" id="M_fad_c">
<notes><body xmlns="http://www.w3.org/1999/xhtml">
     <p>CHARGE:  </p>
  </body></notes>
      </species>
      <species boundaryCondition="false" id="M_fmn_m">
<notes><body xmlns="http://www.w3.org/1999/xhtml">
     <p>CHARGE:  </p>
  </body></notes>
      </species>
      <species boundaryCondition="false" id="M_fmn_c">
<notes><body xmlns="http://www.w3.org/1999/xhtml">
     <p>CHARGE:  </p>
  </body></notes>
      </species>
      <species boundaryCondition="false" id="M_fald_c">
<notes><body xmlns="http://www.w3.org/1999/xhtml">
     <p>CHARGE:  </p>
  </body></notes>
      </species>
      <species boundaryCondition="false" id="M_gthrd_c">
<notes><body xmlns="http://www.w3.org/1999/xhtml">
     <p>CHARGE:  </p>
  </body></notes>
      </species>
      <species boundaryCondition="false" id="M_Sfglutth_c">
<notes><body xmlns="http://www.w3.org/1999/xhtml">
     <p>CHARGE:  </p>
  </body></notes>
      </species>
      <species boundaryCondition="false" id="M_nad_x">
<notes><body xmlns="http://www.w3.org/1999/xhtml">
     <p>CHARGE:  </p>
  </body></notes>
      </species>
      <species boundaryCondition="false" id="M_nadph_x">
<notes><body xmlns="http://www.w3.org/1999/xhtml">
     <p>CHARGE:  </p>
  </body></notes>
      </species>
      <species boundaryCondition="false" id="M_nadh_x">
<notes><body xmlns="http://www.w3.org/1999/xhtml">
     <p>CHARGE:  </p>
  </body></notes>
      </species>
      <species boundaryCondition="false" id="M_nadp_x">
<notes><body xmlns="http://www.w3.org/1999/xhtml">
     <p>CHARGE:  </p>
  </body></notes>
      </species>
      <species boundaryCondition="false" id="M_malACP_m">
<notes><body xmlns="http://www.w3.org/1999/xhtml">
     <p>CHARGE:  </p>
  </body></notes>
      </species>
      <species boundaryCondition="false" id="M_ocACP_m">
<notes><body xmlns="http://www.w3.org/1999/xhtml">
     <p>CHARGE:  </p>
  </body></notes>
      </species>
      <species boundaryCondition="false" id="M_dcaACP_m">
<notes><body xmlns="http://www.w3.org/1999/xhtml">
     <p>CHARGE:  </p>
  </body></notes>
      </species>
      <species boundaryCondition="false" id="M_occoa_c">
<notes><body xmlns="http://www.w3.org/1999/xhtml">
     <p>CHARGE:  </p>
  </body></notes>
      </species>
      <species boundaryCondition="false" id="M_fdp_c">
<notes><body xmlns="http://www.w3.org/1999/xhtml">
     <p>CHARGE:  </p>
  </body></notes>
      </species>
      <species boundaryCondition="false" id="M_g3p_c">
<notes><body xmlns="http://www.w3.org/1999/xhtml">
     <p>CHARGE:  </p>
  </body></notes>
      </species>
      <species boundaryCondition="false" id="M_f1p_c">
<notes><body xmlns="http://www.w3.org/1999/xhtml">
     <p>CHARGE:  </p>
  </body></notes>
      </species>
      <species boundaryCondition="false" id="M_s17bp_c">
<notes><body xmlns="http://www.w3.org/1999/xhtml">
     <p>CHARGE:  </p>
  </body></notes>
      </species>
      <species boundaryCondition="false" id="M_f6p_c">
<notes><body xmlns="http://www.w3.org/1999/xhtml">
     <p>CHARGE:  </p>
  </body></notes>
      </species>
      <species boundaryCondition="false" id="M_f26bp_c">
<notes><body xmlns="http://www.w3.org/1999/xhtml">
     <p>CHARGE:  </p>
  </body></notes>
      </species>
      <species boundaryCondition="false" id="M_fe2_m">
<notes><body xmlns="http://www.w3.org/1999/xhtml">
     <p>CHARGE:  </p>
  </body></notes>
      </species>
      <species boundaryCondition="false" id="M_ppp9_m">
<notes><body xmlns="http://www.w3.org/1999/xhtml">
     <p>CHARGE:  </p>
  </body></notes>
      </species>
      <species boundaryCondition="false" id="M_pheme_m">
<notes><body xmlns="http://www.w3.org/1999/xhtml">
     <p>CHARGE:  </p>
  </body></notes>
      </species>
      <species boundaryCondition="false" id="M_Lfmkynr_c">
<notes><body xmlns="http://www.w3.org/1999/xhtml">
     <p>CHARGE:  </p>
  </body></notes>
      </species>
      <species boundaryCondition="false" id="M_Lkynr_c">
<notes><body xmlns="http://www.w3.org/1999/xhtml">
     <p>CHARGE:  </p>
  </body></notes>
      </species>
      <species boundaryCondition="false" id="M_10fthf_m">
<notes><body xmlns="http://www.w3.org/1999/xhtml">
     <p>CHARGE:  </p>
  </body></notes>
      </species>
      <species boundaryCondition="false" id="M_mettrna_m">
<notes><body xmlns="http://www.w3.org/1999/xhtml">
     <p>CHARGE:  </p>
  </body></notes>
      </species>
      <species boundaryCondition="false" id="M_fmettrna_m">
<notes><body xmlns="http://www.w3.org/1999/xhtml">
     <p>CHARGE:  </p>
  </body></notes>
      </species>
      <species boundaryCondition="false" id="M_2ahhmd_m">
<notes><body xmlns="http://www.w3.org/1999/xhtml">
     <p>CHARGE:  </p>
  </body></notes>
      </species>
      <species boundaryCondition="false" id="M_for_m">
<notes><body xmlns="http://www.w3.org/1999/xhtml">
     <p>CHARGE:  </p>
  </body></notes>
      </species>
      <species boundaryCondition="false" id="M_fum_m">
<notes><body xmlns="http://www.w3.org/1999/xhtml">
     <p>CHARGE:  </p>
  </body></notes>
      </species>
      <species boundaryCondition="false" id="M_fru_c">
<notes><body xmlns="http://www.w3.org/1999/xhtml">
     <p>CHARGE:  </p>
  </body></notes>
      </species>
      <species boundaryCondition="false" id="M_5fthf_c">
<notes><body xmlns="http://www.w3.org/1999/xhtml">
     <p>CHARGE:  </p>
  </body></notes>
      </species>
      <species boundaryCondition="false" id="M_methf_c">
<notes><body xmlns="http://www.w3.org/1999/xhtml">
     <p>CHARGE:  </p>
  </body></notes>
      </species>
      <species boundaryCondition="false" id="M_5fthf_m">
<notes><body xmlns="http://www.w3.org/1999/xhtml">
     <p>CHARGE:  </p>
  </body></notes>
      </species>
      <species boundaryCondition="false" id="M_methf_m">
<notes><body xmlns="http://www.w3.org/1999/xhtml">
     <p>CHARGE:  </p>
  </body></notes>
      </species>
      <species boundaryCondition="false" id="M_4fumacac_c">
<notes><body xmlns="http://www.w3.org/1999/xhtml">
     <p>CHARGE:  </p>
  </body></notes>
      </species>
      <species boundaryCondition="false" id="M_acac_c">
<notes><body xmlns="http://www.w3.org/1999/xhtml">
     <p>CHARGE:  </p>
  </body></notes>
      </species>
      <species boundaryCondition="false" id="M_gdpmann_g">
<notes><body xmlns="http://www.w3.org/1999/xhtml">
     <p>CHARGE:  </p>
  </body></notes>
      </species>
      <species boundaryCondition="false" id="M_m2macchitppdol_g">
<notes><body xmlns="http://www.w3.org/1999/xhtml">
     <p>CHARGE:  </p>
  </body></notes>
      </species>
      <species boundaryCondition="false" id="M_gdp_g">
<notes><body xmlns="http://www.w3.org/1999/xhtml">
     <p>CHARGE:  </p>
  </body></notes>
      </species>
      <species boundaryCondition="false" id="M_m3macchitppdol_g">
<notes><body xmlns="http://www.w3.org/1999/xhtml">
     <p>CHARGE:  </p>
  </body></notes>
      </species>
      <species boundaryCondition="false" id="M_m4macchitppdol_g">
<notes><body xmlns="http://www.w3.org/1999/xhtml">
     <p>CHARGE:  </p>
  </body></notes>
      </species>
      <species boundaryCondition="false" id="M_macchitppdol_g">
<notes><body xmlns="http://www.w3.org/1999/xhtml">
     <p>CHARGE:  </p>
  </body></notes>
      </species>
      <species boundaryCondition="false" id="M_m1macchitppdol_g">
<notes><body xmlns="http://www.w3.org/1999/xhtml">
     <p>CHARGE:  </p>
  </body></notes>
      </species>
      <species boundaryCondition="false" id="M_glyc3p_c">
<notes><body xmlns="http://www.w3.org/1999/xhtml">
     <p>CHARGE:  </p>
  </body></notes>
      </species>
      <species boundaryCondition="false" id="M_glu5sa_c">
<notes><body xmlns="http://www.w3.org/1999/xhtml">
     <p>CHARGE:  </p>
  </body></notes>
      </species>
      <species boundaryCondition="false" id="M_1pyr5c_c">
<notes><body xmlns="http://www.w3.org/1999/xhtml">
     <p>CHARGE:  </p>
  </body></notes>
      </species>
      <species boundaryCondition="false" id="M_glu5sa_m">
<notes><body xmlns="http://www.w3.org/1999/xhtml">
     <p>CHARGE:  </p>
  </body></notes>
      </species>
      <species boundaryCondition="false" id="M_1pyr5c_m">
<notes><body xmlns="http://www.w3.org/1999/xhtml">
     <p>CHARGE:  </p>
  </body></notes>
      </species>
      <species boundaryCondition="false" id="M_glu5p_c">
<notes><body xmlns="http://www.w3.org/1999/xhtml">
     <p>CHARGE:  </p>
  </body></notes>
      </species>
      <species boundaryCondition="false" id="M_g6p_c">
<notes><body xmlns="http://www.w3.org/1999/xhtml">
     <p>CHARGE:  </p>
  </body></notes>
      </species>
      <species boundaryCondition="false" id="M_g6p_r">
<notes><body xmlns="http://www.w3.org/1999/xhtml">
     <p>CHARGE:  </p>
  </body></notes>
      </species>
      <species boundaryCondition="false" id="M_g6p_DASH_B_c">
<notes><body xmlns="http://www.w3.org/1999/xhtml">
     <p>CHARGE:  </p>
  </body></notes>
      </species>
      <species boundaryCondition="false" id="M_f6p_DASH_B_c">
<notes><body xmlns="http://www.w3.org/1999/xhtml">
     <p>CHARGE:  </p>
  </body></notes>
      </species>
      <species boundaryCondition="false" id="M_1Dgali_c">
<notes><body xmlns="http://www.w3.org/1999/xhtml">
     <p>CHARGE:  </p>
  </body></notes>
      </species>
      <species boundaryCondition="false" id="M_inost_c">
<notes><body xmlns="http://www.w3.org/1999/xhtml">
     <p>CHARGE:  </p>
  </body></notes>
      </species>
      <species boundaryCondition="false" id="M_gal1p_c">
<notes><body xmlns="http://www.w3.org/1999/xhtml">
     <p>CHARGE:  </p>
  </body></notes>
      </species>
      <species boundaryCondition="false" id="M_melib_c">
<notes><body xmlns="http://www.w3.org/1999/xhtml">
     <p>CHARGE:  </p>
  </body></notes>
      </species>
      <species boundaryCondition="false" id="M_udpgal_c">
<notes><body xmlns="http://www.w3.org/1999/xhtml">
     <p>CHARGE:  </p>
  </body></notes>
      </species>
      <species boundaryCondition="false" id="M_g1p_c">
<notes><body xmlns="http://www.w3.org/1999/xhtml">
     <p>CHARGE:  </p>
  </body></notes>
      </species>
      <species boundaryCondition="false" id="M_gar_c">
<notes><body xmlns="http://www.w3.org/1999/xhtml">
     <p>CHARGE:  </p>
  </body></notes>
      </species>
      <species boundaryCondition="false" id="M_fgam_c">
<notes><body xmlns="http://www.w3.org/1999/xhtml">
     <p>CHARGE:  </p>
  </body></notes>
      </species>
      <species boundaryCondition="false" id="M_14glun_c">
<notes><body xmlns="http://www.w3.org/1999/xhtml">
     <p>CHARGE:  </p>
  </body></notes>
      </species>
      <species boundaryCondition="false" id="M_glycogen_c">
<notes><body xmlns="http://www.w3.org/1999/xhtml">
     <p>CHARGE:  </p>
  </body></notes>
      </species>
      <species boundaryCondition="false" id="M_alpam_m">
<notes><body xmlns="http://www.w3.org/1999/xhtml">
     <p>CHARGE:  </p>
  </body></notes>
      </species>
      <species boundaryCondition="false" id="M_mlthf_m">
<notes><body xmlns="http://www.w3.org/1999/xhtml">
     <p>CHARGE:  </p>
  </body></notes>
      </species>
      <species boundaryCondition="false" id="M_nh4_m">
<notes><body xmlns="http://www.w3.org/1999/xhtml">
     <p>CHARGE:  </p>
  </body></notes>
      </species>
      <species boundaryCondition="false" id="M_lpro_m">
<notes><body xmlns="http://www.w3.org/1999/xhtml">
     <p>CHARGE:  </p>
  </body></notes>
      </species>
      <species boundaryCondition="false" id="M_alpro_m">
<notes><body xmlns="http://www.w3.org/1999/xhtml">
     <p>CHARGE:  </p>
  </body></notes>
      </species>
      <species boundaryCondition="false" id="M_dhlpro_m">
<notes><body xmlns="http://www.w3.org/1999/xhtml">
     <p>CHARGE:  </p>
  </body></notes>
      </species>
      <species boundaryCondition="false" id="M_gdp_n">
<notes><body xmlns="http://www.w3.org/1999/xhtml">
     <p>CHARGE:  </p>
  </body></notes>
      </species>
      <species boundaryCondition="false" id="M_ggl_c">
<notes><body xmlns="http://www.w3.org/1999/xhtml">
     <p>CHARGE:  </p>
  </body></notes>
      </species>
      <species boundaryCondition="false" id="M_mlthf_c">
<notes><body xmlns="http://www.w3.org/1999/xhtml">
     <p>CHARGE:  </p>
  </body></notes>
      </species>
      <species boundaryCondition="false" id="M_ser_DASH_L_m">
<notes><body xmlns="http://www.w3.org/1999/xhtml">
     <p>CHARGE:  </p>
  </body></notes>
      </species>
      <species boundaryCondition="false" id="M_gmp_c">
<notes><body xmlns="http://www.w3.org/1999/xhtml">
     <p>CHARGE:  </p>
  </body></notes>
      </species>
      <species boundaryCondition="false" id="M_datp_c">
<notes><body xmlns="http://www.w3.org/1999/xhtml">
     <p>CHARGE:  </p>
  </body></notes>
      </species>
      <species boundaryCondition="false" id="M_glc_DASH_D_v">
<notes><body xmlns="http://www.w3.org/1999/xhtml">
     <p>CHARGE:  </p>
  </body></notes>
      </species>
      <species boundaryCondition="false" id="M_trnagln_c">
<notes><body xmlns="http://www.w3.org/1999/xhtml">
     <p>CHARGE:  </p>
  </body></notes>
      </species>
      <species boundaryCondition="false" id="M_glntrna_c">
<notes><body xmlns="http://www.w3.org/1999/xhtml">
     <p>CHARGE:  </p>
  </body></notes>
      </species>
      <species boundaryCondition="false" id="M_glp_c">
<notes><body xmlns="http://www.w3.org/1999/xhtml">
     <p>CHARGE:  </p>
  </body></notes>
      </species>
      <species boundaryCondition="false" id="M_tglp_c">
<notes><body xmlns="http://www.w3.org/1999/xhtml">
     <p>CHARGE:  </p>
  </body></notes>
      </species>
      <species boundaryCondition="false" id="M_glucys_c">
<notes><body xmlns="http://www.w3.org/1999/xhtml">
     <p>CHARGE:  </p>
  </body></notes>
      </species>
      <species boundaryCondition="false" id="M_pram_c">
<notes><body xmlns="http://www.w3.org/1999/xhtml">
     <p>CHARGE:  </p>
  </body></notes>
      </species>
      <species boundaryCondition="false" id="M_trnaglu_c">
<notes><body xmlns="http://www.w3.org/1999/xhtml">
     <p>CHARGE:  </p>
  </body></notes>
      </species>
      <species boundaryCondition="false" id="M_glutrna_c">
<notes><body xmlns="http://www.w3.org/1999/xhtml">
     <p>CHARGE:  </p>
  </body></notes>
      </species>
      <species boundaryCondition="false" id="M_trnaglu_m">
<notes><body xmlns="http://www.w3.org/1999/xhtml">
     <p>CHARGE:  </p>
  </body></notes>
      </species>
      <species boundaryCondition="false" id="M_glutrna_m">
<notes><body xmlns="http://www.w3.org/1999/xhtml">
     <p>CHARGE:  </p>
  </body></notes>
      </species>
      <species boundaryCondition="false" id="M_oh1_m">
<notes><body xmlns="http://www.w3.org/1999/xhtml">
     <p>CHARGE:  </p>
  </body></notes>
      </species>
      <species boundaryCondition="false" id="M_oh1_c">
<notes><body xmlns="http://www.w3.org/1999/xhtml">
     <p>CHARGE:  </p>
  </body></notes>
      </species>
      <species boundaryCondition="false" id="M_glx_x">
<notes><body xmlns="http://www.w3.org/1999/xhtml">
     <p>CHARGE:  </p>
  </body></notes>
      </species>
      <species boundaryCondition="false" id="M_lgt_DASH_S_c">
<notes><body xmlns="http://www.w3.org/1999/xhtml">
     <p>CHARGE:  </p>
  </body></notes>
      </species>
      <species boundaryCondition="false" id="M_lgt_DASH_S_m">
<notes><body xmlns="http://www.w3.org/1999/xhtml">
     <p>CHARGE:  </p>
  </body></notes>
      </species>
      <species boundaryCondition="false" id="M_gthrd_m">
<notes><body xmlns="http://www.w3.org/1999/xhtml">
     <p>CHARGE:  </p>
  </body></notes>
      </species>
      <species boundaryCondition="false" id="M_trnagly_c">
<notes><body xmlns="http://www.w3.org/1999/xhtml">
     <p>CHARGE:  </p>
  </body></notes>
      </species>
      <species boundaryCondition="false" id="M_glytrna_c">
<notes><body xmlns="http://www.w3.org/1999/xhtml">
     <p>CHARGE:  </p>
  </body></notes>
      </species>
      <species boundaryCondition="false" id="M_xmp_c">
<notes><body xmlns="http://www.w3.org/1999/xhtml">
     <p>CHARGE:  </p>
  </body></notes>
      </species>
      <species boundaryCondition="false" id="M_6pgc_c">
<notes><body xmlns="http://www.w3.org/1999/xhtml">
     <p>CHARGE:  </p>
  </body></notes>
      </species>
      <species boundaryCondition="false" id="M_gsn_c">
<notes><body xmlns="http://www.w3.org/1999/xhtml">
     <p>CHARGE:  </p>
  </body></notes>
      </species>
      <species boundaryCondition="false" id="M_gua_c">
<notes><body xmlns="http://www.w3.org/1999/xhtml">
     <p>CHARGE:  </p>
  </body></notes>
      </species>
      <species boundaryCondition="false" id="M_frdp_c">
<notes><body xmlns="http://www.w3.org/1999/xhtml">
     <p>CHARGE:  </p>
  </body></notes>
      </species>
      <species boundaryCondition="false" id="M_gsn_m">
<notes><body xmlns="http://www.w3.org/1999/xhtml">
     <p>CHARGE:  </p>
  </body></notes>
      </species>
      <species boundaryCondition="false" id="M_gthox_c">
<notes><body xmlns="http://www.w3.org/1999/xhtml">
     <p>CHARGE:  </p>
  </body></notes>
      </species>
      <species boundaryCondition="false" id="M_cgly_c">
<notes><body xmlns="http://www.w3.org/1999/xhtml">
     <p>CHARGE:  </p>
  </body></notes>
      </species>
      <species boundaryCondition="false" id="M_gluala_c">
<notes><body xmlns="http://www.w3.org/1999/xhtml">
     <p>CHARGE:  </p>
  </body></notes>
      </species>
      <species boundaryCondition="false" id="M_gua_m">
<notes><body xmlns="http://www.w3.org/1999/xhtml">
     <p>CHARGE:  </p>
  </body></notes>
      </species>
      <species boundaryCondition="false" id="M_h2o_r">
<notes><body xmlns="http://www.w3.org/1999/xhtml">
     <p>CHARGE:  </p>
  </body></notes>
      </species>
      <species boundaryCondition="false" id="M_3hacoa_x">
<notes><body xmlns="http://www.w3.org/1999/xhtml">
     <p>CHARGE:  </p>
  </body></notes>
      </species>
      <species boundaryCondition="false" id="M_3oacoa_x">
<notes><body xmlns="http://www.w3.org/1999/xhtml">
     <p>CHARGE:  </p>
  </body></notes>
      </species>
      <species boundaryCondition="false" id="M_b124tc_m">
<notes><body xmlns="http://www.w3.org/1999/xhtml">
     <p>CHARGE:  </p>
  </body></notes>
      </species>
      <species boundaryCondition="false" id="M_hicit_m">
<notes><body xmlns="http://www.w3.org/1999/xhtml">
     <p>CHARGE:  </p>
  </body></notes>
      </species>
      <species boundaryCondition="false" id="M_octdp_5_c">
<notes><body xmlns="http://www.w3.org/1999/xhtml">
     <p>CHARGE:  </p>
  </body></notes>
      </species>
      <species boundaryCondition="false" id="M_octdp_5_m">
<notes><body xmlns="http://www.w3.org/1999/xhtml">
     <p>CHARGE:  </p>
  </body></notes>
      </species>
      <species boundaryCondition="false" id="M_hcit_m">
<notes><body xmlns="http://www.w3.org/1999/xhtml">
     <p>CHARGE:  </p>
  </body></notes>
      </species>
      <species boundaryCondition="false" id="M_accoa_n">
<notes><body xmlns="http://www.w3.org/1999/xhtml">
     <p>CHARGE:  </p>
  </body></notes>
      </species>
      <species boundaryCondition="false" id="M_coa_n">
<notes><body xmlns="http://www.w3.org/1999/xhtml">
     <p>CHARGE:  </p>
  </body></notes>
      </species>
      <species boundaryCondition="false" id="M_hcit_n">
<notes><body xmlns="http://www.w3.org/1999/xhtml">
     <p>CHARGE:  </p>
  </body></notes>
      </species>
      <species boundaryCondition="false" id="M_hco3_m">
<notes><body xmlns="http://www.w3.org/1999/xhtml">
     <p>CHARGE:  </p>
  </body></notes>
      </species>
      <species boundaryCondition="false" id="M_4mhetz_c">
<notes><body xmlns="http://www.w3.org/1999/xhtml">
     <p>CHARGE:  </p>
  </body></notes>
      </species>
      <species boundaryCondition="false" id="M_4mpetz_c">
<notes><body xmlns="http://www.w3.org/1999/xhtml">
     <p>CHARGE:  </p>
  </body></notes>
      </species>
      <species boundaryCondition="false" id="M_man6p_c">
<notes><body xmlns="http://www.w3.org/1999/xhtml">
     <p>CHARGE:  </p>
  </body></notes>
      </species>
      <species boundaryCondition="false" id="M_4mlacac_c">
<notes><body xmlns="http://www.w3.org/1999/xhtml">
     <p>CHARGE:  </p>
  </body></notes>
      </species>
      <species boundaryCondition="false" id="M_oxag_m">
<notes><body xmlns="http://www.w3.org/1999/xhtml">
     <p>CHARGE:  </p>
  </body></notes>
      </species>
      <species boundaryCondition="false" id="M_histd_c">
<notes><body xmlns="http://www.w3.org/1999/xhtml">
     <p>CHARGE:  </p>
  </body></notes>
      </species>
      <species boundaryCondition="false" id="M_hisp_c">
<notes><body xmlns="http://www.w3.org/1999/xhtml">
     <p>CHARGE:  </p>
  </body></notes>
      </species>
      <species boundaryCondition="false" id="M_trnahis_c">
<notes><body xmlns="http://www.w3.org/1999/xhtml">
     <p>CHARGE:  </p>
  </body></notes>
      </species>
      <species boundaryCondition="false" id="M_histrna_c">
<notes><body xmlns="http://www.w3.org/1999/xhtml">
     <p>CHARGE:  </p>
  </body></notes>
      </species>
      <species boundaryCondition="false" id="M_his_DASH_L_m">
<notes><body xmlns="http://www.w3.org/1999/xhtml">
     <p>CHARGE:  </p>
  </body></notes>
      </species>
      <species boundaryCondition="false" id="M_trnahis_m">
<notes><body xmlns="http://www.w3.org/1999/xhtml">
     <p>CHARGE:  </p>
  </body></notes>
      </species>
      <species boundaryCondition="false" id="M_histrna_m">
<notes><body xmlns="http://www.w3.org/1999/xhtml">
     <p>CHARGE:  </p>
  </body></notes>
      </species>
      <species boundaryCondition="false" id="M_hLkynr_c">
<notes><body xmlns="http://www.w3.org/1999/xhtml">
     <p>CHARGE:  </p>
  </body></notes>
      </species>
      <species boundaryCondition="false" id="M_ppbng_c">
<notes><body xmlns="http://www.w3.org/1999/xhtml">
     <p>CHARGE:  </p>
  </body></notes>
      </species>
      <species boundaryCondition="false" id="M_hmbil_c">
<notes><body xmlns="http://www.w3.org/1999/xhtml">
     <p>CHARGE:  </p>
  </body></notes>
      </species>
      <species boundaryCondition="false" id="M_mev_DASH_R_c">
<notes><body xmlns="http://www.w3.org/1999/xhtml">
     <p>CHARGE:  </p>
  </body></notes>
      </species>
      <species boundaryCondition="false" id="M_hmgcoa_c">
<notes><body xmlns="http://www.w3.org/1999/xhtml">
     <p>CHARGE:  </p>
  </body></notes>
      </species>
      <species boundaryCondition="false" id="M_hmgcoa_m">
<notes><body xmlns="http://www.w3.org/1999/xhtml">
     <p>CHARGE:  </p>
  </body></notes>
      </species>
      <species boundaryCondition="false" id="M_4ampm_c">
<notes><body xmlns="http://www.w3.org/1999/xhtml">
     <p>CHARGE:  </p>
  </body></notes>
      </species>
      <species boundaryCondition="false" id="M_1p3h5c_c">
<notes><body xmlns="http://www.w3.org/1999/xhtml">
     <p>CHARGE:  </p>
  </body></notes>
      </species>
      <species boundaryCondition="false" id="M_1p3h5c_m">
<notes><body xmlns="http://www.w3.org/1999/xhtml">
     <p>CHARGE:  </p>
  </body></notes>
      </species>
      <species boundaryCondition="false" id="M_hom_DASH_L_c">
<notes><body xmlns="http://www.w3.org/1999/xhtml">
     <p>CHARGE:  </p>
  </body></notes>
      </species>
      <species boundaryCondition="false" id="M_phom_c">
<notes><body xmlns="http://www.w3.org/1999/xhtml">
     <p>CHARGE:  </p>
  </body></notes>
      </species>
      <species boundaryCondition="false" id="M_imacp_c">
<notes><body xmlns="http://www.w3.org/1999/xhtml">
     <p>CHARGE:  </p>
  </body></notes>
      </species>
      <species boundaryCondition="false" id="M_pyam5p_c">
<notes><body xmlns="http://www.w3.org/1999/xhtml">
     <p>CHARGE:  </p>
  </body></notes>
      </species>
      <species boundaryCondition="false" id="M_pydam_c">
<notes><body xmlns="http://www.w3.org/1999/xhtml">
     <p>CHARGE:  </p>
  </body></notes>
      </species>
      <species boundaryCondition="false" id="M_prlp_c">
<notes><body xmlns="http://www.w3.org/1999/xhtml">
     <p>CHARGE:  </p>
  </body></notes>
      </species>
      <species boundaryCondition="false" id="M_eig3p_c">
<notes><body xmlns="http://www.w3.org/1999/xhtml">
     <p>CHARGE:  </p>
  </body></notes>
      </species>
      <species boundaryCondition="false" id="M_2cpr5p_c">
<notes><body xmlns="http://www.w3.org/1999/xhtml">
     <p>CHARGE:  </p>
  </body></notes>
      </species>
      <species boundaryCondition="false" id="M_3ig3p_c">
<notes><body xmlns="http://www.w3.org/1999/xhtml">
     <p>CHARGE:  </p>
  </body></notes>
      </species>
      <species boundaryCondition="false" id="M_ile_DASH_L_c">
<notes><body xmlns="http://www.w3.org/1999/xhtml">
     <p>CHARGE:  </p>
  </body></notes>
      </species>
      <species boundaryCondition="false" id="M_ile_DASH_L_m">
<notes><body xmlns="http://www.w3.org/1999/xhtml">
     <p>CHARGE:  </p>
  </body></notes>
      </species>
      <species boundaryCondition="false" id="M_trnaile_c">
<notes><body xmlns="http://www.w3.org/1999/xhtml">
     <p>CHARGE:  </p>
  </body></notes>
      </species>
      <species boundaryCondition="false" id="M_iletrna_c">
<notes><body xmlns="http://www.w3.org/1999/xhtml">
     <p>CHARGE:  </p>
  </body></notes>
      </species>
      <species boundaryCondition="false" id="M_trnaile_m">
<notes><body xmlns="http://www.w3.org/1999/xhtml">
     <p>CHARGE:  </p>
  </body></notes>
      </species>
      <species boundaryCondition="false" id="M_iletrna_m">
<notes><body xmlns="http://www.w3.org/1999/xhtml">
     <p>CHARGE:  </p>
  </body></notes>
      </species>
      <species boundaryCondition="false" id="M_indpyr_c">
<notes><body xmlns="http://www.w3.org/1999/xhtml">
     <p>CHARGE:  </p>
  </body></notes>
      </species>
      <species boundaryCondition="false" id="M_ptd1ino_SC_c">
<notes><body xmlns="http://www.w3.org/1999/xhtml">
     <p>CHARGE:  </p>
  </body></notes>
      </species>
      <species boundaryCondition="false" id="M_ipc124_SC_c">
<notes><body xmlns="http://www.w3.org/1999/xhtml">
     <p>CHARGE:  </p>
  </body></notes>
      </species>
      <species boundaryCondition="false" id="M_ipc126_SC_c">
<notes><body xmlns="http://www.w3.org/1999/xhtml">
     <p>CHARGE:  </p>
  </body></notes>
      </species>
      <species boundaryCondition="false" id="M_ipc224_SC_c">
<notes><body xmlns="http://www.w3.org/1999/xhtml">
     <p>CHARGE:  </p>
  </body></notes>
      </species>
      <species boundaryCondition="false" id="M_ipc226_SC_c">
<notes><body xmlns="http://www.w3.org/1999/xhtml">
     <p>CHARGE:  </p>
  </body></notes>
      </species>
      <species boundaryCondition="false" id="M_ipc324_SC_c">
<notes><body xmlns="http://www.w3.org/1999/xhtml">
     <p>CHARGE:  </p>
  </body></notes>
      </species>
      <species boundaryCondition="false" id="M_ipc326_SC_c">
<notes><body xmlns="http://www.w3.org/1999/xhtml">
     <p>CHARGE:  </p>
  </body></notes>
      </species>
      <species boundaryCondition="false" id="M_3c2hmp_c">
<notes><body xmlns="http://www.w3.org/1999/xhtml">
     <p>CHARGE:  </p>
  </body></notes>
      </species>
      <species boundaryCondition="false" id="M_2ippm_c">
<notes><body xmlns="http://www.w3.org/1999/xhtml">
     <p>CHARGE:  </p>
  </body></notes>
      </species>
      <species boundaryCondition="false" id="M_itacon_m">
<notes><body xmlns="http://www.w3.org/1999/xhtml">
     <p>CHARGE:  </p>
  </body></notes>
      </species>
      <species boundaryCondition="false" id="M_itaccoa_m">
<notes><body xmlns="http://www.w3.org/1999/xhtml">
     <p>CHARGE:  </p>
  </body></notes>
      </species>
      <species boundaryCondition="false" id="M_acoa_x">
<notes><body xmlns="http://www.w3.org/1999/xhtml">
     <p>CHARGE:  </p>
  </body></notes>
      </species>
      <species boundaryCondition="false" id="M_k_c">
<notes><body xmlns="http://www.w3.org/1999/xhtml">
     <p>CHARGE:  </p>
  </body></notes>
      </species>
      <species boundaryCondition="false" id="M_lald_DASH_L_m">
<notes><body xmlns="http://www.w3.org/1999/xhtml">
     <p>CHARGE:  </p>
  </body></notes>
      </species>
      <species boundaryCondition="false" id="M_lac_DASH_L_m">
<notes><body xmlns="http://www.w3.org/1999/xhtml">
     <p>CHARGE:  </p>
  </body></notes>
      </species>
      <species boundaryCondition="false" id="M_leu_DASH_L_c">
<notes><body xmlns="http://www.w3.org/1999/xhtml">
     <p>CHARGE:  </p>
  </body></notes>
      </species>
      <species boundaryCondition="false" id="M_4mop_c">
<notes><body xmlns="http://www.w3.org/1999/xhtml">
     <p>CHARGE:  </p>
  </body></notes>
      </species>
      <species boundaryCondition="false" id="M_leu_DASH_L_m">
<notes><body xmlns="http://www.w3.org/1999/xhtml">
     <p>CHARGE:  </p>
  </body></notes>
      </species>
      <species boundaryCondition="false" id="M_4mop_m">
<notes><body xmlns="http://www.w3.org/1999/xhtml">
     <p>CHARGE:  </p>
  </body></notes>
      </species>
      <species boundaryCondition="false" id="M_trnaleu_c">
<notes><body xmlns="http://www.w3.org/1999/xhtml">
     <p>CHARGE:  </p>
  </body></notes>
      </species>
      <species boundaryCondition="false" id="M_leutrna_c">
<notes><body xmlns="http://www.w3.org/1999/xhtml">
     <p>CHARGE:  </p>
  </body></notes>
      </species>
      <species boundaryCondition="false" id="M_trnaleu_m">
<notes><body xmlns="http://www.w3.org/1999/xhtml">
     <p>CHARGE:  </p>
  </body></notes>
      </species>
      <species boundaryCondition="false" id="M_leutrna_m">
<notes><body xmlns="http://www.w3.org/1999/xhtml">
     <p>CHARGE:  </p>
  </body></notes>
      </species>
      <species boundaryCondition="false" id="M_mthgxl_c">
<notes><body xmlns="http://www.w3.org/1999/xhtml">
     <p>CHARGE:  </p>
  </body></notes>
      </species>
      <species boundaryCondition="false" id="M_lanost_c">
<notes><body xmlns="http://www.w3.org/1999/xhtml">
     <p>CHARGE:  </p>
  </body></notes>
      </species>
      <species boundaryCondition="false" id="M_Ssq23epx_c">
<notes><body xmlns="http://www.w3.org/1999/xhtml">
     <p>CHARGE:  </p>
  </body></notes>
      </species>
      <species boundaryCondition="false" id="M_dagpy_SC_c">
<notes><body xmlns="http://www.w3.org/1999/xhtml">
     <p>CHARGE:  </p>
  </body></notes>
      </species>
      <species boundaryCondition="false" id="M_lys_DASH_L_c">
<notes><body xmlns="http://www.w3.org/1999/xhtml">
     <p>CHARGE:  </p>
  </body></notes>
      </species>
      <species boundaryCondition="false" id="M_trnalys_c">
<notes><body xmlns="http://www.w3.org/1999/xhtml">
     <p>CHARGE:  </p>
  </body></notes>
      </species>
      <species boundaryCondition="false" id="M_lystrna_c">
<notes><body xmlns="http://www.w3.org/1999/xhtml">
     <p>CHARGE:  </p>
  </body></notes>
      </species>
      <species boundaryCondition="false" id="M_lys_DASH_L_m">
<notes><body xmlns="http://www.w3.org/1999/xhtml">
     <p>CHARGE:  </p>
  </body></notes>
      </species>
      <species boundaryCondition="false" id="M_trnalys_m">
<notes><body xmlns="http://www.w3.org/1999/xhtml">
     <p>CHARGE:  </p>
  </body></notes>
      </species>
      <species boundaryCondition="false" id="M_lystrna_m">
<notes><body xmlns="http://www.w3.org/1999/xhtml">
     <p>CHARGE:  </p>
  </body></notes>
      </species>
      <species boundaryCondition="false" id="M_lac_DASH_L_c">
<notes><body xmlns="http://www.w3.org/1999/xhtml">
     <p>CHARGE:  </p>
  </body></notes>
      </species>
      <species boundaryCondition="false" id="M_mnl1p_c">
<notes><body xmlns="http://www.w3.org/1999/xhtml">
     <p>CHARGE:  </p>
  </body></notes>
      </species>
      <species boundaryCondition="false" id="M_malt_c">
<notes><body xmlns="http://www.w3.org/1999/xhtml">
     <p>CHARGE:  </p>
  </body></notes>
      </species>
      <species boundaryCondition="false" id="M_man1p_c">
<notes><body xmlns="http://www.w3.org/1999/xhtml">
     <p>CHARGE:  </p>
  </body></notes>
      </species>
      <species boundaryCondition="false" id="M_mannan_c">
<notes><body xmlns="http://www.w3.org/1999/xhtml">
     <p>CHARGE:  </p>
  </body></notes>
      </species>
      <species boundaryCondition="false" id="M_ppcoa_c">
<notes><body xmlns="http://www.w3.org/1999/xhtml">
     <p>CHARGE:  </p>
  </body></notes>
      </species>
      <species boundaryCondition="false" id="M_malACP_c">
<notes><body xmlns="http://www.w3.org/1999/xhtml">
     <p>CHARGE:  </p>
  </body></notes>
      </species>
      <species boundaryCondition="false" id="M_malcoa_m">
<notes><body xmlns="http://www.w3.org/1999/xhtml">
     <p>CHARGE:  </p>
  </body></notes>
      </species>
      <species boundaryCondition="false" id="M_melt_c">
<notes><body xmlns="http://www.w3.org/1999/xhtml">
     <p>CHARGE:  </p>
  </body></notes>
      </species>
      <species boundaryCondition="false" id="M_sbt_DASH_D_c">
<notes><body xmlns="http://www.w3.org/1999/xhtml">
     <p>CHARGE:  </p>
  </body></notes>
      </species>
      <species boundaryCondition="false" id="M_trnamet_c">
<notes><body xmlns="http://www.w3.org/1999/xhtml">
     <p>CHARGE:  </p>
  </body></notes>
      </species>
      <species boundaryCondition="false" id="M_mettrna_c">
<notes><body xmlns="http://www.w3.org/1999/xhtml">
     <p>CHARGE:  </p>
  </body></notes>
      </species>
      <species boundaryCondition="false" id="M_met_DASH_L_m">
<notes><body xmlns="http://www.w3.org/1999/xhtml">
     <p>CHARGE:  </p>
  </body></notes>
      </species>
      <species boundaryCondition="false" id="M_trnamet_m">
<notes><body xmlns="http://www.w3.org/1999/xhtml">
     <p>CHARGE:  </p>
  </body></notes>
      </species>
      <species boundaryCondition="false" id="M_5pmev_c">
<notes><body xmlns="http://www.w3.org/1999/xhtml">
     <p>CHARGE:  </p>
  </body></notes>
      </species>
      <species boundaryCondition="false" id="M_ptdmeeta_SC_c">
<notes><body xmlns="http://www.w3.org/1999/xhtml">
     <p>CHARGE:  </p>
  </body></notes>
      </species>
      <species boundaryCondition="false" id="M_ptd2meeta_SC_c">
<notes><body xmlns="http://www.w3.org/1999/xhtml">
     <p>CHARGE:  </p>
  </body></notes>
      </species>
      <species boundaryCondition="false" id="M_mhpglu_c">
<notes><body xmlns="http://www.w3.org/1999/xhtml">
     <p>CHARGE:  </p>
  </body></notes>
      </species>
      <species boundaryCondition="false" id="M_hpglu_c">
<notes><body xmlns="http://www.w3.org/1999/xhtml">
     <p>CHARGE:  </p>
  </body></notes>
      </species>
      <species boundaryCondition="false" id="M_mi1p_DASH_D_c">
<notes><body xmlns="http://www.w3.org/1999/xhtml">
     <p>CHARGE:  </p>
  </body></notes>
      </species>
      <species boundaryCondition="false" id="M_mipc124_SC_c">
<notes><body xmlns="http://www.w3.org/1999/xhtml">
     <p>CHARGE:  </p>
  </body></notes>
      </species>
      <species boundaryCondition="false" id="M_mip2c124_SC_c">
<notes><body xmlns="http://www.w3.org/1999/xhtml">
     <p>CHARGE:  </p>
  </body></notes>
      </species>
      <species boundaryCondition="false" id="M_mipc126_SC_c">
<notes><body xmlns="http://www.w3.org/1999/xhtml">
     <p>CHARGE:  </p>
  </body></notes>
      </species>
      <species boundaryCondition="false" id="M_mip2c126_SC_c">
<notes><body xmlns="http://www.w3.org/1999/xhtml">
     <p>CHARGE:  </p>
  </body></notes>
      </species>
      <species boundaryCondition="false" id="M_mipc224_SC_c">
<notes><body xmlns="http://www.w3.org/1999/xhtml">
     <p>CHARGE:  </p>
  </body></notes>
      </species>
      <species boundaryCondition="false" id="M_mip2c224_SC_c">
<notes><body xmlns="http://www.w3.org/1999/xhtml">
     <p>CHARGE:  </p>
  </body></notes>
      </species>
      <species boundaryCondition="false" id="M_mipc226_SC_c">
<notes><body xmlns="http://www.w3.org/1999/xhtml">
     <p>CHARGE:  </p>
  </body></notes>
      </species>
      <species boundaryCondition="false" id="M_mip2c226_SC_c">
<notes><body xmlns="http://www.w3.org/1999/xhtml">
     <p>CHARGE:  </p>
  </body></notes>
      </species>
      <species boundaryCondition="false" id="M_mipc324_SC_c">
<notes><body xmlns="http://www.w3.org/1999/xhtml">
     <p>CHARGE:  </p>
  </body></notes>
      </species>
      <species boundaryCondition="false" id="M_mip2c324_SC_c">
<notes><body xmlns="http://www.w3.org/1999/xhtml">
     <p>CHARGE:  </p>
  </body></notes>
      </species>
      <species boundaryCondition="false" id="M_mipc326_SC_c">
<notes><body xmlns="http://www.w3.org/1999/xhtml">
     <p>CHARGE:  </p>
  </body></notes>
      </species>
      <species boundaryCondition="false" id="M_mip2c326_SC_c">
<notes><body xmlns="http://www.w3.org/1999/xhtml">
     <p>CHARGE:  </p>
  </body></notes>
      </species>
      <species boundaryCondition="false" id="M_mmet_c">
<notes><body xmlns="http://www.w3.org/1999/xhtml">
     <p>CHARGE:  </p>
  </body></notes>
      </species>
      <species boundaryCondition="false" id="M_nmn_x">
<notes><body xmlns="http://www.w3.org/1999/xhtml">
     <p>CHARGE:  </p>
  </body></notes>
      </species>
      <species boundaryCondition="false" id="M_adprib_c">
<notes><body xmlns="http://www.w3.org/1999/xhtml">
     <p>CHARGE:  </p>
  </body></notes>
      </species>
      <species boundaryCondition="false" id="M_ncam_c">
<notes><body xmlns="http://www.w3.org/1999/xhtml">
     <p>CHARGE:  </p>
  </body></notes>
      </species>
      <species boundaryCondition="false" id="M_adprib_m">
<notes><body xmlns="http://www.w3.org/1999/xhtml">
     <p>CHARGE:  </p>
  </body></notes>
      </species>
      <species boundaryCondition="false" id="M_ncam_m">
<notes><body xmlns="http://www.w3.org/1999/xhtml">
     <p>CHARGE:  </p>
  </body></notes>
      </species>
      <species boundaryCondition="false" id="M_dnad_c">
<notes><body xmlns="http://www.w3.org/1999/xhtml">
     <p>CHARGE:  </p>
  </body></notes>
      </species>
      <species boundaryCondition="false" id="M_dnad_m">
<notes><body xmlns="http://www.w3.org/1999/xhtml">
     <p>CHARGE:  </p>
  </body></notes>
      </species>
      <species boundaryCondition="false" id="M_nac_c">
<notes><body xmlns="http://www.w3.org/1999/xhtml">
     <p>CHARGE:  </p>
  </body></notes>
      </species>
      <species boundaryCondition="false" id="M_nicrnt_c">
<notes><body xmlns="http://www.w3.org/1999/xhtml">
     <p>CHARGE:  </p>
  </body></notes>
      </species>
      <species boundaryCondition="false" id="M_nac_m">
<notes><body xmlns="http://www.w3.org/1999/xhtml">
     <p>CHARGE:  </p>
  </body></notes>
      </species>
      <species boundaryCondition="false" id="M_prpp_m">
<notes><body xmlns="http://www.w3.org/1999/xhtml">
     <p>CHARGE:  </p>
  </body></notes>
      </species>
      <species boundaryCondition="false" id="M_nicrnt_m">
<notes><body xmlns="http://www.w3.org/1999/xhtml">
     <p>CHARGE:  </p>
  </body></notes>
      </species>
      <species boundaryCondition="false" id="M_na1_c">
<notes><body xmlns="http://www.w3.org/1999/xhtml">
     <p>CHARGE:  </p>
  </body></notes>
      </species>
      <species boundaryCondition="false" id="M_gmp_g">
<notes><body xmlns="http://www.w3.org/1999/xhtml">
     <p>CHARGE:  </p>
  </body></notes>
      </species>
      <species boundaryCondition="false" id="M_dgtp_c">
<notes><body xmlns="http://www.w3.org/1999/xhtml">
     <p>CHARGE:  </p>
  </body></notes>
      </species>
      <species boundaryCondition="false" id="M_dudp_c">
<notes><body xmlns="http://www.w3.org/1999/xhtml">
     <p>CHARGE:  </p>
  </body></notes>
      </species>
      <species boundaryCondition="false" id="M_nmn_c">
<notes><body xmlns="http://www.w3.org/1999/xhtml">
     <p>CHARGE:  </p>
  </body></notes>
      </species>
      <species boundaryCondition="false" id="M_nmn_m">
<notes><body xmlns="http://www.w3.org/1999/xhtml">
     <p>CHARGE:  </p>
  </body></notes>
      </species>
      <species boundaryCondition="false" id="M_quln_c">
<notes><body xmlns="http://www.w3.org/1999/xhtml">
     <p>CHARGE:  </p>
  </body></notes>
      </species>
      <species boundaryCondition="false" id="M_quln_m">
<notes><body xmlns="http://www.w3.org/1999/xhtml">
     <p>CHARGE:  </p>
  </body></notes>
      </species>
      <species boundaryCondition="false" id="M_xtsn_c">
<notes><body xmlns="http://www.w3.org/1999/xhtml">
     <p>CHARGE:  </p>
  </body></notes>
      </species>
      <species boundaryCondition="false" id="M_ump_c">
<notes><body xmlns="http://www.w3.org/1999/xhtml">
     <p>CHARGE:  </p>
  </body></notes>
      </species>
      <species boundaryCondition="false" id="M_thymd_c">
<notes><body xmlns="http://www.w3.org/1999/xhtml">
     <p>CHARGE:  </p>
  </body></notes>
      </species>
      <species boundaryCondition="false" id="M_ind3acnl_c">
<notes><body xmlns="http://www.w3.org/1999/xhtml">
     <p>CHARGE:  </p>
  </body></notes>
      </species>
      <species boundaryCondition="false" id="M_aprop_c">
<notes><body xmlns="http://www.w3.org/1999/xhtml">
     <p>CHARGE:  </p>
  </body></notes>
      </species>
      <species boundaryCondition="false" id="M_acybut_c">
<notes><body xmlns="http://www.w3.org/1999/xhtml">
     <p>CHARGE:  </p>
  </body></notes>
      </species>
      <species boundaryCondition="false" id="M_o2_r">
<notes><body xmlns="http://www.w3.org/1999/xhtml">
     <p>CHARGE:  </p>
  </body></notes>
      </species>
      <species boundaryCondition="false" id="M_ohpb_c">
<notes><body xmlns="http://www.w3.org/1999/xhtml">
     <p>CHARGE:  </p>
  </body></notes>
      </species>
      <species boundaryCondition="false" id="M_2ombzl_5_m">
<notes><body xmlns="http://www.w3.org/1999/xhtml">
     <p>CHARGE:  </p>
  </body></notes>
      </species>
      <species boundaryCondition="false" id="M_2ommbl_5_m">
<notes><body xmlns="http://www.w3.org/1999/xhtml">
     <p>CHARGE:  </p>
  </body></notes>
      </species>
      <species boundaryCondition="false" id="M_orot5p_c">
<notes><body xmlns="http://www.w3.org/1999/xhtml">
     <p>CHARGE:  </p>
  </body></notes>
      </species>
      <species boundaryCondition="false" id="M_2oph_5_c">
<notes><body xmlns="http://www.w3.org/1999/xhtml">
     <p>CHARGE:  </p>
  </body></notes>
      </species>
      <species boundaryCondition="false" id="M_ptrc_c">
<notes><body xmlns="http://www.w3.org/1999/xhtml">
     <p>CHARGE:  </p>
  </body></notes>
      </species>
      <species boundaryCondition="false" id="M_orn_m">
<notes><body xmlns="http://www.w3.org/1999/xhtml">
     <p>CHARGE:  </p>
  </body></notes>
      </species>
      <species boundaryCondition="false" id="M_oxag_c">
<notes><body xmlns="http://www.w3.org/1999/xhtml">
     <p>CHARGE:  </p>
  </body></notes>
      </species>
      <species boundaryCondition="false" id="M_pro_DASH_L_c">
<notes><body xmlns="http://www.w3.org/1999/xhtml">
     <p>CHARGE:  </p>
  </body></notes>
      </species>
      <species boundaryCondition="false" id="M_pan4p_c">
<notes><body xmlns="http://www.w3.org/1999/xhtml">
     <p>CHARGE:  </p>
  </body></notes>
      </species>
      <species boundaryCondition="false" id="M_pnto_DASH_R_c">
<notes><body xmlns="http://www.w3.org/1999/xhtml">
     <p>CHARGE:  </p>
  </body></notes>
      </species>
      <species boundaryCondition="false" id="M_trdrd_c">
<notes><body xmlns="http://www.w3.org/1999/xhtml">
     <p>CHARGE:  </p>
  </body></notes>
      </species>
      <species boundaryCondition="false" id="M_so3_c">
<notes><body xmlns="http://www.w3.org/1999/xhtml">
     <p>CHARGE:  </p>
  </body></notes>
      </species>
      <species boundaryCondition="false" id="M_trdox_c">
<notes><body xmlns="http://www.w3.org/1999/xhtml">
     <p>CHARGE:  </p>
  </body></notes>
      </species>
      <species boundaryCondition="false" id="M_35cdamp_c">
<notes><body xmlns="http://www.w3.org/1999/xhtml">
     <p>CHARGE:  </p>
  </body></notes>
      </species>
      <species boundaryCondition="false" id="M_35cimp_c">
<notes><body xmlns="http://www.w3.org/1999/xhtml">
     <p>CHARGE:  </p>
  </body></notes>
      </species>
      <species boundaryCondition="false" id="M_35cgmp_c">
<notes><body xmlns="http://www.w3.org/1999/xhtml">
     <p>CHARGE:  </p>
  </body></notes>
      </species>
      <species boundaryCondition="false" id="M_35ccmp_c">
<notes><body xmlns="http://www.w3.org/1999/xhtml">
     <p>CHARGE:  </p>
  </body></notes>
      </species>
      <species boundaryCondition="false" id="M_pdx5p_c">
<notes><body xmlns="http://www.w3.org/1999/xhtml">
     <p>CHARGE:  </p>
  </body></notes>
      </species>
      <species boundaryCondition="false" id="M_pydx5p_c">
<notes><body xmlns="http://www.w3.org/1999/xhtml">
     <p>CHARGE:  </p>
  </body></notes>
      </species>
      <species boundaryCondition="false" id="M_pepd_c">
<notes><body xmlns="http://www.w3.org/1999/xhtml">
     <p>CHARGE:  </p>
  </body></notes>
      </species>
      <species boundaryCondition="false" id="M_apep_c">
<notes><body xmlns="http://www.w3.org/1999/xhtml">
     <p>CHARGE:  </p>
  </body></notes>
      </species>
      <species boundaryCondition="false" id="M_pe_SC_g">
<notes><body xmlns="http://www.w3.org/1999/xhtml">
     <p>CHARGE:  </p>
  </body></notes>
      </species>
      <species boundaryCondition="false" id="M_pe_SC_m">
<notes><body xmlns="http://www.w3.org/1999/xhtml">
     <p>CHARGE:  </p>
  </body></notes>
      </species>
      <species boundaryCondition="false" id="M_pe_SC_v">
<notes><body xmlns="http://www.w3.org/1999/xhtml">
     <p>CHARGE:  </p>
  </body></notes>
      </species>
      <species boundaryCondition="false" id="M_tag6p_DASH_D_c">
<notes><body xmlns="http://www.w3.org/1999/xhtml">
     <p>CHARGE:  </p>
  </body></notes>
      </species>
      <species boundaryCondition="false" id="M_tagdp_DASH_D_c">
<notes><body xmlns="http://www.w3.org/1999/xhtml">
     <p>CHARGE:  </p>
  </body></notes>
      </species>
      <species boundaryCondition="false" id="M_s7p_c">
<notes><body xmlns="http://www.w3.org/1999/xhtml">
     <p>CHARGE:  </p>
  </body></notes>
      </species>
      <species boundaryCondition="false" id="M_gam1p_c">
<notes><body xmlns="http://www.w3.org/1999/xhtml">
     <p>CHARGE:  </p>
  </body></notes>
      </species>
      <species boundaryCondition="false" id="M_3pg_c">
<notes><body xmlns="http://www.w3.org/1999/xhtml">
     <p>CHARGE:  </p>
  </body></notes>
      </species>
      <species boundaryCondition="false" id="M_3php_c">
<notes><body xmlns="http://www.w3.org/1999/xhtml">
     <p>CHARGE:  </p>
  </body></notes>
      </species>
      <species boundaryCondition="false" id="M_phe_DASH_L_c">
<notes><body xmlns="http://www.w3.org/1999/xhtml">
     <p>CHARGE:  </p>
  </body></notes>
      </species>
      <species boundaryCondition="false" id="M_phpyr_c">
<notes><body xmlns="http://www.w3.org/1999/xhtml">
     <p>CHARGE:  </p>
  </body></notes>
      </species>
      <species boundaryCondition="false" id="M_trnaphe_c">
<notes><body xmlns="http://www.w3.org/1999/xhtml">
     <p>CHARGE:  </p>
  </body></notes>
      </species>
      <species boundaryCondition="false" id="M_phetrna_c">
<notes><body xmlns="http://www.w3.org/1999/xhtml">
     <p>CHARGE:  </p>
  </body></notes>
      </species>
      <species boundaryCondition="false" id="M_phe_DASH_L_m">
<notes><body xmlns="http://www.w3.org/1999/xhtml">
     <p>CHARGE:  </p>
  </body></notes>
      </species>
      <species boundaryCondition="false" id="M_trnaphe_m">
<notes><body xmlns="http://www.w3.org/1999/xhtml">
     <p>CHARGE:  </p>
  </body></notes>
      </species>
      <species boundaryCondition="false" id="M_phetrna_m">
<notes><body xmlns="http://www.w3.org/1999/xhtml">
     <p>CHARGE:  </p>
  </body></notes>
      </species>
      <species boundaryCondition="false" id="M_ptd3ino_SC_c">
<notes><body xmlns="http://www.w3.org/1999/xhtml">
     <p>CHARGE:  </p>
  </body></notes>
      </species>
      <species boundaryCondition="false" id="M_ptd134bp_SC_c">
<notes><body xmlns="http://www.w3.org/1999/xhtml">
     <p>CHARGE:  </p>
  </body></notes>
      </species>
      <species boundaryCondition="false" id="M_ptd145bp_SC_c">
<notes><body xmlns="http://www.w3.org/1999/xhtml">
     <p>CHARGE:  </p>
  </body></notes>
      </species>
      <species boundaryCondition="false" id="M_mi145p_c">
<notes><body xmlns="http://www.w3.org/1999/xhtml">
     <p>CHARGE:  </p>
  </body></notes>
      </species>
      <species boundaryCondition="false" id="M_ptd4ino_SC_c">
<notes><body xmlns="http://www.w3.org/1999/xhtml">
     <p>CHARGE:  </p>
  </body></notes>
      </species>
      <species boundaryCondition="false" id="M_ptd1ino_SC_n">
<notes><body xmlns="http://www.w3.org/1999/xhtml">
     <p>CHARGE:  </p>
  </body></notes>
      </species>
      <species boundaryCondition="false" id="M_ptd4ino_SC_n">
<notes><body xmlns="http://www.w3.org/1999/xhtml">
     <p>CHARGE:  </p>
  </body></notes>
      </species>
      <species boundaryCondition="false" id="M_4r5au_c">
<notes><body xmlns="http://www.w3.org/1999/xhtml">
     <p>CHARGE:  </p>
  </body></notes>
      </species>
      <species boundaryCondition="false" id="M_2mahmp_c">
<notes><body xmlns="http://www.w3.org/1999/xhtml">
     <p>CHARGE:  </p>
  </body></notes>
      </species>
      <species boundaryCondition="false" id="M_4ppan_c">
<notes><body xmlns="http://www.w3.org/1999/xhtml">
     <p>CHARGE:  </p>
  </body></notes>
      </species>
      <species boundaryCondition="false" id="M_N1aspmd_c">
<notes><body xmlns="http://www.w3.org/1999/xhtml">
     <p>CHARGE:  </p>
  </body></notes>
      </species>
      <species boundaryCondition="false" id="M_aproa_c">
<notes><body xmlns="http://www.w3.org/1999/xhtml">
     <p>CHARGE:  </p>
  </body></notes>
      </species>
      <species boundaryCondition="false" id="M_4ppcys_c">
<notes><body xmlns="http://www.w3.org/1999/xhtml">
     <p>CHARGE:  </p>
  </body></notes>
      </species>
      <species boundaryCondition="false" id="M_r1p_c">
<notes><body xmlns="http://www.w3.org/1999/xhtml">
     <p>CHARGE:  </p>
  </body></notes>
      </species>
      <species boundaryCondition="false" id="M_pppg9_m">
<notes><body xmlns="http://www.w3.org/1999/xhtml">
     <p>CHARGE:  </p>
  </body></notes>
      </species>
      <species boundaryCondition="false" id="M_fpram_c">
<notes><body xmlns="http://www.w3.org/1999/xhtml">
     <p>CHARGE:  </p>
  </body></notes>
      </species>
      <species boundaryCondition="false" id="M_prbamp_c">
<notes><body xmlns="http://www.w3.org/1999/xhtml">
     <p>CHARGE:  </p>
  </body></notes>
      </species>
      <species boundaryCondition="false" id="M_prfp_c">
<notes><body xmlns="http://www.w3.org/1999/xhtml">
     <p>CHARGE:  </p>
  </body></notes>
      </species>
      <species boundaryCondition="false" id="M_pro_DASH_L_m">
<notes><body xmlns="http://www.w3.org/1999/xhtml">
     <p>CHARGE:  </p>
  </body></notes>
      </species>
      <species boundaryCondition="false" id="M_trnapro_c">
<notes><body xmlns="http://www.w3.org/1999/xhtml">
     <p>CHARGE:  </p>
  </body></notes>
      </species>
      <species boundaryCondition="false" id="M_protrna_c">
<notes><body xmlns="http://www.w3.org/1999/xhtml">
     <p>CHARGE:  </p>
  </body></notes>
      </species>
      <species boundaryCondition="false" id="M_skm5p_c">
<notes><body xmlns="http://www.w3.org/1999/xhtml">
     <p>CHARGE:  </p>
  </body></notes>
      </species>
      <species boundaryCondition="false" id="M_ps_SC_g">
<notes><body xmlns="http://www.w3.org/1999/xhtml">
     <p>CHARGE:  </p>
  </body></notes>
      </species>
      <species boundaryCondition="false" id="M_ps_SC_m">
<notes><body xmlns="http://www.w3.org/1999/xhtml">
     <p>CHARGE:  </p>
  </body></notes>
      </species>
      <species boundaryCondition="false" id="M_ps_SC_v">
<notes><body xmlns="http://www.w3.org/1999/xhtml">
     <p>CHARGE:  </p>
  </body></notes>
      </species>
      <species boundaryCondition="false" id="M_ps_SC_c">
<notes><body xmlns="http://www.w3.org/1999/xhtml">
     <p>CHARGE:  </p>
  </body></notes>
      </species>
      <species boundaryCondition="false" id="M_pser_DASH_L_c">
<notes><body xmlns="http://www.w3.org/1999/xhtml">
     <p>CHARGE:  </p>
  </body></notes>
      </species>
      <species boundaryCondition="false" id="M_psph1p_c">
<notes><body xmlns="http://www.w3.org/1999/xhtml">
     <p>CHARGE:  </p>
  </body></notes>
      </species>
      <species boundaryCondition="false" id="M_2hhxdal_c">
<notes><body xmlns="http://www.w3.org/1999/xhtml">
     <p>CHARGE:  </p>
  </body></notes>
      </species>
      <species boundaryCondition="false" id="M_adn_m">
<notes><body xmlns="http://www.w3.org/1999/xhtml">
     <p>CHARGE:  </p>
  </body></notes>
      </species>
      <species boundaryCondition="false" id="M_r1p_m">
<notes><body xmlns="http://www.w3.org/1999/xhtml">
     <p>CHARGE:  </p>
  </body></notes>
      </species>
      <species boundaryCondition="false" id="M_xan_c">
<notes><body xmlns="http://www.w3.org/1999/xhtml">
     <p>CHARGE:  </p>
  </body></notes>
      </species>
      <species boundaryCondition="false" id="M_pydx_c">
<notes><body xmlns="http://www.w3.org/1999/xhtml">
     <p>CHARGE:  </p>
  </body></notes>
      </species>
      <species boundaryCondition="false" id="M_pydxn_c">
<notes><body xmlns="http://www.w3.org/1999/xhtml">
     <p>CHARGE:  </p>
  </body></notes>
      </species>
      <species boundaryCondition="false" id="M_raffin_c">
<notes><body xmlns="http://www.w3.org/1999/xhtml">
     <p>CHARGE:  </p>
  </body></notes>
      </species>
      <species boundaryCondition="false" id="M_sucr_c">
<notes><body xmlns="http://www.w3.org/1999/xhtml">
     <p>CHARGE:  </p>
  </body></notes>
      </species>
      <species boundaryCondition="false" id="M_ribflv_c">
<notes><body xmlns="http://www.w3.org/1999/xhtml">
     <p>CHARGE:  </p>
  </body></notes>
      </species>
      <species boundaryCondition="false" id="M_ribflv_m">
<notes><body xmlns="http://www.w3.org/1999/xhtml">
     <p>CHARGE:  </p>
  </body></notes>
      </species>
      <species boundaryCondition="false" id="M_dmlz_c">
<notes><body xmlns="http://www.w3.org/1999/xhtml">
     <p>CHARGE:  </p>
  </body></notes>
      </species>
      <species boundaryCondition="false" id="M_trdrd_n">
<notes><body xmlns="http://www.w3.org/1999/xhtml">
     <p>CHARGE:  </p>
  </body></notes>
      </species>
      <species boundaryCondition="false" id="M_trdox_n">
<notes><body xmlns="http://www.w3.org/1999/xhtml">
     <p>CHARGE:  </p>
  </body></notes>
      </species>
      <species boundaryCondition="false" id="M_udp_n">
<notes><body xmlns="http://www.w3.org/1999/xhtml">
     <p>CHARGE:  </p>
  </body></notes>
      </species>
      <species boundaryCondition="false" id="M_dudp_n">
<notes><body xmlns="http://www.w3.org/1999/xhtml">
     <p>CHARGE:  </p>
  </body></notes>
      </species>
      <species boundaryCondition="false" id="M_xu5p_DASH_D_c">
<notes><body xmlns="http://www.w3.org/1999/xhtml">
     <p>CHARGE:  </p>
  </body></notes>
      </species>
      <species boundaryCondition="false" id="M_saccrp_DASH_L_c">
<notes><body xmlns="http://www.w3.org/1999/xhtml">
     <p>CHARGE:  </p>
  </body></notes>
      </species>
      <species boundaryCondition="false" id="M_so4_c">
<notes><body xmlns="http://www.w3.org/1999/xhtml">
     <p>CHARGE:  </p>
  </body></notes>
      </species>
      <species boundaryCondition="false" id="M_sph1p_c">
<notes><body xmlns="http://www.w3.org/1999/xhtml">
     <p>CHARGE:  </p>
  </body></notes>
      </species>
      <species boundaryCondition="false" id="M_sbt_DASH_L_c">
<notes><body xmlns="http://www.w3.org/1999/xhtml">
     <p>CHARGE:  </p>
  </body></notes>
      </species>
      <species boundaryCondition="false" id="M_srb_DASH_L_c">
<notes><body xmlns="http://www.w3.org/1999/xhtml">
     <p>CHARGE:  </p>
  </body></notes>
      </species>
      <species boundaryCondition="false" id="M_trnaser_c">
<notes><body xmlns="http://www.w3.org/1999/xhtml">
     <p>CHARGE:  </p>
  </body></notes>
      </species>
      <species boundaryCondition="false" id="M_sertrna_c">
<notes><body xmlns="http://www.w3.org/1999/xhtml">
     <p>CHARGE:  </p>
  </body></notes>
      </species>
      <species boundaryCondition="false" id="M_skm_c">
<notes><body xmlns="http://www.w3.org/1999/xhtml">
     <p>CHARGE:  </p>
  </body></notes>
      </species>
      <species boundaryCondition="false" id="M_suchms_c">
<notes><body xmlns="http://www.w3.org/1999/xhtml">
     <p>CHARGE:  </p>
  </body></notes>
      </species>
      <species boundaryCondition="false" id="M_hxdcal_c">
<notes><body xmlns="http://www.w3.org/1999/xhtml">
     <p>CHARGE:  </p>
  </body></notes>
      </species>
      <species boundaryCondition="false" id="M_5mta_c">
<notes><body xmlns="http://www.w3.org/1999/xhtml">
     <p>CHARGE:  </p>
  </body></notes>
      </species>
      <species boundaryCondition="false" id="M_Ssq23epx_r">
<notes><body xmlns="http://www.w3.org/1999/xhtml">
     <p>CHARGE:  </p>
  </body></notes>
      </species>
      <species boundaryCondition="false" id="M_sql_r">
<notes><body xmlns="http://www.w3.org/1999/xhtml">
     <p>CHARGE:  </p>
  </body></notes>
      </species>
      <species boundaryCondition="false" id="M_sql_c">
<notes><body xmlns="http://www.w3.org/1999/xhtml">
     <p>CHARGE:  </p>
  </body></notes>
      </species>
      <species boundaryCondition="false" id="M_thfglu_c">
<notes><body xmlns="http://www.w3.org/1999/xhtml">
     <p>CHARGE:  </p>
  </body></notes>
      </species>
      <species boundaryCondition="false" id="M_thmmp_c">
<notes><body xmlns="http://www.w3.org/1999/xhtml">
     <p>CHARGE:  </p>
  </body></notes>
      </species>
      <species boundaryCondition="false" id="M_thm_c">
<notes><body xmlns="http://www.w3.org/1999/xhtml">
     <p>CHARGE:  </p>
  </body></notes>
      </species>
      <species boundaryCondition="false" id="M_thr_DASH_L_c">
<notes><body xmlns="http://www.w3.org/1999/xhtml">
     <p>CHARGE:  </p>
  </body></notes>
      </species>
      <species boundaryCondition="false" id="M_thr_DASH_L_m">
<notes><body xmlns="http://www.w3.org/1999/xhtml">
     <p>CHARGE:  </p>
  </body></notes>
      </species>
      <species boundaryCondition="false" id="M_trnathr_c">
<notes><body xmlns="http://www.w3.org/1999/xhtml">
     <p>CHARGE:  </p>
  </body></notes>
      </species>
      <species boundaryCondition="false" id="M_thrtrna_c">
<notes><body xmlns="http://www.w3.org/1999/xhtml">
     <p>CHARGE:  </p>
  </body></notes>
      </species>
      <species boundaryCondition="false" id="M_trnathr_m">
<notes><body xmlns="http://www.w3.org/1999/xhtml">
     <p>CHARGE:  </p>
  </body></notes>
      </species>
      <species boundaryCondition="false" id="M_thrtrna_m">
<notes><body xmlns="http://www.w3.org/1999/xhtml">
     <p>CHARGE:  </p>
  </body></notes>
      </species>
      <species boundaryCondition="false" id="M_thym_c">
<notes><body xmlns="http://www.w3.org/1999/xhtml">
     <p>CHARGE:  </p>
  </body></notes>
      </species>
      <species boundaryCondition="false" id="M_thmpp_c">
<notes><body xmlns="http://www.w3.org/1999/xhtml">
     <p>CHARGE:  </p>
  </body></notes>
      </species>
      <species boundaryCondition="false" id="M_thmtp_c">
<notes><body xmlns="http://www.w3.org/1999/xhtml">
     <p>CHARGE:  </p>
  </body></notes>
      </species>
      <species boundaryCondition="false" id="M_trdox_m">
<notes><body xmlns="http://www.w3.org/1999/xhtml">
     <p>CHARGE:  </p>
  </body></notes>
      </species>
      <species boundaryCondition="false" id="M_trdrd_m">
<notes><body xmlns="http://www.w3.org/1999/xhtml">
     <p>CHARGE:  </p>
  </body></notes>
      </species>
      <species boundaryCondition="false" id="M_tre6p_c">
<notes><body xmlns="http://www.w3.org/1999/xhtml">
     <p>CHARGE:  </p>
  </body></notes>
      </species>
      <species boundaryCondition="false" id="M_tre_c">
<notes><body xmlns="http://www.w3.org/1999/xhtml">
     <p>CHARGE:  </p>
  </body></notes>
      </species>
      <species boundaryCondition="false" id="M_tre_v">
<notes><body xmlns="http://www.w3.org/1999/xhtml">
     <p>CHARGE:  </p>
  </body></notes>
      </species>
      <species boundaryCondition="false" id="M_triglyc_SC_c">
<notes><body xmlns="http://www.w3.org/1999/xhtml">
     <p>CHARGE:  </p>
  </body></notes>
      </species>
      <species boundaryCondition="false" id="M_trp_DASH_L_c">
<notes><body xmlns="http://www.w3.org/1999/xhtml">
     <p>CHARGE:  </p>
  </body></notes>
      </species>
      <species boundaryCondition="false" id="M_trnatrp_c">
<notes><body xmlns="http://www.w3.org/1999/xhtml">
     <p>CHARGE:  </p>
  </body></notes>
      </species>
      <species boundaryCondition="false" id="M_trptrna_c">
<notes><body xmlns="http://www.w3.org/1999/xhtml">
     <p>CHARGE:  </p>
  </body></notes>
      </species>
      <species boundaryCondition="false" id="M_trnatrp_m">
<notes><body xmlns="http://www.w3.org/1999/xhtml">
     <p>CHARGE:  </p>
  </body></notes>
      </species>
      <species boundaryCondition="false" id="M_trp_DASH_L_m">
<notes><body xmlns="http://www.w3.org/1999/xhtml">
     <p>CHARGE:  </p>
  </body></notes>
      </species>
      <species boundaryCondition="false" id="M_trptrna_m">
<notes><body xmlns="http://www.w3.org/1999/xhtml">
     <p>CHARGE:  </p>
  </body></notes>
      </species>
      <species boundaryCondition="false" id="M_tyr_DASH_L_c">
<notes><body xmlns="http://www.w3.org/1999/xhtml">
     <p>CHARGE:  </p>
  </body></notes>
      </species>
      <species boundaryCondition="false" id="M_tyr_DASH_L_m">
<notes><body xmlns="http://www.w3.org/1999/xhtml">
     <p>CHARGE:  </p>
  </body></notes>
      </species>
      <species boundaryCondition="false" id="M_tyr_DASH_L_x">
<notes><body xmlns="http://www.w3.org/1999/xhtml">
     <p>CHARGE:  </p>
  </body></notes>
      </species>
      <species boundaryCondition="false" id="M_trnatyr_c">
<notes><body xmlns="http://www.w3.org/1999/xhtml">
     <p>CHARGE:  </p>
  </body></notes>
      </species>
      <species boundaryCondition="false" id="M_tyrtrna_c">
<notes><body xmlns="http://www.w3.org/1999/xhtml">
     <p>CHARGE:  </p>
  </body></notes>
      </species>
      <species boundaryCondition="false" id="M_trnatyr_m">
<notes><body xmlns="http://www.w3.org/1999/xhtml">
     <p>CHARGE:  </p>
  </body></notes>
      </species>
      <species boundaryCondition="false" id="M_tyrtrna_m">
<notes><body xmlns="http://www.w3.org/1999/xhtml">
     <p>CHARGE:  </p>
  </body></notes>
      </species>
      <species boundaryCondition="false" id="M_ump_n">
<notes><body xmlns="http://www.w3.org/1999/xhtml">
     <p>CHARGE:  </p>
  </body></notes>
      </species>
      <species boundaryCondition="false" id="M_uppg3_c">
<notes><body xmlns="http://www.w3.org/1999/xhtml">
     <p>CHARGE:  </p>
  </body></notes>
      </species>
      <species boundaryCondition="false" id="M_dscl_c">
<notes><body xmlns="http://www.w3.org/1999/xhtml">
     <p>CHARGE:  </p>
  </body></notes>
      </species>
      <species boundaryCondition="false" id="M_val_DASH_L_c">
<notes><body xmlns="http://www.w3.org/1999/xhtml">
     <p>CHARGE:  </p>
  </body></notes>
      </species>
      <species boundaryCondition="false" id="M_trnaval_c">
<notes><body xmlns="http://www.w3.org/1999/xhtml">
     <p>CHARGE:  </p>
  </body></notes>
      </species>
      <species boundaryCondition="false" id="M_valtrna_c">
<notes><body xmlns="http://www.w3.org/1999/xhtml">
     <p>CHARGE:  </p>
  </body></notes>
      </species>
      <species boundaryCondition="false" id="M_trnaval_m">
<notes><body xmlns="http://www.w3.org/1999/xhtml">
     <p>CHARGE:  </p>
  </body></notes>
      </species>
      <species boundaryCondition="false" id="M_val_DASH_L_m">
<notes><body xmlns="http://www.w3.org/1999/xhtml">
     <p>CHARGE:  </p>
  </body></notes>
      </species>
      <species boundaryCondition="false" id="M_valtrna_m">
<notes><body xmlns="http://www.w3.org/1999/xhtml">
     <p>CHARGE:  </p>
  </body></notes>
      </species>
      <species boundaryCondition="false" id="M_xylu_DASH_D_c">
<notes><body xmlns="http://www.w3.org/1999/xhtml">
     <p>CHARGE:  </p>
  </body></notes>
      </species>
      <species boundaryCondition="false" id="M_xyl_DASH_D_c">
<notes><body xmlns="http://www.w3.org/1999/xhtml">
     <p>CHARGE:  </p>
  </body></notes>
      </species>
      <species boundaryCondition="false" id="M_xylt_c">
<notes><body xmlns="http://www.w3.org/1999/xhtml">
     <p>CHARGE:  </p>
  </body></notes>
      </species>
      <species boundaryCondition="false" id="M_psd5p_c">
<notes><body xmlns="http://www.w3.org/1999/xhtml">
     <p>CHARGE:  </p>
  </body></notes>
      </species>
    </listOfSpecies>
    <listOfReactions>
      <reaction id="R_13BGH" reversible="false">
<notes><body xmlns="http://www.w3.org/1999/xhtml">
     <p>GENE_ASSOCIATION: (YGR282C)</p>
  
     <p>PROTEIN_ASSOCIATION: </p>
  
     <p>SUBSYSTEM: </p>
  
     <p>PROTEIN_CLASS: </p>
  
     <p>SYNTHETIC_OBJECTIVE: 0.0</p>
  
     <p>Present: 1</p>
  
     <p>Knockout cost: 0</p>
  
     <p>Knockin cost: 0</p>
  </body></notes>
              <listOfReactants>
          <speciesReference species="M_13BDglcn_c" stoichiometry="1"/>
          <speciesReference species="M_h2o_c" stoichiometry="1"/>
        </listOfReactants>
        <listOfProducts>
          <speciesReference species="M_glc_DASH_D_c" stoichiometry="1"/>
        </listOfProducts>
        <kineticLaw>
          <math xmlns="http://www.w3.org/1998/Math/MathML">          
            <apply>
              <ci> FLUX_VALUE </ci>
            </apply>
          </math>
                  <listOfParameters>
            <parameter id="LOWER_BOUND" units="mmol_per_gDW_per_hr" value="0"/>
            <parameter id="UPPER_BOUND" units="mmol_per_gDW_per_hr" value="INF"/>
            <parameter value="0" id="OBJECTIVE_COEFFICIENT"/>
            <parameter id="FLUX_VALUE" units="mmol_per_gDW_per_hr" value="0"/>
            <parameter value="0" id="REDUCED_COST"/>
          </listOfParameters>
        </kineticLaw>
      </reaction>
      <reaction id="R_13BGHe" reversible="false">
<notes><body xmlns="http://www.w3.org/1999/xhtml">
     <p>GENE_ASSOCIATION: (YOR190W) or (YDR261C) or (YLR300W)</p>
  
     <p>PROTEIN_ASSOCIATION: </p>
  
     <p>SUBSYSTEM: </p>
  
     <p>PROTEIN_CLASS: </p>
  
     <p>SYNTHETIC_OBJECTIVE: 0.0</p>
  
     <p>Present: 1</p>
  
     <p>Knockout cost: 0</p>
  
     <p>Knockin cost: 0</p>
  </body></notes>
              <listOfReactants>
          <speciesReference species="M_13BDglcn_e" stoichiometry="1"/>
          <speciesReference species="M_h2o_e" stoichiometry="1"/>
        </listOfReactants>
        <listOfProducts>
          <speciesReference species="M_glc_DASH_D_e" stoichiometry="1"/>
        </listOfProducts>
        <kineticLaw>
          <math xmlns="http://www.w3.org/1998/Math/MathML">          
            <apply>
              <ci> FLUX_VALUE </ci>
            </apply>
          </math>
                  <listOfParameters>
            <parameter id="LOWER_BOUND" units="mmol_per_gDW_per_hr" value="0"/>
            <parameter id="UPPER_BOUND" units="mmol_per_gDW_per_hr" value="INF"/>
            <parameter value="0" id="OBJECTIVE_COEFFICIENT"/>
            <parameter id="FLUX_VALUE" units="mmol_per_gDW_per_hr" value="0"/>
            <parameter value="0" id="REDUCED_COST"/>
          </listOfParameters>
        </kineticLaw>
      </reaction>
      <reaction id="R_13GS" reversible="false">
<notes><body xmlns="http://www.w3.org/1999/xhtml">
     <p>GENE_ASSOCIATION: ((YCR034W) and (YGR032W)) or ((YCR034W) and (YLR342W)) or ((YCR034W) and (YMR306W))</p>
  
     <p>PROTEIN_ASSOCIATION: </p>
  
     <p>SUBSYSTEM: </p>
  
     <p>PROTEIN_CLASS: </p>
  
     <p>SYNTHETIC_OBJECTIVE: 0.0</p>
  
     <p>Present: 1</p>
  
     <p>Knockout cost: 0</p>
  
     <p>Knockin cost: 0</p>
  </body></notes>
              <listOfReactants>
          <speciesReference species="M_udpg_c" stoichiometry="1"/>
        </listOfReactants>
        <listOfProducts>
          <speciesReference species="M_13BDglcn_c" stoichiometry="1"/>
          <speciesReference species="M_h_c" stoichiometry="1"/>
          <speciesReference species="M_udp_c" stoichiometry="1"/>
        </listOfProducts>
        <kineticLaw>
          <math xmlns="http://www.w3.org/1998/Math/MathML">          
            <apply>
              <ci> FLUX_VALUE </ci>
            </apply>
          </math>
                  <listOfParameters>
            <parameter id="LOWER_BOUND" units="mmol_per_gDW_per_hr" value="0"/>
            <parameter id="UPPER_BOUND" units="mmol_per_gDW_per_hr" value="INF"/>
            <parameter value="0" id="OBJECTIVE_COEFFICIENT"/>
            <parameter id="FLUX_VALUE" units="mmol_per_gDW_per_hr" value="0"/>
            <parameter value="0" id="REDUCED_COST"/>
          </listOfParameters>
        </kineticLaw>
      </reaction>
      <reaction id="R_2DDA7Ptm" reversible="true">
<notes><body xmlns="http://www.w3.org/1999/xhtml">
     <p>GENE_ASSOCIATION: </p>
  
     <p>PROTEIN_ASSOCIATION: </p>
  
     <p>SUBSYSTEM: </p>
  
     <p>PROTEIN_CLASS: </p>
  
     <p>SYNTHETIC_OBJECTIVE: 0.0</p>
  
     <p>Present: 1</p>
  
     <p>Knockout cost: 0</p>
  
     <p>Knockin cost: 0</p>
  </body></notes>
              <listOfReactants>
          <speciesReference species="M_2dda7p_c" stoichiometry="1"/>
        </listOfReactants>
        <listOfProducts>
          <speciesReference species="M_2dda7p_m" stoichiometry="1"/>
        </listOfProducts>
        <kineticLaw>
          <math xmlns="http://www.w3.org/1998/Math/MathML">          
            <apply>
              <ci> FLUX_VALUE </ci>
            </apply>
          </math>
                  <listOfParameters>
            <parameter id="LOWER_BOUND" units="mmol_per_gDW_per_hr" value="-INF"/>
            <parameter id="UPPER_BOUND" units="mmol_per_gDW_per_hr" value="INF"/>
            <parameter value="0" id="OBJECTIVE_COEFFICIENT"/>
            <parameter id="FLUX_VALUE" units="mmol_per_gDW_per_hr" value="0"/>
            <parameter value="0" id="REDUCED_COST"/>
          </listOfParameters>
        </kineticLaw>
      </reaction>
      <reaction id="R_2DHPtm" reversible="true">
<notes><body xmlns="http://www.w3.org/1999/xhtml">
     <p>GENE_ASSOCIATION: </p>
  
     <p>PROTEIN_ASSOCIATION: </p>
  
     <p>SUBSYSTEM: </p>
  
     <p>PROTEIN_CLASS: </p>
  
     <p>SYNTHETIC_OBJECTIVE: 0.0</p>
  
     <p>Present: 1</p>
  
     <p>Knockout cost: 0</p>
  
     <p>Knockin cost: 0</p>
  </body></notes>
              <listOfReactants>
          <speciesReference species="M_2dhp_c" stoichiometry="1"/>
        </listOfReactants>
        <listOfProducts>
          <speciesReference species="M_2dhp_m" stoichiometry="1"/>
        </listOfProducts>
        <kineticLaw>
          <math xmlns="http://www.w3.org/1998/Math/MathML">          
            <apply>
              <ci> FLUX_VALUE </ci>
            </apply>
          </math>
                  <listOfParameters>
            <parameter id="LOWER_BOUND" units="mmol_per_gDW_per_hr" value="-INF"/>
            <parameter id="UPPER_BOUND" units="mmol_per_gDW_per_hr" value="INF"/>
            <parameter value="0" id="OBJECTIVE_COEFFICIENT"/>
            <parameter id="FLUX_VALUE" units="mmol_per_gDW_per_hr" value="0"/>
            <parameter value="0" id="REDUCED_COST"/>
          </listOfParameters>
        </kineticLaw>
      </reaction>
      <reaction id="R_2MCITtm" reversible="true">
<notes><body xmlns="http://www.w3.org/1999/xhtml">
     <p>GENE_ASSOCIATION: </p>
  
     <p>PROTEIN_ASSOCIATION: </p>
  
     <p>SUBSYSTEM: </p>
  
     <p>PROTEIN_CLASS: </p>
  
     <p>SYNTHETIC_OBJECTIVE: 0.0</p>
  
     <p>Present: 1</p>
  
     <p>Knockout cost: 0</p>
  
     <p>Knockin cost: 0</p>
  </body></notes>
              <listOfReactants>
          <speciesReference species="M_2mcit_c" stoichiometry="1"/>
        </listOfReactants>
        <listOfProducts>
          <speciesReference species="M_2mcit_m" stoichiometry="1"/>
        </listOfProducts>
        <kineticLaw>
          <math xmlns="http://www.w3.org/1998/Math/MathML">          
            <apply>
              <ci> FLUX_VALUE </ci>
            </apply>
          </math>
                  <listOfParameters>
            <parameter id="LOWER_BOUND" units="mmol_per_gDW_per_hr" value="-INF"/>
            <parameter id="UPPER_BOUND" units="mmol_per_gDW_per_hr" value="INF"/>
            <parameter value="0" id="OBJECTIVE_COEFFICIENT"/>
            <parameter id="FLUX_VALUE" units="mmol_per_gDW_per_hr" value="0"/>
            <parameter value="0" id="REDUCED_COST"/>
          </listOfParameters>
        </kineticLaw>
      </reaction>
      <reaction id="R_2OHPH_5tn" reversible="true">
<notes><body xmlns="http://www.w3.org/1999/xhtml">
     <p>GENE_ASSOCIATION: </p>
  
     <p>PROTEIN_ASSOCIATION: </p>
  
     <p>SUBSYSTEM: </p>
  
     <p>PROTEIN_CLASS: </p>
  
     <p>SYNTHETIC_OBJECTIVE: 0.0</p>
  
     <p>Present: 1</p>
  
     <p>Knockout cost: 0</p>
  
     <p>Knockin cost: 0</p>
  </body></notes>
              <listOfReactants>
          <speciesReference species="M_2ohph_5_c" stoichiometry="1"/>
        </listOfReactants>
        <listOfProducts>
          <speciesReference species="M_2ohph_5_n" stoichiometry="1"/>
        </listOfProducts>
        <kineticLaw>
          <math xmlns="http://www.w3.org/1998/Math/MathML">          
            <apply>
              <ci> FLUX_VALUE </ci>
            </apply>
          </math>
                  <listOfParameters>
            <parameter id="LOWER_BOUND" units="mmol_per_gDW_per_hr" value="-INF"/>
            <parameter id="UPPER_BOUND" units="mmol_per_gDW_per_hr" value="INF"/>
            <parameter value="0" id="OBJECTIVE_COEFFICIENT"/>
            <parameter id="FLUX_VALUE" units="mmol_per_gDW_per_hr" value="0"/>
            <parameter value="0" id="REDUCED_COST"/>
          </listOfParameters>
        </kineticLaw>
      </reaction>
      <reaction id="R_2OMPH_5tm" reversible="true">
<notes><body xmlns="http://www.w3.org/1999/xhtml">
     <p>GENE_ASSOCIATION: </p>
  
     <p>PROTEIN_ASSOCIATION: </p>
  
     <p>SUBSYSTEM: </p>
  
     <p>PROTEIN_CLASS: </p>
  
     <p>SYNTHETIC_OBJECTIVE: 0.0</p>
  
     <p>Present: 1</p>
  
     <p>Knockout cost: 0</p>
  
     <p>Knockin cost: 0</p>
  </body></notes>
              <listOfReactants>
          <speciesReference species="M_2omph_5_c" stoichiometry="1"/>
        </listOfReactants>
        <listOfProducts>
          <speciesReference species="M_2omph_5_m" stoichiometry="1"/>
        </listOfProducts>
        <kineticLaw>
          <math xmlns="http://www.w3.org/1998/Math/MathML">          
            <apply>
              <ci> FLUX_VALUE </ci>
            </apply>
          </math>
                  <listOfParameters>
            <parameter id="LOWER_BOUND" units="mmol_per_gDW_per_hr" value="-INF"/>
            <parameter id="UPPER_BOUND" units="mmol_per_gDW_per_hr" value="INF"/>
            <parameter value="0" id="OBJECTIVE_COEFFICIENT"/>
            <parameter id="FLUX_VALUE" units="mmol_per_gDW_per_hr" value="0"/>
            <parameter value="0" id="REDUCED_COST"/>
          </listOfParameters>
        </kineticLaw>
      </reaction>
      <reaction id="R_2OMPH_5tn" reversible="true">
<notes><body xmlns="http://www.w3.org/1999/xhtml">
     <p>GENE_ASSOCIATION: </p>
  
     <p>PROTEIN_ASSOCIATION: </p>
  
     <p>SUBSYSTEM: </p>
  
     <p>PROTEIN_CLASS: </p>
  
     <p>SYNTHETIC_OBJECTIVE: 0.0</p>
  
     <p>Present: 1</p>
  
     <p>Knockout cost: 0</p>
  
     <p>Knockin cost: 0</p>
  </body></notes>
              <listOfReactants>
          <speciesReference species="M_2omph_5_c" stoichiometry="1"/>
        </listOfReactants>
        <listOfProducts>
          <speciesReference species="M_2omph_5_n" stoichiometry="1"/>
        </listOfProducts>
        <kineticLaw>
          <math xmlns="http://www.w3.org/1998/Math/MathML">          
            <apply>
              <ci> FLUX_VALUE </ci>
            </apply>
          </math>
                  <listOfParameters>
            <parameter id="LOWER_BOUND" units="mmol_per_gDW_per_hr" value="-INF"/>
            <parameter id="UPPER_BOUND" units="mmol_per_gDW_per_hr" value="INF"/>
            <parameter value="0" id="OBJECTIVE_COEFFICIENT"/>
            <parameter id="FLUX_VALUE" units="mmol_per_gDW_per_hr" value="0"/>
            <parameter value="0" id="REDUCED_COST"/>
          </listOfParameters>
        </kineticLaw>
      </reaction>
      <reaction id="R_2OXOADPtim" reversible="false">
<notes><body xmlns="http://www.w3.org/1999/xhtml">
     <p>GENE_ASSOCIATION: </p>
  
     <p>PROTEIN_ASSOCIATION: </p>
  
     <p>SUBSYSTEM: </p>
  
     <p>PROTEIN_CLASS: </p>
  
     <p>SYNTHETIC_OBJECTIVE: 0.0</p>
  
     <p>Present: 1</p>
  
     <p>Knockout cost: 0</p>
  
     <p>Knockin cost: 0</p>
  </body></notes>
              <listOfReactants>
          <speciesReference species="M_2oxoadp_m" stoichiometry="1"/>
        </listOfReactants>
        <listOfProducts>
          <speciesReference species="M_2oxoadp_c" stoichiometry="1"/>
        </listOfProducts>
        <kineticLaw>
          <math xmlns="http://www.w3.org/1998/Math/MathML">          
            <apply>
              <ci> FLUX_VALUE </ci>
            </apply>
          </math>
                  <listOfParameters>
            <parameter id="LOWER_BOUND" units="mmol_per_gDW_per_hr" value="0"/>
            <parameter id="UPPER_BOUND" units="mmol_per_gDW_per_hr" value="INF"/>
            <parameter value="0" id="OBJECTIVE_COEFFICIENT"/>
            <parameter id="FLUX_VALUE" units="mmol_per_gDW_per_hr" value="0"/>
            <parameter value="0" id="REDUCED_COST"/>
          </listOfParameters>
        </kineticLaw>
      </reaction>
      <reaction id="R_34HPPOR" reversible="false">
<notes><body xmlns="http://www.w3.org/1999/xhtml">
     <p>GENE_ASSOCIATION: </p>
  
     <p>PROTEIN_ASSOCIATION: </p>
  
     <p>SUBSYSTEM: </p>
  
     <p>PROTEIN_CLASS: </p>
  
     <p>SYNTHETIC_OBJECTIVE: 0.0</p>
  
     <p>Present: 1</p>
  
     <p>Knockout cost: 0</p>
  
     <p>Knockin cost: 0</p>
  </body></notes>
              <listOfReactants>
          <speciesReference species="M_34hpp_c" stoichiometry="1"/>
          <speciesReference species="M_o2_c" stoichiometry="1"/>
        </listOfReactants>
        <listOfProducts>
          <speciesReference species="M_co2_c" stoichiometry="1"/>
          <speciesReference species="M_hgentis_c" stoichiometry="1"/>
        </listOfProducts>
        <kineticLaw>
          <math xmlns="http://www.w3.org/1998/Math/MathML">          
            <apply>
              <ci> FLUX_VALUE </ci>
            </apply>
          </math>
                  <listOfParameters>
            <parameter id="LOWER_BOUND" units="mmol_per_gDW_per_hr" value="0"/>
            <parameter id="UPPER_BOUND" units="mmol_per_gDW_per_hr" value="INF"/>
            <parameter value="0" id="OBJECTIVE_COEFFICIENT"/>
            <parameter id="FLUX_VALUE" units="mmol_per_gDW_per_hr" value="0"/>
            <parameter value="0" id="REDUCED_COST"/>
          </listOfParameters>
        </kineticLaw>
      </reaction>
      <reaction id="R_34HPPt2m" reversible="true">
<notes><body xmlns="http://www.w3.org/1999/xhtml">
     <p>GENE_ASSOCIATION: </p>
  
     <p>PROTEIN_ASSOCIATION: </p>
  
     <p>SUBSYSTEM: </p>
  
     <p>PROTEIN_CLASS: </p>
  
     <p>SYNTHETIC_OBJECTIVE: 0.0</p>
  
     <p>Present: 1</p>
  
     <p>Knockout cost: 0</p>
  
     <p>Knockin cost: 0</p>
  </body></notes>
              <listOfReactants>
          <speciesReference species="M_34hpp_c" stoichiometry="1"/>
          <speciesReference species="M_h_c" stoichiometry="1"/>
        </listOfReactants>
        <listOfProducts>
          <speciesReference species="M_34hpp_m" stoichiometry="1"/>
          <speciesReference species="M_h_m" stoichiometry="1"/>
        </listOfProducts>
        <kineticLaw>
          <math xmlns="http://www.w3.org/1998/Math/MathML">          
            <apply>
              <ci> FLUX_VALUE </ci>
            </apply>
          </math>
                  <listOfParameters>
            <parameter id="LOWER_BOUND" units="mmol_per_gDW_per_hr" value="-INF"/>
            <parameter id="UPPER_BOUND" units="mmol_per_gDW_per_hr" value="INF"/>
            <parameter value="0" id="OBJECTIVE_COEFFICIENT"/>
            <parameter id="FLUX_VALUE" units="mmol_per_gDW_per_hr" value="0"/>
            <parameter value="0" id="REDUCED_COST"/>
          </listOfParameters>
        </kineticLaw>
      </reaction>
      <reaction id="R_34HPPt2p" reversible="true">
<notes><body xmlns="http://www.w3.org/1999/xhtml">
     <p>GENE_ASSOCIATION: </p>
  
     <p>PROTEIN_ASSOCIATION: </p>
  
     <p>SUBSYSTEM: </p>
  
     <p>PROTEIN_CLASS: </p>
  
     <p>SYNTHETIC_OBJECTIVE: 0.0</p>
  
     <p>Present: 1</p>
  
     <p>Knockout cost: 0</p>
  
     <p>Knockin cost: 0</p>
  </body></notes>
              <listOfReactants>
          <speciesReference species="M_34hpp_c" stoichiometry="1"/>
          <speciesReference species="M_h_c" stoichiometry="1"/>
        </listOfReactants>
        <listOfProducts>
          <speciesReference species="M_34hpp_x" stoichiometry="1"/>
          <speciesReference species="M_h_x" stoichiometry="1"/>
        </listOfProducts>
        <kineticLaw>
          <math xmlns="http://www.w3.org/1998/Math/MathML">          
            <apply>
              <ci> FLUX_VALUE </ci>
            </apply>
          </math>
                  <listOfParameters>
            <parameter id="LOWER_BOUND" units="mmol_per_gDW_per_hr" value="-INF"/>
            <parameter id="UPPER_BOUND" units="mmol_per_gDW_per_hr" value="INF"/>
            <parameter value="0" id="OBJECTIVE_COEFFICIENT"/>
            <parameter id="FLUX_VALUE" units="mmol_per_gDW_per_hr" value="0"/>
            <parameter value="0" id="REDUCED_COST"/>
          </listOfParameters>
        </kineticLaw>
      </reaction>
      <reaction id="R_3C3HMPtm" reversible="true">
<notes><body xmlns="http://www.w3.org/1999/xhtml">
     <p>GENE_ASSOCIATION: </p>
  
     <p>PROTEIN_ASSOCIATION: </p>
  
     <p>SUBSYSTEM: </p>
  
     <p>PROTEIN_CLASS: </p>
  
     <p>SYNTHETIC_OBJECTIVE: 0.0</p>
  
     <p>Present: 1</p>
  
     <p>Knockout cost: 0</p>
  
     <p>Knockin cost: 0</p>
  </body></notes>
              <listOfReactants>
          <speciesReference species="M_3c3hmp_c" stoichiometry="1"/>
        </listOfReactants>
        <listOfProducts>
          <speciesReference species="M_3c3hmp_m" stoichiometry="1"/>
        </listOfProducts>
        <kineticLaw>
          <math xmlns="http://www.w3.org/1998/Math/MathML">          
            <apply>
              <ci> FLUX_VALUE </ci>
            </apply>
          </math>
                  <listOfParameters>
            <parameter id="LOWER_BOUND" units="mmol_per_gDW_per_hr" value="-INF"/>
            <parameter id="UPPER_BOUND" units="mmol_per_gDW_per_hr" value="INF"/>
            <parameter value="0" id="OBJECTIVE_COEFFICIENT"/>
            <parameter id="FLUX_VALUE" units="mmol_per_gDW_per_hr" value="0"/>
            <parameter value="0" id="REDUCED_COST"/>
          </listOfParameters>
        </kineticLaw>
      </reaction>
      <reaction id="R_3C4MOPtm" reversible="true">
<notes><body xmlns="http://www.w3.org/1999/xhtml">
     <p>GENE_ASSOCIATION: </p>
  
     <p>PROTEIN_ASSOCIATION: </p>
  
     <p>SUBSYSTEM: </p>
  
     <p>PROTEIN_CLASS: </p>
  
     <p>SYNTHETIC_OBJECTIVE: 0.0</p>
  
     <p>Present: 1</p>
  
     <p>Knockout cost: 0</p>
  
     <p>Knockin cost: 0</p>
  </body></notes>
              <listOfReactants>
          <speciesReference species="M_3c4mop_c" stoichiometry="1"/>
        </listOfReactants>
        <listOfProducts>
          <speciesReference species="M_3c4mop_m" stoichiometry="1"/>
        </listOfProducts>
        <kineticLaw>
          <math xmlns="http://www.w3.org/1998/Math/MathML">          
            <apply>
              <ci> FLUX_VALUE </ci>
            </apply>
          </math>
                  <listOfParameters>
            <parameter id="LOWER_BOUND" units="mmol_per_gDW_per_hr" value="-INF"/>
            <parameter id="UPPER_BOUND" units="mmol_per_gDW_per_hr" value="INF"/>
            <parameter value="0" id="OBJECTIVE_COEFFICIENT"/>
            <parameter id="FLUX_VALUE" units="mmol_per_gDW_per_hr" value="0"/>
            <parameter value="0" id="REDUCED_COST"/>
          </listOfParameters>
        </kineticLaw>
      </reaction>
      <reaction id="R_3DSPHR" reversible="false">
<notes><body xmlns="http://www.w3.org/1999/xhtml">
     <p>GENE_ASSOCIATION: (YBR265W)</p>
  
     <p>PROTEIN_ASSOCIATION: </p>
  
     <p>SUBSYSTEM: </p>
  
     <p>PROTEIN_CLASS: </p>
  
     <p>SYNTHETIC_OBJECTIVE: 0.0</p>
  
     <p>Present: 1</p>
  
     <p>Knockout cost: 0</p>
  
     <p>Knockin cost: 0</p>
  </body></notes>
              <listOfReactants>
          <speciesReference species="M_3dsphgn_c" stoichiometry="1"/>
          <speciesReference species="M_h_c" stoichiometry="1"/>
          <speciesReference species="M_nadph_c" stoichiometry="1"/>
        </listOfReactants>
        <listOfProducts>
          <speciesReference species="M_nadp_c" stoichiometry="1"/>
          <speciesReference species="M_sphgn_c" stoichiometry="1"/>
        </listOfProducts>
        <kineticLaw>
          <math xmlns="http://www.w3.org/1998/Math/MathML">          
            <apply>
              <ci> FLUX_VALUE </ci>
            </apply>
          </math>
                  <listOfParameters>
            <parameter id="LOWER_BOUND" units="mmol_per_gDW_per_hr" value="0"/>
            <parameter id="UPPER_BOUND" units="mmol_per_gDW_per_hr" value="INF"/>
            <parameter value="0" id="OBJECTIVE_COEFFICIENT"/>
            <parameter id="FLUX_VALUE" units="mmol_per_gDW_per_hr" value="0"/>
            <parameter value="0" id="REDUCED_COST"/>
          </listOfParameters>
        </kineticLaw>
      </reaction>
      <reaction id="R_3HAO" reversible="false">
<notes><body xmlns="http://www.w3.org/1999/xhtml">
     <p>GENE_ASSOCIATION: (YJR025C)</p>
  
     <p>PROTEIN_ASSOCIATION: </p>
  
     <p>SUBSYSTEM: </p>
  
     <p>PROTEIN_CLASS: </p>
  
     <p>SYNTHETIC_OBJECTIVE: 0.0</p>
  
     <p>Present: 1</p>
  
     <p>Knockout cost: 0</p>
  
     <p>Knockin cost: 0</p>
  </body></notes>
              <listOfReactants>
          <speciesReference species="M_3hanthrn_c" stoichiometry="1"/>
          <speciesReference species="M_o2_c" stoichiometry="1"/>
        </listOfReactants>
        <listOfProducts>
          <speciesReference species="M_cmusa_c" stoichiometry="1"/>
          <speciesReference species="M_h_c" stoichiometry="1"/>
        </listOfProducts>
        <kineticLaw>
          <math xmlns="http://www.w3.org/1998/Math/MathML">          
            <apply>
              <ci> FLUX_VALUE </ci>
            </apply>
          </math>
                  <listOfParameters>
            <parameter id="LOWER_BOUND" units="mmol_per_gDW_per_hr" value="0"/>
            <parameter id="UPPER_BOUND" units="mmol_per_gDW_per_hr" value="INF"/>
            <parameter value="0" id="OBJECTIVE_COEFFICIENT"/>
            <parameter id="FLUX_VALUE" units="mmol_per_gDW_per_hr" value="0"/>
            <parameter value="0" id="REDUCED_COST"/>
          </listOfParameters>
        </kineticLaw>
      </reaction>
      <reaction id="R_3MOBtm" reversible="true">
<notes><body xmlns="http://www.w3.org/1999/xhtml">
     <p>GENE_ASSOCIATION: </p>
  
     <p>PROTEIN_ASSOCIATION: </p>
  
     <p>SUBSYSTEM: </p>
  
     <p>PROTEIN_CLASS: </p>
  
     <p>SYNTHETIC_OBJECTIVE: 0.0</p>
  
     <p>Present: 1</p>
  
     <p>Knockout cost: 0</p>
  
     <p>Knockin cost: 0</p>
  </body></notes>
              <listOfReactants>
          <speciesReference species="M_3mob_c" stoichiometry="1"/>
        </listOfReactants>
        <listOfProducts>
          <speciesReference species="M_3mob_m" stoichiometry="1"/>
        </listOfProducts>
        <kineticLaw>
          <math xmlns="http://www.w3.org/1998/Math/MathML">          
            <apply>
              <ci> FLUX_VALUE </ci>
            </apply>
          </math>
                  <listOfParameters>
            <parameter id="LOWER_BOUND" units="mmol_per_gDW_per_hr" value="-INF"/>
            <parameter id="UPPER_BOUND" units="mmol_per_gDW_per_hr" value="INF"/>
            <parameter value="0" id="OBJECTIVE_COEFFICIENT"/>
            <parameter id="FLUX_VALUE" units="mmol_per_gDW_per_hr" value="0"/>
            <parameter value="0" id="REDUCED_COST"/>
          </listOfParameters>
        </kineticLaw>
      </reaction>
      <reaction id="R_3MOPtm" reversible="true">
<notes><body xmlns="http://www.w3.org/1999/xhtml">
     <p>GENE_ASSOCIATION: </p>
  
     <p>PROTEIN_ASSOCIATION: </p>
  
     <p>SUBSYSTEM: </p>
  
     <p>PROTEIN_CLASS: </p>
  
     <p>SYNTHETIC_OBJECTIVE: 0.0</p>
  
     <p>Present: 1</p>
  
     <p>Knockout cost: 0</p>
  
     <p>Knockin cost: 0</p>
  </body></notes>
              <listOfReactants>
          <speciesReference species="M_3mop_c" stoichiometry="1"/>
        </listOfReactants>
        <listOfProducts>
          <speciesReference species="M_3mop_m" stoichiometry="1"/>
        </listOfProducts>
        <kineticLaw>
          <math xmlns="http://www.w3.org/1998/Math/MathML">          
            <apply>
              <ci> FLUX_VALUE </ci>
            </apply>
          </math>
                  <listOfParameters>
            <parameter id="LOWER_BOUND" units="mmol_per_gDW_per_hr" value="-INF"/>
            <parameter id="UPPER_BOUND" units="mmol_per_gDW_per_hr" value="INF"/>
            <parameter value="0" id="OBJECTIVE_COEFFICIENT"/>
            <parameter id="FLUX_VALUE" units="mmol_per_gDW_per_hr" value="0"/>
            <parameter value="0" id="REDUCED_COST"/>
          </listOfParameters>
        </kineticLaw>
      </reaction>
      <reaction id="R_3OPHB_5tm" reversible="true">
<notes><body xmlns="http://www.w3.org/1999/xhtml">
     <p>GENE_ASSOCIATION: </p>
  
     <p>PROTEIN_ASSOCIATION: </p>
  
     <p>SUBSYSTEM: </p>
  
     <p>PROTEIN_CLASS: </p>
  
     <p>SYNTHETIC_OBJECTIVE: 0.0</p>
  
     <p>Present: 1</p>
  
     <p>Knockout cost: 0</p>
  
     <p>Knockin cost: 0</p>
  </body></notes>
              <listOfReactants>
          <speciesReference species="M_3ophb_5_c" stoichiometry="1"/>
        </listOfReactants>
        <listOfProducts>
          <speciesReference species="M_3ophb_5_m" stoichiometry="1"/>
        </listOfProducts>
        <kineticLaw>
          <math xmlns="http://www.w3.org/1998/Math/MathML">          
            <apply>
              <ci> FLUX_VALUE </ci>
            </apply>
          </math>
                  <listOfParameters>
            <parameter id="LOWER_BOUND" units="mmol_per_gDW_per_hr" value="-INF"/>
            <parameter id="UPPER_BOUND" units="mmol_per_gDW_per_hr" value="INF"/>
            <parameter value="0" id="OBJECTIVE_COEFFICIENT"/>
            <parameter id="FLUX_VALUE" units="mmol_per_gDW_per_hr" value="0"/>
            <parameter value="0" id="REDUCED_COST"/>
          </listOfParameters>
        </kineticLaw>
      </reaction>
      <reaction id="R_4ABUTNtm" reversible="true">
<notes><body xmlns="http://www.w3.org/1999/xhtml">
     <p>GENE_ASSOCIATION: </p>
  
     <p>PROTEIN_ASSOCIATION: </p>
  
     <p>SUBSYSTEM: </p>
  
     <p>PROTEIN_CLASS: </p>
  
     <p>SYNTHETIC_OBJECTIVE: 0.0</p>
  
     <p>Present: 1</p>
  
     <p>Knockout cost: 0</p>
  
     <p>Knockin cost: 0</p>
  </body></notes>
              <listOfReactants>
          <speciesReference species="M_4abutn_c" stoichiometry="1"/>
        </listOfReactants>
        <listOfProducts>
          <speciesReference species="M_4abutn_m" stoichiometry="1"/>
        </listOfProducts>
        <kineticLaw>
          <math xmlns="http://www.w3.org/1998/Math/MathML">          
            <apply>
              <ci> FLUX_VALUE </ci>
            </apply>
          </math>
                  <listOfParameters>
            <parameter id="LOWER_BOUND" units="mmol_per_gDW_per_hr" value="-INF"/>
            <parameter id="UPPER_BOUND" units="mmol_per_gDW_per_hr" value="INF"/>
            <parameter value="0" id="OBJECTIVE_COEFFICIENT"/>
            <parameter id="FLUX_VALUE" units="mmol_per_gDW_per_hr" value="0"/>
            <parameter value="0" id="REDUCED_COST"/>
          </listOfParameters>
        </kineticLaw>
      </reaction>
      <reaction id="R_4ABUTtm" reversible="true">
<notes><body xmlns="http://www.w3.org/1999/xhtml">
     <p>GENE_ASSOCIATION: </p>
  
     <p>PROTEIN_ASSOCIATION: </p>
  
     <p>SUBSYSTEM: </p>
  
     <p>PROTEIN_CLASS: </p>
  
     <p>SYNTHETIC_OBJECTIVE: 0.0</p>
  
     <p>Present: 1</p>
  
     <p>Knockout cost: 0</p>
  
     <p>Knockin cost: 0</p>
  </body></notes>
              <listOfReactants>
          <speciesReference species="M_4abut_c" stoichiometry="1"/>
        </listOfReactants>
        <listOfProducts>
          <speciesReference species="M_4abut_m" stoichiometry="1"/>
        </listOfProducts>
        <kineticLaw>
          <math xmlns="http://www.w3.org/1998/Math/MathML">          
            <apply>
              <ci> FLUX_VALUE </ci>
            </apply>
          </math>
                  <listOfParameters>
            <parameter id="LOWER_BOUND" units="mmol_per_gDW_per_hr" value="-INF"/>
            <parameter id="UPPER_BOUND" units="mmol_per_gDW_per_hr" value="INF"/>
            <parameter value="0" id="OBJECTIVE_COEFFICIENT"/>
            <parameter id="FLUX_VALUE" units="mmol_per_gDW_per_hr" value="0"/>
            <parameter value="0" id="REDUCED_COST"/>
          </listOfParameters>
        </kineticLaw>
      </reaction>
      <reaction id="R_4ABZtm" reversible="true">
<notes><body xmlns="http://www.w3.org/1999/xhtml">
     <p>GENE_ASSOCIATION: </p>
  
     <p>PROTEIN_ASSOCIATION: </p>
  
     <p>SUBSYSTEM: </p>
  
     <p>PROTEIN_CLASS: </p>
  
     <p>SYNTHETIC_OBJECTIVE: 0.0</p>
  
     <p>Present: 1</p>
  
     <p>Knockout cost: 0</p>
  
     <p>Knockin cost: 0</p>
  </body></notes>
              <listOfReactants>
          <speciesReference species="M_4abz_c" stoichiometry="1"/>
        </listOfReactants>
        <listOfProducts>
          <speciesReference species="M_4abz_m" stoichiometry="1"/>
        </listOfProducts>
        <kineticLaw>
          <math xmlns="http://www.w3.org/1998/Math/MathML">          
            <apply>
              <ci> FLUX_VALUE </ci>
            </apply>
          </math>
                  <listOfParameters>
            <parameter id="LOWER_BOUND" units="mmol_per_gDW_per_hr" value="-INF"/>
            <parameter id="UPPER_BOUND" units="mmol_per_gDW_per_hr" value="INF"/>
            <parameter value="0" id="OBJECTIVE_COEFFICIENT"/>
            <parameter id="FLUX_VALUE" units="mmol_per_gDW_per_hr" value="0"/>
            <parameter value="0" id="REDUCED_COST"/>
          </listOfParameters>
        </kineticLaw>
      </reaction>
      <reaction id="R_4H2OGLTtm" reversible="true">
<notes><body xmlns="http://www.w3.org/1999/xhtml">
     <p>GENE_ASSOCIATION: </p>
  
     <p>PROTEIN_ASSOCIATION: </p>
  
     <p>SUBSYSTEM: </p>
  
     <p>PROTEIN_CLASS: </p>
  
     <p>SYNTHETIC_OBJECTIVE: 0.0</p>
  
     <p>Present: 1</p>
  
     <p>Knockout cost: 0</p>
  
     <p>Knockin cost: 0</p>
  </body></notes>
              <listOfReactants>
          <speciesReference species="M_4h2oglt_c" stoichiometry="1"/>
        </listOfReactants>
        <listOfProducts>
          <speciesReference species="M_4h2oglt_m" stoichiometry="1"/>
        </listOfProducts>
        <kineticLaw>
          <math xmlns="http://www.w3.org/1998/Math/MathML">          
            <apply>
              <ci> FLUX_VALUE </ci>
            </apply>
          </math>
                  <listOfParameters>
            <parameter id="LOWER_BOUND" units="mmol_per_gDW_per_hr" value="-INF"/>
            <parameter id="UPPER_BOUND" units="mmol_per_gDW_per_hr" value="INF"/>
            <parameter value="0" id="OBJECTIVE_COEFFICIENT"/>
            <parameter id="FLUX_VALUE" units="mmol_per_gDW_per_hr" value="0"/>
            <parameter value="0" id="REDUCED_COST"/>
          </listOfParameters>
        </kineticLaw>
      </reaction>
      <reaction id="R_4H2OGLTtp" reversible="true">
<notes><body xmlns="http://www.w3.org/1999/xhtml">
     <p>GENE_ASSOCIATION: </p>
  
     <p>PROTEIN_ASSOCIATION: </p>
  
     <p>SUBSYSTEM: </p>
  
     <p>PROTEIN_CLASS: </p>
  
     <p>SYNTHETIC_OBJECTIVE: 0.0</p>
  
     <p>Present: 1</p>
  
     <p>Knockout cost: 0</p>
  
     <p>Knockin cost: 0</p>
  </body></notes>
              <listOfReactants>
          <speciesReference species="M_4h2oglt_c" stoichiometry="1"/>
        </listOfReactants>
        <listOfProducts>
          <speciesReference species="M_4h2oglt_x" stoichiometry="1"/>
        </listOfProducts>
        <kineticLaw>
          <math xmlns="http://www.w3.org/1998/Math/MathML">          
            <apply>
              <ci> FLUX_VALUE </ci>
            </apply>
          </math>
                  <listOfParameters>
            <parameter id="LOWER_BOUND" units="mmol_per_gDW_per_hr" value="-INF"/>
            <parameter id="UPPER_BOUND" units="mmol_per_gDW_per_hr" value="INF"/>
            <parameter value="0" id="OBJECTIVE_COEFFICIENT"/>
            <parameter id="FLUX_VALUE" units="mmol_per_gDW_per_hr" value="0"/>
            <parameter value="0" id="REDUCED_COST"/>
          </listOfParameters>
        </kineticLaw>
      </reaction>
      <reaction id="R_4HBZtm" reversible="true">
<notes><body xmlns="http://www.w3.org/1999/xhtml">
     <p>GENE_ASSOCIATION: </p>
  
     <p>PROTEIN_ASSOCIATION: </p>
  
     <p>SUBSYSTEM: </p>
  
     <p>PROTEIN_CLASS: </p>
  
     <p>SYNTHETIC_OBJECTIVE: 0.0</p>
  
     <p>Present: 1</p>
  
     <p>Knockout cost: 0</p>
  
     <p>Knockin cost: 0</p>
  </body></notes>
              <listOfReactants>
          <speciesReference species="M_4hbz_c" stoichiometry="1"/>
        </listOfReactants>
        <listOfProducts>
          <speciesReference species="M_4hbz_m" stoichiometry="1"/>
        </listOfProducts>
        <kineticLaw>
          <math xmlns="http://www.w3.org/1998/Math/MathML">          
            <apply>
              <ci> FLUX_VALUE </ci>
            </apply>
          </math>
                  <listOfParameters>
            <parameter id="LOWER_BOUND" units="mmol_per_gDW_per_hr" value="-INF"/>
            <parameter id="UPPER_BOUND" units="mmol_per_gDW_per_hr" value="INF"/>
            <parameter value="0" id="OBJECTIVE_COEFFICIENT"/>
            <parameter id="FLUX_VALUE" units="mmol_per_gDW_per_hr" value="0"/>
            <parameter value="0" id="REDUCED_COST"/>
          </listOfParameters>
        </kineticLaw>
      </reaction>
      <reaction id="R_4HGLSDm" reversible="true">
<notes><body xmlns="http://www.w3.org/1999/xhtml">
     <p>GENE_ASSOCIATION: (YHR037W)</p>
  
     <p>PROTEIN_ASSOCIATION: </p>
  
     <p>SUBSYSTEM: </p>
  
     <p>PROTEIN_CLASS: </p>
  
     <p>SYNTHETIC_OBJECTIVE: 0.0</p>
  
     <p>Present: 1</p>
  
     <p>Knockout cost: 0</p>
  
     <p>Knockin cost: 0</p>
  </body></notes>
              <listOfReactants>
          <speciesReference species="M_4hglusa_m" stoichiometry="1"/>
          <speciesReference species="M_h2o_m" stoichiometry="1"/>
          <speciesReference species="M_nad_m" stoichiometry="1"/>
        </listOfReactants>
        <listOfProducts>
          <speciesReference species="M_e4hglu_m" stoichiometry="1"/>
          <speciesReference species="M_h_m" stoichiometry="2"/>
          <speciesReference species="M_nadh_m" stoichiometry="1"/>
        </listOfProducts>
        <kineticLaw>
          <math xmlns="http://www.w3.org/1998/Math/MathML">          
            <apply>
              <ci> FLUX_VALUE </ci>
            </apply>
          </math>
                  <listOfParameters>
            <parameter id="LOWER_BOUND" units="mmol_per_gDW_per_hr" value="-INF"/>
            <parameter id="UPPER_BOUND" units="mmol_per_gDW_per_hr" value="INF"/>
            <parameter value="0" id="OBJECTIVE_COEFFICIENT"/>
            <parameter id="FLUX_VALUE" units="mmol_per_gDW_per_hr" value="0"/>
            <parameter value="0" id="REDUCED_COST"/>
          </listOfParameters>
        </kineticLaw>
      </reaction>
      <reaction id="R_4HPRO_LTtm" reversible="true">
<notes><body xmlns="http://www.w3.org/1999/xhtml">
     <p>GENE_ASSOCIATION: </p>
  
     <p>PROTEIN_ASSOCIATION: </p>
  
     <p>SUBSYSTEM: </p>
  
     <p>PROTEIN_CLASS: </p>
  
     <p>SYNTHETIC_OBJECTIVE: 0.0</p>
  
     <p>Present: 1</p>
  
     <p>Knockout cost: 0</p>
  
     <p>Knockin cost: 0</p>
  </body></notes>
              <listOfReactants>
          <speciesReference species="M_4hpro_DASH_LT_c" stoichiometry="1"/>
        </listOfReactants>
        <listOfProducts>
          <speciesReference species="M_4hpro_DASH_LT_m" stoichiometry="1"/>
        </listOfProducts>
        <kineticLaw>
          <math xmlns="http://www.w3.org/1998/Math/MathML">          
            <apply>
              <ci> FLUX_VALUE </ci>
            </apply>
          </math>
                  <listOfParameters>
            <parameter id="LOWER_BOUND" units="mmol_per_gDW_per_hr" value="-INF"/>
            <parameter id="UPPER_BOUND" units="mmol_per_gDW_per_hr" value="INF"/>
            <parameter value="0" id="OBJECTIVE_COEFFICIENT"/>
            <parameter id="FLUX_VALUE" units="mmol_per_gDW_per_hr" value="0"/>
            <parameter value="0" id="REDUCED_COST"/>
          </listOfParameters>
        </kineticLaw>
      </reaction>
      <reaction id="R_4HTHRS" reversible="false">
<notes><body xmlns="http://www.w3.org/1999/xhtml">
     <p>GENE_ASSOCIATION: (YCR053W)</p>
  
     <p>PROTEIN_ASSOCIATION: </p>
  
     <p>SUBSYSTEM: </p>
  
     <p>PROTEIN_CLASS: </p>
  
     <p>SYNTHETIC_OBJECTIVE: 0.0</p>
  
     <p>Present: 1</p>
  
     <p>Knockout cost: 0</p>
  
     <p>Knockin cost: 0</p>
  </body></notes>
              <listOfReactants>
          <speciesReference species="M_h2o_c" stoichiometry="1"/>
          <speciesReference species="M_phthr_c" stoichiometry="1"/>
        </listOfReactants>
        <listOfProducts>
          <speciesReference species="M_4hthr_c" stoichiometry="1"/>
          <speciesReference species="M_pi_c" stoichiometry="1"/>
        </listOfProducts>
        <kineticLaw>
          <math xmlns="http://www.w3.org/1998/Math/MathML">          
            <apply>
              <ci> FLUX_VALUE </ci>
            </apply>
          </math>
                  <listOfParameters>
            <parameter id="LOWER_BOUND" units="mmol_per_gDW_per_hr" value="0"/>
            <parameter id="UPPER_BOUND" units="mmol_per_gDW_per_hr" value="INF"/>
            <parameter value="0" id="OBJECTIVE_COEFFICIENT"/>
            <parameter id="FLUX_VALUE" units="mmol_per_gDW_per_hr" value="0"/>
            <parameter value="0" id="REDUCED_COST"/>
          </listOfParameters>
        </kineticLaw>
      </reaction>
      <reaction id="R_5AOPt2" reversible="false">
<notes><body xmlns="http://www.w3.org/1999/xhtml">
     <p>GENE_ASSOCIATION: (YDL210W)</p>
  
     <p>PROTEIN_ASSOCIATION: </p>
  
     <p>SUBSYSTEM: </p>
  
     <p>PROTEIN_CLASS: </p>
  
     <p>SYNTHETIC_OBJECTIVE: 0.0</p>
  
     <p>Present: 1</p>
  
     <p>Knockout cost: 0</p>
  
     <p>Knockin cost: 0</p>
  </body></notes>
              <listOfReactants>
          <speciesReference species="M_5aop_e" stoichiometry="1"/>
          <speciesReference species="M_h_e" stoichiometry="1"/>
        </listOfReactants>
        <listOfProducts>
          <speciesReference species="M_5aop_c" stoichiometry="1"/>
          <speciesReference species="M_h_c" stoichiometry="1"/>
        </listOfProducts>
        <kineticLaw>
          <math xmlns="http://www.w3.org/1998/Math/MathML">          
            <apply>
              <ci> FLUX_VALUE </ci>
            </apply>
          </math>
                  <listOfParameters>
            <parameter id="LOWER_BOUND" units="mmol_per_gDW_per_hr" value="0"/>
            <parameter id="UPPER_BOUND" units="mmol_per_gDW_per_hr" value="INF"/>
            <parameter value="0" id="OBJECTIVE_COEFFICIENT"/>
            <parameter id="FLUX_VALUE" units="mmol_per_gDW_per_hr" value="0"/>
            <parameter value="0" id="REDUCED_COST"/>
          </listOfParameters>
        </kineticLaw>
      </reaction>
      <reaction id="R_5AOPtm" reversible="true">
<notes><body xmlns="http://www.w3.org/1999/xhtml">
     <p>GENE_ASSOCIATION: </p>
  
     <p>PROTEIN_ASSOCIATION: </p>
  
     <p>SUBSYSTEM: </p>
  
     <p>PROTEIN_CLASS: </p>
  
     <p>SYNTHETIC_OBJECTIVE: 0.0</p>
  
     <p>Present: 1</p>
  
     <p>Knockout cost: 0</p>
  
     <p>Knockin cost: 0</p>
  </body></notes>
              <listOfReactants>
          <speciesReference species="M_5aop_c" stoichiometry="1"/>
        </listOfReactants>
        <listOfProducts>
          <speciesReference species="M_5aop_m" stoichiometry="1"/>
        </listOfProducts>
        <kineticLaw>
          <math xmlns="http://www.w3.org/1998/Math/MathML">          
            <apply>
              <ci> FLUX_VALUE </ci>
            </apply>
          </math>
                  <listOfParameters>
            <parameter id="LOWER_BOUND" units="mmol_per_gDW_per_hr" value="-INF"/>
            <parameter id="UPPER_BOUND" units="mmol_per_gDW_per_hr" value="INF"/>
            <parameter value="0" id="OBJECTIVE_COEFFICIENT"/>
            <parameter id="FLUX_VALUE" units="mmol_per_gDW_per_hr" value="0"/>
            <parameter value="0" id="REDUCED_COST"/>
          </listOfParameters>
        </kineticLaw>
      </reaction>
      <reaction id="R_5MTHFtm" reversible="true">
<notes><body xmlns="http://www.w3.org/1999/xhtml">
     <p>GENE_ASSOCIATION: </p>
  
     <p>PROTEIN_ASSOCIATION: </p>
  
     <p>SUBSYSTEM: </p>
  
     <p>PROTEIN_CLASS: </p>
  
     <p>SYNTHETIC_OBJECTIVE: 0.0</p>
  
     <p>Present: 1</p>
  
     <p>Knockout cost: 0</p>
  
     <p>Knockin cost: 0</p>
  </body></notes>
              <listOfReactants>
          <speciesReference species="M_5mthf_c" stoichiometry="1"/>
        </listOfReactants>
        <listOfProducts>
          <speciesReference species="M_5mthf_m" stoichiometry="1"/>
        </listOfProducts>
        <kineticLaw>
          <math xmlns="http://www.w3.org/1998/Math/MathML">          
            <apply>
              <ci> FLUX_VALUE </ci>
            </apply>
          </math>
                  <listOfParameters>
            <parameter id="LOWER_BOUND" units="mmol_per_gDW_per_hr" value="-INF"/>
            <parameter id="UPPER_BOUND" units="mmol_per_gDW_per_hr" value="INF"/>
            <parameter value="0" id="OBJECTIVE_COEFFICIENT"/>
            <parameter id="FLUX_VALUE" units="mmol_per_gDW_per_hr" value="0"/>
            <parameter value="0" id="REDUCED_COST"/>
          </listOfParameters>
        </kineticLaw>
      </reaction>
      <reaction id="R_6PGLter" reversible="true">
<notes><body xmlns="http://www.w3.org/1999/xhtml">
     <p>GENE_ASSOCIATION: </p>
  
     <p>PROTEIN_ASSOCIATION: </p>
  
     <p>SUBSYSTEM: </p>
  
     <p>PROTEIN_CLASS: </p>
  
     <p>SYNTHETIC_OBJECTIVE: 0.0</p>
  
     <p>Present: 1</p>
  
     <p>Knockout cost: 0</p>
  
     <p>Knockin cost: 0</p>
  </body></notes>
              <listOfReactants>
          <speciesReference species="M_6pgl_c" stoichiometry="1"/>
        </listOfReactants>
        <listOfProducts>
          <speciesReference species="M_6pgl_r" stoichiometry="1"/>
        </listOfProducts>
        <kineticLaw>
          <math xmlns="http://www.w3.org/1998/Math/MathML">          
            <apply>
              <ci> FLUX_VALUE </ci>
            </apply>
          </math>
                  <listOfParameters>
            <parameter id="LOWER_BOUND" units="mmol_per_gDW_per_hr" value="-INF"/>
            <parameter id="UPPER_BOUND" units="mmol_per_gDW_per_hr" value="INF"/>
            <parameter value="0" id="OBJECTIVE_COEFFICIENT"/>
            <parameter id="FLUX_VALUE" units="mmol_per_gDW_per_hr" value="0"/>
            <parameter value="0" id="REDUCED_COST"/>
          </listOfParameters>
        </kineticLaw>
      </reaction>
      <reaction id="R_8AONNt2" reversible="true">
<notes><body xmlns="http://www.w3.org/1999/xhtml">
     <p>GENE_ASSOCIATION: </p>
  
     <p>PROTEIN_ASSOCIATION: </p>
  
     <p>SUBSYSTEM: </p>
  
     <p>PROTEIN_CLASS: </p>
  
     <p>SYNTHETIC_OBJECTIVE: 0.0</p>
  
     <p>Present: 1</p>
  
     <p>Knockout cost: 0</p>
  
     <p>Knockin cost: 0</p>
  </body></notes>
              <listOfReactants>
          <speciesReference species="M_8aonn_e" stoichiometry="1"/>
          <speciesReference species="M_h_e" stoichiometry="1"/>
        </listOfReactants>
        <listOfProducts>
          <speciesReference species="M_8aonn_c" stoichiometry="1"/>
          <speciesReference species="M_h_c" stoichiometry="1"/>
        </listOfProducts>
        <kineticLaw>
          <math xmlns="http://www.w3.org/1998/Math/MathML">          
            <apply>
              <ci> FLUX_VALUE </ci>
            </apply>
          </math>
                  <listOfParameters>
            <parameter id="LOWER_BOUND" units="mmol_per_gDW_per_hr" value="-INF"/>
            <parameter id="UPPER_BOUND" units="mmol_per_gDW_per_hr" value="INF"/>
            <parameter value="0" id="OBJECTIVE_COEFFICIENT"/>
            <parameter id="FLUX_VALUE" units="mmol_per_gDW_per_hr" value="0"/>
            <parameter value="0" id="REDUCED_COST"/>
          </listOfParameters>
        </kineticLaw>
      </reaction>
      <reaction id="R_AABTN" reversible="false">
<notes><body xmlns="http://www.w3.org/1999/xhtml">
     <p>GENE_ASSOCIATION: </p>
  
     <p>PROTEIN_ASSOCIATION: </p>
  
     <p>SUBSYSTEM: </p>
  
     <p>PROTEIN_CLASS: </p>
  
     <p>SYNTHETIC_OBJECTIVE: 0.0</p>
  
     <p>Present: 1</p>
  
     <p>Knockout cost: 0</p>
  
     <p>Knockin cost: 0</p>
  </body></notes>
              <listOfReactants>
          <speciesReference species="M_4aabutn_c" stoichiometry="1"/>
          <speciesReference species="M_h2o_c" stoichiometry="1"/>
        </listOfReactants>
        <listOfProducts>
          <speciesReference species="M_4abut_c" stoichiometry="1"/>
          <speciesReference species="M_ac_c" stoichiometry="1"/>
        </listOfProducts>
        <kineticLaw>
          <math xmlns="http://www.w3.org/1998/Math/MathML">          
            <apply>
              <ci> FLUX_VALUE </ci>
            </apply>
          </math>
                  <listOfParameters>
            <parameter id="LOWER_BOUND" units="mmol_per_gDW_per_hr" value="0"/>
            <parameter id="UPPER_BOUND" units="mmol_per_gDW_per_hr" value="INF"/>
            <parameter value="0" id="OBJECTIVE_COEFFICIENT"/>
            <parameter id="FLUX_VALUE" units="mmol_per_gDW_per_hr" value="0"/>
            <parameter value="0" id="REDUCED_COST"/>
          </listOfParameters>
        </kineticLaw>
      </reaction>
      <reaction id="R_AASAD1" reversible="false">
<notes><body xmlns="http://www.w3.org/1999/xhtml">
     <p>GENE_ASSOCIATION: (YBR115C) and (YGL154C)</p>
  
     <p>PROTEIN_ASSOCIATION: </p>
  
     <p>SUBSYSTEM: </p>
  
     <p>PROTEIN_CLASS: </p>
  
     <p>SYNTHETIC_OBJECTIVE: 0.0</p>
  
     <p>Present: 1</p>
  
     <p>Knockout cost: 0</p>
  
     <p>Knockin cost: 0</p>
  </body></notes>
              <listOfReactants>
          <speciesReference species="M_L2aadp_c" stoichiometry="1"/>
          <speciesReference species="M_atp_c" stoichiometry="1"/>
          <speciesReference species="M_h_c" stoichiometry="1"/>
          <speciesReference species="M_nadph_c" stoichiometry="1"/>
        </listOfReactants>
        <listOfProducts>
          <speciesReference species="M_L2aadp6sa_c" stoichiometry="1"/>
          <speciesReference species="M_amp_c" stoichiometry="1"/>
          <speciesReference species="M_nadp_c" stoichiometry="1"/>
          <speciesReference species="M_ppi_c" stoichiometry="1"/>
        </listOfProducts>
        <kineticLaw>
          <math xmlns="http://www.w3.org/1998/Math/MathML">          
            <apply>
              <ci> FLUX_VALUE </ci>
            </apply>
          </math>
                  <listOfParameters>
            <parameter id="LOWER_BOUND" units="mmol_per_gDW_per_hr" value="0"/>
            <parameter id="UPPER_BOUND" units="mmol_per_gDW_per_hr" value="INF"/>
            <parameter value="0" id="OBJECTIVE_COEFFICIENT"/>
            <parameter id="FLUX_VALUE" units="mmol_per_gDW_per_hr" value="0"/>
            <parameter value="0" id="REDUCED_COST"/>
          </listOfParameters>
        </kineticLaw>
      </reaction>
      <reaction id="R_AASAD2" reversible="false">
<notes><body xmlns="http://www.w3.org/1999/xhtml">
     <p>GENE_ASSOCIATION: (YBR115C) and (YGL154C)</p>
  
     <p>PROTEIN_ASSOCIATION: </p>
  
     <p>SUBSYSTEM: </p>
  
     <p>PROTEIN_CLASS: </p>
  
     <p>SYNTHETIC_OBJECTIVE: 0.0</p>
  
     <p>Present: 1</p>
  
     <p>Knockout cost: 0</p>
  
     <p>Knockin cost: 0</p>
  </body></notes>
              <listOfReactants>
          <speciesReference species="M_L2aadp_c" stoichiometry="1"/>
          <speciesReference species="M_atp_c" stoichiometry="1"/>
          <speciesReference species="M_h_c" stoichiometry="1"/>
          <speciesReference species="M_nadh_c" stoichiometry="1"/>
        </listOfReactants>
        <listOfProducts>
          <speciesReference species="M_L2aadp6sa_c" stoichiometry="1"/>
          <speciesReference species="M_amp_c" stoichiometry="1"/>
          <speciesReference species="M_nad_c" stoichiometry="1"/>
          <speciesReference species="M_ppi_c" stoichiometry="1"/>
        </listOfProducts>
        <kineticLaw>
          <math xmlns="http://www.w3.org/1998/Math/MathML">          
            <apply>
              <ci> FLUX_VALUE </ci>
            </apply>
          </math>
                  <listOfParameters>
            <parameter id="LOWER_BOUND" units="mmol_per_gDW_per_hr" value="0"/>
            <parameter id="UPPER_BOUND" units="mmol_per_gDW_per_hr" value="INF"/>
            <parameter value="0" id="OBJECTIVE_COEFFICIENT"/>
            <parameter id="FLUX_VALUE" units="mmol_per_gDW_per_hr" value="0"/>
            <parameter value="0" id="REDUCED_COST"/>
          </listOfParameters>
        </kineticLaw>
      </reaction>
      <reaction id="R_AATA" reversible="true">
<notes><body xmlns="http://www.w3.org/1999/xhtml">
     <p>GENE_ASSOCIATION: </p>
  
     <p>PROTEIN_ASSOCIATION: </p>
  
     <p>SUBSYSTEM: </p>
  
     <p>PROTEIN_CLASS: </p>
  
     <p>SYNTHETIC_OBJECTIVE: 0.0</p>
  
     <p>Present: 1</p>
  
     <p>Knockout cost: 0</p>
  
     <p>Knockin cost: 0</p>
  </body></notes>
              <listOfReactants>
          <speciesReference species="M_2oxoadp_c" stoichiometry="1"/>
          <speciesReference species="M_glu_DASH_L_c" stoichiometry="1"/>
        </listOfReactants>
        <listOfProducts>
          <speciesReference species="M_L2aadp_c" stoichiometry="1"/>
          <speciesReference species="M_akg_c" stoichiometry="1"/>
        </listOfProducts>
        <kineticLaw>
          <math xmlns="http://www.w3.org/1998/Math/MathML">          
            <apply>
              <ci> FLUX_VALUE </ci>
            </apply>
          </math>
                  <listOfParameters>
            <parameter id="LOWER_BOUND" units="mmol_per_gDW_per_hr" value="-INF"/>
            <parameter id="UPPER_BOUND" units="mmol_per_gDW_per_hr" value="INF"/>
            <parameter value="0" id="OBJECTIVE_COEFFICIENT"/>
            <parameter id="FLUX_VALUE" units="mmol_per_gDW_per_hr" value="0"/>
            <parameter value="0" id="REDUCED_COST"/>
          </listOfParameters>
        </kineticLaw>
      </reaction>
      <reaction id="R_ABTA" reversible="false">
<notes><body xmlns="http://www.w3.org/1999/xhtml">
     <p>GENE_ASSOCIATION: (YGR019W)</p>
  
     <p>PROTEIN_ASSOCIATION: </p>
  
     <p>SUBSYSTEM: </p>
  
     <p>PROTEIN_CLASS: </p>
  
     <p>SYNTHETIC_OBJECTIVE: 0.0</p>
  
     <p>Present: 1</p>
  
     <p>Knockout cost: 0</p>
  
     <p>Knockin cost: 0</p>
  </body></notes>
              <listOfReactants>
          <speciesReference species="M_4abut_c" stoichiometry="1"/>
          <speciesReference species="M_akg_c" stoichiometry="1"/>
        </listOfReactants>
        <listOfProducts>
          <speciesReference species="M_glu_DASH_L_c" stoichiometry="1"/>
          <speciesReference species="M_sucsal_c" stoichiometry="1"/>
        </listOfProducts>
        <kineticLaw>
          <math xmlns="http://www.w3.org/1998/Math/MathML">          
            <apply>
              <ci> FLUX_VALUE </ci>
            </apply>
          </math>
                  <listOfParameters>
            <parameter id="LOWER_BOUND" units="mmol_per_gDW_per_hr" value="0"/>
            <parameter id="UPPER_BOUND" units="mmol_per_gDW_per_hr" value="INF"/>
            <parameter value="0" id="OBJECTIVE_COEFFICIENT"/>
            <parameter id="FLUX_VALUE" units="mmol_per_gDW_per_hr" value="0"/>
            <parameter value="0" id="REDUCED_COST"/>
          </listOfParameters>
        </kineticLaw>
      </reaction>
      <reaction id="R_ABTt" reversible="true">
<notes><body xmlns="http://www.w3.org/1999/xhtml">
     <p>GENE_ASSOCIATION: </p>
  
     <p>PROTEIN_ASSOCIATION: </p>
  
     <p>SUBSYSTEM: </p>
  
     <p>PROTEIN_CLASS: </p>
  
     <p>SYNTHETIC_OBJECTIVE: 0.0</p>
  
     <p>Present: 1</p>
  
     <p>Knockout cost: 0</p>
  
     <p>Knockin cost: 0</p>
  </body></notes>
              <listOfReactants>
          <speciesReference species="M_abt_e" stoichiometry="1"/>
        </listOfReactants>
        <listOfProducts>
          <speciesReference species="M_abt_c" stoichiometry="1"/>
        </listOfProducts>
        <kineticLaw>
          <math xmlns="http://www.w3.org/1998/Math/MathML">          
            <apply>
              <ci> FLUX_VALUE </ci>
            </apply>
          </math>
                  <listOfParameters>
            <parameter id="LOWER_BOUND" units="mmol_per_gDW_per_hr" value="-INF"/>
            <parameter id="UPPER_BOUND" units="mmol_per_gDW_per_hr" value="INF"/>
            <parameter value="0" id="OBJECTIVE_COEFFICIENT"/>
            <parameter id="FLUX_VALUE" units="mmol_per_gDW_per_hr" value="0"/>
            <parameter value="0" id="REDUCED_COST"/>
          </listOfParameters>
        </kineticLaw>
      </reaction>
      <reaction id="R_ABUTDm" reversible="false">
<notes><body xmlns="http://www.w3.org/1999/xhtml">
     <p>GENE_ASSOCIATION: (YOR374W) or (YER073W)</p>
  
     <p>PROTEIN_ASSOCIATION: </p>
  
     <p>SUBSYSTEM: </p>
  
     <p>PROTEIN_CLASS: </p>
  
     <p>SYNTHETIC_OBJECTIVE: 0.0</p>
  
     <p>Present: 1</p>
  
     <p>Knockout cost: 0</p>
  
     <p>Knockin cost: 0</p>
  </body></notes>
              <listOfReactants>
          <speciesReference species="M_4abutn_m" stoichiometry="1"/>
          <speciesReference species="M_h2o_m" stoichiometry="1"/>
          <speciesReference species="M_nad_m" stoichiometry="1"/>
        </listOfReactants>
        <listOfProducts>
          <speciesReference species="M_4abut_m" stoichiometry="1"/>
          <speciesReference species="M_h_m" stoichiometry="2"/>
          <speciesReference species="M_nadh_m" stoichiometry="1"/>
        </listOfProducts>
        <kineticLaw>
          <math xmlns="http://www.w3.org/1998/Math/MathML">          
            <apply>
              <ci> FLUX_VALUE </ci>
            </apply>
          </math>
                  <listOfParameters>
            <parameter id="LOWER_BOUND" units="mmol_per_gDW_per_hr" value="0"/>
            <parameter id="UPPER_BOUND" units="mmol_per_gDW_per_hr" value="INF"/>
            <parameter value="0" id="OBJECTIVE_COEFFICIENT"/>
            <parameter id="FLUX_VALUE" units="mmol_per_gDW_per_hr" value="0"/>
            <parameter value="0" id="REDUCED_COST"/>
          </listOfParameters>
        </kineticLaw>
      </reaction>
      <reaction id="R_ABUTt2" reversible="false">
<notes><body xmlns="http://www.w3.org/1999/xhtml">
     <p>GENE_ASSOCIATION: (YOR348C) or (YDL210W)</p>
  
     <p>PROTEIN_ASSOCIATION: </p>
  
     <p>SUBSYSTEM: </p>
  
     <p>PROTEIN_CLASS: </p>
  
     <p>SYNTHETIC_OBJECTIVE: 0.0</p>
  
     <p>Present: 1</p>
  
     <p>Knockout cost: 0</p>
  
     <p>Knockin cost: 0</p>
  </body></notes>
              <listOfReactants>
          <speciesReference species="M_4abut_e" stoichiometry="1"/>
          <speciesReference species="M_h_e" stoichiometry="1"/>
        </listOfReactants>
        <listOfProducts>
          <speciesReference species="M_4abut_c" stoichiometry="1"/>
          <speciesReference species="M_h_c" stoichiometry="1"/>
        </listOfProducts>
        <kineticLaw>
          <math xmlns="http://www.w3.org/1998/Math/MathML">          
            <apply>
              <ci> FLUX_VALUE </ci>
            </apply>
          </math>
                  <listOfParameters>
            <parameter id="LOWER_BOUND" units="mmol_per_gDW_per_hr" value="0"/>
            <parameter id="UPPER_BOUND" units="mmol_per_gDW_per_hr" value="INF"/>
            <parameter value="0" id="OBJECTIVE_COEFFICIENT"/>
            <parameter id="FLUX_VALUE" units="mmol_per_gDW_per_hr" value="0"/>
            <parameter value="0" id="REDUCED_COST"/>
          </listOfParameters>
        </kineticLaw>
      </reaction>
      <reaction id="R_ACACT1" reversible="false">
<notes><body xmlns="http://www.w3.org/1999/xhtml">
     <p>GENE_ASSOCIATION: (YPL028W)</p>
  
     <p>PROTEIN_ASSOCIATION: </p>
  
     <p>SUBSYSTEM: </p>
  
     <p>PROTEIN_CLASS: </p>
  
     <p>SYNTHETIC_OBJECTIVE: 0.0</p>
  
     <p>Present: 1</p>
  
     <p>Knockout cost: 0</p>
  
     <p>Knockin cost: 0</p>
  </body></notes>
              <listOfReactants>
          <speciesReference species="M_accoa_c" stoichiometry="2"/>
        </listOfReactants>
        <listOfProducts>
          <speciesReference species="M_aacoa_c" stoichiometry="1"/>
          <speciesReference species="M_coa_c" stoichiometry="1"/>
        </listOfProducts>
        <kineticLaw>
          <math xmlns="http://www.w3.org/1998/Math/MathML">          
            <apply>
              <ci> FLUX_VALUE </ci>
            </apply>
          </math>
                  <listOfParameters>
            <parameter id="LOWER_BOUND" units="mmol_per_gDW_per_hr" value="0"/>
            <parameter id="UPPER_BOUND" units="mmol_per_gDW_per_hr" value="INF"/>
            <parameter value="0" id="OBJECTIVE_COEFFICIENT"/>
            <parameter id="FLUX_VALUE" units="mmol_per_gDW_per_hr" value="0"/>
            <parameter value="0" id="REDUCED_COST"/>
          </listOfParameters>
        </kineticLaw>
      </reaction>
      <reaction id="R_ACACT1m" reversible="false">
<notes><body xmlns="http://www.w3.org/1999/xhtml">
     <p>GENE_ASSOCIATION: (YPL028W)</p>
  
     <p>PROTEIN_ASSOCIATION: </p>
  
     <p>SUBSYSTEM: </p>
  
     <p>PROTEIN_CLASS: </p>
  
     <p>SYNTHETIC_OBJECTIVE: 0.0</p>
  
     <p>Present: 1</p>
  
     <p>Knockout cost: 0</p>
  
     <p>Knockin cost: 0</p>
  </body></notes>
              <listOfReactants>
          <speciesReference species="M_accoa_m" stoichiometry="2"/>
        </listOfReactants>
        <listOfProducts>
          <speciesReference species="M_aacoa_m" stoichiometry="1"/>
          <speciesReference species="M_coa_m" stoichiometry="1"/>
        </listOfProducts>
        <kineticLaw>
          <math xmlns="http://www.w3.org/1998/Math/MathML">          
            <apply>
              <ci> FLUX_VALUE </ci>
            </apply>
          </math>
                  <listOfParameters>
            <parameter id="LOWER_BOUND" units="mmol_per_gDW_per_hr" value="0"/>
            <parameter id="UPPER_BOUND" units="mmol_per_gDW_per_hr" value="INF"/>
            <parameter value="0" id="OBJECTIVE_COEFFICIENT"/>
            <parameter id="FLUX_VALUE" units="mmol_per_gDW_per_hr" value="0"/>
            <parameter value="0" id="REDUCED_COST"/>
          </listOfParameters>
        </kineticLaw>
      </reaction>
      <reaction id="R_ACACT4p" reversible="false">
<notes><body xmlns="http://www.w3.org/1999/xhtml">
     <p>GENE_ASSOCIATION: (YIL160C)</p>
  
     <p>PROTEIN_ASSOCIATION: </p>
  
     <p>SUBSYSTEM: </p>
  
     <p>PROTEIN_CLASS: </p>
  
     <p>SYNTHETIC_OBJECTIVE: 0.0</p>
  
     <p>Present: 1</p>
  
     <p>Knockout cost: 0</p>
  
     <p>Knockin cost: 0</p>
  </body></notes>
              <listOfReactants>
          <speciesReference species="M_3odcoa_x" stoichiometry="1"/>
          <speciesReference species="M_coa_x" stoichiometry="1"/>
        </listOfReactants>
        <listOfProducts>
          <speciesReference species="M_accoa_x" stoichiometry="1"/>
          <speciesReference species="M_occoa_x" stoichiometry="1"/>
        </listOfProducts>
        <kineticLaw>
          <math xmlns="http://www.w3.org/1998/Math/MathML">          
            <apply>
              <ci> FLUX_VALUE </ci>
            </apply>
          </math>
                  <listOfParameters>
            <parameter id="LOWER_BOUND" units="mmol_per_gDW_per_hr" value="0"/>
            <parameter id="UPPER_BOUND" units="mmol_per_gDW_per_hr" value="INF"/>
            <parameter value="0" id="OBJECTIVE_COEFFICIENT"/>
            <parameter id="FLUX_VALUE" units="mmol_per_gDW_per_hr" value="0"/>
            <parameter value="0" id="REDUCED_COST"/>
          </listOfParameters>
        </kineticLaw>
      </reaction>
      <reaction id="R_ACACT5p" reversible="false">
<notes><body xmlns="http://www.w3.org/1999/xhtml">
     <p>GENE_ASSOCIATION: (YIL160C)</p>
  
     <p>PROTEIN_ASSOCIATION: </p>
  
     <p>SUBSYSTEM: </p>
  
     <p>PROTEIN_CLASS: </p>
  
     <p>SYNTHETIC_OBJECTIVE: 0.0</p>
  
     <p>Present: 1</p>
  
     <p>Knockout cost: 0</p>
  
     <p>Knockin cost: 0</p>
  </body></notes>
              <listOfReactants>
          <speciesReference species="M_3oddcoa_x" stoichiometry="1"/>
          <speciesReference species="M_coa_x" stoichiometry="1"/>
        </listOfReactants>
        <listOfProducts>
          <speciesReference species="M_accoa_x" stoichiometry="1"/>
          <speciesReference species="M_dcacoa_x" stoichiometry="1"/>
        </listOfProducts>
        <kineticLaw>
          <math xmlns="http://www.w3.org/1998/Math/MathML">          
            <apply>
              <ci> FLUX_VALUE </ci>
            </apply>
          </math>
                  <listOfParameters>
            <parameter id="LOWER_BOUND" units="mmol_per_gDW_per_hr" value="0"/>
            <parameter id="UPPER_BOUND" units="mmol_per_gDW_per_hr" value="INF"/>
            <parameter value="0" id="OBJECTIVE_COEFFICIENT"/>
            <parameter id="FLUX_VALUE" units="mmol_per_gDW_per_hr" value="0"/>
            <parameter value="0" id="REDUCED_COST"/>
          </listOfParameters>
        </kineticLaw>
      </reaction>
      <reaction id="R_ACACT6p" reversible="false">
<notes><body xmlns="http://www.w3.org/1999/xhtml">
     <p>GENE_ASSOCIATION: (YIL160C)</p>
  
     <p>PROTEIN_ASSOCIATION: </p>
  
     <p>SUBSYSTEM: </p>
  
     <p>PROTEIN_CLASS: </p>
  
     <p>SYNTHETIC_OBJECTIVE: 0.0</p>
  
     <p>Present: 1</p>
  
     <p>Knockout cost: 0</p>
  
     <p>Knockin cost: 0</p>
  </body></notes>
              <listOfReactants>
          <speciesReference species="M_3otdcoa_x" stoichiometry="1"/>
          <speciesReference species="M_coa_x" stoichiometry="1"/>
        </listOfReactants>
        <listOfProducts>
          <speciesReference species="M_accoa_x" stoichiometry="1"/>
          <speciesReference species="M_ddcacoa_x" stoichiometry="1"/>
        </listOfProducts>
        <kineticLaw>
          <math xmlns="http://www.w3.org/1998/Math/MathML">          
            <apply>
              <ci> FLUX_VALUE </ci>
            </apply>
          </math>
                  <listOfParameters>
            <parameter id="LOWER_BOUND" units="mmol_per_gDW_per_hr" value="0"/>
            <parameter id="UPPER_BOUND" units="mmol_per_gDW_per_hr" value="INF"/>
            <parameter value="0" id="OBJECTIVE_COEFFICIENT"/>
            <parameter id="FLUX_VALUE" units="mmol_per_gDW_per_hr" value="0"/>
            <parameter value="0" id="REDUCED_COST"/>
          </listOfParameters>
        </kineticLaw>
      </reaction>
      <reaction id="R_ACACT7p" reversible="false">
<notes><body xmlns="http://www.w3.org/1999/xhtml">
     <p>GENE_ASSOCIATION: (YIL160C)</p>
  
     <p>PROTEIN_ASSOCIATION: </p>
  
     <p>SUBSYSTEM: </p>
  
     <p>PROTEIN_CLASS: </p>
  
     <p>SYNTHETIC_OBJECTIVE: 0.0</p>
  
     <p>Present: 1</p>
  
     <p>Knockout cost: 0</p>
  
     <p>Knockin cost: 0</p>
  </body></notes>
              <listOfReactants>
          <speciesReference species="M_3ohdcoa_x" stoichiometry="1"/>
          <speciesReference species="M_coa_x" stoichiometry="1"/>
        </listOfReactants>
        <listOfProducts>
          <speciesReference species="M_accoa_x" stoichiometry="1"/>
          <speciesReference species="M_tdcoa_x" stoichiometry="1"/>
        </listOfProducts>
        <kineticLaw>
          <math xmlns="http://www.w3.org/1998/Math/MathML">          
            <apply>
              <ci> FLUX_VALUE </ci>
            </apply>
          </math>
                  <listOfParameters>
            <parameter id="LOWER_BOUND" units="mmol_per_gDW_per_hr" value="0"/>
            <parameter id="UPPER_BOUND" units="mmol_per_gDW_per_hr" value="INF"/>
            <parameter value="0" id="OBJECTIVE_COEFFICIENT"/>
            <parameter id="FLUX_VALUE" units="mmol_per_gDW_per_hr" value="0"/>
            <parameter value="0" id="REDUCED_COST"/>
          </listOfParameters>
        </kineticLaw>
      </reaction>
      <reaction id="R_ACACT8p" reversible="false">
<notes><body xmlns="http://www.w3.org/1999/xhtml">
     <p>GENE_ASSOCIATION: (YIL160C)</p>
  
     <p>PROTEIN_ASSOCIATION: </p>
  
     <p>SUBSYSTEM: </p>
  
     <p>PROTEIN_CLASS: </p>
  
     <p>SYNTHETIC_OBJECTIVE: 0.0</p>
  
     <p>Present: 1</p>
  
     <p>Knockout cost: 0</p>
  
     <p>Knockin cost: 0</p>
  </body></notes>
              <listOfReactants>
          <speciesReference species="M_3ohodcoa_x" stoichiometry="1"/>
          <speciesReference species="M_coa_x" stoichiometry="1"/>
        </listOfReactants>
        <listOfProducts>
          <speciesReference species="M_accoa_x" stoichiometry="1"/>
          <speciesReference species="M_pmtcoa_x" stoichiometry="1"/>
        </listOfProducts>
        <kineticLaw>
          <math xmlns="http://www.w3.org/1998/Math/MathML">          
            <apply>
              <ci> FLUX_VALUE </ci>
            </apply>
          </math>
                  <listOfParameters>
            <parameter id="LOWER_BOUND" units="mmol_per_gDW_per_hr" value="0"/>
            <parameter id="UPPER_BOUND" units="mmol_per_gDW_per_hr" value="INF"/>
            <parameter value="0" id="OBJECTIVE_COEFFICIENT"/>
            <parameter id="FLUX_VALUE" units="mmol_per_gDW_per_hr" value="0"/>
            <parameter value="0" id="REDUCED_COST"/>
          </listOfParameters>
        </kineticLaw>
      </reaction>
      <reaction id="R_ACACT9p" reversible="false">
<notes><body xmlns="http://www.w3.org/1999/xhtml">
     <p>GENE_ASSOCIATION: (YIL160C)</p>
  
     <p>PROTEIN_ASSOCIATION: </p>
  
     <p>SUBSYSTEM: </p>
  
     <p>PROTEIN_CLASS: </p>
  
     <p>SYNTHETIC_OBJECTIVE: 0.0</p>
  
     <p>Present: 1</p>
  
     <p>Knockout cost: 0</p>
  
     <p>Knockin cost: 0</p>
  </body></notes>
              <listOfReactants>
          <speciesReference species="M_3ohxccoa_x" stoichiometry="1"/>
          <speciesReference species="M_coa_x" stoichiometry="1"/>
        </listOfReactants>
        <listOfProducts>
          <speciesReference species="M_accoa_x" stoichiometry="1"/>
          <speciesReference species="M_ttccoa_x" stoichiometry="1"/>
        </listOfProducts>
        <kineticLaw>
          <math xmlns="http://www.w3.org/1998/Math/MathML">          
            <apply>
              <ci> FLUX_VALUE </ci>
            </apply>
          </math>
                  <listOfParameters>
            <parameter id="LOWER_BOUND" units="mmol_per_gDW_per_hr" value="0"/>
            <parameter id="UPPER_BOUND" units="mmol_per_gDW_per_hr" value="INF"/>
            <parameter value="0" id="OBJECTIVE_COEFFICIENT"/>
            <parameter id="FLUX_VALUE" units="mmol_per_gDW_per_hr" value="0"/>
            <parameter value="0" id="REDUCED_COST"/>
          </listOfParameters>
        </kineticLaw>
      </reaction>
      <reaction id="R_ACALDt" reversible="true">
<notes><body xmlns="http://www.w3.org/1999/xhtml">
     <p>GENE_ASSOCIATION: </p>
  
     <p>PROTEIN_ASSOCIATION: </p>
  
     <p>SUBSYSTEM: </p>
  
     <p>PROTEIN_CLASS: </p>
  
     <p>SYNTHETIC_OBJECTIVE: 0.0</p>
  
     <p>Present: 1</p>
  
     <p>Knockout cost: 0</p>
  
     <p>Knockin cost: 0</p>
  </body></notes>
              <listOfReactants>
          <speciesReference species="M_acald_e" stoichiometry="1"/>
        </listOfReactants>
        <listOfProducts>
          <speciesReference species="M_acald_c" stoichiometry="1"/>
        </listOfProducts>
        <kineticLaw>
          <math xmlns="http://www.w3.org/1998/Math/MathML">          
            <apply>
              <ci> FLUX_VALUE </ci>
            </apply>
          </math>
                  <listOfParameters>
            <parameter id="LOWER_BOUND" units="mmol_per_gDW_per_hr" value="-INF"/>
            <parameter id="UPPER_BOUND" units="mmol_per_gDW_per_hr" value="INF"/>
            <parameter value="0" id="OBJECTIVE_COEFFICIENT"/>
            <parameter id="FLUX_VALUE" units="mmol_per_gDW_per_hr" value="0"/>
            <parameter value="0" id="REDUCED_COST"/>
          </listOfParameters>
        </kineticLaw>
      </reaction>
      <reaction id="R_ACCOACr" reversible="true">
<notes><body xmlns="http://www.w3.org/1999/xhtml">
     <p>GENE_ASSOCIATION: (YNR016C)</p>
  
     <p>PROTEIN_ASSOCIATION: </p>
  
     <p>SUBSYSTEM: </p>
  
     <p>PROTEIN_CLASS: </p>
  
     <p>SYNTHETIC_OBJECTIVE: 0.0</p>
  
     <p>Present: 1</p>
  
     <p>Knockout cost: 0</p>
  
     <p>Knockin cost: 0</p>
  </body></notes>
              <listOfReactants>
          <speciesReference species="M_accoa_c" stoichiometry="1"/>
          <speciesReference species="M_atp_c" stoichiometry="1"/>
          <speciesReference species="M_hco3_c" stoichiometry="1"/>
        </listOfReactants>
        <listOfProducts>
          <speciesReference species="M_adp_c" stoichiometry="1"/>
          <speciesReference species="M_h_c" stoichiometry="1"/>
          <speciesReference species="M_malcoa_c" stoichiometry="1"/>
          <speciesReference species="M_pi_c" stoichiometry="1"/>
        </listOfProducts>
        <kineticLaw>
          <math xmlns="http://www.w3.org/1998/Math/MathML">          
            <apply>
              <ci> FLUX_VALUE </ci>
            </apply>
          </math>
                  <listOfParameters>
            <parameter id="LOWER_BOUND" units="mmol_per_gDW_per_hr" value="-INF"/>
            <parameter id="UPPER_BOUND" units="mmol_per_gDW_per_hr" value="INF"/>
            <parameter value="0" id="OBJECTIVE_COEFFICIENT"/>
            <parameter id="FLUX_VALUE" units="mmol_per_gDW_per_hr" value="0"/>
            <parameter value="0" id="REDUCED_COST"/>
          </listOfParameters>
        </kineticLaw>
      </reaction>
      <reaction id="R_ACGAM6PS" reversible="true">
<notes><body xmlns="http://www.w3.org/1999/xhtml">
     <p>GENE_ASSOCIATION: (YFL017C)</p>
  
     <p>PROTEIN_ASSOCIATION: </p>
  
     <p>SUBSYSTEM: </p>
  
     <p>PROTEIN_CLASS: </p>
  
     <p>SYNTHETIC_OBJECTIVE: 0.0</p>
  
     <p>Present: 1</p>
  
     <p>Knockout cost: 0</p>
  
     <p>Knockin cost: 0</p>
  </body></notes>
              <listOfReactants>
          <speciesReference species="M_accoa_c" stoichiometry="1"/>
          <speciesReference species="M_gam6p_c" stoichiometry="1"/>
        </listOfReactants>
        <listOfProducts>
          <speciesReference species="M_acgam6p_c" stoichiometry="1"/>
          <speciesReference species="M_coa_c" stoichiometry="1"/>
          <speciesReference species="M_h_c" stoichiometry="1"/>
        </listOfProducts>
        <kineticLaw>
          <math xmlns="http://www.w3.org/1998/Math/MathML">          
            <apply>
              <ci> FLUX_VALUE </ci>
            </apply>
          </math>
                  <listOfParameters>
            <parameter id="LOWER_BOUND" units="mmol_per_gDW_per_hr" value="-INF"/>
            <parameter id="UPPER_BOUND" units="mmol_per_gDW_per_hr" value="INF"/>
            <parameter value="0" id="OBJECTIVE_COEFFICIENT"/>
            <parameter id="FLUX_VALUE" units="mmol_per_gDW_per_hr" value="0"/>
            <parameter value="0" id="REDUCED_COST"/>
          </listOfParameters>
        </kineticLaw>
      </reaction>
      <reaction id="R_ACGAMPM" reversible="true">
<notes><body xmlns="http://www.w3.org/1999/xhtml">
     <p>GENE_ASSOCIATION: (YEL058W)</p>
  
     <p>PROTEIN_ASSOCIATION: </p>
  
     <p>SUBSYSTEM: </p>
  
     <p>PROTEIN_CLASS: </p>
  
     <p>SYNTHETIC_OBJECTIVE: 0.0</p>
  
     <p>Present: 1</p>
  
     <p>Knockout cost: 0</p>
  
     <p>Knockin cost: 0</p>
  </body></notes>
              <listOfReactants>
          <speciesReference species="M_acgam6p_c" stoichiometry="1"/>
        </listOfReactants>
        <listOfProducts>
          <speciesReference species="M_acgam1p_c" stoichiometry="1"/>
        </listOfProducts>
        <kineticLaw>
          <math xmlns="http://www.w3.org/1998/Math/MathML">          
            <apply>
              <ci> FLUX_VALUE </ci>
            </apply>
          </math>
                  <listOfParameters>
            <parameter id="LOWER_BOUND" units="mmol_per_gDW_per_hr" value="-INF"/>
            <parameter id="UPPER_BOUND" units="mmol_per_gDW_per_hr" value="INF"/>
            <parameter value="0" id="OBJECTIVE_COEFFICIENT"/>
            <parameter id="FLUX_VALUE" units="mmol_per_gDW_per_hr" value="0"/>
            <parameter value="0" id="REDUCED_COST"/>
          </listOfParameters>
        </kineticLaw>
      </reaction>
      <reaction id="R_ACGKm" reversible="false">
<notes><body xmlns="http://www.w3.org/1999/xhtml">
     <p>GENE_ASSOCIATION: (YER069W)</p>
  
     <p>PROTEIN_ASSOCIATION: </p>
  
     <p>SUBSYSTEM: </p>
  
     <p>PROTEIN_CLASS: </p>
  
     <p>SYNTHETIC_OBJECTIVE: 0.0</p>
  
     <p>Present: 1</p>
  
     <p>Knockout cost: 0</p>
  
     <p>Knockin cost: 0</p>
  </body></notes>
              <listOfReactants>
          <speciesReference species="M_acglu_m" stoichiometry="1"/>
          <speciesReference species="M_atp_m" stoichiometry="1"/>
        </listOfReactants>
        <listOfProducts>
          <speciesReference species="M_acg5p_m" stoichiometry="1"/>
          <speciesReference species="M_adp_m" stoichiometry="1"/>
        </listOfProducts>
        <kineticLaw>
          <math xmlns="http://www.w3.org/1998/Math/MathML">          
            <apply>
              <ci> FLUX_VALUE </ci>
            </apply>
          </math>
                  <listOfParameters>
            <parameter id="LOWER_BOUND" units="mmol_per_gDW_per_hr" value="0"/>
            <parameter id="UPPER_BOUND" units="mmol_per_gDW_per_hr" value="INF"/>
            <parameter value="0" id="OBJECTIVE_COEFFICIENT"/>
            <parameter id="FLUX_VALUE" units="mmol_per_gDW_per_hr" value="0"/>
            <parameter value="0" id="REDUCED_COST"/>
          </listOfParameters>
        </kineticLaw>
      </reaction>
      <reaction id="R_ACGSm" reversible="false">
<notes><body xmlns="http://www.w3.org/1999/xhtml">
     <p>GENE_ASSOCIATION: (YMR062C) or (YJL071W)</p>
  
     <p>PROTEIN_ASSOCIATION: </p>
  
     <p>SUBSYSTEM: </p>
  
     <p>PROTEIN_CLASS: </p>
  
     <p>SYNTHETIC_OBJECTIVE: 0.0</p>
  
     <p>Present: 1</p>
  
     <p>Knockout cost: 0</p>
  
     <p>Knockin cost: 0</p>
  </body></notes>
              <listOfReactants>
          <speciesReference species="M_accoa_m" stoichiometry="1"/>
          <speciesReference species="M_glu_DASH_L_m" stoichiometry="1"/>
        </listOfReactants>
        <listOfProducts>
          <speciesReference species="M_acglu_m" stoichiometry="1"/>
          <speciesReference species="M_coa_m" stoichiometry="1"/>
          <speciesReference species="M_h_m" stoichiometry="1"/>
        </listOfProducts>
        <kineticLaw>
          <math xmlns="http://www.w3.org/1998/Math/MathML">          
            <apply>
              <ci> FLUX_VALUE </ci>
            </apply>
          </math>
                  <listOfParameters>
            <parameter id="LOWER_BOUND" units="mmol_per_gDW_per_hr" value="0"/>
            <parameter id="UPPER_BOUND" units="mmol_per_gDW_per_hr" value="INF"/>
            <parameter value="0" id="OBJECTIVE_COEFFICIENT"/>
            <parameter id="FLUX_VALUE" units="mmol_per_gDW_per_hr" value="0"/>
            <parameter value="0" id="REDUCED_COST"/>
          </listOfParameters>
        </kineticLaw>
      </reaction>
      <reaction id="R_ACHBSm" reversible="false">
<notes><body xmlns="http://www.w3.org/1999/xhtml">
     <p>GENE_ASSOCIATION: (YCL009C) and (YMR108W)</p>
  
     <p>PROTEIN_ASSOCIATION: </p>
  
     <p>SUBSYSTEM: </p>
  
     <p>PROTEIN_CLASS: </p>
  
     <p>SYNTHETIC_OBJECTIVE: 0.0</p>
  
     <p>Present: 1</p>
  
     <p>Knockout cost: 0</p>
  
     <p>Knockin cost: 0</p>
  </body></notes>
              <listOfReactants>
          <speciesReference species="M_2obut_m" stoichiometry="1"/>
          <speciesReference species="M_h_m" stoichiometry="1"/>
          <speciesReference species="M_pyr_m" stoichiometry="1"/>
        </listOfReactants>
        <listOfProducts>
          <speciesReference species="M_2ahbut_m" stoichiometry="1"/>
          <speciesReference species="M_co2_m" stoichiometry="1"/>
        </listOfProducts>
        <kineticLaw>
          <math xmlns="http://www.w3.org/1998/Math/MathML">          
            <apply>
              <ci> FLUX_VALUE </ci>
            </apply>
          </math>
                  <listOfParameters>
            <parameter id="LOWER_BOUND" units="mmol_per_gDW_per_hr" value="0"/>
            <parameter id="UPPER_BOUND" units="mmol_per_gDW_per_hr" value="INF"/>
            <parameter value="0" id="OBJECTIVE_COEFFICIENT"/>
            <parameter id="FLUX_VALUE" units="mmol_per_gDW_per_hr" value="0"/>
            <parameter value="0" id="REDUCED_COST"/>
          </listOfParameters>
        </kineticLaw>
      </reaction>
      <reaction id="R_ACLSm" reversible="false">
<notes><body xmlns="http://www.w3.org/1999/xhtml">
     <p>GENE_ASSOCIATION: (YCL009C) and (YMR108W)</p>
  
     <p>PROTEIN_ASSOCIATION: </p>
  
     <p>SUBSYSTEM: </p>
  
     <p>PROTEIN_CLASS: </p>
  
     <p>SYNTHETIC_OBJECTIVE: 0.0</p>
  
     <p>Present: 1</p>
  
     <p>Knockout cost: 0</p>
  
     <p>Knockin cost: 0</p>
  </body></notes>
              <listOfReactants>
          <speciesReference species="M_h_m" stoichiometry="1"/>
          <speciesReference species="M_pyr_m" stoichiometry="2"/>
        </listOfReactants>
        <listOfProducts>
          <speciesReference species="M_alac_DASH_S_m" stoichiometry="1"/>
          <speciesReference species="M_co2_m" stoichiometry="1"/>
        </listOfProducts>
        <kineticLaw>
          <math xmlns="http://www.w3.org/1998/Math/MathML">          
            <apply>
              <ci> FLUX_VALUE </ci>
            </apply>
          </math>
                  <listOfParameters>
            <parameter id="LOWER_BOUND" units="mmol_per_gDW_per_hr" value="0"/>
            <parameter id="UPPER_BOUND" units="mmol_per_gDW_per_hr" value="INF"/>
            <parameter value="0" id="OBJECTIVE_COEFFICIENT"/>
            <parameter id="FLUX_VALUE" units="mmol_per_gDW_per_hr" value="0"/>
            <parameter value="0" id="REDUCED_COST"/>
          </listOfParameters>
        </kineticLaw>
      </reaction>
      <reaction id="R_ACOAH" reversible="false">
<notes><body xmlns="http://www.w3.org/1999/xhtml">
     <p>GENE_ASSOCIATION: (YBL015W)</p>
  
     <p>PROTEIN_ASSOCIATION: </p>
  
     <p>SUBSYSTEM: </p>
  
     <p>PROTEIN_CLASS: </p>
  
     <p>SYNTHETIC_OBJECTIVE: 0.0</p>
  
     <p>Present: 1</p>
  
     <p>Knockout cost: 0</p>
  
     <p>Knockin cost: 0</p>
  </body></notes>
              <listOfReactants>
          <speciesReference species="M_ac_c" stoichiometry="1"/>
          <speciesReference species="M_coa_c" stoichiometry="1"/>
          <speciesReference species="M_h_c" stoichiometry="1"/>
        </listOfReactants>
        <listOfProducts>
          <speciesReference species="M_accoa_c" stoichiometry="1"/>
          <speciesReference species="M_h2o_c" stoichiometry="1"/>
        </listOfProducts>
        <kineticLaw>
          <math xmlns="http://www.w3.org/1998/Math/MathML">          
            <apply>
              <ci> FLUX_VALUE </ci>
            </apply>
          </math>
                  <listOfParameters>
            <parameter id="LOWER_BOUND" units="mmol_per_gDW_per_hr" value="0"/>
            <parameter id="UPPER_BOUND" units="mmol_per_gDW_per_hr" value="INF"/>
            <parameter value="0" id="OBJECTIVE_COEFFICIENT"/>
            <parameter id="FLUX_VALUE" units="mmol_per_gDW_per_hr" value="0"/>
            <parameter value="0" id="REDUCED_COST"/>
          </listOfParameters>
        </kineticLaw>
      </reaction>
      <reaction id="R_ACOAO4p" reversible="false">
<notes><body xmlns="http://www.w3.org/1999/xhtml">
     <p>GENE_ASSOCIATION: (YGL205W)</p>
  
     <p>PROTEIN_ASSOCIATION: </p>
  
     <p>SUBSYSTEM: </p>
  
     <p>PROTEIN_CLASS: </p>
  
     <p>SYNTHETIC_OBJECTIVE: 0.0</p>
  
     <p>Present: 1</p>
  
     <p>Knockout cost: 0</p>
  
     <p>Knockin cost: 0</p>
  </body></notes>
              <listOfReactants>
          <speciesReference species="M_dcacoa_x" stoichiometry="1"/>
          <speciesReference species="M_o2_x" stoichiometry="1"/>
        </listOfReactants>
        <listOfProducts>
          <speciesReference species="M_dc2coa_x" stoichiometry="1"/>
          <speciesReference species="M_h2o2_x" stoichiometry="1"/>
        </listOfProducts>
        <kineticLaw>
          <math xmlns="http://www.w3.org/1998/Math/MathML">          
            <apply>
              <ci> FLUX_VALUE </ci>
            </apply>
          </math>
                  <listOfParameters>
            <parameter id="LOWER_BOUND" units="mmol_per_gDW_per_hr" value="0"/>
            <parameter id="UPPER_BOUND" units="mmol_per_gDW_per_hr" value="INF"/>
            <parameter value="0" id="OBJECTIVE_COEFFICIENT"/>
            <parameter id="FLUX_VALUE" units="mmol_per_gDW_per_hr" value="0"/>
            <parameter value="0" id="REDUCED_COST"/>
          </listOfParameters>
        </kineticLaw>
      </reaction>
      <reaction id="R_ACOAO5p" reversible="false">
<notes><body xmlns="http://www.w3.org/1999/xhtml">
     <p>GENE_ASSOCIATION: (YGL205W)</p>
  
     <p>PROTEIN_ASSOCIATION: </p>
  
     <p>SUBSYSTEM: </p>
  
     <p>PROTEIN_CLASS: </p>
  
     <p>SYNTHETIC_OBJECTIVE: 0.0</p>
  
     <p>Present: 1</p>
  
     <p>Knockout cost: 0</p>
  
     <p>Knockin cost: 0</p>
  </body></notes>
              <listOfReactants>
          <speciesReference species="M_ddcacoa_x" stoichiometry="1"/>
          <speciesReference species="M_o2_x" stoichiometry="1"/>
        </listOfReactants>
        <listOfProducts>
          <speciesReference species="M_dd2coa_x" stoichiometry="1"/>
          <speciesReference species="M_h2o2_x" stoichiometry="1"/>
        </listOfProducts>
        <kineticLaw>
          <math xmlns="http://www.w3.org/1998/Math/MathML">          
            <apply>
              <ci> FLUX_VALUE </ci>
            </apply>
          </math>
                  <listOfParameters>
            <parameter id="LOWER_BOUND" units="mmol_per_gDW_per_hr" value="0"/>
            <parameter id="UPPER_BOUND" units="mmol_per_gDW_per_hr" value="INF"/>
            <parameter value="0" id="OBJECTIVE_COEFFICIENT"/>
            <parameter id="FLUX_VALUE" units="mmol_per_gDW_per_hr" value="0"/>
            <parameter value="0" id="REDUCED_COST"/>
          </listOfParameters>
        </kineticLaw>
      </reaction>
      <reaction id="R_ACOAO6p" reversible="false">
<notes><body xmlns="http://www.w3.org/1999/xhtml">
     <p>GENE_ASSOCIATION: (YGL205W)</p>
  
     <p>PROTEIN_ASSOCIATION: </p>
  
     <p>SUBSYSTEM: </p>
  
     <p>PROTEIN_CLASS: </p>
  
     <p>SYNTHETIC_OBJECTIVE: 0.0</p>
  
     <p>Present: 1</p>
  
     <p>Knockout cost: 0</p>
  
     <p>Knockin cost: 0</p>
  </body></notes>
              <listOfReactants>
          <speciesReference species="M_o2_x" stoichiometry="1"/>
          <speciesReference species="M_tdcoa_x" stoichiometry="1"/>
        </listOfReactants>
        <listOfProducts>
          <speciesReference species="M_h2o2_x" stoichiometry="1"/>
          <speciesReference species="M_td2coa_x" stoichiometry="1"/>
        </listOfProducts>
        <kineticLaw>
          <math xmlns="http://www.w3.org/1998/Math/MathML">          
            <apply>
              <ci> FLUX_VALUE </ci>
            </apply>
          </math>
                  <listOfParameters>
            <parameter id="LOWER_BOUND" units="mmol_per_gDW_per_hr" value="0"/>
            <parameter id="UPPER_BOUND" units="mmol_per_gDW_per_hr" value="INF"/>
            <parameter value="0" id="OBJECTIVE_COEFFICIENT"/>
            <parameter id="FLUX_VALUE" units="mmol_per_gDW_per_hr" value="0"/>
            <parameter value="0" id="REDUCED_COST"/>
          </listOfParameters>
        </kineticLaw>
      </reaction>
      <reaction id="R_ACOAO7p" reversible="false">
<notes><body xmlns="http://www.w3.org/1999/xhtml">
     <p>GENE_ASSOCIATION: (YGL205W)</p>
  
     <p>PROTEIN_ASSOCIATION: </p>
  
     <p>SUBSYSTEM: </p>
  
     <p>PROTEIN_CLASS: </p>
  
     <p>SYNTHETIC_OBJECTIVE: 0.0</p>
  
     <p>Present: 1</p>
  
     <p>Knockout cost: 0</p>
  
     <p>Knockin cost: 0</p>
  </body></notes>
              <listOfReactants>
          <speciesReference species="M_o2_x" stoichiometry="1"/>
          <speciesReference species="M_pmtcoa_x" stoichiometry="1"/>
        </listOfReactants>
        <listOfProducts>
          <speciesReference species="M_h2o2_x" stoichiometry="1"/>
          <speciesReference species="M_hdd2coa_x" stoichiometry="1"/>
        </listOfProducts>
        <kineticLaw>
          <math xmlns="http://www.w3.org/1998/Math/MathML">          
            <apply>
              <ci> FLUX_VALUE </ci>
            </apply>
          </math>
                  <listOfParameters>
            <parameter id="LOWER_BOUND" units="mmol_per_gDW_per_hr" value="0"/>
            <parameter id="UPPER_BOUND" units="mmol_per_gDW_per_hr" value="INF"/>
            <parameter value="0" id="OBJECTIVE_COEFFICIENT"/>
            <parameter id="FLUX_VALUE" units="mmol_per_gDW_per_hr" value="0"/>
            <parameter value="0" id="REDUCED_COST"/>
          </listOfParameters>
        </kineticLaw>
      </reaction>
      <reaction id="R_ACOAO8p" reversible="false">
<notes><body xmlns="http://www.w3.org/1999/xhtml">
     <p>GENE_ASSOCIATION: (YGL205W)</p>
  
     <p>PROTEIN_ASSOCIATION: </p>
  
     <p>SUBSYSTEM: </p>
  
     <p>PROTEIN_CLASS: </p>
  
     <p>SYNTHETIC_OBJECTIVE: 0.0</p>
  
     <p>Present: 1</p>
  
     <p>Knockout cost: 0</p>
  
     <p>Knockin cost: 0</p>
  </body></notes>
              <listOfReactants>
          <speciesReference species="M_o2_x" stoichiometry="1"/>
          <speciesReference species="M_stcoa_x" stoichiometry="1"/>
        </listOfReactants>
        <listOfProducts>
          <speciesReference species="M_h2o2_x" stoichiometry="1"/>
          <speciesReference species="M_od2coa_x" stoichiometry="1"/>
        </listOfProducts>
        <kineticLaw>
          <math xmlns="http://www.w3.org/1998/Math/MathML">          
            <apply>
              <ci> FLUX_VALUE </ci>
            </apply>
          </math>
                  <listOfParameters>
            <parameter id="LOWER_BOUND" units="mmol_per_gDW_per_hr" value="0"/>
            <parameter id="UPPER_BOUND" units="mmol_per_gDW_per_hr" value="INF"/>
            <parameter value="0" id="OBJECTIVE_COEFFICIENT"/>
            <parameter id="FLUX_VALUE" units="mmol_per_gDW_per_hr" value="0"/>
            <parameter value="0" id="REDUCED_COST"/>
          </listOfParameters>
        </kineticLaw>
      </reaction>
      <reaction id="R_ACOAO9p" reversible="false">
<notes><body xmlns="http://www.w3.org/1999/xhtml">
     <p>GENE_ASSOCIATION: (YGL205W)</p>
  
     <p>PROTEIN_ASSOCIATION: </p>
  
     <p>SUBSYSTEM: </p>
  
     <p>PROTEIN_CLASS: </p>
  
     <p>SYNTHETIC_OBJECTIVE: 0.0</p>
  
     <p>Present: 1</p>
  
     <p>Knockout cost: 0</p>
  
     <p>Knockin cost: 0</p>
  </body></notes>
              <listOfReactants>
          <speciesReference species="M_hexccoa_x" stoichiometry="1"/>
          <speciesReference species="M_o2_x" stoichiometry="1"/>
        </listOfReactants>
        <listOfProducts>
          <speciesReference species="M_h2o2_x" stoichiometry="1"/>
          <speciesReference species="M_hxc2coa_x" stoichiometry="1"/>
        </listOfProducts>
        <kineticLaw>
          <math xmlns="http://www.w3.org/1998/Math/MathML">          
            <apply>
              <ci> FLUX_VALUE </ci>
            </apply>
          </math>
                  <listOfParameters>
            <parameter id="LOWER_BOUND" units="mmol_per_gDW_per_hr" value="0"/>
            <parameter id="UPPER_BOUND" units="mmol_per_gDW_per_hr" value="INF"/>
            <parameter value="0" id="OBJECTIVE_COEFFICIENT"/>
            <parameter id="FLUX_VALUE" units="mmol_per_gDW_per_hr" value="0"/>
            <parameter value="0" id="REDUCED_COST"/>
          </listOfParameters>
        </kineticLaw>
      </reaction>
      <reaction id="R_ACOATA" reversible="true">
<notes><body xmlns="http://www.w3.org/1999/xhtml">
     <p>GENE_ASSOCIATION: (YKL182W) and (YPL231W)</p>
  
     <p>PROTEIN_ASSOCIATION: </p>
  
     <p>SUBSYSTEM: </p>
  
     <p>PROTEIN_CLASS: </p>
  
     <p>SYNTHETIC_OBJECTIVE: 0.0</p>
  
     <p>Present: 1</p>
  
     <p>Knockout cost: 0</p>
  
     <p>Knockin cost: 0</p>
  </body></notes>
              <listOfReactants>
          <speciesReference species="M_ACP_c" stoichiometry="1"/>
          <speciesReference species="M_accoa_c" stoichiometry="1"/>
        </listOfReactants>
        <listOfProducts>
          <speciesReference species="M_acACP_c" stoichiometry="1"/>
          <speciesReference species="M_coa_c" stoichiometry="1"/>
        </listOfProducts>
        <kineticLaw>
          <math xmlns="http://www.w3.org/1998/Math/MathML">          
            <apply>
              <ci> FLUX_VALUE </ci>
            </apply>
          </math>
                  <listOfParameters>
            <parameter id="LOWER_BOUND" units="mmol_per_gDW_per_hr" value="-INF"/>
            <parameter id="UPPER_BOUND" units="mmol_per_gDW_per_hr" value="INF"/>
            <parameter value="0" id="OBJECTIVE_COEFFICIENT"/>
            <parameter id="FLUX_VALUE" units="mmol_per_gDW_per_hr" value="0"/>
            <parameter value="0" id="REDUCED_COST"/>
          </listOfParameters>
        </kineticLaw>
      </reaction>
      <reaction id="R_ACOATAm" reversible="true">
<notes><body xmlns="http://www.w3.org/1999/xhtml">
     <p>GENE_ASSOCIATION: (YER061C)</p>
  
     <p>PROTEIN_ASSOCIATION: </p>
  
     <p>SUBSYSTEM: </p>
  
     <p>PROTEIN_CLASS: </p>
  
     <p>SYNTHETIC_OBJECTIVE: 0.0</p>
  
     <p>Present: 1</p>
  
     <p>Knockout cost: 0</p>
  
     <p>Knockin cost: 0</p>
  </body></notes>
              <listOfReactants>
          <speciesReference species="M_ACP_m" stoichiometry="1"/>
          <speciesReference species="M_accoa_m" stoichiometry="1"/>
        </listOfReactants>
        <listOfProducts>
          <speciesReference species="M_acACP_m" stoichiometry="1"/>
          <speciesReference species="M_coa_m" stoichiometry="1"/>
        </listOfProducts>
        <kineticLaw>
          <math xmlns="http://www.w3.org/1998/Math/MathML">          
            <apply>
              <ci> FLUX_VALUE </ci>
            </apply>
          </math>
                  <listOfParameters>
            <parameter id="LOWER_BOUND" units="mmol_per_gDW_per_hr" value="-INF"/>
            <parameter id="UPPER_BOUND" units="mmol_per_gDW_per_hr" value="INF"/>
            <parameter value="0" id="OBJECTIVE_COEFFICIENT"/>
            <parameter id="FLUX_VALUE" units="mmol_per_gDW_per_hr" value="0"/>
            <parameter value="0" id="REDUCED_COST"/>
          </listOfParameters>
        </kineticLaw>
      </reaction>
      <reaction id="R_ACONT" reversible="true">
<notes><body xmlns="http://www.w3.org/1999/xhtml">
     <p>GENE_ASSOCIATION: (YLR304C)</p>
  
     <p>PROTEIN_ASSOCIATION: </p>
  
     <p>SUBSYSTEM: </p>
  
     <p>PROTEIN_CLASS: </p>
  
     <p>SYNTHETIC_OBJECTIVE: 0.0</p>
  
     <p>Present: 1</p>
  
     <p>Knockout cost: 0</p>
  
     <p>Knockin cost: 0</p>
  </body></notes>
              <listOfReactants>
          <speciesReference species="M_cit_c" stoichiometry="1"/>
        </listOfReactants>
        <listOfProducts>
          <speciesReference species="M_icit_c" stoichiometry="1"/>
        </listOfProducts>
        <kineticLaw>
          <math xmlns="http://www.w3.org/1998/Math/MathML">          
            <apply>
              <ci> FLUX_VALUE </ci>
            </apply>
          </math>
                  <listOfParameters>
            <parameter id="LOWER_BOUND" units="mmol_per_gDW_per_hr" value="-INF"/>
            <parameter id="UPPER_BOUND" units="mmol_per_gDW_per_hr" value="INF"/>
            <parameter value="0" id="OBJECTIVE_COEFFICIENT"/>
            <parameter id="FLUX_VALUE" units="mmol_per_gDW_per_hr" value="0"/>
            <parameter value="0" id="REDUCED_COST"/>
          </listOfParameters>
        </kineticLaw>
      </reaction>
      <reaction id="R_ACONTm" reversible="true">
<notes><body xmlns="http://www.w3.org/1999/xhtml">
     <p>GENE_ASSOCIATION: (YLR304C) or (YJL200C)</p>
  
     <p>PROTEIN_ASSOCIATION: </p>
  
     <p>SUBSYSTEM: </p>
  
     <p>PROTEIN_CLASS: </p>
  
     <p>SYNTHETIC_OBJECTIVE: 0.0</p>
  
     <p>Present: 1</p>
  
     <p>Knockout cost: 0</p>
  
     <p>Knockin cost: 0</p>
  </body></notes>
              <listOfReactants>
          <speciesReference species="M_cit_m" stoichiometry="1"/>
        </listOfReactants>
        <listOfProducts>
          <speciesReference species="M_icit_m" stoichiometry="1"/>
        </listOfProducts>
        <kineticLaw>
          <math xmlns="http://www.w3.org/1998/Math/MathML">          
            <apply>
              <ci> FLUX_VALUE </ci>
            </apply>
          </math>
                  <listOfParameters>
            <parameter id="LOWER_BOUND" units="mmol_per_gDW_per_hr" value="-INF"/>
            <parameter id="UPPER_BOUND" units="mmol_per_gDW_per_hr" value="INF"/>
            <parameter value="0" id="OBJECTIVE_COEFFICIENT"/>
            <parameter id="FLUX_VALUE" units="mmol_per_gDW_per_hr" value="0"/>
            <parameter value="0" id="REDUCED_COST"/>
          </listOfParameters>
        </kineticLaw>
      </reaction>
      <reaction id="R_ACOTAim" reversible="false">
<notes><body xmlns="http://www.w3.org/1999/xhtml">
     <p>GENE_ASSOCIATION: (YOL140W)</p>
  
     <p>PROTEIN_ASSOCIATION: </p>
  
     <p>SUBSYSTEM: </p>
  
     <p>PROTEIN_CLASS: </p>
  
     <p>SYNTHETIC_OBJECTIVE: 0.0</p>
  
     <p>Present: 1</p>
  
     <p>Knockout cost: 0</p>
  
     <p>Knockin cost: 0</p>
  </body></notes>
              <listOfReactants>
          <speciesReference species="M_acg5sa_m" stoichiometry="1"/>
          <speciesReference species="M_glu_DASH_L_m" stoichiometry="1"/>
        </listOfReactants>
        <listOfProducts>
          <speciesReference species="M_acorn_m" stoichiometry="1"/>
          <speciesReference species="M_akg_m" stoichiometry="1"/>
        </listOfProducts>
        <kineticLaw>
          <math xmlns="http://www.w3.org/1998/Math/MathML">          
            <apply>
              <ci> FLUX_VALUE </ci>
            </apply>
          </math>
                  <listOfParameters>
            <parameter id="LOWER_BOUND" units="mmol_per_gDW_per_hr" value="0"/>
            <parameter id="UPPER_BOUND" units="mmol_per_gDW_per_hr" value="INF"/>
            <parameter value="0" id="OBJECTIVE_COEFFICIENT"/>
            <parameter id="FLUX_VALUE" units="mmol_per_gDW_per_hr" value="0"/>
            <parameter value="0" id="REDUCED_COST"/>
          </listOfParameters>
        </kineticLaw>
      </reaction>
      <reaction id="R_ACP1e" reversible="false">
<notes><body xmlns="http://www.w3.org/1999/xhtml">
     <p>GENE_ASSOCIATION: (YAR071W)</p>
  
     <p>PROTEIN_ASSOCIATION: </p>
  
     <p>SUBSYSTEM: </p>
  
     <p>PROTEIN_CLASS: </p>
  
     <p>SYNTHETIC_OBJECTIVE: 0.0</p>
  
     <p>Present: 1</p>
  
     <p>Knockout cost: 0</p>
  
     <p>Knockin cost: 0</p>
  </body></notes>
              <listOfReactants>
          <speciesReference species="M_fmn_e" stoichiometry="1"/>
          <speciesReference species="M_h2o_e" stoichiometry="1"/>
        </listOfReactants>
        <listOfProducts>
          <speciesReference species="M_pi_e" stoichiometry="1"/>
          <speciesReference species="M_ribflv_e" stoichiometry="1"/>
        </listOfProducts>
        <kineticLaw>
          <math xmlns="http://www.w3.org/1998/Math/MathML">          
            <apply>
              <ci> FLUX_VALUE </ci>
            </apply>
          </math>
                  <listOfParameters>
            <parameter id="LOWER_BOUND" units="mmol_per_gDW_per_hr" value="0"/>
            <parameter id="UPPER_BOUND" units="mmol_per_gDW_per_hr" value="INF"/>
            <parameter value="0" id="OBJECTIVE_COEFFICIENT"/>
            <parameter id="FLUX_VALUE" units="mmol_per_gDW_per_hr" value="0"/>
            <parameter value="0" id="REDUCED_COST"/>
          </listOfParameters>
        </kineticLaw>
      </reaction>
      <reaction id="R_ACPSm" reversible="false">
<notes><body xmlns="http://www.w3.org/1999/xhtml">
     <p>GENE_ASSOCIATION: (YPL148C)</p>
  
     <p>PROTEIN_ASSOCIATION: </p>
  
     <p>SUBSYSTEM: </p>
  
     <p>PROTEIN_CLASS: </p>
  
     <p>SYNTHETIC_OBJECTIVE: 0.0</p>
  
     <p>Present: 1</p>
  
     <p>Knockout cost: 0</p>
  
     <p>Knockin cost: 0</p>
  </body></notes>
              <listOfReactants>
          <speciesReference species="M_coa_m" stoichiometry="1"/>
          <speciesReference species="M_h2o_m" stoichiometry="1"/>
        </listOfReactants>
        <listOfProducts>
          <speciesReference species="M_h_m" stoichiometry="2"/>
          <speciesReference species="M_pan4p_m" stoichiometry="1"/>
          <speciesReference species="M_pap_m" stoichiometry="1"/>
        </listOfProducts>
        <kineticLaw>
          <math xmlns="http://www.w3.org/1998/Math/MathML">          
            <apply>
              <ci> FLUX_VALUE </ci>
            </apply>
          </math>
                  <listOfParameters>
            <parameter id="LOWER_BOUND" units="mmol_per_gDW_per_hr" value="0"/>
            <parameter id="UPPER_BOUND" units="mmol_per_gDW_per_hr" value="INF"/>
            <parameter value="0" id="OBJECTIVE_COEFFICIENT"/>
            <parameter id="FLUX_VALUE" units="mmol_per_gDW_per_hr" value="0"/>
            <parameter value="0" id="REDUCED_COST"/>
          </listOfParameters>
        </kineticLaw>
      </reaction>
      <reaction id="R_ACRNtm" reversible="false">
<notes><body xmlns="http://www.w3.org/1999/xhtml">
     <p>GENE_ASSOCIATION: </p>
  
     <p>PROTEIN_ASSOCIATION: </p>
  
     <p>SUBSYSTEM: </p>
  
     <p>PROTEIN_CLASS: </p>
  
     <p>SYNTHETIC_OBJECTIVE: 0.0</p>
  
     <p>Present: 1</p>
  
     <p>Knockout cost: 0</p>
  
     <p>Knockin cost: 0</p>
  </body></notes>
              <listOfReactants>
          <speciesReference species="M_acrn_c" stoichiometry="1"/>
        </listOfReactants>
        <listOfProducts>
          <speciesReference species="M_acrn_m" stoichiometry="1"/>
        </listOfProducts>
        <kineticLaw>
          <math xmlns="http://www.w3.org/1998/Math/MathML">          
            <apply>
              <ci> FLUX_VALUE </ci>
            </apply>
          </math>
                  <listOfParameters>
            <parameter id="LOWER_BOUND" units="mmol_per_gDW_per_hr" value="0"/>
            <parameter id="UPPER_BOUND" units="mmol_per_gDW_per_hr" value="INF"/>
            <parameter value="0" id="OBJECTIVE_COEFFICIENT"/>
            <parameter id="FLUX_VALUE" units="mmol_per_gDW_per_hr" value="0"/>
            <parameter value="0" id="REDUCED_COST"/>
          </listOfParameters>
        </kineticLaw>
      </reaction>
      <reaction id="R_ACRNtp" reversible="false">
<notes><body xmlns="http://www.w3.org/1999/xhtml">
     <p>GENE_ASSOCIATION: </p>
  
     <p>PROTEIN_ASSOCIATION: </p>
  
     <p>SUBSYSTEM: </p>
  
     <p>PROTEIN_CLASS: </p>
  
     <p>SYNTHETIC_OBJECTIVE: 0.0</p>
  
     <p>Present: 1</p>
  
     <p>Knockout cost: 0</p>
  
     <p>Knockin cost: 0</p>
  </body></notes>
              <listOfReactants>
          <speciesReference species="M_acrn_x" stoichiometry="1"/>
        </listOfReactants>
        <listOfProducts>
          <speciesReference species="M_acrn_c" stoichiometry="1"/>
        </listOfProducts>
        <kineticLaw>
          <math xmlns="http://www.w3.org/1998/Math/MathML">          
            <apply>
              <ci> FLUX_VALUE </ci>
            </apply>
          </math>
                  <listOfParameters>
            <parameter id="LOWER_BOUND" units="mmol_per_gDW_per_hr" value="0"/>
            <parameter id="UPPER_BOUND" units="mmol_per_gDW_per_hr" value="INF"/>
            <parameter value="0" id="OBJECTIVE_COEFFICIENT"/>
            <parameter id="FLUX_VALUE" units="mmol_per_gDW_per_hr" value="0"/>
            <parameter value="0" id="REDUCED_COST"/>
          </listOfParameters>
        </kineticLaw>
      </reaction>
      <reaction id="R_ACS" reversible="false">
<notes><body xmlns="http://www.w3.org/1999/xhtml">
     <p>GENE_ASSOCIATION: (YLR153C)</p>
  
     <p>PROTEIN_ASSOCIATION: </p>
  
     <p>SUBSYSTEM: </p>
  
     <p>PROTEIN_CLASS: </p>
  
     <p>SYNTHETIC_OBJECTIVE: 0.0</p>
  
     <p>Present: 1</p>
  
     <p>Knockout cost: 0</p>
  
     <p>Knockin cost: 0</p>
  </body></notes>
              <listOfReactants>
          <speciesReference species="M_ac_c" stoichiometry="1"/>
          <speciesReference species="M_atp_c" stoichiometry="1"/>
          <speciesReference species="M_coa_c" stoichiometry="1"/>
        </listOfReactants>
        <listOfProducts>
          <speciesReference species="M_accoa_c" stoichiometry="1"/>
          <speciesReference species="M_amp_c" stoichiometry="1"/>
          <speciesReference species="M_ppi_c" stoichiometry="1"/>
        </listOfProducts>
        <kineticLaw>
          <math xmlns="http://www.w3.org/1998/Math/MathML">          
            <apply>
              <ci> FLUX_VALUE </ci>
            </apply>
          </math>
                  <listOfParameters>
            <parameter id="LOWER_BOUND" units="mmol_per_gDW_per_hr" value="0"/>
            <parameter id="UPPER_BOUND" units="mmol_per_gDW_per_hr" value="INF"/>
            <parameter value="0" id="OBJECTIVE_COEFFICIENT"/>
            <parameter id="FLUX_VALUE" units="mmol_per_gDW_per_hr" value="0"/>
            <parameter value="0" id="REDUCED_COST"/>
          </listOfParameters>
        </kineticLaw>
      </reaction>
      <reaction id="R_ACSm" reversible="false">
<notes><body xmlns="http://www.w3.org/1999/xhtml">
     <p>GENE_ASSOCIATION: (YAL054C)</p>
  
     <p>PROTEIN_ASSOCIATION: </p>
  
     <p>SUBSYSTEM: </p>
  
     <p>PROTEIN_CLASS: </p>
  
     <p>SYNTHETIC_OBJECTIVE: 0.0</p>
  
     <p>Present: 1</p>
  
     <p>Knockout cost: 0</p>
  
     <p>Knockin cost: 0</p>
  </body></notes>
              <listOfReactants>
          <speciesReference species="M_ac_m" stoichiometry="1"/>
          <speciesReference species="M_atp_m" stoichiometry="1"/>
          <speciesReference species="M_coa_m" stoichiometry="1"/>
        </listOfReactants>
        <listOfProducts>
          <speciesReference species="M_accoa_m" stoichiometry="1"/>
          <speciesReference species="M_amp_m" stoichiometry="1"/>
          <speciesReference species="M_ppi_m" stoichiometry="1"/>
        </listOfProducts>
        <kineticLaw>
          <math xmlns="http://www.w3.org/1998/Math/MathML">          
            <apply>
              <ci> FLUX_VALUE </ci>
            </apply>
          </math>
                  <listOfParameters>
            <parameter id="LOWER_BOUND" units="mmol_per_gDW_per_hr" value="0"/>
            <parameter id="UPPER_BOUND" units="mmol_per_gDW_per_hr" value="INF"/>
            <parameter value="0" id="OBJECTIVE_COEFFICIENT"/>
            <parameter id="FLUX_VALUE" units="mmol_per_gDW_per_hr" value="0"/>
            <parameter value="0" id="REDUCED_COST"/>
          </listOfParameters>
        </kineticLaw>
      </reaction>
      <reaction id="R_ACSp" reversible="false">
<notes><body xmlns="http://www.w3.org/1999/xhtml">
     <p>GENE_ASSOCIATION: (YAL054C)</p>
  
     <p>PROTEIN_ASSOCIATION: </p>
  
     <p>SUBSYSTEM: </p>
  
     <p>PROTEIN_CLASS: </p>
  
     <p>SYNTHETIC_OBJECTIVE: 0.0</p>
  
     <p>Present: 1</p>
  
     <p>Knockout cost: 0</p>
  
     <p>Knockin cost: 0</p>
  </body></notes>
              <listOfReactants>
          <speciesReference species="M_ac_x" stoichiometry="1"/>
          <speciesReference species="M_atp_x" stoichiometry="1"/>
          <speciesReference species="M_coa_x" stoichiometry="1"/>
        </listOfReactants>
        <listOfProducts>
          <speciesReference species="M_accoa_x" stoichiometry="1"/>
          <speciesReference species="M_amp_x" stoichiometry="1"/>
          <speciesReference species="M_ppi_x" stoichiometry="1"/>
        </listOfProducts>
        <kineticLaw>
          <math xmlns="http://www.w3.org/1998/Math/MathML">          
            <apply>
              <ci> FLUX_VALUE </ci>
            </apply>
          </math>
                  <listOfParameters>
            <parameter id="LOWER_BOUND" units="mmol_per_gDW_per_hr" value="0"/>
            <parameter id="UPPER_BOUND" units="mmol_per_gDW_per_hr" value="INF"/>
            <parameter value="0" id="OBJECTIVE_COEFFICIENT"/>
            <parameter id="FLUX_VALUE" units="mmol_per_gDW_per_hr" value="0"/>
            <parameter value="0" id="REDUCED_COST"/>
          </listOfParameters>
        </kineticLaw>
      </reaction>
      <reaction id="R_ACt2r" reversible="true">
<notes><body xmlns="http://www.w3.org/1999/xhtml">
     <p>GENE_ASSOCIATION: (YCR032W)</p>
  
     <p>PROTEIN_ASSOCIATION: </p>
  
     <p>SUBSYSTEM: </p>
  
     <p>PROTEIN_CLASS: </p>
  
     <p>SYNTHETIC_OBJECTIVE: 0.0</p>
  
     <p>Present: 1</p>
  
     <p>Knockout cost: 0</p>
  
     <p>Knockin cost: 0</p>
  </body></notes>
              <listOfReactants>
          <speciesReference species="M_ac_e" stoichiometry="1"/>
          <speciesReference species="M_h_e" stoichiometry="1"/>
        </listOfReactants>
        <listOfProducts>
          <speciesReference species="M_ac_c" stoichiometry="1"/>
          <speciesReference species="M_h_c" stoichiometry="1"/>
        </listOfProducts>
        <kineticLaw>
          <math xmlns="http://www.w3.org/1998/Math/MathML">          
            <apply>
              <ci> FLUX_VALUE </ci>
            </apply>
          </math>
                  <listOfParameters>
            <parameter id="LOWER_BOUND" units="mmol_per_gDW_per_hr" value="-INF"/>
            <parameter id="UPPER_BOUND" units="mmol_per_gDW_per_hr" value="INF"/>
            <parameter value="0" id="OBJECTIVE_COEFFICIENT"/>
            <parameter id="FLUX_VALUE" units="mmol_per_gDW_per_hr" value="0"/>
            <parameter value="0" id="REDUCED_COST"/>
          </listOfParameters>
        </kineticLaw>
      </reaction>
      <reaction id="R_ACtm" reversible="true">
<notes><body xmlns="http://www.w3.org/1999/xhtml">
     <p>GENE_ASSOCIATION: </p>
  
     <p>PROTEIN_ASSOCIATION: </p>
  
     <p>SUBSYSTEM: </p>
  
     <p>PROTEIN_CLASS: </p>
  
     <p>SYNTHETIC_OBJECTIVE: 0.0</p>
  
     <p>Present: 1</p>
  
     <p>Knockout cost: 0</p>
  
     <p>Knockin cost: 0</p>
  </body></notes>
              <listOfReactants>
          <speciesReference species="M_ac_c" stoichiometry="1"/>
        </listOfReactants>
        <listOfProducts>
          <speciesReference species="M_ac_m" stoichiometry="1"/>
        </listOfProducts>
        <kineticLaw>
          <math xmlns="http://www.w3.org/1998/Math/MathML">          
            <apply>
              <ci> FLUX_VALUE </ci>
            </apply>
          </math>
                  <listOfParameters>
            <parameter id="LOWER_BOUND" units="mmol_per_gDW_per_hr" value="-INF"/>
            <parameter id="UPPER_BOUND" units="mmol_per_gDW_per_hr" value="INF"/>
            <parameter value="0" id="OBJECTIVE_COEFFICIENT"/>
            <parameter id="FLUX_VALUE" units="mmol_per_gDW_per_hr" value="0"/>
            <parameter value="0" id="REDUCED_COST"/>
          </listOfParameters>
        </kineticLaw>
      </reaction>
      <reaction id="R_ACtp" reversible="true">
<notes><body xmlns="http://www.w3.org/1999/xhtml">
     <p>GENE_ASSOCIATION: </p>
  
     <p>PROTEIN_ASSOCIATION: </p>
  
     <p>SUBSYSTEM: </p>
  
     <p>PROTEIN_CLASS: </p>
  
     <p>SYNTHETIC_OBJECTIVE: 0.0</p>
  
     <p>Present: 1</p>
  
     <p>Knockout cost: 0</p>
  
     <p>Knockin cost: 0</p>
  </body></notes>
              <listOfReactants>
          <speciesReference species="M_ac_c" stoichiometry="1"/>
        </listOfReactants>
        <listOfProducts>
          <speciesReference species="M_ac_x" stoichiometry="1"/>
        </listOfProducts>
        <kineticLaw>
          <math xmlns="http://www.w3.org/1998/Math/MathML">          
            <apply>
              <ci> FLUX_VALUE </ci>
            </apply>
          </math>
                  <listOfParameters>
            <parameter id="LOWER_BOUND" units="mmol_per_gDW_per_hr" value="-INF"/>
            <parameter id="UPPER_BOUND" units="mmol_per_gDW_per_hr" value="INF"/>
            <parameter value="0" id="OBJECTIVE_COEFFICIENT"/>
            <parameter id="FLUX_VALUE" units="mmol_per_gDW_per_hr" value="0"/>
            <parameter value="0" id="REDUCED_COST"/>
          </listOfParameters>
        </kineticLaw>
      </reaction>
      <reaction id="R_ADA" reversible="false">
<notes><body xmlns="http://www.w3.org/1999/xhtml">
     <p>GENE_ASSOCIATION: (YNL141W)</p>
  
     <p>PROTEIN_ASSOCIATION: </p>
  
     <p>SUBSYSTEM: </p>
  
     <p>PROTEIN_CLASS: </p>
  
     <p>SYNTHETIC_OBJECTIVE: 0.0</p>
  
     <p>Present: 1</p>
  
     <p>Knockout cost: 0</p>
  
     <p>Knockin cost: 0</p>
  </body></notes>
              <listOfReactants>
          <speciesReference species="M_adn_c" stoichiometry="1"/>
          <speciesReference species="M_h_c" stoichiometry="1"/>
          <speciesReference species="M_h2o_c" stoichiometry="1"/>
        </listOfReactants>
        <listOfProducts>
          <speciesReference species="M_ins_c" stoichiometry="1"/>
          <speciesReference species="M_nh4_c" stoichiometry="1"/>
        </listOfProducts>
        <kineticLaw>
          <math xmlns="http://www.w3.org/1998/Math/MathML">          
            <apply>
              <ci> FLUX_VALUE </ci>
            </apply>
          </math>
                  <listOfParameters>
            <parameter id="LOWER_BOUND" units="mmol_per_gDW_per_hr" value="0"/>
            <parameter id="UPPER_BOUND" units="mmol_per_gDW_per_hr" value="INF"/>
            <parameter value="0" id="OBJECTIVE_COEFFICIENT"/>
            <parameter id="FLUX_VALUE" units="mmol_per_gDW_per_hr" value="0"/>
            <parameter value="0" id="REDUCED_COST"/>
          </listOfParameters>
        </kineticLaw>
      </reaction>
      <reaction id="R_ADCL" reversible="false">
<notes><body xmlns="http://www.w3.org/1999/xhtml">
     <p>GENE_ASSOCIATION: </p>
  
     <p>PROTEIN_ASSOCIATION: </p>
  
     <p>SUBSYSTEM: </p>
  
     <p>PROTEIN_CLASS: </p>
  
     <p>SYNTHETIC_OBJECTIVE: 0.0</p>
  
     <p>Present: 1</p>
  
     <p>Knockout cost: 0</p>
  
     <p>Knockin cost: 0</p>
  </body></notes>
              <listOfReactants>
          <speciesReference species="M_4adcho_c" stoichiometry="1"/>
        </listOfReactants>
        <listOfProducts>
          <speciesReference species="M_4abz_c" stoichiometry="1"/>
          <speciesReference species="M_h_c" stoichiometry="1"/>
          <speciesReference species="M_pyr_c" stoichiometry="1"/>
        </listOfProducts>
        <kineticLaw>
          <math xmlns="http://www.w3.org/1998/Math/MathML">          
            <apply>
              <ci> FLUX_VALUE </ci>
            </apply>
          </math>
                  <listOfParameters>
            <parameter id="LOWER_BOUND" units="mmol_per_gDW_per_hr" value="0"/>
            <parameter id="UPPER_BOUND" units="mmol_per_gDW_per_hr" value="INF"/>
            <parameter value="0" id="OBJECTIVE_COEFFICIENT"/>
            <parameter id="FLUX_VALUE" units="mmol_per_gDW_per_hr" value="0"/>
            <parameter value="0" id="REDUCED_COST"/>
          </listOfParameters>
        </kineticLaw>
      </reaction>
      <reaction id="R_ADCS" reversible="false">
<notes><body xmlns="http://www.w3.org/1999/xhtml">
     <p>GENE_ASSOCIATION: (YNR033W)</p>
  
     <p>PROTEIN_ASSOCIATION: </p>
  
     <p>SUBSYSTEM: </p>
  
     <p>PROTEIN_CLASS: </p>
  
     <p>SYNTHETIC_OBJECTIVE: 0.0</p>
  
     <p>Present: 1</p>
  
     <p>Knockout cost: 0</p>
  
     <p>Knockin cost: 0</p>
  </body></notes>
              <listOfReactants>
          <speciesReference species="M_chor_c" stoichiometry="1"/>
          <speciesReference species="M_gln_DASH_L_c" stoichiometry="1"/>
        </listOfReactants>
        <listOfProducts>
          <speciesReference species="M_4adcho_c" stoichiometry="1"/>
          <speciesReference species="M_glu_DASH_L_c" stoichiometry="1"/>
        </listOfProducts>
        <kineticLaw>
          <math xmlns="http://www.w3.org/1998/Math/MathML">          
            <apply>
              <ci> FLUX_VALUE </ci>
            </apply>
          </math>
                  <listOfParameters>
            <parameter id="LOWER_BOUND" units="mmol_per_gDW_per_hr" value="0"/>
            <parameter id="UPPER_BOUND" units="mmol_per_gDW_per_hr" value="INF"/>
            <parameter value="0" id="OBJECTIVE_COEFFICIENT"/>
            <parameter id="FLUX_VALUE" units="mmol_per_gDW_per_hr" value="0"/>
            <parameter value="0" id="REDUCED_COST"/>
          </listOfParameters>
        </kineticLaw>
      </reaction>
      <reaction id="R_ADD" reversible="false">
<notes><body xmlns="http://www.w3.org/1999/xhtml">
     <p>GENE_ASSOCIATION: (YNL141W)</p>
  
     <p>PROTEIN_ASSOCIATION: </p>
  
     <p>SUBSYSTEM: </p>
  
     <p>PROTEIN_CLASS: </p>
  
     <p>SYNTHETIC_OBJECTIVE: 0.0</p>
  
     <p>Present: 1</p>
  
     <p>Knockout cost: 0</p>
  
     <p>Knockin cost: 0</p>
  </body></notes>
              <listOfReactants>
          <speciesReference species="M_ade_c" stoichiometry="1"/>
          <speciesReference species="M_h_c" stoichiometry="1"/>
          <speciesReference species="M_h2o_c" stoichiometry="1"/>
        </listOfReactants>
        <listOfProducts>
          <speciesReference species="M_hxan_c" stoichiometry="1"/>
          <speciesReference species="M_nh4_c" stoichiometry="1"/>
        </listOfProducts>
        <kineticLaw>
          <math xmlns="http://www.w3.org/1998/Math/MathML">          
            <apply>
              <ci> FLUX_VALUE </ci>
            </apply>
          </math>
                  <listOfParameters>
            <parameter id="LOWER_BOUND" units="mmol_per_gDW_per_hr" value="0"/>
            <parameter id="UPPER_BOUND" units="mmol_per_gDW_per_hr" value="INF"/>
            <parameter value="0" id="OBJECTIVE_COEFFICIENT"/>
            <parameter id="FLUX_VALUE" units="mmol_per_gDW_per_hr" value="0"/>
            <parameter value="0" id="REDUCED_COST"/>
          </listOfParameters>
        </kineticLaw>
      </reaction>
      <reaction id="R_ADEt2" reversible="false">
<notes><body xmlns="http://www.w3.org/1999/xhtml">
     <p>GENE_ASSOCIATION: (YER060W-A) or (YER056C) or (YGL186C) or (YER060W)</p>
  
     <p>PROTEIN_ASSOCIATION: </p>
  
     <p>SUBSYSTEM: </p>
  
     <p>PROTEIN_CLASS: </p>
  
     <p>SYNTHETIC_OBJECTIVE: 0.0</p>
  
     <p>Present: 1</p>
  
     <p>Knockout cost: 0</p>
  
     <p>Knockin cost: 0</p>
  </body></notes>
              <listOfReactants>
          <speciesReference species="M_ade_e" stoichiometry="1"/>
          <speciesReference species="M_h_e" stoichiometry="1"/>
        </listOfReactants>
        <listOfProducts>
          <speciesReference species="M_ade_c" stoichiometry="1"/>
          <speciesReference species="M_h_c" stoichiometry="1"/>
        </listOfProducts>
        <kineticLaw>
          <math xmlns="http://www.w3.org/1998/Math/MathML">          
            <apply>
              <ci> FLUX_VALUE </ci>
            </apply>
          </math>
                  <listOfParameters>
            <parameter id="LOWER_BOUND" units="mmol_per_gDW_per_hr" value="0"/>
            <parameter id="UPPER_BOUND" units="mmol_per_gDW_per_hr" value="INF"/>
            <parameter value="0" id="OBJECTIVE_COEFFICIENT"/>
            <parameter id="FLUX_VALUE" units="mmol_per_gDW_per_hr" value="0"/>
            <parameter value="0" id="REDUCED_COST"/>
          </listOfParameters>
        </kineticLaw>
      </reaction>
      <reaction id="R_ADEtm" reversible="true">
<notes><body xmlns="http://www.w3.org/1999/xhtml">
     <p>GENE_ASSOCIATION: </p>
  
     <p>PROTEIN_ASSOCIATION: </p>
  
     <p>SUBSYSTEM: </p>
  
     <p>PROTEIN_CLASS: </p>
  
     <p>SYNTHETIC_OBJECTIVE: 0.0</p>
  
     <p>Present: 1</p>
  
     <p>Knockout cost: 0</p>
  
     <p>Knockin cost: 0</p>
  </body></notes>
              <listOfReactants>
          <speciesReference species="M_ade_c" stoichiometry="1"/>
        </listOfReactants>
        <listOfProducts>
          <speciesReference species="M_ade_m" stoichiometry="1"/>
        </listOfProducts>
        <kineticLaw>
          <math xmlns="http://www.w3.org/1998/Math/MathML">          
            <apply>
              <ci> FLUX_VALUE </ci>
            </apply>
          </math>
                  <listOfParameters>
            <parameter id="LOWER_BOUND" units="mmol_per_gDW_per_hr" value="-INF"/>
            <parameter id="UPPER_BOUND" units="mmol_per_gDW_per_hr" value="INF"/>
            <parameter value="0" id="OBJECTIVE_COEFFICIENT"/>
            <parameter id="FLUX_VALUE" units="mmol_per_gDW_per_hr" value="0"/>
            <parameter value="0" id="REDUCED_COST"/>
          </listOfParameters>
        </kineticLaw>
      </reaction>
      <reaction id="R_ADHAPSC" reversible="false">
<notes><body xmlns="http://www.w3.org/1999/xhtml">
     <p>GENE_ASSOCIATION: </p>
  
     <p>PROTEIN_ASSOCIATION: </p>
  
     <p>SUBSYSTEM: </p>
  
     <p>PROTEIN_CLASS: </p>
  
     <p>SYNTHETIC_OBJECTIVE: 0.0</p>
  
     <p>Present: 1</p>
  
     <p>Knockout cost: 0</p>
  
     <p>Knockin cost: 0</p>
  </body></notes>
              <listOfReactants>
          <speciesReference species="M_1agly3p_SC_c" stoichiometry="0.01"/>
          <speciesReference species="M_h_c" stoichiometry="1"/>
          <speciesReference species="M_nadph_c" stoichiometry="1"/>
        </listOfReactants>
        <listOfProducts>
          <speciesReference species="M_1ag3p_SC_c" stoichiometry="0.01"/>
          <speciesReference species="M_nadp_c" stoichiometry="1"/>
        </listOfProducts>
        <kineticLaw>
          <math xmlns="http://www.w3.org/1998/Math/MathML">          
            <apply>
              <ci> FLUX_VALUE </ci>
            </apply>
          </math>
                  <listOfParameters>
            <parameter id="LOWER_BOUND" units="mmol_per_gDW_per_hr" value="0"/>
            <parameter id="UPPER_BOUND" units="mmol_per_gDW_per_hr" value="INF"/>
            <parameter value="0" id="OBJECTIVE_COEFFICIENT"/>
            <parameter id="FLUX_VALUE" units="mmol_per_gDW_per_hr" value="0"/>
            <parameter value="0" id="REDUCED_COST"/>
          </listOfParameters>
        </kineticLaw>
      </reaction>
      <reaction id="R_ADK1" reversible="true">
<notes><body xmlns="http://www.w3.org/1999/xhtml">
     <p>GENE_ASSOCIATION: (YDR226W)</p>
  
     <p>PROTEIN_ASSOCIATION: </p>
  
     <p>SUBSYSTEM: </p>
  
     <p>PROTEIN_CLASS: </p>
  
     <p>SYNTHETIC_OBJECTIVE: 0.0</p>
  
     <p>Present: 1</p>
  
     <p>Knockout cost: 0</p>
  
     <p>Knockin cost: 0</p>
  </body></notes>
              <listOfReactants>
          <speciesReference species="M_amp_c" stoichiometry="1"/>
          <speciesReference species="M_atp_c" stoichiometry="1"/>
        </listOfReactants>
        <listOfProducts>
          <speciesReference species="M_adp_c" stoichiometry="2"/>
        </listOfProducts>
        <kineticLaw>
          <math xmlns="http://www.w3.org/1998/Math/MathML">          
            <apply>
              <ci> FLUX_VALUE </ci>
            </apply>
          </math>
                  <listOfParameters>
            <parameter id="LOWER_BOUND" units="mmol_per_gDW_per_hr" value="-INF"/>
            <parameter id="UPPER_BOUND" units="mmol_per_gDW_per_hr" value="INF"/>
            <parameter value="0" id="OBJECTIVE_COEFFICIENT"/>
            <parameter id="FLUX_VALUE" units="mmol_per_gDW_per_hr" value="0"/>
            <parameter value="0" id="REDUCED_COST"/>
          </listOfParameters>
        </kineticLaw>
      </reaction>
      <reaction id="R_ADK1m" reversible="true">
<notes><body xmlns="http://www.w3.org/1999/xhtml">
     <p>GENE_ASSOCIATION: (YER170W)</p>
  
     <p>PROTEIN_ASSOCIATION: </p>
  
     <p>SUBSYSTEM: </p>
  
     <p>PROTEIN_CLASS: </p>
  
     <p>SYNTHETIC_OBJECTIVE: 0.0</p>
  
     <p>Present: 1</p>
  
     <p>Knockout cost: 0</p>
  
     <p>Knockin cost: 0</p>
  </body></notes>
              <listOfReactants>
          <speciesReference species="M_amp_m" stoichiometry="1"/>
          <speciesReference species="M_atp_m" stoichiometry="1"/>
        </listOfReactants>
        <listOfProducts>
          <speciesReference species="M_adp_m" stoichiometry="2"/>
        </listOfProducts>
        <kineticLaw>
          <math xmlns="http://www.w3.org/1998/Math/MathML">          
            <apply>
              <ci> FLUX_VALUE </ci>
            </apply>
          </math>
                  <listOfParameters>
            <parameter id="LOWER_BOUND" units="mmol_per_gDW_per_hr" value="-INF"/>
            <parameter id="UPPER_BOUND" units="mmol_per_gDW_per_hr" value="INF"/>
            <parameter value="0" id="OBJECTIVE_COEFFICIENT"/>
            <parameter id="FLUX_VALUE" units="mmol_per_gDW_per_hr" value="0"/>
            <parameter value="0" id="REDUCED_COST"/>
          </listOfParameters>
        </kineticLaw>
      </reaction>
      <reaction id="R_ADK3" reversible="true">
<notes><body xmlns="http://www.w3.org/1999/xhtml">
     <p>GENE_ASSOCIATION: (YDR226W)</p>
  
     <p>PROTEIN_ASSOCIATION: </p>
  
     <p>SUBSYSTEM: </p>
  
     <p>PROTEIN_CLASS: </p>
  
     <p>SYNTHETIC_OBJECTIVE: 0.0</p>
  
     <p>Present: 1</p>
  
     <p>Knockout cost: 0</p>
  
     <p>Knockin cost: 0</p>
  </body></notes>
              <listOfReactants>
          <speciesReference species="M_amp_c" stoichiometry="1"/>
          <speciesReference species="M_gtp_c" stoichiometry="1"/>
        </listOfReactants>
        <listOfProducts>
          <speciesReference species="M_adp_c" stoichiometry="1"/>
          <speciesReference species="M_gdp_c" stoichiometry="1"/>
        </listOfProducts>
        <kineticLaw>
          <math xmlns="http://www.w3.org/1998/Math/MathML">          
            <apply>
              <ci> FLUX_VALUE </ci>
            </apply>
          </math>
                  <listOfParameters>
            <parameter id="LOWER_BOUND" units="mmol_per_gDW_per_hr" value="-INF"/>
            <parameter id="UPPER_BOUND" units="mmol_per_gDW_per_hr" value="INF"/>
            <parameter value="0" id="OBJECTIVE_COEFFICIENT"/>
            <parameter id="FLUX_VALUE" units="mmol_per_gDW_per_hr" value="0"/>
            <parameter value="0" id="REDUCED_COST"/>
          </listOfParameters>
        </kineticLaw>
      </reaction>
      <reaction id="R_ADK3m" reversible="true">
<notes><body xmlns="http://www.w3.org/1999/xhtml">
     <p>GENE_ASSOCIATION: (YER170W)</p>
  
     <p>PROTEIN_ASSOCIATION: </p>
  
     <p>SUBSYSTEM: </p>
  
     <p>PROTEIN_CLASS: </p>
  
     <p>SYNTHETIC_OBJECTIVE: 0.0</p>
  
     <p>Present: 1</p>
  
     <p>Knockout cost: 0</p>
  
     <p>Knockin cost: 0</p>
  </body></notes>
              <listOfReactants>
          <speciesReference species="M_amp_m" stoichiometry="1"/>
          <speciesReference species="M_gtp_m" stoichiometry="1"/>
        </listOfReactants>
        <listOfProducts>
          <speciesReference species="M_adp_m" stoichiometry="1"/>
          <speciesReference species="M_gdp_m" stoichiometry="1"/>
        </listOfProducts>
        <kineticLaw>
          <math xmlns="http://www.w3.org/1998/Math/MathML">          
            <apply>
              <ci> FLUX_VALUE </ci>
            </apply>
          </math>
                  <listOfParameters>
            <parameter id="LOWER_BOUND" units="mmol_per_gDW_per_hr" value="-INF"/>
            <parameter id="UPPER_BOUND" units="mmol_per_gDW_per_hr" value="INF"/>
            <parameter value="0" id="OBJECTIVE_COEFFICIENT"/>
            <parameter id="FLUX_VALUE" units="mmol_per_gDW_per_hr" value="0"/>
            <parameter value="0" id="REDUCED_COST"/>
          </listOfParameters>
        </kineticLaw>
      </reaction>
      <reaction id="R_ADK4" reversible="true">
<notes><body xmlns="http://www.w3.org/1999/xhtml">
     <p>GENE_ASSOCIATION: (YDR226W)</p>
  
     <p>PROTEIN_ASSOCIATION: </p>
  
     <p>SUBSYSTEM: </p>
  
     <p>PROTEIN_CLASS: </p>
  
     <p>SYNTHETIC_OBJECTIVE: 0.0</p>
  
     <p>Present: 1</p>
  
     <p>Knockout cost: 0</p>
  
     <p>Knockin cost: 0</p>
  </body></notes>
              <listOfReactants>
          <speciesReference species="M_amp_c" stoichiometry="1"/>
          <speciesReference species="M_itp_c" stoichiometry="1"/>
        </listOfReactants>
        <listOfProducts>
          <speciesReference species="M_adp_c" stoichiometry="1"/>
          <speciesReference species="M_idp_c" stoichiometry="1"/>
        </listOfProducts>
        <kineticLaw>
          <math xmlns="http://www.w3.org/1998/Math/MathML">          
            <apply>
              <ci> FLUX_VALUE </ci>
            </apply>
          </math>
                  <listOfParameters>
            <parameter id="LOWER_BOUND" units="mmol_per_gDW_per_hr" value="-INF"/>
            <parameter id="UPPER_BOUND" units="mmol_per_gDW_per_hr" value="INF"/>
            <parameter value="0" id="OBJECTIVE_COEFFICIENT"/>
            <parameter id="FLUX_VALUE" units="mmol_per_gDW_per_hr" value="0"/>
            <parameter value="0" id="REDUCED_COST"/>
          </listOfParameters>
        </kineticLaw>
      </reaction>
      <reaction id="R_ADK4m" reversible="true">
<notes><body xmlns="http://www.w3.org/1999/xhtml">
     <p>GENE_ASSOCIATION: (YER170W)</p>
  
     <p>PROTEIN_ASSOCIATION: </p>
  
     <p>SUBSYSTEM: </p>
  
     <p>PROTEIN_CLASS: </p>
  
     <p>SYNTHETIC_OBJECTIVE: 0.0</p>
  
     <p>Present: 1</p>
  
     <p>Knockout cost: 0</p>
  
     <p>Knockin cost: 0</p>
  </body></notes>
              <listOfReactants>
          <speciesReference species="M_amp_m" stoichiometry="1"/>
          <speciesReference species="M_itp_m" stoichiometry="1"/>
        </listOfReactants>
        <listOfProducts>
          <speciesReference species="M_adp_m" stoichiometry="1"/>
          <speciesReference species="M_idp_m" stoichiometry="1"/>
        </listOfProducts>
        <kineticLaw>
          <math xmlns="http://www.w3.org/1998/Math/MathML">          
            <apply>
              <ci> FLUX_VALUE </ci>
            </apply>
          </math>
                  <listOfParameters>
            <parameter id="LOWER_BOUND" units="mmol_per_gDW_per_hr" value="-INF"/>
            <parameter id="UPPER_BOUND" units="mmol_per_gDW_per_hr" value="INF"/>
            <parameter value="0" id="OBJECTIVE_COEFFICIENT"/>
            <parameter id="FLUX_VALUE" units="mmol_per_gDW_per_hr" value="0"/>
            <parameter value="0" id="REDUCED_COST"/>
          </listOfParameters>
        </kineticLaw>
      </reaction>
      <reaction id="R_ADMDC" reversible="false">
<notes><body xmlns="http://www.w3.org/1999/xhtml">
     <p>GENE_ASSOCIATION: (YOL052C)</p>
  
     <p>PROTEIN_ASSOCIATION: </p>
  
     <p>SUBSYSTEM: </p>
  
     <p>PROTEIN_CLASS: </p>
  
     <p>SYNTHETIC_OBJECTIVE: 0.0</p>
  
     <p>Present: 1</p>
  
     <p>Knockout cost: 0</p>
  
     <p>Knockin cost: 0</p>
  </body></notes>
              <listOfReactants>
          <speciesReference species="M_amet_c" stoichiometry="1"/>
          <speciesReference species="M_h_c" stoichiometry="1"/>
        </listOfReactants>
        <listOfProducts>
          <speciesReference species="M_ametam_c" stoichiometry="1"/>
          <speciesReference species="M_co2_c" stoichiometry="1"/>
        </listOfProducts>
        <kineticLaw>
          <math xmlns="http://www.w3.org/1998/Math/MathML">          
            <apply>
              <ci> FLUX_VALUE </ci>
            </apply>
          </math>
                  <listOfParameters>
            <parameter id="LOWER_BOUND" units="mmol_per_gDW_per_hr" value="0"/>
            <parameter id="UPPER_BOUND" units="mmol_per_gDW_per_hr" value="INF"/>
            <parameter value="0" id="OBJECTIVE_COEFFICIENT"/>
            <parameter id="FLUX_VALUE" units="mmol_per_gDW_per_hr" value="0"/>
            <parameter value="0" id="REDUCED_COST"/>
          </listOfParameters>
        </kineticLaw>
      </reaction>
      <reaction id="R_ADNCYC" reversible="false">
<notes><body xmlns="http://www.w3.org/1999/xhtml">
     <p>GENE_ASSOCIATION: (YJL005W)</p>
  
     <p>PROTEIN_ASSOCIATION: </p>
  
     <p>SUBSYSTEM: </p>
  
     <p>PROTEIN_CLASS: </p>
  
     <p>SYNTHETIC_OBJECTIVE: 0.0</p>
  
     <p>Present: 1</p>
  
     <p>Knockout cost: 0</p>
  
     <p>Knockin cost: 0</p>
  </body></notes>
              <listOfReactants>
          <speciesReference species="M_atp_c" stoichiometry="1"/>
        </listOfReactants>
        <listOfProducts>
          <speciesReference species="M_camp_c" stoichiometry="1"/>
          <speciesReference species="M_ppi_c" stoichiometry="1"/>
        </listOfProducts>
        <kineticLaw>
          <math xmlns="http://www.w3.org/1998/Math/MathML">          
            <apply>
              <ci> FLUX_VALUE </ci>
            </apply>
          </math>
                  <listOfParameters>
            <parameter id="LOWER_BOUND" units="mmol_per_gDW_per_hr" value="0"/>
            <parameter id="UPPER_BOUND" units="mmol_per_gDW_per_hr" value="INF"/>
            <parameter value="0" id="OBJECTIVE_COEFFICIENT"/>
            <parameter id="FLUX_VALUE" units="mmol_per_gDW_per_hr" value="0"/>
            <parameter value="0" id="REDUCED_COST"/>
          </listOfParameters>
        </kineticLaw>
      </reaction>
      <reaction id="R_ADNK1" reversible="false">
<notes><body xmlns="http://www.w3.org/1999/xhtml">
     <p>GENE_ASSOCIATION: (YJR105W)</p>
  
     <p>PROTEIN_ASSOCIATION: </p>
  
     <p>SUBSYSTEM: </p>
  
     <p>PROTEIN_CLASS: </p>
  
     <p>SYNTHETIC_OBJECTIVE: 0.0</p>
  
     <p>Present: 1</p>
  
     <p>Knockout cost: 0</p>
  
     <p>Knockin cost: 0</p>
  </body></notes>
              <listOfReactants>
          <speciesReference species="M_adn_c" stoichiometry="1"/>
          <speciesReference species="M_atp_c" stoichiometry="1"/>
        </listOfReactants>
        <listOfProducts>
          <speciesReference species="M_adp_c" stoichiometry="1"/>
          <speciesReference species="M_amp_c" stoichiometry="1"/>
          <speciesReference species="M_h_c" stoichiometry="1"/>
        </listOfProducts>
        <kineticLaw>
          <math xmlns="http://www.w3.org/1998/Math/MathML">          
            <apply>
              <ci> FLUX_VALUE </ci>
            </apply>
          </math>
                  <listOfParameters>
            <parameter id="LOWER_BOUND" units="mmol_per_gDW_per_hr" value="0"/>
            <parameter id="UPPER_BOUND" units="mmol_per_gDW_per_hr" value="INF"/>
            <parameter value="0" id="OBJECTIVE_COEFFICIENT"/>
            <parameter id="FLUX_VALUE" units="mmol_per_gDW_per_hr" value="0"/>
            <parameter value="0" id="REDUCED_COST"/>
          </listOfParameters>
        </kineticLaw>
      </reaction>
      <reaction id="R_ADNUC" reversible="false">
<notes><body xmlns="http://www.w3.org/1999/xhtml">
     <p>GENE_ASSOCIATION: (YDR400W)</p>
  
     <p>PROTEIN_ASSOCIATION: </p>
  
     <p>SUBSYSTEM: </p>
  
     <p>PROTEIN_CLASS: </p>
  
     <p>SYNTHETIC_OBJECTIVE: 0.0</p>
  
     <p>Present: 1</p>
  
     <p>Knockout cost: 0</p>
  
     <p>Knockin cost: 0</p>
  </body></notes>
              <listOfReactants>
          <speciesReference species="M_adn_c" stoichiometry="1"/>
          <speciesReference species="M_h2o_c" stoichiometry="1"/>
        </listOfReactants>
        <listOfProducts>
          <speciesReference species="M_ade_c" stoichiometry="1"/>
          <speciesReference species="M_rib_DASH_D_c" stoichiometry="1"/>
        </listOfProducts>
        <kineticLaw>
          <math xmlns="http://www.w3.org/1998/Math/MathML">          
            <apply>
              <ci> FLUX_VALUE </ci>
            </apply>
          </math>
                  <listOfParameters>
            <parameter id="LOWER_BOUND" units="mmol_per_gDW_per_hr" value="0"/>
            <parameter id="UPPER_BOUND" units="mmol_per_gDW_per_hr" value="INF"/>
            <parameter value="0" id="OBJECTIVE_COEFFICIENT"/>
            <parameter id="FLUX_VALUE" units="mmol_per_gDW_per_hr" value="0"/>
            <parameter value="0" id="REDUCED_COST"/>
          </listOfParameters>
        </kineticLaw>
      </reaction>
      <reaction id="R_ADNt2" reversible="false">
<notes><body xmlns="http://www.w3.org/1999/xhtml">
     <p>GENE_ASSOCIATION: </p>
  
     <p>PROTEIN_ASSOCIATION: </p>
  
     <p>SUBSYSTEM: </p>
  
     <p>PROTEIN_CLASS: </p>
  
     <p>SYNTHETIC_OBJECTIVE: 0.0</p>
  
     <p>Present: 1</p>
  
     <p>Knockout cost: 0</p>
  
     <p>Knockin cost: 0</p>
  </body></notes>
              <listOfReactants>
          <speciesReference species="M_adn_e" stoichiometry="1"/>
          <speciesReference species="M_h_e" stoichiometry="1"/>
        </listOfReactants>
        <listOfProducts>
          <speciesReference species="M_adn_c" stoichiometry="1"/>
          <speciesReference species="M_h_c" stoichiometry="1"/>
        </listOfProducts>
        <kineticLaw>
          <math xmlns="http://www.w3.org/1998/Math/MathML">          
            <apply>
              <ci> FLUX_VALUE </ci>
            </apply>
          </math>
                  <listOfParameters>
            <parameter id="LOWER_BOUND" units="mmol_per_gDW_per_hr" value="0"/>
            <parameter id="UPPER_BOUND" units="mmol_per_gDW_per_hr" value="INF"/>
            <parameter value="0" id="OBJECTIVE_COEFFICIENT"/>
            <parameter id="FLUX_VALUE" units="mmol_per_gDW_per_hr" value="0"/>
            <parameter value="0" id="REDUCED_COST"/>
          </listOfParameters>
        </kineticLaw>
      </reaction>
      <reaction id="R_ADPT" reversible="false">
<notes><body xmlns="http://www.w3.org/1999/xhtml">
     <p>GENE_ASSOCIATION: (YML022W) or (YDR441C)</p>
  
     <p>PROTEIN_ASSOCIATION: </p>
  
     <p>SUBSYSTEM: </p>
  
     <p>PROTEIN_CLASS: </p>
  
     <p>SYNTHETIC_OBJECTIVE: 0.0</p>
  
     <p>Present: 1</p>
  
     <p>Knockout cost: 0</p>
  
     <p>Knockin cost: 0</p>
  </body></notes>
              <listOfReactants>
          <speciesReference species="M_ade_c" stoichiometry="1"/>
          <speciesReference species="M_prpp_c" stoichiometry="1"/>
        </listOfReactants>
        <listOfProducts>
          <speciesReference species="M_amp_c" stoichiometry="1"/>
          <speciesReference species="M_ppi_c" stoichiometry="1"/>
        </listOfProducts>
        <kineticLaw>
          <math xmlns="http://www.w3.org/1998/Math/MathML">          
            <apply>
              <ci> FLUX_VALUE </ci>
            </apply>
          </math>
                  <listOfParameters>
            <parameter id="LOWER_BOUND" units="mmol_per_gDW_per_hr" value="0"/>
            <parameter id="UPPER_BOUND" units="mmol_per_gDW_per_hr" value="INF"/>
            <parameter value="0" id="OBJECTIVE_COEFFICIENT"/>
            <parameter id="FLUX_VALUE" units="mmol_per_gDW_per_hr" value="0"/>
            <parameter value="0" id="REDUCED_COST"/>
          </listOfParameters>
        </kineticLaw>
      </reaction>
      <reaction id="R_ADSK" reversible="false">
<notes><body xmlns="http://www.w3.org/1999/xhtml">
     <p>GENE_ASSOCIATION: (YKL001C)</p>
  
     <p>PROTEIN_ASSOCIATION: </p>
  
     <p>SUBSYSTEM: </p>
  
     <p>PROTEIN_CLASS: </p>
  
     <p>SYNTHETIC_OBJECTIVE: 0.0</p>
  
     <p>Present: 1</p>
  
     <p>Knockout cost: 0</p>
  
     <p>Knockin cost: 0</p>
  </body></notes>
              <listOfReactants>
          <speciesReference species="M_aps_c" stoichiometry="1"/>
          <speciesReference species="M_atp_c" stoichiometry="1"/>
        </listOfReactants>
        <listOfProducts>
          <speciesReference species="M_adp_c" stoichiometry="1"/>
          <speciesReference species="M_h_c" stoichiometry="1"/>
          <speciesReference species="M_paps_c" stoichiometry="1"/>
        </listOfProducts>
        <kineticLaw>
          <math xmlns="http://www.w3.org/1998/Math/MathML">          
            <apply>
              <ci> FLUX_VALUE </ci>
            </apply>
          </math>
                  <listOfParameters>
            <parameter id="LOWER_BOUND" units="mmol_per_gDW_per_hr" value="0"/>
            <parameter id="UPPER_BOUND" units="mmol_per_gDW_per_hr" value="INF"/>
            <parameter value="0" id="OBJECTIVE_COEFFICIENT"/>
            <parameter id="FLUX_VALUE" units="mmol_per_gDW_per_hr" value="0"/>
            <parameter value="0" id="REDUCED_COST"/>
          </listOfParameters>
        </kineticLaw>
      </reaction>
      <reaction id="R_ADSL1r" reversible="true">
<notes><body xmlns="http://www.w3.org/1999/xhtml">
     <p>GENE_ASSOCIATION: (YLR359W)</p>
  
     <p>PROTEIN_ASSOCIATION: </p>
  
     <p>SUBSYSTEM: </p>
  
     <p>PROTEIN_CLASS: </p>
  
     <p>SYNTHETIC_OBJECTIVE: 0.0</p>
  
     <p>Present: 1</p>
  
     <p>Knockout cost: 0</p>
  
     <p>Knockin cost: 0</p>
  </body></notes>
              <listOfReactants>
          <speciesReference species="M_dcamp_c" stoichiometry="1"/>
        </listOfReactants>
        <listOfProducts>
          <speciesReference species="M_amp_c" stoichiometry="1"/>
          <speciesReference species="M_fum_c" stoichiometry="1"/>
        </listOfProducts>
        <kineticLaw>
          <math xmlns="http://www.w3.org/1998/Math/MathML">          
            <apply>
              <ci> FLUX_VALUE </ci>
            </apply>
          </math>
                  <listOfParameters>
            <parameter id="LOWER_BOUND" units="mmol_per_gDW_per_hr" value="-INF"/>
            <parameter id="UPPER_BOUND" units="mmol_per_gDW_per_hr" value="INF"/>
            <parameter value="0" id="OBJECTIVE_COEFFICIENT"/>
            <parameter id="FLUX_VALUE" units="mmol_per_gDW_per_hr" value="0"/>
            <parameter value="0" id="REDUCED_COST"/>
          </listOfParameters>
        </kineticLaw>
      </reaction>
      <reaction id="R_ADSL2r" reversible="true">
<notes><body xmlns="http://www.w3.org/1999/xhtml">
     <p>GENE_ASSOCIATION: (YLR359W)</p>
  
     <p>PROTEIN_ASSOCIATION: </p>
  
     <p>SUBSYSTEM: </p>
  
     <p>PROTEIN_CLASS: </p>
  
     <p>SYNTHETIC_OBJECTIVE: 0.0</p>
  
     <p>Present: 1</p>
  
     <p>Knockout cost: 0</p>
  
     <p>Knockin cost: 0</p>
  </body></notes>
              <listOfReactants>
          <speciesReference species="M_25aics_c" stoichiometry="1"/>
        </listOfReactants>
        <listOfProducts>
          <speciesReference species="M_aicar_c" stoichiometry="1"/>
          <speciesReference species="M_fum_c" stoichiometry="1"/>
        </listOfProducts>
        <kineticLaw>
          <math xmlns="http://www.w3.org/1998/Math/MathML">          
            <apply>
              <ci> FLUX_VALUE </ci>
            </apply>
          </math>
                  <listOfParameters>
            <parameter id="LOWER_BOUND" units="mmol_per_gDW_per_hr" value="-INF"/>
            <parameter id="UPPER_BOUND" units="mmol_per_gDW_per_hr" value="INF"/>
            <parameter value="0" id="OBJECTIVE_COEFFICIENT"/>
            <parameter id="FLUX_VALUE" units="mmol_per_gDW_per_hr" value="0"/>
            <parameter value="0" id="REDUCED_COST"/>
          </listOfParameters>
        </kineticLaw>
      </reaction>
      <reaction id="R_ADSS" reversible="false">
<notes><body xmlns="http://www.w3.org/1999/xhtml">
     <p>GENE_ASSOCIATION: (YNL220W)</p>
  
     <p>PROTEIN_ASSOCIATION: </p>
  
     <p>SUBSYSTEM: </p>
  
     <p>PROTEIN_CLASS: </p>
  
     <p>SYNTHETIC_OBJECTIVE: 0.0</p>
  
     <p>Present: 1</p>
  
     <p>Knockout cost: 0</p>
  
     <p>Knockin cost: 0</p>
  </body></notes>
              <listOfReactants>
          <speciesReference species="M_asp_DASH_L_c" stoichiometry="1"/>
          <speciesReference species="M_gtp_c" stoichiometry="1"/>
          <speciesReference species="M_imp_c" stoichiometry="1"/>
        </listOfReactants>
        <listOfProducts>
          <speciesReference species="M_dcamp_c" stoichiometry="1"/>
          <speciesReference species="M_gdp_c" stoichiometry="1"/>
          <speciesReference species="M_h_c" stoichiometry="2"/>
          <speciesReference species="M_pi_c" stoichiometry="1"/>
        </listOfProducts>
        <kineticLaw>
          <math xmlns="http://www.w3.org/1998/Math/MathML">          
            <apply>
              <ci> FLUX_VALUE </ci>
            </apply>
          </math>
                  <listOfParameters>
            <parameter id="LOWER_BOUND" units="mmol_per_gDW_per_hr" value="0"/>
            <parameter id="UPPER_BOUND" units="mmol_per_gDW_per_hr" value="INF"/>
            <parameter value="0" id="OBJECTIVE_COEFFICIENT"/>
            <parameter id="FLUX_VALUE" units="mmol_per_gDW_per_hr" value="0"/>
            <parameter value="0" id="REDUCED_COST"/>
          </listOfParameters>
        </kineticLaw>
      </reaction>
      <reaction id="R_AGAT_SC" reversible="false">
<notes><body xmlns="http://www.w3.org/1999/xhtml">
     <p>GENE_ASSOCIATION: (YDL052C)</p>
  
     <p>PROTEIN_ASSOCIATION: </p>
  
     <p>SUBSYSTEM: </p>
  
     <p>PROTEIN_CLASS: </p>
  
     <p>SYNTHETIC_OBJECTIVE: 0.0</p>
  
     <p>Present: 1</p>
  
     <p>Knockout cost: 0</p>
  
     <p>Knockin cost: 0</p>
  </body></notes>
              <listOfReactants>
          <speciesReference species="M_1ag3p_SC_c" stoichiometry="0.01"/>
          <speciesReference species="M_dcacoa_c" stoichiometry="0.02"/>
          <speciesReference species="M_ddcacoa_c" stoichiometry="0.06"/>
          <speciesReference species="M_hdcoa_c" stoichiometry="0.17"/>
          <speciesReference species="M_ocdycacoa_c" stoichiometry="0.09"/>
          <speciesReference species="M_odecoa_c" stoichiometry="0.24"/>
          <speciesReference species="M_pmtcoa_c" stoichiometry="0.27"/>
          <speciesReference species="M_stcoa_c" stoichiometry="0.05"/>
          <speciesReference species="M_tdcoa_c" stoichiometry="0.1"/>
        </listOfReactants>
        <listOfProducts>
          <speciesReference species="M_coa_c" stoichiometry="1"/>
          <speciesReference species="M_pa_SC_c" stoichiometry="0.01"/>
        </listOfProducts>
        <kineticLaw>
          <math xmlns="http://www.w3.org/1998/Math/MathML">          
            <apply>
              <ci> FLUX_VALUE </ci>
            </apply>
          </math>
                  <listOfParameters>
            <parameter id="LOWER_BOUND" units="mmol_per_gDW_per_hr" value="0"/>
            <parameter id="UPPER_BOUND" units="mmol_per_gDW_per_hr" value="INF"/>
            <parameter value="0" id="OBJECTIVE_COEFFICIENT"/>
            <parameter id="FLUX_VALUE" units="mmol_per_gDW_per_hr" value="0"/>
            <parameter value="0" id="REDUCED_COST"/>
          </listOfParameters>
        </kineticLaw>
      </reaction>
      <reaction id="R_AGPRim" reversible="false">
<notes><body xmlns="http://www.w3.org/1999/xhtml">
     <p>GENE_ASSOCIATION: (YER069W)</p>
  
     <p>PROTEIN_ASSOCIATION: </p>
  
     <p>SUBSYSTEM: </p>
  
     <p>PROTEIN_CLASS: </p>
  
     <p>SYNTHETIC_OBJECTIVE: 0.0</p>
  
     <p>Present: 1</p>
  
     <p>Knockout cost: 0</p>
  
     <p>Knockin cost: 0</p>
  </body></notes>
              <listOfReactants>
          <speciesReference species="M_acg5p_m" stoichiometry="1"/>
          <speciesReference species="M_h_m" stoichiometry="1"/>
          <speciesReference species="M_nadph_m" stoichiometry="1"/>
        </listOfReactants>
        <listOfProducts>
          <speciesReference species="M_acg5sa_m" stoichiometry="1"/>
          <speciesReference species="M_nadp_m" stoichiometry="1"/>
          <speciesReference species="M_pi_m" stoichiometry="1"/>
        </listOfProducts>
        <kineticLaw>
          <math xmlns="http://www.w3.org/1998/Math/MathML">          
            <apply>
              <ci> FLUX_VALUE </ci>
            </apply>
          </math>
                  <listOfParameters>
            <parameter id="LOWER_BOUND" units="mmol_per_gDW_per_hr" value="0"/>
            <parameter id="UPPER_BOUND" units="mmol_per_gDW_per_hr" value="INF"/>
            <parameter value="0" id="OBJECTIVE_COEFFICIENT"/>
            <parameter id="FLUX_VALUE" units="mmol_per_gDW_per_hr" value="0"/>
            <parameter value="0" id="REDUCED_COST"/>
          </listOfParameters>
        </kineticLaw>
      </reaction>
      <reaction id="R_AGT" reversible="true">
<notes><body xmlns="http://www.w3.org/1999/xhtml">
     <p>GENE_ASSOCIATION: (YFL030W)</p>
  
     <p>PROTEIN_ASSOCIATION: </p>
  
     <p>SUBSYSTEM: </p>
  
     <p>PROTEIN_CLASS: </p>
  
     <p>SYNTHETIC_OBJECTIVE: 0.0</p>
  
     <p>Present: 1</p>
  
     <p>Knockout cost: 0</p>
  
     <p>Knockin cost: 0</p>
  </body></notes>
              <listOfReactants>
          <speciesReference species="M_ala_DASH_L_c" stoichiometry="1"/>
          <speciesReference species="M_glx_c" stoichiometry="1"/>
        </listOfReactants>
        <listOfProducts>
          <speciesReference species="M_gly_c" stoichiometry="1"/>
          <speciesReference species="M_pyr_c" stoichiometry="1"/>
        </listOfProducts>
        <kineticLaw>
          <math xmlns="http://www.w3.org/1998/Math/MathML">          
            <apply>
              <ci> FLUX_VALUE </ci>
            </apply>
          </math>
                  <listOfParameters>
            <parameter id="LOWER_BOUND" units="mmol_per_gDW_per_hr" value="-INF"/>
            <parameter id="UPPER_BOUND" units="mmol_per_gDW_per_hr" value="INF"/>
            <parameter value="0" id="OBJECTIVE_COEFFICIENT"/>
            <parameter id="FLUX_VALUE" units="mmol_per_gDW_per_hr" value="0"/>
            <parameter value="0" id="REDUCED_COST"/>
          </listOfParameters>
        </kineticLaw>
      </reaction>
      <reaction id="R_AHCYStm" reversible="true">
<notes><body xmlns="http://www.w3.org/1999/xhtml">
     <p>GENE_ASSOCIATION: </p>
  
     <p>PROTEIN_ASSOCIATION: </p>
  
     <p>SUBSYSTEM: </p>
  
     <p>PROTEIN_CLASS: </p>
  
     <p>SYNTHETIC_OBJECTIVE: 0.0</p>
  
     <p>Present: 1</p>
  
     <p>Knockout cost: 0</p>
  
     <p>Knockin cost: 0</p>
  </body></notes>
              <listOfReactants>
          <speciesReference species="M_ahcys_c" stoichiometry="1"/>
        </listOfReactants>
        <listOfProducts>
          <speciesReference species="M_ahcys_m" stoichiometry="1"/>
        </listOfProducts>
        <kineticLaw>
          <math xmlns="http://www.w3.org/1998/Math/MathML">          
            <apply>
              <ci> FLUX_VALUE </ci>
            </apply>
          </math>
                  <listOfParameters>
            <parameter id="LOWER_BOUND" units="mmol_per_gDW_per_hr" value="-INF"/>
            <parameter id="UPPER_BOUND" units="mmol_per_gDW_per_hr" value="INF"/>
            <parameter value="0" id="OBJECTIVE_COEFFICIENT"/>
            <parameter id="FLUX_VALUE" units="mmol_per_gDW_per_hr" value="0"/>
            <parameter value="0" id="REDUCED_COST"/>
          </listOfParameters>
        </kineticLaw>
      </reaction>
      <reaction id="R_AHCYStn" reversible="true">
<notes><body xmlns="http://www.w3.org/1999/xhtml">
     <p>GENE_ASSOCIATION: </p>
  
     <p>PROTEIN_ASSOCIATION: </p>
  
     <p>SUBSYSTEM: </p>
  
     <p>PROTEIN_CLASS: </p>
  
     <p>SYNTHETIC_OBJECTIVE: 0.0</p>
  
     <p>Present: 1</p>
  
     <p>Knockout cost: 0</p>
  
     <p>Knockin cost: 0</p>
  </body></notes>
              <listOfReactants>
          <speciesReference species="M_ahcys_c" stoichiometry="1"/>
        </listOfReactants>
        <listOfProducts>
          <speciesReference species="M_ahcys_n" stoichiometry="1"/>
        </listOfProducts>
        <kineticLaw>
          <math xmlns="http://www.w3.org/1998/Math/MathML">          
            <apply>
              <ci> FLUX_VALUE </ci>
            </apply>
          </math>
                  <listOfParameters>
            <parameter id="LOWER_BOUND" units="mmol_per_gDW_per_hr" value="-INF"/>
            <parameter id="UPPER_BOUND" units="mmol_per_gDW_per_hr" value="INF"/>
            <parameter value="0" id="OBJECTIVE_COEFFICIENT"/>
            <parameter id="FLUX_VALUE" units="mmol_per_gDW_per_hr" value="0"/>
            <parameter value="0" id="REDUCED_COST"/>
          </listOfParameters>
        </kineticLaw>
      </reaction>
      <reaction id="R_AHCi" reversible="false">
<notes><body xmlns="http://www.w3.org/1999/xhtml">
     <p>GENE_ASSOCIATION: (YER043C)</p>
  
     <p>PROTEIN_ASSOCIATION: </p>
  
     <p>SUBSYSTEM: </p>
  
     <p>PROTEIN_CLASS: </p>
  
     <p>SYNTHETIC_OBJECTIVE: 0.0</p>
  
     <p>Present: 1</p>
  
     <p>Knockout cost: 0</p>
  
     <p>Knockin cost: 0</p>
  </body></notes>
              <listOfReactants>
          <speciesReference species="M_ahcys_c" stoichiometry="1"/>
          <speciesReference species="M_h2o_c" stoichiometry="1"/>
        </listOfReactants>
        <listOfProducts>
          <speciesReference species="M_adn_c" stoichiometry="1"/>
          <speciesReference species="M_hcys_DASH_L_c" stoichiometry="1"/>
        </listOfProducts>
        <kineticLaw>
          <math xmlns="http://www.w3.org/1998/Math/MathML">          
            <apply>
              <ci> FLUX_VALUE </ci>
            </apply>
          </math>
                  <listOfParameters>
            <parameter id="LOWER_BOUND" units="mmol_per_gDW_per_hr" value="0"/>
            <parameter id="UPPER_BOUND" units="mmol_per_gDW_per_hr" value="INF"/>
            <parameter value="0" id="OBJECTIVE_COEFFICIENT"/>
            <parameter id="FLUX_VALUE" units="mmol_per_gDW_per_hr" value="0"/>
            <parameter value="0" id="REDUCED_COST"/>
          </listOfParameters>
        </kineticLaw>
      </reaction>
      <reaction id="R_AHMMPS" reversible="false">
<notes><body xmlns="http://www.w3.org/1999/xhtml">
     <p>GENE_ASSOCIATION: </p>
  
     <p>PROTEIN_ASSOCIATION: </p>
  
     <p>SUBSYSTEM: </p>
  
     <p>PROTEIN_CLASS: </p>
  
     <p>SYNTHETIC_OBJECTIVE: 0.0</p>
  
     <p>Present: 1</p>
  
     <p>Knockout cost: 0</p>
  
     <p>Knockin cost: 0</p>
  </body></notes>
              <listOfReactants>
          <speciesReference species="M_air_c" stoichiometry="1"/>
          <speciesReference species="M_h_c" stoichiometry="2"/>
        </listOfReactants>
        <listOfProducts>
          <speciesReference species="M_4ahmmp_c" stoichiometry="1"/>
          <speciesReference species="M_gcald_c" stoichiometry="1"/>
          <speciesReference species="M_pi_c" stoichiometry="1"/>
        </listOfProducts>
        <kineticLaw>
          <math xmlns="http://www.w3.org/1998/Math/MathML">          
            <apply>
              <ci> FLUX_VALUE </ci>
            </apply>
          </math>
                  <listOfParameters>
            <parameter id="LOWER_BOUND" units="mmol_per_gDW_per_hr" value="0"/>
            <parameter id="UPPER_BOUND" units="mmol_per_gDW_per_hr" value="INF"/>
            <parameter value="0" id="OBJECTIVE_COEFFICIENT"/>
            <parameter id="FLUX_VALUE" units="mmol_per_gDW_per_hr" value="0"/>
            <parameter value="0" id="REDUCED_COST"/>
          </listOfParameters>
        </kineticLaw>
      </reaction>
      <reaction id="R_AHSERL" reversible="false">
<notes><body xmlns="http://www.w3.org/1999/xhtml">
     <p>GENE_ASSOCIATION: (YLR303W)</p>
  
     <p>PROTEIN_ASSOCIATION: </p>
  
     <p>SUBSYSTEM: </p>
  
     <p>PROTEIN_CLASS: </p>
  
     <p>SYNTHETIC_OBJECTIVE: 0.0</p>
  
     <p>Present: 1</p>
  
     <p>Knockout cost: 0</p>
  
     <p>Knockin cost: 0</p>
  </body></notes>
              <listOfReactants>
          <speciesReference species="M_achms_c" stoichiometry="1"/>
          <speciesReference species="M_ch4s_c" stoichiometry="1"/>
        </listOfReactants>
        <listOfProducts>
          <speciesReference species="M_ac_c" stoichiometry="1"/>
          <speciesReference species="M_h_c" stoichiometry="1"/>
          <speciesReference species="M_met_DASH_L_c" stoichiometry="1"/>
        </listOfProducts>
        <kineticLaw>
          <math xmlns="http://www.w3.org/1998/Math/MathML">          
            <apply>
              <ci> FLUX_VALUE </ci>
            </apply>
          </math>
                  <listOfParameters>
            <parameter id="LOWER_BOUND" units="mmol_per_gDW_per_hr" value="0"/>
            <parameter id="UPPER_BOUND" units="mmol_per_gDW_per_hr" value="INF"/>
            <parameter value="0" id="OBJECTIVE_COEFFICIENT"/>
            <parameter id="FLUX_VALUE" units="mmol_per_gDW_per_hr" value="0"/>
            <parameter value="0" id="REDUCED_COST"/>
          </listOfParameters>
        </kineticLaw>
      </reaction>
      <reaction id="R_AHSERL2" reversible="false">
<notes><body xmlns="http://www.w3.org/1999/xhtml">
     <p>GENE_ASSOCIATION: (YLR303W)</p>
  
     <p>PROTEIN_ASSOCIATION: </p>
  
     <p>SUBSYSTEM: </p>
  
     <p>PROTEIN_CLASS: </p>
  
     <p>SYNTHETIC_OBJECTIVE: 0.0</p>
  
     <p>Present: 1</p>
  
     <p>Knockout cost: 0</p>
  
     <p>Knockin cost: 0</p>
  </body></notes>
              <listOfReactants>
          <speciesReference species="M_achms_c" stoichiometry="1"/>
          <speciesReference species="M_h2s_c" stoichiometry="1"/>
        </listOfReactants>
        <listOfProducts>
          <speciesReference species="M_ac_c" stoichiometry="1"/>
          <speciesReference species="M_h_c" stoichiometry="1"/>
          <speciesReference species="M_hcys_DASH_L_c" stoichiometry="1"/>
        </listOfProducts>
        <kineticLaw>
          <math xmlns="http://www.w3.org/1998/Math/MathML">          
            <apply>
              <ci> FLUX_VALUE </ci>
            </apply>
          </math>
                  <listOfParameters>
            <parameter id="LOWER_BOUND" units="mmol_per_gDW_per_hr" value="0"/>
            <parameter id="UPPER_BOUND" units="mmol_per_gDW_per_hr" value="INF"/>
            <parameter value="0" id="OBJECTIVE_COEFFICIENT"/>
            <parameter id="FLUX_VALUE" units="mmol_per_gDW_per_hr" value="0"/>
            <parameter value="0" id="REDUCED_COST"/>
          </listOfParameters>
        </kineticLaw>
      </reaction>
      <reaction id="R_AICART" reversible="true">
<notes><body xmlns="http://www.w3.org/1999/xhtml">
     <p>GENE_ASSOCIATION: (YLR028C) or (YMR120C)</p>
  
     <p>PROTEIN_ASSOCIATION: </p>
  
     <p>SUBSYSTEM: </p>
  
     <p>PROTEIN_CLASS: </p>
  
     <p>SYNTHETIC_OBJECTIVE: 0.0</p>
  
     <p>Present: 1</p>
  
     <p>Knockout cost: 0</p>
  
     <p>Knockin cost: 0</p>
  </body></notes>
              <listOfReactants>
          <speciesReference species="M_10fthf_c" stoichiometry="1"/>
          <speciesReference species="M_aicar_c" stoichiometry="1"/>
        </listOfReactants>
        <listOfProducts>
          <speciesReference species="M_fprica_c" stoichiometry="1"/>
          <speciesReference species="M_thf_c" stoichiometry="1"/>
        </listOfProducts>
        <kineticLaw>
          <math xmlns="http://www.w3.org/1998/Math/MathML">          
            <apply>
              <ci> FLUX_VALUE </ci>
            </apply>
          </math>
                  <listOfParameters>
            <parameter id="LOWER_BOUND" units="mmol_per_gDW_per_hr" value="-INF"/>
            <parameter id="UPPER_BOUND" units="mmol_per_gDW_per_hr" value="INF"/>
            <parameter value="0" id="OBJECTIVE_COEFFICIENT"/>
            <parameter id="FLUX_VALUE" units="mmol_per_gDW_per_hr" value="0"/>
            <parameter value="0" id="REDUCED_COST"/>
          </listOfParameters>
        </kineticLaw>
      </reaction>
      <reaction id="R_AIRCr" reversible="true">
<notes><body xmlns="http://www.w3.org/1999/xhtml">
     <p>GENE_ASSOCIATION: (YOR128C)</p>
  
     <p>PROTEIN_ASSOCIATION: </p>
  
     <p>SUBSYSTEM: </p>
  
     <p>PROTEIN_CLASS: </p>
  
     <p>SYNTHETIC_OBJECTIVE: 0.0</p>
  
     <p>Present: 1</p>
  
     <p>Knockout cost: 0</p>
  
     <p>Knockin cost: 0</p>
  </body></notes>
              <listOfReactants>
          <speciesReference species="M_air_c" stoichiometry="1"/>
          <speciesReference species="M_co2_c" stoichiometry="1"/>
        </listOfReactants>
        <listOfProducts>
          <speciesReference species="M_5aizc_c" stoichiometry="1"/>
          <speciesReference species="M_h_c" stoichiometry="1"/>
        </listOfProducts>
        <kineticLaw>
          <math xmlns="http://www.w3.org/1998/Math/MathML">          
            <apply>
              <ci> FLUX_VALUE </ci>
            </apply>
          </math>
                  <listOfParameters>
            <parameter id="LOWER_BOUND" units="mmol_per_gDW_per_hr" value="-INF"/>
            <parameter id="UPPER_BOUND" units="mmol_per_gDW_per_hr" value="INF"/>
            <parameter value="0" id="OBJECTIVE_COEFFICIENT"/>
            <parameter id="FLUX_VALUE" units="mmol_per_gDW_per_hr" value="0"/>
            <parameter value="0" id="REDUCED_COST"/>
          </listOfParameters>
        </kineticLaw>
      </reaction>
      <reaction id="R_AKGDam" reversible="true">
<notes><body xmlns="http://www.w3.org/1999/xhtml">
     <p>GENE_ASSOCIATION: (YIL125W) and (YFL018C) and (YDR148C)</p>
  
     <p>PROTEIN_ASSOCIATION: </p>
  
     <p>SUBSYSTEM: </p>
  
     <p>PROTEIN_CLASS: </p>
  
     <p>SYNTHETIC_OBJECTIVE: 0.0</p>
  
     <p>Present: 1</p>
  
     <p>Knockout cost: 0</p>
  
     <p>Knockin cost: 0</p>
  </body></notes>
              <listOfReactants>
          <speciesReference species="M_akg_m" stoichiometry="1"/>
          <speciesReference species="M_h_m" stoichiometry="1"/>
          <speciesReference species="M_lpam_m" stoichiometry="1"/>
        </listOfReactants>
        <listOfProducts>
          <speciesReference species="M_co2_m" stoichiometry="1"/>
          <speciesReference species="M_sdhlam_m" stoichiometry="1"/>
        </listOfProducts>
        <kineticLaw>
          <math xmlns="http://www.w3.org/1998/Math/MathML">          
            <apply>
              <ci> FLUX_VALUE </ci>
            </apply>
          </math>
                  <listOfParameters>
            <parameter id="LOWER_BOUND" units="mmol_per_gDW_per_hr" value="-INF"/>
            <parameter id="UPPER_BOUND" units="mmol_per_gDW_per_hr" value="INF"/>
            <parameter value="0" id="OBJECTIVE_COEFFICIENT"/>
            <parameter id="FLUX_VALUE" units="mmol_per_gDW_per_hr" value="0"/>
            <parameter value="0" id="REDUCED_COST"/>
          </listOfParameters>
        </kineticLaw>
      </reaction>
      <reaction id="R_AKGDbm" reversible="false">
<notes><body xmlns="http://www.w3.org/1999/xhtml">
     <p>GENE_ASSOCIATION: (YIL125W) and (YFL018C) and (YDR148C)</p>
  
     <p>PROTEIN_ASSOCIATION: </p>
  
     <p>SUBSYSTEM: </p>
  
     <p>PROTEIN_CLASS: </p>
  
     <p>SYNTHETIC_OBJECTIVE: 0.0</p>
  
     <p>Present: 1</p>
  
     <p>Knockout cost: 0</p>
  
     <p>Knockin cost: 0</p>
  </body></notes>
              <listOfReactants>
          <speciesReference species="M_coa_m" stoichiometry="1"/>
          <speciesReference species="M_sdhlam_m" stoichiometry="1"/>
        </listOfReactants>
        <listOfProducts>
          <speciesReference species="M_dhlam_m" stoichiometry="1"/>
          <speciesReference species="M_succoa_m" stoichiometry="1"/>
        </listOfProducts>
        <kineticLaw>
          <math xmlns="http://www.w3.org/1998/Math/MathML">          
            <apply>
              <ci> FLUX_VALUE </ci>
            </apply>
          </math>
                  <listOfParameters>
            <parameter id="LOWER_BOUND" units="mmol_per_gDW_per_hr" value="0"/>
            <parameter id="UPPER_BOUND" units="mmol_per_gDW_per_hr" value="INF"/>
            <parameter value="0" id="OBJECTIVE_COEFFICIENT"/>
            <parameter id="FLUX_VALUE" units="mmol_per_gDW_per_hr" value="0"/>
            <parameter value="0" id="REDUCED_COST"/>
          </listOfParameters>
        </kineticLaw>
      </reaction>
      <reaction id="R_AKGMAL" reversible="true">
<notes><body xmlns="http://www.w3.org/1999/xhtml">
     <p>GENE_ASSOCIATION: </p>
  
     <p>PROTEIN_ASSOCIATION: </p>
  
     <p>SUBSYSTEM: </p>
  
     <p>PROTEIN_CLASS: </p>
  
     <p>SYNTHETIC_OBJECTIVE: 0.0</p>
  
     <p>Present: 1</p>
  
     <p>Knockout cost: 0</p>
  
     <p>Knockin cost: 0</p>
  </body></notes>
              <listOfReactants>
          <speciesReference species="M_akg_c" stoichiometry="1"/>
          <speciesReference species="M_mal_DASH_L_e" stoichiometry="1"/>
        </listOfReactants>
        <listOfProducts>
          <speciesReference species="M_akg_e" stoichiometry="1"/>
          <speciesReference species="M_mal_DASH_L_c" stoichiometry="1"/>
        </listOfProducts>
        <kineticLaw>
          <math xmlns="http://www.w3.org/1998/Math/MathML">          
            <apply>
              <ci> FLUX_VALUE </ci>
            </apply>
          </math>
                  <listOfParameters>
            <parameter id="LOWER_BOUND" units="mmol_per_gDW_per_hr" value="-INF"/>
            <parameter id="UPPER_BOUND" units="mmol_per_gDW_per_hr" value="INF"/>
            <parameter value="0" id="OBJECTIVE_COEFFICIENT"/>
            <parameter id="FLUX_VALUE" units="mmol_per_gDW_per_hr" value="0"/>
            <parameter value="0" id="REDUCED_COST"/>
          </listOfParameters>
        </kineticLaw>
      </reaction>
      <reaction id="R_AKGt2n" reversible="true">
<notes><body xmlns="http://www.w3.org/1999/xhtml">
     <p>GENE_ASSOCIATION: </p>
  
     <p>PROTEIN_ASSOCIATION: </p>
  
     <p>SUBSYSTEM: </p>
  
     <p>PROTEIN_CLASS: </p>
  
     <p>SYNTHETIC_OBJECTIVE: 0.0</p>
  
     <p>Present: 1</p>
  
     <p>Knockout cost: 0</p>
  
     <p>Knockin cost: 0</p>
  </body></notes>
              <listOfReactants>
          <speciesReference species="M_akg_c" stoichiometry="1"/>
          <speciesReference species="M_h_c" stoichiometry="1"/>
        </listOfReactants>
        <listOfProducts>
          <speciesReference species="M_akg_n" stoichiometry="1"/>
          <speciesReference species="M_h_n" stoichiometry="1"/>
        </listOfProducts>
        <kineticLaw>
          <math xmlns="http://www.w3.org/1998/Math/MathML">          
            <apply>
              <ci> FLUX_VALUE </ci>
            </apply>
          </math>
                  <listOfParameters>
            <parameter id="LOWER_BOUND" units="mmol_per_gDW_per_hr" value="-INF"/>
            <parameter id="UPPER_BOUND" units="mmol_per_gDW_per_hr" value="INF"/>
            <parameter value="0" id="OBJECTIVE_COEFFICIENT"/>
            <parameter id="FLUX_VALUE" units="mmol_per_gDW_per_hr" value="0"/>
            <parameter value="0" id="REDUCED_COST"/>
          </listOfParameters>
        </kineticLaw>
      </reaction>
      <reaction id="R_AKGt2r" reversible="true">
<notes><body xmlns="http://www.w3.org/1999/xhtml">
     <p>GENE_ASSOCIATION: </p>
  
     <p>PROTEIN_ASSOCIATION: </p>
  
     <p>SUBSYSTEM: </p>
  
     <p>PROTEIN_CLASS: </p>
  
     <p>SYNTHETIC_OBJECTIVE: 0.0</p>
  
     <p>Present: 1</p>
  
     <p>Knockout cost: 0</p>
  
     <p>Knockin cost: 0</p>
  </body></notes>
              <listOfReactants>
          <speciesReference species="M_akg_e" stoichiometry="1"/>
          <speciesReference species="M_h_e" stoichiometry="1"/>
        </listOfReactants>
        <listOfProducts>
          <speciesReference species="M_akg_c" stoichiometry="1"/>
          <speciesReference species="M_h_c" stoichiometry="1"/>
        </listOfProducts>
        <kineticLaw>
          <math xmlns="http://www.w3.org/1998/Math/MathML">          
            <apply>
              <ci> FLUX_VALUE </ci>
            </apply>
          </math>
                  <listOfParameters>
            <parameter id="LOWER_BOUND" units="mmol_per_gDW_per_hr" value="-INF"/>
            <parameter id="UPPER_BOUND" units="mmol_per_gDW_per_hr" value="INF"/>
            <parameter value="0" id="OBJECTIVE_COEFFICIENT"/>
            <parameter id="FLUX_VALUE" units="mmol_per_gDW_per_hr" value="0"/>
            <parameter value="0" id="REDUCED_COST"/>
          </listOfParameters>
        </kineticLaw>
      </reaction>
      <reaction id="R_AKP1" reversible="false">
<notes><body xmlns="http://www.w3.org/1999/xhtml">
     <p>GENE_ASSOCIATION: (YDR481C)</p>
  
     <p>PROTEIN_ASSOCIATION: </p>
  
     <p>SUBSYSTEM: </p>
  
     <p>PROTEIN_CLASS: </p>
  
     <p>SYNTHETIC_OBJECTIVE: 0.0</p>
  
     <p>Present: 1</p>
  
     <p>Knockout cost: 0</p>
  
     <p>Knockin cost: 0</p>
  </body></notes>
              <listOfReactants>
          <speciesReference species="M_ahdt_c" stoichiometry="1"/>
          <speciesReference species="M_h2o_c" stoichiometry="3"/>
        </listOfReactants>
        <listOfProducts>
          <speciesReference species="M_dhnpt_c" stoichiometry="1"/>
          <speciesReference species="M_h_c" stoichiometry="2"/>
          <speciesReference species="M_pi_c" stoichiometry="3"/>
        </listOfProducts>
        <kineticLaw>
          <math xmlns="http://www.w3.org/1998/Math/MathML">          
            <apply>
              <ci> FLUX_VALUE </ci>
            </apply>
          </math>
                  <listOfParameters>
            <parameter id="LOWER_BOUND" units="mmol_per_gDW_per_hr" value="0"/>
            <parameter id="UPPER_BOUND" units="mmol_per_gDW_per_hr" value="INF"/>
            <parameter value="0" id="OBJECTIVE_COEFFICIENT"/>
            <parameter id="FLUX_VALUE" units="mmol_per_gDW_per_hr" value="0"/>
            <parameter value="0" id="REDUCED_COST"/>
          </listOfParameters>
        </kineticLaw>
      </reaction>
      <reaction id="R_ALASm" reversible="false">
<notes><body xmlns="http://www.w3.org/1999/xhtml">
     <p>GENE_ASSOCIATION: (YDR232W)</p>
  
     <p>PROTEIN_ASSOCIATION: </p>
  
     <p>SUBSYSTEM: </p>
  
     <p>PROTEIN_CLASS: </p>
  
     <p>SYNTHETIC_OBJECTIVE: 0.0</p>
  
     <p>Present: 1</p>
  
     <p>Knockout cost: 0</p>
  
     <p>Knockin cost: 0</p>
  </body></notes>
              <listOfReactants>
          <speciesReference species="M_gly_m" stoichiometry="1"/>
          <speciesReference species="M_h_m" stoichiometry="1"/>
          <speciesReference species="M_succoa_m" stoichiometry="1"/>
        </listOfReactants>
        <listOfProducts>
          <speciesReference species="M_5aop_m" stoichiometry="1"/>
          <speciesReference species="M_co2_m" stoichiometry="1"/>
          <speciesReference species="M_coa_m" stoichiometry="1"/>
        </listOfProducts>
        <kineticLaw>
          <math xmlns="http://www.w3.org/1998/Math/MathML">          
            <apply>
              <ci> FLUX_VALUE </ci>
            </apply>
          </math>
                  <listOfParameters>
            <parameter id="LOWER_BOUND" units="mmol_per_gDW_per_hr" value="0"/>
            <parameter id="UPPER_BOUND" units="mmol_per_gDW_per_hr" value="INF"/>
            <parameter value="0" id="OBJECTIVE_COEFFICIENT"/>
            <parameter id="FLUX_VALUE" units="mmol_per_gDW_per_hr" value="0"/>
            <parameter value="0" id="REDUCED_COST"/>
          </listOfParameters>
        </kineticLaw>
      </reaction>
      <reaction id="R_ALATA_L" reversible="true">
<notes><body xmlns="http://www.w3.org/1999/xhtml">
     <p>GENE_ASSOCIATION: (YDR111C)</p>
  
     <p>PROTEIN_ASSOCIATION: </p>
  
     <p>SUBSYSTEM: </p>
  
     <p>PROTEIN_CLASS: </p>
  
     <p>SYNTHETIC_OBJECTIVE: 0.0</p>
  
     <p>Present: 1</p>
  
     <p>Knockout cost: 0</p>
  
     <p>Knockin cost: 0</p>
  </body></notes>
              <listOfReactants>
          <speciesReference species="M_akg_c" stoichiometry="1"/>
          <speciesReference species="M_ala_DASH_L_c" stoichiometry="1"/>
        </listOfReactants>
        <listOfProducts>
          <speciesReference species="M_glu_DASH_L_c" stoichiometry="1"/>
          <speciesReference species="M_pyr_c" stoichiometry="1"/>
        </listOfProducts>
        <kineticLaw>
          <math xmlns="http://www.w3.org/1998/Math/MathML">          
            <apply>
              <ci> FLUX_VALUE </ci>
            </apply>
          </math>
                  <listOfParameters>
            <parameter id="LOWER_BOUND" units="mmol_per_gDW_per_hr" value="-INF"/>
            <parameter id="UPPER_BOUND" units="mmol_per_gDW_per_hr" value="INF"/>
            <parameter value="0" id="OBJECTIVE_COEFFICIENT"/>
            <parameter id="FLUX_VALUE" units="mmol_per_gDW_per_hr" value="0"/>
            <parameter value="0" id="REDUCED_COST"/>
          </listOfParameters>
        </kineticLaw>
      </reaction>
      <reaction id="R_ALATA_Lm" reversible="true">
<notes><body xmlns="http://www.w3.org/1999/xhtml">
     <p>GENE_ASSOCIATION: (YLR089C)</p>
  
     <p>PROTEIN_ASSOCIATION: </p>
  
     <p>SUBSYSTEM: </p>
  
     <p>PROTEIN_CLASS: </p>
  
     <p>SYNTHETIC_OBJECTIVE: 0.0</p>
  
     <p>Present: 1</p>
  
     <p>Knockout cost: 0</p>
  
     <p>Knockin cost: 0</p>
  </body></notes>
              <listOfReactants>
          <speciesReference species="M_akg_m" stoichiometry="1"/>
          <speciesReference species="M_ala_DASH_L_m" stoichiometry="1"/>
        </listOfReactants>
        <listOfProducts>
          <speciesReference species="M_glu_DASH_L_m" stoichiometry="1"/>
          <speciesReference species="M_pyr_m" stoichiometry="1"/>
        </listOfProducts>
        <kineticLaw>
          <math xmlns="http://www.w3.org/1998/Math/MathML">          
            <apply>
              <ci> FLUX_VALUE </ci>
            </apply>
          </math>
                  <listOfParameters>
            <parameter id="LOWER_BOUND" units="mmol_per_gDW_per_hr" value="-INF"/>
            <parameter id="UPPER_BOUND" units="mmol_per_gDW_per_hr" value="INF"/>
            <parameter value="0" id="OBJECTIVE_COEFFICIENT"/>
            <parameter id="FLUX_VALUE" units="mmol_per_gDW_per_hr" value="0"/>
            <parameter value="0" id="REDUCED_COST"/>
          </listOfParameters>
        </kineticLaw>
      </reaction>
      <reaction id="R_ALATRS" reversible="false">
<notes><body xmlns="http://www.w3.org/1999/xhtml">
     <p>GENE_ASSOCIATION: (YOR335C)</p>
  
     <p>PROTEIN_ASSOCIATION: </p>
  
     <p>SUBSYSTEM: </p>
  
     <p>PROTEIN_CLASS: </p>
  
     <p>SYNTHETIC_OBJECTIVE: 0.0</p>
  
     <p>Present: 1</p>
  
     <p>Knockout cost: 0</p>
  
     <p>Knockin cost: 0</p>
  </body></notes>
              <listOfReactants>
          <speciesReference species="M_ala_DASH_L_c" stoichiometry="1"/>
          <speciesReference species="M_atp_c" stoichiometry="1"/>
          <speciesReference species="M_trnaala_c" stoichiometry="1"/>
        </listOfReactants>
        <listOfProducts>
          <speciesReference species="M_alatrna_c" stoichiometry="1"/>
          <speciesReference species="M_amp_c" stoichiometry="1"/>
          <speciesReference species="M_ppi_c" stoichiometry="1"/>
        </listOfProducts>
        <kineticLaw>
          <math xmlns="http://www.w3.org/1998/Math/MathML">          
            <apply>
              <ci> FLUX_VALUE </ci>
            </apply>
          </math>
                  <listOfParameters>
            <parameter id="LOWER_BOUND" units="mmol_per_gDW_per_hr" value="0"/>
            <parameter id="UPPER_BOUND" units="mmol_per_gDW_per_hr" value="INF"/>
            <parameter value="0" id="OBJECTIVE_COEFFICIENT"/>
            <parameter id="FLUX_VALUE" units="mmol_per_gDW_per_hr" value="0"/>
            <parameter value="0" id="REDUCED_COST"/>
          </listOfParameters>
        </kineticLaw>
      </reaction>
      <reaction id="R_ALAt2r" reversible="true">
<notes><body xmlns="http://www.w3.org/1999/xhtml">
     <p>GENE_ASSOCIATION: (YOL020W) or (YKR039W) or (YCL025C) or (YPL265W) or (YOR348C)</p>
  
     <p>PROTEIN_ASSOCIATION: </p>
  
     <p>SUBSYSTEM: </p>
  
     <p>PROTEIN_CLASS: </p>
  
     <p>SYNTHETIC_OBJECTIVE: 0.0</p>
  
     <p>Present: 1</p>
  
     <p>Knockout cost: 0</p>
  
     <p>Knockin cost: 0</p>
  </body></notes>
              <listOfReactants>
          <speciesReference species="M_ala_DASH_L_e" stoichiometry="1"/>
          <speciesReference species="M_h_e" stoichiometry="1"/>
        </listOfReactants>
        <listOfProducts>
          <speciesReference species="M_ala_DASH_L_c" stoichiometry="1"/>
          <speciesReference species="M_h_c" stoichiometry="1"/>
        </listOfProducts>
        <kineticLaw>
          <math xmlns="http://www.w3.org/1998/Math/MathML">          
            <apply>
              <ci> FLUX_VALUE </ci>
            </apply>
          </math>
                  <listOfParameters>
            <parameter id="LOWER_BOUND" units="mmol_per_gDW_per_hr" value="-INF"/>
            <parameter id="UPPER_BOUND" units="mmol_per_gDW_per_hr" value="INF"/>
            <parameter value="0" id="OBJECTIVE_COEFFICIENT"/>
            <parameter id="FLUX_VALUE" units="mmol_per_gDW_per_hr" value="0"/>
            <parameter value="0" id="REDUCED_COST"/>
          </listOfParameters>
        </kineticLaw>
      </reaction>
      <reaction id="R_ALCD19y" reversible="false">
<notes><body xmlns="http://www.w3.org/1999/xhtml">
     <p>GENE_ASSOCIATION: (YHR104W)</p>
  
     <p>PROTEIN_ASSOCIATION: </p>
  
     <p>SUBSYSTEM: </p>
  
     <p>PROTEIN_CLASS: </p>
  
     <p>SYNTHETIC_OBJECTIVE: 0.0</p>
  
     <p>Present: 1</p>
  
     <p>Knockout cost: 0</p>
  
     <p>Knockin cost: 0</p>
  </body></notes>
              <listOfReactants>
          <speciesReference species="M_glyald_c" stoichiometry="1"/>
          <speciesReference species="M_h_c" stoichiometry="1"/>
          <speciesReference species="M_nadph_c" stoichiometry="1"/>
        </listOfReactants>
        <listOfProducts>
          <speciesReference species="M_glyc_c" stoichiometry="1"/>
          <speciesReference species="M_nadp_c" stoichiometry="1"/>
        </listOfProducts>
        <kineticLaw>
          <math xmlns="http://www.w3.org/1998/Math/MathML">          
            <apply>
              <ci> FLUX_VALUE </ci>
            </apply>
          </math>
                  <listOfParameters>
            <parameter id="LOWER_BOUND" units="mmol_per_gDW_per_hr" value="0"/>
            <parameter id="UPPER_BOUND" units="mmol_per_gDW_per_hr" value="INF"/>
            <parameter value="0" id="OBJECTIVE_COEFFICIENT"/>
            <parameter id="FLUX_VALUE" units="mmol_per_gDW_per_hr" value="0"/>
            <parameter value="0" id="REDUCED_COST"/>
          </listOfParameters>
        </kineticLaw>
      </reaction>
      <reaction id="R_ALCD2m" reversible="true">
<notes><body xmlns="http://www.w3.org/1999/xhtml">
     <p>GENE_ASSOCIATION: (YMR083W)</p>
  
     <p>PROTEIN_ASSOCIATION: </p>
  
     <p>SUBSYSTEM: </p>
  
     <p>PROTEIN_CLASS: </p>
  
     <p>SYNTHETIC_OBJECTIVE: 0.0</p>
  
     <p>Present: 1</p>
  
     <p>Knockout cost: 0</p>
  
     <p>Knockin cost: 0</p>
  </body></notes>
              <listOfReactants>
          <speciesReference species="M_etoh_m" stoichiometry="1"/>
          <speciesReference species="M_nad_m" stoichiometry="1"/>
        </listOfReactants>
        <listOfProducts>
          <speciesReference species="M_acald_m" stoichiometry="1"/>
          <speciesReference species="M_h_m" stoichiometry="1"/>
          <speciesReference species="M_nadh_m" stoichiometry="1"/>
        </listOfProducts>
        <kineticLaw>
          <math xmlns="http://www.w3.org/1998/Math/MathML">          
            <apply>
              <ci> FLUX_VALUE </ci>
            </apply>
          </math>
                  <listOfParameters>
            <parameter id="LOWER_BOUND" units="mmol_per_gDW_per_hr" value="-INF"/>
            <parameter id="UPPER_BOUND" units="mmol_per_gDW_per_hr" value="INF"/>
            <parameter value="0" id="OBJECTIVE_COEFFICIENT"/>
            <parameter id="FLUX_VALUE" units="mmol_per_gDW_per_hr" value="0"/>
            <parameter value="0" id="REDUCED_COST"/>
          </listOfParameters>
        </kineticLaw>
      </reaction>
      <reaction id="R_ALCD2x" reversible="true">
<notes><body xmlns="http://www.w3.org/1999/xhtml">
     <p>GENE_ASSOCIATION: (YDL168W) or (YBR145W) or (YMR303C) or (YOL086C) or (YGL256W)</p>
  
     <p>PROTEIN_ASSOCIATION: </p>
  
     <p>SUBSYSTEM: </p>
  
     <p>PROTEIN_CLASS: </p>
  
     <p>SYNTHETIC_OBJECTIVE: 0.0</p>
  
     <p>Present: 1</p>
  
     <p>Knockout cost: 0</p>
  
     <p>Knockin cost: 0</p>
  </body></notes>
              <listOfReactants>
          <speciesReference species="M_etoh_c" stoichiometry="1"/>
          <speciesReference species="M_nad_c" stoichiometry="1"/>
        </listOfReactants>
        <listOfProducts>
          <speciesReference species="M_acald_c" stoichiometry="1"/>
          <speciesReference species="M_h_c" stoichiometry="1"/>
          <speciesReference species="M_nadh_c" stoichiometry="1"/>
        </listOfProducts>
        <kineticLaw>
          <math xmlns="http://www.w3.org/1998/Math/MathML">          
            <apply>
              <ci> FLUX_VALUE </ci>
            </apply>
          </math>
                  <listOfParameters>
            <parameter id="LOWER_BOUND" units="mmol_per_gDW_per_hr" value="-INF"/>
            <parameter id="UPPER_BOUND" units="mmol_per_gDW_per_hr" value="INF"/>
            <parameter value="0" id="OBJECTIVE_COEFFICIENT"/>
            <parameter id="FLUX_VALUE" units="mmol_per_gDW_per_hr" value="0"/>
            <parameter value="0" id="REDUCED_COST"/>
          </listOfParameters>
        </kineticLaw>
      </reaction>
      <reaction id="R_ALDD19x" reversible="false">
<notes><body xmlns="http://www.w3.org/1999/xhtml">
     <p>GENE_ASSOCIATION: (YMR170C) or (YMR169C)</p>
  
     <p>PROTEIN_ASSOCIATION: </p>
  
     <p>SUBSYSTEM: </p>
  
     <p>PROTEIN_CLASS: </p>
  
     <p>SYNTHETIC_OBJECTIVE: 0.0</p>
  
     <p>Present: 1</p>
  
     <p>Knockout cost: 0</p>
  
     <p>Knockin cost: 0</p>
  </body></notes>
              <listOfReactants>
          <speciesReference species="M_h2o_c" stoichiometry="1"/>
          <speciesReference species="M_nad_c" stoichiometry="1"/>
          <speciesReference species="M_pacald_c" stoichiometry="1"/>
        </listOfReactants>
        <listOfProducts>
          <speciesReference species="M_h_c" stoichiometry="2"/>
          <speciesReference species="M_nadh_c" stoichiometry="1"/>
          <speciesReference species="M_pac_c" stoichiometry="1"/>
        </listOfProducts>
        <kineticLaw>
          <math xmlns="http://www.w3.org/1998/Math/MathML">          
            <apply>
              <ci> FLUX_VALUE </ci>
            </apply>
          </math>
                  <listOfParameters>
            <parameter id="LOWER_BOUND" units="mmol_per_gDW_per_hr" value="0"/>
            <parameter id="UPPER_BOUND" units="mmol_per_gDW_per_hr" value="INF"/>
            <parameter value="0" id="OBJECTIVE_COEFFICIENT"/>
            <parameter id="FLUX_VALUE" units="mmol_per_gDW_per_hr" value="0"/>
            <parameter value="0" id="REDUCED_COST"/>
          </listOfParameters>
        </kineticLaw>
      </reaction>
      <reaction id="R_ALDD20xm" reversible="false">
<notes><body xmlns="http://www.w3.org/1999/xhtml">
     <p>GENE_ASSOCIATION: (YOR374W)</p>
  
     <p>PROTEIN_ASSOCIATION: </p>
  
     <p>SUBSYSTEM: </p>
  
     <p>PROTEIN_CLASS: </p>
  
     <p>SYNTHETIC_OBJECTIVE: 0.0</p>
  
     <p>Present: 1</p>
  
     <p>Knockout cost: 0</p>
  
     <p>Knockin cost: 0</p>
  </body></notes>
              <listOfReactants>
          <speciesReference species="M_h2o_m" stoichiometry="1"/>
          <speciesReference species="M_id3acald_m" stoichiometry="1"/>
          <speciesReference species="M_nad_m" stoichiometry="1"/>
        </listOfReactants>
        <listOfProducts>
          <speciesReference species="M_h_m" stoichiometry="2"/>
          <speciesReference species="M_ind3ac_m" stoichiometry="1"/>
          <speciesReference species="M_nadh_m" stoichiometry="1"/>
        </listOfProducts>
        <kineticLaw>
          <math xmlns="http://www.w3.org/1998/Math/MathML">          
            <apply>
              <ci> FLUX_VALUE </ci>
            </apply>
          </math>
                  <listOfParameters>
            <parameter id="LOWER_BOUND" units="mmol_per_gDW_per_hr" value="0"/>
            <parameter id="UPPER_BOUND" units="mmol_per_gDW_per_hr" value="INF"/>
            <parameter value="0" id="OBJECTIVE_COEFFICIENT"/>
            <parameter id="FLUX_VALUE" units="mmol_per_gDW_per_hr" value="0"/>
            <parameter value="0" id="REDUCED_COST"/>
          </listOfParameters>
        </kineticLaw>
      </reaction>
      <reaction id="R_ALDD20y" reversible="false">
<notes><body xmlns="http://www.w3.org/1999/xhtml">
     <p>GENE_ASSOCIATION: (YPL061W)</p>
  
     <p>PROTEIN_ASSOCIATION: </p>
  
     <p>SUBSYSTEM: </p>
  
     <p>PROTEIN_CLASS: </p>
  
     <p>SYNTHETIC_OBJECTIVE: 0.0</p>
  
     <p>Present: 1</p>
  
     <p>Knockout cost: 0</p>
  
     <p>Knockin cost: 0</p>
  </body></notes>
              <listOfReactants>
          <speciesReference species="M_h2o_c" stoichiometry="1"/>
          <speciesReference species="M_id3acald_c" stoichiometry="1"/>
          <speciesReference species="M_nadp_c" stoichiometry="1"/>
        </listOfReactants>
        <listOfProducts>
          <speciesReference species="M_h_c" stoichiometry="2"/>
          <speciesReference species="M_ind3ac_c" stoichiometry="1"/>
          <speciesReference species="M_nadph_c" stoichiometry="1"/>
        </listOfProducts>
        <kineticLaw>
          <math xmlns="http://www.w3.org/1998/Math/MathML">          
            <apply>
              <ci> FLUX_VALUE </ci>
            </apply>
          </math>
                  <listOfParameters>
            <parameter id="LOWER_BOUND" units="mmol_per_gDW_per_hr" value="0"/>
            <parameter id="UPPER_BOUND" units="mmol_per_gDW_per_hr" value="INF"/>
            <parameter value="0" id="OBJECTIVE_COEFFICIENT"/>
            <parameter id="FLUX_VALUE" units="mmol_per_gDW_per_hr" value="0"/>
            <parameter value="0" id="REDUCED_COST"/>
          </listOfParameters>
        </kineticLaw>
      </reaction>
      <reaction id="R_ALDD20ym" reversible="false">
<notes><body xmlns="http://www.w3.org/1999/xhtml">
     <p>GENE_ASSOCIATION: (YER073W) or (YOR374W)</p>
  
     <p>PROTEIN_ASSOCIATION: </p>
  
     <p>SUBSYSTEM: </p>
  
     <p>PROTEIN_CLASS: </p>
  
     <p>SYNTHETIC_OBJECTIVE: 0.0</p>
  
     <p>Present: 1</p>
  
     <p>Knockout cost: 0</p>
  
     <p>Knockin cost: 0</p>
  </body></notes>
              <listOfReactants>
          <speciesReference species="M_h2o_m" stoichiometry="1"/>
          <speciesReference species="M_id3acald_m" stoichiometry="1"/>
          <speciesReference species="M_nadp_m" stoichiometry="1"/>
        </listOfReactants>
        <listOfProducts>
          <speciesReference species="M_h_m" stoichiometry="2"/>
          <speciesReference species="M_ind3ac_m" stoichiometry="1"/>
          <speciesReference species="M_nadph_m" stoichiometry="1"/>
        </listOfProducts>
        <kineticLaw>
          <math xmlns="http://www.w3.org/1998/Math/MathML">          
            <apply>
              <ci> FLUX_VALUE </ci>
            </apply>
          </math>
                  <listOfParameters>
            <parameter id="LOWER_BOUND" units="mmol_per_gDW_per_hr" value="0"/>
            <parameter id="UPPER_BOUND" units="mmol_per_gDW_per_hr" value="INF"/>
            <parameter value="0" id="OBJECTIVE_COEFFICIENT"/>
            <parameter id="FLUX_VALUE" units="mmol_per_gDW_per_hr" value="0"/>
            <parameter value="0" id="REDUCED_COST"/>
          </listOfParameters>
        </kineticLaw>
      </reaction>
      <reaction id="R_ALDD2xm" reversible="false">
<notes><body xmlns="http://www.w3.org/1999/xhtml">
     <p>GENE_ASSOCIATION: (YOR374W)</p>
  
     <p>PROTEIN_ASSOCIATION: </p>
  
     <p>SUBSYSTEM: </p>
  
     <p>PROTEIN_CLASS: </p>
  
     <p>SYNTHETIC_OBJECTIVE: 0.0</p>
  
     <p>Present: 1</p>
  
     <p>Knockout cost: 0</p>
  
     <p>Knockin cost: 0</p>
  </body></notes>
              <listOfReactants>
          <speciesReference species="M_acald_m" stoichiometry="1"/>
          <speciesReference species="M_h2o_m" stoichiometry="1"/>
          <speciesReference species="M_nad_m" stoichiometry="1"/>
        </listOfReactants>
        <listOfProducts>
          <speciesReference species="M_ac_m" stoichiometry="1"/>
          <speciesReference species="M_h_m" stoichiometry="2"/>
          <speciesReference species="M_nadh_m" stoichiometry="1"/>
        </listOfProducts>
        <kineticLaw>
          <math xmlns="http://www.w3.org/1998/Math/MathML">          
            <apply>
              <ci> FLUX_VALUE </ci>
            </apply>
          </math>
                  <listOfParameters>
            <parameter id="LOWER_BOUND" units="mmol_per_gDW_per_hr" value="0"/>
            <parameter id="UPPER_BOUND" units="mmol_per_gDW_per_hr" value="INF"/>
            <parameter value="0" id="OBJECTIVE_COEFFICIENT"/>
            <parameter id="FLUX_VALUE" units="mmol_per_gDW_per_hr" value="0"/>
            <parameter value="0" id="REDUCED_COST"/>
          </listOfParameters>
        </kineticLaw>
      </reaction>
      <reaction id="R_ALDD2y" reversible="false">
<notes><body xmlns="http://www.w3.org/1999/xhtml">
     <p>GENE_ASSOCIATION: (YPL061W)</p>
  
     <p>PROTEIN_ASSOCIATION: </p>
  
     <p>SUBSYSTEM: </p>
  
     <p>PROTEIN_CLASS: </p>
  
     <p>SYNTHETIC_OBJECTIVE: 0.0</p>
  
     <p>Present: 1</p>
  
     <p>Knockout cost: 0</p>
  
     <p>Knockin cost: 0</p>
  </body></notes>
              <listOfReactants>
          <speciesReference species="M_acald_c" stoichiometry="1"/>
          <speciesReference species="M_h2o_c" stoichiometry="1"/>
          <speciesReference species="M_nadp_c" stoichiometry="1"/>
        </listOfReactants>
        <listOfProducts>
          <speciesReference species="M_ac_c" stoichiometry="1"/>
          <speciesReference species="M_h_c" stoichiometry="2"/>
          <speciesReference species="M_nadph_c" stoichiometry="1"/>
        </listOfProducts>
        <kineticLaw>
          <math xmlns="http://www.w3.org/1998/Math/MathML">          
            <apply>
              <ci> FLUX_VALUE </ci>
            </apply>
          </math>
                  <listOfParameters>
            <parameter id="LOWER_BOUND" units="mmol_per_gDW_per_hr" value="0"/>
            <parameter id="UPPER_BOUND" units="mmol_per_gDW_per_hr" value="INF"/>
            <parameter value="0" id="OBJECTIVE_COEFFICIENT"/>
            <parameter id="FLUX_VALUE" units="mmol_per_gDW_per_hr" value="0"/>
            <parameter value="0" id="REDUCED_COST"/>
          </listOfParameters>
        </kineticLaw>
      </reaction>
      <reaction id="R_ALDD2ym" reversible="false">
<notes><body xmlns="http://www.w3.org/1999/xhtml">
     <p>GENE_ASSOCIATION: (YOR374W)</p>
  
     <p>PROTEIN_ASSOCIATION: </p>
  
     <p>SUBSYSTEM: </p>
  
     <p>PROTEIN_CLASS: </p>
  
     <p>SYNTHETIC_OBJECTIVE: 0.0</p>
  
     <p>Present: 1</p>
  
     <p>Knockout cost: 0</p>
  
     <p>Knockin cost: 0</p>
  </body></notes>
              <listOfReactants>
          <speciesReference species="M_acald_m" stoichiometry="1"/>
          <speciesReference species="M_h2o_m" stoichiometry="1"/>
          <speciesReference species="M_nadp_m" stoichiometry="1"/>
        </listOfReactants>
        <listOfProducts>
          <speciesReference species="M_ac_m" stoichiometry="1"/>
          <speciesReference species="M_h_m" stoichiometry="2"/>
          <speciesReference species="M_nadph_m" stoichiometry="1"/>
        </listOfProducts>
        <kineticLaw>
          <math xmlns="http://www.w3.org/1998/Math/MathML">          
            <apply>
              <ci> FLUX_VALUE </ci>
            </apply>
          </math>
                  <listOfParameters>
            <parameter id="LOWER_BOUND" units="mmol_per_gDW_per_hr" value="0"/>
            <parameter id="UPPER_BOUND" units="mmol_per_gDW_per_hr" value="INF"/>
            <parameter value="0" id="OBJECTIVE_COEFFICIENT"/>
            <parameter id="FLUX_VALUE" units="mmol_per_gDW_per_hr" value="0"/>
            <parameter value="0" id="REDUCED_COST"/>
          </listOfParameters>
        </kineticLaw>
      </reaction>
      <reaction id="R_ALLTAHr" reversible="true">
<notes><body xmlns="http://www.w3.org/1999/xhtml">
     <p>GENE_ASSOCIATION: (YIR029W)</p>
  
     <p>PROTEIN_ASSOCIATION: </p>
  
     <p>SUBSYSTEM: </p>
  
     <p>PROTEIN_CLASS: </p>
  
     <p>SYNTHETIC_OBJECTIVE: 0.0</p>
  
     <p>Present: 1</p>
  
     <p>Knockout cost: 0</p>
  
     <p>Knockin cost: 0</p>
  </body></notes>
              <listOfReactants>
          <speciesReference species="M_alltt_c" stoichiometry="1"/>
          <speciesReference species="M_h2o_c" stoichiometry="1"/>
        </listOfReactants>
        <listOfProducts>
          <speciesReference species="M_urdglyc_c" stoichiometry="1"/>
          <speciesReference species="M_urea_c" stoichiometry="1"/>
        </listOfProducts>
        <kineticLaw>
          <math xmlns="http://www.w3.org/1998/Math/MathML">          
            <apply>
              <ci> FLUX_VALUE </ci>
            </apply>
          </math>
                  <listOfParameters>
            <parameter id="LOWER_BOUND" units="mmol_per_gDW_per_hr" value="-INF"/>
            <parameter id="UPPER_BOUND" units="mmol_per_gDW_per_hr" value="INF"/>
            <parameter value="0" id="OBJECTIVE_COEFFICIENT"/>
            <parameter id="FLUX_VALUE" units="mmol_per_gDW_per_hr" value="0"/>
            <parameter value="0" id="REDUCED_COST"/>
          </listOfParameters>
        </kineticLaw>
      </reaction>
      <reaction id="R_ALLTNr" reversible="true">
<notes><body xmlns="http://www.w3.org/1999/xhtml">
     <p>GENE_ASSOCIATION: (YIR027C)</p>
  
     <p>PROTEIN_ASSOCIATION: </p>
  
     <p>SUBSYSTEM: </p>
  
     <p>PROTEIN_CLASS: </p>
  
     <p>SYNTHETIC_OBJECTIVE: 0.0</p>
  
     <p>Present: 1</p>
  
     <p>Knockout cost: 0</p>
  
     <p>Knockin cost: 0</p>
  </body></notes>
              <listOfReactants>
          <speciesReference species="M_alltn_c" stoichiometry="1"/>
          <speciesReference species="M_h2o_c" stoichiometry="1"/>
        </listOfReactants>
        <listOfProducts>
          <speciesReference species="M_alltt_c" stoichiometry="1"/>
          <speciesReference species="M_h_c" stoichiometry="1"/>
        </listOfProducts>
        <kineticLaw>
          <math xmlns="http://www.w3.org/1998/Math/MathML">          
            <apply>
              <ci> FLUX_VALUE </ci>
            </apply>
          </math>
                  <listOfParameters>
            <parameter id="LOWER_BOUND" units="mmol_per_gDW_per_hr" value="-INF"/>
            <parameter id="UPPER_BOUND" units="mmol_per_gDW_per_hr" value="INF"/>
            <parameter value="0" id="OBJECTIVE_COEFFICIENT"/>
            <parameter id="FLUX_VALUE" units="mmol_per_gDW_per_hr" value="0"/>
            <parameter value="0" id="REDUCED_COST"/>
          </listOfParameters>
        </kineticLaw>
      </reaction>
      <reaction id="R_ALLTNti" reversible="false">
<notes><body xmlns="http://www.w3.org/1999/xhtml">
     <p>GENE_ASSOCIATION: (YIR028W)</p>
  
     <p>PROTEIN_ASSOCIATION: </p>
  
     <p>SUBSYSTEM: </p>
  
     <p>PROTEIN_CLASS: </p>
  
     <p>SYNTHETIC_OBJECTIVE: 0.0</p>
  
     <p>Present: 1</p>
  
     <p>Knockout cost: 0</p>
  
     <p>Knockin cost: 0</p>
  </body></notes>
              <listOfReactants>
          <speciesReference species="M_alltn_e" stoichiometry="1"/>
        </listOfReactants>
        <listOfProducts>
          <speciesReference species="M_alltn_c" stoichiometry="1"/>
        </listOfProducts>
        <kineticLaw>
          <math xmlns="http://www.w3.org/1998/Math/MathML">          
            <apply>
              <ci> FLUX_VALUE </ci>
            </apply>
          </math>
                  <listOfParameters>
            <parameter id="LOWER_BOUND" units="mmol_per_gDW_per_hr" value="0"/>
            <parameter id="UPPER_BOUND" units="mmol_per_gDW_per_hr" value="INF"/>
            <parameter value="0" id="OBJECTIVE_COEFFICIENT"/>
            <parameter id="FLUX_VALUE" units="mmol_per_gDW_per_hr" value="0"/>
            <parameter value="0" id="REDUCED_COST"/>
          </listOfParameters>
        </kineticLaw>
      </reaction>
      <reaction id="R_ALLTTti" reversible="false">
<notes><body xmlns="http://www.w3.org/1999/xhtml">
     <p>GENE_ASSOCIATION: (YJR152W)</p>
  
     <p>PROTEIN_ASSOCIATION: </p>
  
     <p>SUBSYSTEM: </p>
  
     <p>PROTEIN_CLASS: </p>
  
     <p>SYNTHETIC_OBJECTIVE: 0.0</p>
  
     <p>Present: 1</p>
  
     <p>Knockout cost: 0</p>
  
     <p>Knockin cost: 0</p>
  </body></notes>
              <listOfReactants>
          <speciesReference species="M_alltt_e" stoichiometry="1"/>
        </listOfReactants>
        <listOfProducts>
          <speciesReference species="M_alltt_c" stoichiometry="1"/>
        </listOfProducts>
        <kineticLaw>
          <math xmlns="http://www.w3.org/1998/Math/MathML">          
            <apply>
              <ci> FLUX_VALUE </ci>
            </apply>
          </math>
                  <listOfParameters>
            <parameter id="LOWER_BOUND" units="mmol_per_gDW_per_hr" value="0"/>
            <parameter id="UPPER_BOUND" units="mmol_per_gDW_per_hr" value="INF"/>
            <parameter value="0" id="OBJECTIVE_COEFFICIENT"/>
            <parameter id="FLUX_VALUE" units="mmol_per_gDW_per_hr" value="0"/>
            <parameter value="0" id="REDUCED_COST"/>
          </listOfParameters>
        </kineticLaw>
      </reaction>
      <reaction id="R_ALPHNH" reversible="false">
<notes><body xmlns="http://www.w3.org/1999/xhtml">
     <p>GENE_ASSOCIATION: (YBR208C)</p>
  
     <p>PROTEIN_ASSOCIATION: </p>
  
     <p>SUBSYSTEM: </p>
  
     <p>PROTEIN_CLASS: </p>
  
     <p>SYNTHETIC_OBJECTIVE: 0.0</p>
  
     <p>Present: 1</p>
  
     <p>Knockout cost: 0</p>
  
     <p>Knockin cost: 0</p>
  </body></notes>
              <listOfReactants>
          <speciesReference species="M_allphn_c" stoichiometry="1"/>
          <speciesReference species="M_h_c" stoichiometry="3"/>
          <speciesReference species="M_h2o_c" stoichiometry="1"/>
        </listOfReactants>
        <listOfProducts>
          <speciesReference species="M_co2_c" stoichiometry="2"/>
          <speciesReference species="M_nh4_c" stoichiometry="2"/>
        </listOfProducts>
        <kineticLaw>
          <math xmlns="http://www.w3.org/1998/Math/MathML">          
            <apply>
              <ci> FLUX_VALUE </ci>
            </apply>
          </math>
                  <listOfParameters>
            <parameter id="LOWER_BOUND" units="mmol_per_gDW_per_hr" value="0"/>
            <parameter id="UPPER_BOUND" units="mmol_per_gDW_per_hr" value="INF"/>
            <parameter value="0" id="OBJECTIVE_COEFFICIENT"/>
            <parameter id="FLUX_VALUE" units="mmol_per_gDW_per_hr" value="0"/>
            <parameter value="0" id="REDUCED_COST"/>
          </listOfParameters>
        </kineticLaw>
      </reaction>
      <reaction id="R_AM6SAD" reversible="false">
<notes><body xmlns="http://www.w3.org/1999/xhtml">
     <p>GENE_ASSOCIATION: </p>
  
     <p>PROTEIN_ASSOCIATION: </p>
  
     <p>SUBSYSTEM: </p>
  
     <p>PROTEIN_CLASS: </p>
  
     <p>SYNTHETIC_OBJECTIVE: 0.0</p>
  
     <p>Present: 1</p>
  
     <p>Knockout cost: 0</p>
  
     <p>Knockin cost: 0</p>
  </body></notes>
              <listOfReactants>
          <speciesReference species="M_am6sa_c" stoichiometry="1"/>
          <speciesReference species="M_h2o_c" stoichiometry="1"/>
          <speciesReference species="M_nad_c" stoichiometry="1"/>
        </listOfReactants>
        <listOfProducts>
          <speciesReference species="M_amuco_c" stoichiometry="1"/>
          <speciesReference species="M_h_c" stoichiometry="2"/>
          <speciesReference species="M_nadh_c" stoichiometry="1"/>
        </listOfProducts>
        <kineticLaw>
          <math xmlns="http://www.w3.org/1998/Math/MathML">          
            <apply>
              <ci> FLUX_VALUE </ci>
            </apply>
          </math>
                  <listOfParameters>
            <parameter id="LOWER_BOUND" units="mmol_per_gDW_per_hr" value="0"/>
            <parameter id="UPPER_BOUND" units="mmol_per_gDW_per_hr" value="INF"/>
            <parameter value="0" id="OBJECTIVE_COEFFICIENT"/>
            <parameter id="FLUX_VALUE" units="mmol_per_gDW_per_hr" value="0"/>
            <parameter value="0" id="REDUCED_COST"/>
          </listOfParameters>
        </kineticLaw>
      </reaction>
      <reaction id="R_AMAOTr" reversible="true">
<notes><body xmlns="http://www.w3.org/1999/xhtml">
     <p>GENE_ASSOCIATION: (YNR058W)</p>
  
     <p>PROTEIN_ASSOCIATION: </p>
  
     <p>SUBSYSTEM: </p>
  
     <p>PROTEIN_CLASS: </p>
  
     <p>SYNTHETIC_OBJECTIVE: 0.0</p>
  
     <p>Present: 1</p>
  
     <p>Knockout cost: 0</p>
  
     <p>Knockin cost: 0</p>
  </body></notes>
              <listOfReactants>
          <speciesReference species="M_8aonn_c" stoichiometry="1"/>
          <speciesReference species="M_amet_c" stoichiometry="1"/>
        </listOfReactants>
        <listOfProducts>
          <speciesReference species="M_amob_c" stoichiometry="1"/>
          <speciesReference species="M_dann_c" stoichiometry="1"/>
        </listOfProducts>
        <kineticLaw>
          <math xmlns="http://www.w3.org/1998/Math/MathML">          
            <apply>
              <ci> FLUX_VALUE </ci>
            </apply>
          </math>
                  <listOfParameters>
            <parameter id="LOWER_BOUND" units="mmol_per_gDW_per_hr" value="-INF"/>
            <parameter id="UPPER_BOUND" units="mmol_per_gDW_per_hr" value="INF"/>
            <parameter value="0" id="OBJECTIVE_COEFFICIENT"/>
            <parameter id="FLUX_VALUE" units="mmol_per_gDW_per_hr" value="0"/>
            <parameter value="0" id="REDUCED_COST"/>
          </listOfParameters>
        </kineticLaw>
      </reaction>
      <reaction id="R_AMETt2" reversible="false">
<notes><body xmlns="http://www.w3.org/1999/xhtml">
     <p>GENE_ASSOCIATION: (YPL274W)</p>
  
     <p>PROTEIN_ASSOCIATION: </p>
  
     <p>SUBSYSTEM: </p>
  
     <p>PROTEIN_CLASS: </p>
  
     <p>SYNTHETIC_OBJECTIVE: 0.0</p>
  
     <p>Present: 1</p>
  
     <p>Knockout cost: 0</p>
  
     <p>Knockin cost: 0</p>
  </body></notes>
              <listOfReactants>
          <speciesReference species="M_amet_e" stoichiometry="1"/>
          <speciesReference species="M_h_e" stoichiometry="1"/>
        </listOfReactants>
        <listOfProducts>
          <speciesReference species="M_amet_c" stoichiometry="1"/>
          <speciesReference species="M_h_c" stoichiometry="1"/>
        </listOfProducts>
        <kineticLaw>
          <math xmlns="http://www.w3.org/1998/Math/MathML">          
            <apply>
              <ci> FLUX_VALUE </ci>
            </apply>
          </math>
                  <listOfParameters>
            <parameter id="LOWER_BOUND" units="mmol_per_gDW_per_hr" value="0"/>
            <parameter id="UPPER_BOUND" units="mmol_per_gDW_per_hr" value="INF"/>
            <parameter value="0" id="OBJECTIVE_COEFFICIENT"/>
            <parameter id="FLUX_VALUE" units="mmol_per_gDW_per_hr" value="0"/>
            <parameter value="0" id="REDUCED_COST"/>
          </listOfParameters>
        </kineticLaw>
      </reaction>
      <reaction id="R_AMETtm" reversible="true">
<notes><body xmlns="http://www.w3.org/1999/xhtml">
     <p>GENE_ASSOCIATION: </p>
  
     <p>PROTEIN_ASSOCIATION: </p>
  
     <p>SUBSYSTEM: </p>
  
     <p>PROTEIN_CLASS: </p>
  
     <p>SYNTHETIC_OBJECTIVE: 0.0</p>
  
     <p>Present: 1</p>
  
     <p>Knockout cost: 0</p>
  
     <p>Knockin cost: 0</p>
  </body></notes>
              <listOfReactants>
          <speciesReference species="M_amet_c" stoichiometry="1"/>
        </listOfReactants>
        <listOfProducts>
          <speciesReference species="M_amet_m" stoichiometry="1"/>
        </listOfProducts>
        <kineticLaw>
          <math xmlns="http://www.w3.org/1998/Math/MathML">          
            <apply>
              <ci> FLUX_VALUE </ci>
            </apply>
          </math>
                  <listOfParameters>
            <parameter id="LOWER_BOUND" units="mmol_per_gDW_per_hr" value="-INF"/>
            <parameter id="UPPER_BOUND" units="mmol_per_gDW_per_hr" value="INF"/>
            <parameter value="0" id="OBJECTIVE_COEFFICIENT"/>
            <parameter id="FLUX_VALUE" units="mmol_per_gDW_per_hr" value="0"/>
            <parameter value="0" id="REDUCED_COST"/>
          </listOfParameters>
        </kineticLaw>
      </reaction>
      <reaction id="R_AMETtn" reversible="true">
<notes><body xmlns="http://www.w3.org/1999/xhtml">
     <p>GENE_ASSOCIATION: </p>
  
     <p>PROTEIN_ASSOCIATION: </p>
  
     <p>SUBSYSTEM: </p>
  
     <p>PROTEIN_CLASS: </p>
  
     <p>SYNTHETIC_OBJECTIVE: 0.0</p>
  
     <p>Present: 1</p>
  
     <p>Knockout cost: 0</p>
  
     <p>Knockin cost: 0</p>
  </body></notes>
              <listOfReactants>
          <speciesReference species="M_amet_c" stoichiometry="1"/>
        </listOfReactants>
        <listOfProducts>
          <speciesReference species="M_amet_n" stoichiometry="1"/>
        </listOfProducts>
        <kineticLaw>
          <math xmlns="http://www.w3.org/1998/Math/MathML">          
            <apply>
              <ci> FLUX_VALUE </ci>
            </apply>
          </math>
                  <listOfParameters>
            <parameter id="LOWER_BOUND" units="mmol_per_gDW_per_hr" value="-INF"/>
            <parameter id="UPPER_BOUND" units="mmol_per_gDW_per_hr" value="INF"/>
            <parameter value="0" id="OBJECTIVE_COEFFICIENT"/>
            <parameter id="FLUX_VALUE" units="mmol_per_gDW_per_hr" value="0"/>
            <parameter value="0" id="REDUCED_COST"/>
          </listOfParameters>
        </kineticLaw>
      </reaction>
      <reaction id="R_AMID" reversible="false">
<notes><body xmlns="http://www.w3.org/1999/xhtml">
     <p>GENE_ASSOCIATION: (YDR242W) or (YMR293C)</p>
  
     <p>PROTEIN_ASSOCIATION: </p>
  
     <p>SUBSYSTEM: </p>
  
     <p>PROTEIN_CLASS: </p>
  
     <p>SYNTHETIC_OBJECTIVE: 0.0</p>
  
     <p>Present: 1</p>
  
     <p>Knockout cost: 0</p>
  
     <p>Knockin cost: 0</p>
  </body></notes>
              <listOfReactants>
          <speciesReference species="M_4gudbd_c" stoichiometry="1"/>
          <speciesReference species="M_h2o_c" stoichiometry="1"/>
        </listOfReactants>
        <listOfProducts>
          <speciesReference species="M_4gudbutn_c" stoichiometry="1"/>
          <speciesReference species="M_nh4_c" stoichiometry="1"/>
        </listOfProducts>
        <kineticLaw>
          <math xmlns="http://www.w3.org/1998/Math/MathML">          
            <apply>
              <ci> FLUX_VALUE </ci>
            </apply>
          </math>
                  <listOfParameters>
            <parameter id="LOWER_BOUND" units="mmol_per_gDW_per_hr" value="0"/>
            <parameter id="UPPER_BOUND" units="mmol_per_gDW_per_hr" value="INF"/>
            <parameter value="0" id="OBJECTIVE_COEFFICIENT"/>
            <parameter id="FLUX_VALUE" units="mmol_per_gDW_per_hr" value="0"/>
            <parameter value="0" id="REDUCED_COST"/>
          </listOfParameters>
        </kineticLaw>
      </reaction>
      <reaction id="R_AMID2" reversible="false">
<notes><body xmlns="http://www.w3.org/1999/xhtml">
     <p>GENE_ASSOCIATION: (YDR242W)</p>
  
     <p>PROTEIN_ASSOCIATION: </p>
  
     <p>SUBSYSTEM: </p>
  
     <p>PROTEIN_CLASS: </p>
  
     <p>SYNTHETIC_OBJECTIVE: 0.0</p>
  
     <p>Present: 1</p>
  
     <p>Knockout cost: 0</p>
  
     <p>Knockin cost: 0</p>
  </body></notes>
              <listOfReactants>
          <speciesReference species="M_h2o_c" stoichiometry="1"/>
          <speciesReference species="M_pad_c" stoichiometry="1"/>
        </listOfReactants>
        <listOfProducts>
          <speciesReference species="M_nh4_c" stoichiometry="1"/>
          <speciesReference species="M_pac_c" stoichiometry="1"/>
        </listOfProducts>
        <kineticLaw>
          <math xmlns="http://www.w3.org/1998/Math/MathML">          
            <apply>
              <ci> FLUX_VALUE </ci>
            </apply>
          </math>
                  <listOfParameters>
            <parameter id="LOWER_BOUND" units="mmol_per_gDW_per_hr" value="0"/>
            <parameter id="UPPER_BOUND" units="mmol_per_gDW_per_hr" value="INF"/>
            <parameter value="0" id="OBJECTIVE_COEFFICIENT"/>
            <parameter id="FLUX_VALUE" units="mmol_per_gDW_per_hr" value="0"/>
            <parameter value="0" id="REDUCED_COST"/>
          </listOfParameters>
        </kineticLaw>
      </reaction>
      <reaction id="R_AMID3" reversible="false">
<notes><body xmlns="http://www.w3.org/1999/xhtml">
     <p>GENE_ASSOCIATION: (YDR242W)</p>
  
     <p>PROTEIN_ASSOCIATION: </p>
  
     <p>SUBSYSTEM: </p>
  
     <p>PROTEIN_CLASS: </p>
  
     <p>SYNTHETIC_OBJECTIVE: 0.0</p>
  
     <p>Present: 1</p>
  
     <p>Knockout cost: 0</p>
  
     <p>Knockin cost: 0</p>
  </body></notes>
              <listOfReactants>
          <speciesReference species="M_h2o_c" stoichiometry="1"/>
          <speciesReference species="M_iad_c" stoichiometry="1"/>
        </listOfReactants>
        <listOfProducts>
          <speciesReference species="M_ind3ac_c" stoichiometry="1"/>
          <speciesReference species="M_nh4_c" stoichiometry="1"/>
        </listOfProducts>
        <kineticLaw>
          <math xmlns="http://www.w3.org/1998/Math/MathML">          
            <apply>
              <ci> FLUX_VALUE </ci>
            </apply>
          </math>
                  <listOfParameters>
            <parameter id="LOWER_BOUND" units="mmol_per_gDW_per_hr" value="0"/>
            <parameter id="UPPER_BOUND" units="mmol_per_gDW_per_hr" value="INF"/>
            <parameter value="0" id="OBJECTIVE_COEFFICIENT"/>
            <parameter id="FLUX_VALUE" units="mmol_per_gDW_per_hr" value="0"/>
            <parameter value="0" id="REDUCED_COST"/>
          </listOfParameters>
        </kineticLaw>
      </reaction>
      <reaction id="R_AMPDA" reversible="false">
<notes><body xmlns="http://www.w3.org/1999/xhtml">
     <p>GENE_ASSOCIATION: (YML035C)</p>
  
     <p>PROTEIN_ASSOCIATION: </p>
  
     <p>SUBSYSTEM: </p>
  
     <p>PROTEIN_CLASS: </p>
  
     <p>SYNTHETIC_OBJECTIVE: 0.0</p>
  
     <p>Present: 1</p>
  
     <p>Knockout cost: 0</p>
  
     <p>Knockin cost: 0</p>
  </body></notes>
              <listOfReactants>
          <speciesReference species="M_amp_c" stoichiometry="1"/>
          <speciesReference species="M_h_c" stoichiometry="1"/>
          <speciesReference species="M_h2o_c" stoichiometry="1"/>
        </listOfReactants>
        <listOfProducts>
          <speciesReference species="M_imp_c" stoichiometry="1"/>
          <speciesReference species="M_nh4_c" stoichiometry="1"/>
        </listOfProducts>
        <kineticLaw>
          <math xmlns="http://www.w3.org/1998/Math/MathML">          
            <apply>
              <ci> FLUX_VALUE </ci>
            </apply>
          </math>
                  <listOfParameters>
            <parameter id="LOWER_BOUND" units="mmol_per_gDW_per_hr" value="0"/>
            <parameter id="UPPER_BOUND" units="mmol_per_gDW_per_hr" value="INF"/>
            <parameter value="0" id="OBJECTIVE_COEFFICIENT"/>
            <parameter id="FLUX_VALUE" units="mmol_per_gDW_per_hr" value="0"/>
            <parameter value="0" id="REDUCED_COST"/>
          </listOfParameters>
        </kineticLaw>
      </reaction>
      <reaction id="R_AMPN" reversible="false">
<notes><body xmlns="http://www.w3.org/1999/xhtml">
     <p>GENE_ASSOCIATION: (YBR284W) or (YJL070C) or (YML035C)</p>
  
     <p>PROTEIN_ASSOCIATION: </p>
  
     <p>SUBSYSTEM: </p>
  
     <p>PROTEIN_CLASS: </p>
  
     <p>SYNTHETIC_OBJECTIVE: 0.0</p>
  
     <p>Present: 1</p>
  
     <p>Knockout cost: 0</p>
  
     <p>Knockin cost: 0</p>
  </body></notes>
              <listOfReactants>
          <speciesReference species="M_amp_c" stoichiometry="1"/>
          <speciesReference species="M_h2o_c" stoichiometry="1"/>
        </listOfReactants>
        <listOfProducts>
          <speciesReference species="M_ade_c" stoichiometry="1"/>
          <speciesReference species="M_r5p_c" stoichiometry="1"/>
        </listOfProducts>
        <kineticLaw>
          <math xmlns="http://www.w3.org/1998/Math/MathML">          
            <apply>
              <ci> FLUX_VALUE </ci>
            </apply>
          </math>
                  <listOfParameters>
            <parameter id="LOWER_BOUND" units="mmol_per_gDW_per_hr" value="0"/>
            <parameter id="UPPER_BOUND" units="mmol_per_gDW_per_hr" value="INF"/>
            <parameter value="0" id="OBJECTIVE_COEFFICIENT"/>
            <parameter id="FLUX_VALUE" units="mmol_per_gDW_per_hr" value="0"/>
            <parameter value="0" id="REDUCED_COST"/>
          </listOfParameters>
        </kineticLaw>
      </reaction>
      <reaction id="R_ANPRT" reversible="false">
<notes><body xmlns="http://www.w3.org/1999/xhtml">
     <p>GENE_ASSOCIATION: (YDR354W)</p>
  
     <p>PROTEIN_ASSOCIATION: </p>
  
     <p>SUBSYSTEM: </p>
  
     <p>PROTEIN_CLASS: </p>
  
     <p>SYNTHETIC_OBJECTIVE: 0.0</p>
  
     <p>Present: 1</p>
  
     <p>Knockout cost: 0</p>
  
     <p>Knockin cost: 0</p>
  </body></notes>
              <listOfReactants>
          <speciesReference species="M_anth_c" stoichiometry="1"/>
          <speciesReference species="M_prpp_c" stoichiometry="1"/>
        </listOfReactants>
        <listOfProducts>
          <speciesReference species="M_ppi_c" stoichiometry="1"/>
          <speciesReference species="M_pran_c" stoichiometry="1"/>
        </listOfProducts>
        <kineticLaw>
          <math xmlns="http://www.w3.org/1998/Math/MathML">          
            <apply>
              <ci> FLUX_VALUE </ci>
            </apply>
          </math>
                  <listOfParameters>
            <parameter id="LOWER_BOUND" units="mmol_per_gDW_per_hr" value="0"/>
            <parameter id="UPPER_BOUND" units="mmol_per_gDW_per_hr" value="INF"/>
            <parameter value="0" id="OBJECTIVE_COEFFICIENT"/>
            <parameter id="FLUX_VALUE" units="mmol_per_gDW_per_hr" value="0"/>
            <parameter value="0" id="REDUCED_COST"/>
          </listOfParameters>
        </kineticLaw>
      </reaction>
      <reaction id="R_ANS" reversible="false">
<notes><body xmlns="http://www.w3.org/1999/xhtml">
     <p>GENE_ASSOCIATION: (YER090W) or (YKL211C)</p>
  
     <p>PROTEIN_ASSOCIATION: </p>
  
     <p>SUBSYSTEM: </p>
  
     <p>PROTEIN_CLASS: </p>
  
     <p>SYNTHETIC_OBJECTIVE: 0.0</p>
  
     <p>Present: 1</p>
  
     <p>Knockout cost: 0</p>
  
     <p>Knockin cost: 0</p>
  </body></notes>
              <listOfReactants>
          <speciesReference species="M_chor_c" stoichiometry="1"/>
          <speciesReference species="M_gln_DASH_L_c" stoichiometry="1"/>
        </listOfReactants>
        <listOfProducts>
          <speciesReference species="M_anth_c" stoichiometry="1"/>
          <speciesReference species="M_glu_DASH_L_c" stoichiometry="1"/>
          <speciesReference species="M_h_c" stoichiometry="1"/>
          <speciesReference species="M_pyr_c" stoichiometry="1"/>
        </listOfProducts>
        <kineticLaw>
          <math xmlns="http://www.w3.org/1998/Math/MathML">          
            <apply>
              <ci> FLUX_VALUE </ci>
            </apply>
          </math>
                  <listOfParameters>
            <parameter id="LOWER_BOUND" units="mmol_per_gDW_per_hr" value="0"/>
            <parameter id="UPPER_BOUND" units="mmol_per_gDW_per_hr" value="INF"/>
            <parameter value="0" id="OBJECTIVE_COEFFICIENT"/>
            <parameter id="FLUX_VALUE" units="mmol_per_gDW_per_hr" value="0"/>
            <parameter value="0" id="REDUCED_COST"/>
          </listOfParameters>
        </kineticLaw>
      </reaction>
      <reaction id="R_AP4AHr" reversible="true">
<notes><body xmlns="http://www.w3.org/1999/xhtml">
     <p>GENE_ASSOCIATION: (YDR305C)</p>
  
     <p>PROTEIN_ASSOCIATION: </p>
  
     <p>SUBSYSTEM: </p>
  
     <p>PROTEIN_CLASS: </p>
  
     <p>SYNTHETIC_OBJECTIVE: 0.0</p>
  
     <p>Present: 1</p>
  
     <p>Knockout cost: 0</p>
  
     <p>Knockin cost: 0</p>
  </body></notes>
              <listOfReactants>
          <speciesReference species="M_ap4a_c" stoichiometry="1"/>
          <speciesReference species="M_h2o_c" stoichiometry="1"/>
        </listOfReactants>
        <listOfProducts>
          <speciesReference species="M_adp_c" stoichiometry="2"/>
          <speciesReference species="M_h_c" stoichiometry="2"/>
        </listOfProducts>
        <kineticLaw>
          <math xmlns="http://www.w3.org/1998/Math/MathML">          
            <apply>
              <ci> FLUX_VALUE </ci>
            </apply>
          </math>
                  <listOfParameters>
            <parameter id="LOWER_BOUND" units="mmol_per_gDW_per_hr" value="-INF"/>
            <parameter id="UPPER_BOUND" units="mmol_per_gDW_per_hr" value="INF"/>
            <parameter value="0" id="OBJECTIVE_COEFFICIENT"/>
            <parameter id="FLUX_VALUE" units="mmol_per_gDW_per_hr" value="0"/>
            <parameter value="0" id="REDUCED_COST"/>
          </listOfParameters>
        </kineticLaw>
      </reaction>
      <reaction id="R_APRAUR" reversible="false">
<notes><body xmlns="http://www.w3.org/1999/xhtml">
     <p>GENE_ASSOCIATION: (YBR153W)</p>
  
     <p>PROTEIN_ASSOCIATION: </p>
  
     <p>SUBSYSTEM: </p>
  
     <p>PROTEIN_CLASS: </p>
  
     <p>SYNTHETIC_OBJECTIVE: 0.0</p>
  
     <p>Present: 1</p>
  
     <p>Knockout cost: 0</p>
  
     <p>Knockin cost: 0</p>
  </body></notes>
              <listOfReactants>
          <speciesReference species="M_5apru_c" stoichiometry="1"/>
          <speciesReference species="M_h_c" stoichiometry="1"/>
          <speciesReference species="M_nadph_c" stoichiometry="1"/>
        </listOfReactants>
        <listOfProducts>
          <speciesReference species="M_5aprbu_c" stoichiometry="1"/>
          <speciesReference species="M_nadp_c" stoichiometry="1"/>
        </listOfProducts>
        <kineticLaw>
          <math xmlns="http://www.w3.org/1998/Math/MathML">          
            <apply>
              <ci> FLUX_VALUE </ci>
            </apply>
          </math>
                  <listOfParameters>
            <parameter id="LOWER_BOUND" units="mmol_per_gDW_per_hr" value="0"/>
            <parameter id="UPPER_BOUND" units="mmol_per_gDW_per_hr" value="INF"/>
            <parameter value="0" id="OBJECTIVE_COEFFICIENT"/>
            <parameter id="FLUX_VALUE" units="mmol_per_gDW_per_hr" value="0"/>
            <parameter value="0" id="REDUCED_COST"/>
          </listOfParameters>
        </kineticLaw>
      </reaction>
      <reaction id="R_APRTO2" reversible="false">
<notes><body xmlns="http://www.w3.org/1999/xhtml">
     <p>GENE_ASSOCIATION: </p>
  
     <p>PROTEIN_ASSOCIATION: </p>
  
     <p>SUBSYSTEM: </p>
  
     <p>PROTEIN_CLASS: </p>
  
     <p>SYNTHETIC_OBJECTIVE: 0.0</p>
  
     <p>Present: 1</p>
  
     <p>Knockout cost: 0</p>
  
     <p>Knockin cost: 0</p>
  </body></notes>
              <listOfReactants>
          <speciesReference species="M_aprut_c" stoichiometry="1"/>
          <speciesReference species="M_h2o_c" stoichiometry="1"/>
          <speciesReference species="M_o2_c" stoichiometry="1"/>
        </listOfReactants>
        <listOfProducts>
          <speciesReference species="M_h2o2_c" stoichiometry="1"/>
          <speciesReference species="M_n4abutn_c" stoichiometry="1"/>
          <speciesReference species="M_nh4_c" stoichiometry="1"/>
        </listOfProducts>
        <kineticLaw>
          <math xmlns="http://www.w3.org/1998/Math/MathML">          
            <apply>
              <ci> FLUX_VALUE </ci>
            </apply>
          </math>
                  <listOfParameters>
            <parameter id="LOWER_BOUND" units="mmol_per_gDW_per_hr" value="0"/>
            <parameter id="UPPER_BOUND" units="mmol_per_gDW_per_hr" value="INF"/>
            <parameter value="0" id="OBJECTIVE_COEFFICIENT"/>
            <parameter id="FLUX_VALUE" units="mmol_per_gDW_per_hr" value="0"/>
            <parameter value="0" id="REDUCED_COST"/>
          </listOfParameters>
        </kineticLaw>
      </reaction>
      <reaction id="R_ARAB1D1" reversible="false">
<notes><body xmlns="http://www.w3.org/1999/xhtml">
     <p>GENE_ASSOCIATION: (YBR149W)</p>
  
     <p>PROTEIN_ASSOCIATION: </p>
  
     <p>SUBSYSTEM: </p>
  
     <p>PROTEIN_CLASS: </p>
  
     <p>SYNTHETIC_OBJECTIVE: 0.0</p>
  
     <p>Present: 1</p>
  
     <p>Knockout cost: 0</p>
  
     <p>Knockin cost: 0</p>
  </body></notes>
              <listOfReactants>
          <speciesReference species="M_arab_DASH_D_c" stoichiometry="1"/>
          <speciesReference species="M_nad_c" stoichiometry="1"/>
        </listOfReactants>
        <listOfProducts>
          <speciesReference species="M_Dara14lac_c" stoichiometry="1"/>
          <speciesReference species="M_h_c" stoichiometry="1"/>
          <speciesReference species="M_nadh_c" stoichiometry="1"/>
        </listOfProducts>
        <kineticLaw>
          <math xmlns="http://www.w3.org/1998/Math/MathML">          
            <apply>
              <ci> FLUX_VALUE </ci>
            </apply>
          </math>
                  <listOfParameters>
            <parameter id="LOWER_BOUND" units="mmol_per_gDW_per_hr" value="0"/>
            <parameter id="UPPER_BOUND" units="mmol_per_gDW_per_hr" value="INF"/>
            <parameter value="0" id="OBJECTIVE_COEFFICIENT"/>
            <parameter id="FLUX_VALUE" units="mmol_per_gDW_per_hr" value="0"/>
            <parameter value="0" id="REDUCED_COST"/>
          </listOfParameters>
        </kineticLaw>
      </reaction>
      <reaction id="R_ARAB1D2" reversible="false">
<notes><body xmlns="http://www.w3.org/1999/xhtml">
     <p>GENE_ASSOCIATION: (YBR149W)</p>
  
     <p>PROTEIN_ASSOCIATION: </p>
  
     <p>SUBSYSTEM: </p>
  
     <p>PROTEIN_CLASS: </p>
  
     <p>SYNTHETIC_OBJECTIVE: 0.0</p>
  
     <p>Present: 1</p>
  
     <p>Knockout cost: 0</p>
  
     <p>Knockin cost: 0</p>
  </body></notes>
              <listOfReactants>
          <speciesReference species="M_arab_DASH_D_c" stoichiometry="1"/>
          <speciesReference species="M_nadp_c" stoichiometry="1"/>
        </listOfReactants>
        <listOfProducts>
          <speciesReference species="M_Dara14lac_c" stoichiometry="1"/>
          <speciesReference species="M_h_c" stoichiometry="1"/>
          <speciesReference species="M_nadph_c" stoichiometry="1"/>
        </listOfProducts>
        <kineticLaw>
          <math xmlns="http://www.w3.org/1998/Math/MathML">          
            <apply>
              <ci> FLUX_VALUE </ci>
            </apply>
          </math>
                  <listOfParameters>
            <parameter id="LOWER_BOUND" units="mmol_per_gDW_per_hr" value="0"/>
            <parameter id="UPPER_BOUND" units="mmol_per_gDW_per_hr" value="INF"/>
            <parameter value="0" id="OBJECTIVE_COEFFICIENT"/>
            <parameter id="FLUX_VALUE" units="mmol_per_gDW_per_hr" value="0"/>
            <parameter value="0" id="REDUCED_COST"/>
          </listOfParameters>
        </kineticLaw>
      </reaction>
      <reaction id="R_ARABR" reversible="false">
<notes><body xmlns="http://www.w3.org/1999/xhtml">
     <p>GENE_ASSOCIATION: (YHR104W)</p>
  
     <p>PROTEIN_ASSOCIATION: </p>
  
     <p>SUBSYSTEM: </p>
  
     <p>PROTEIN_CLASS: </p>
  
     <p>SYNTHETIC_OBJECTIVE: 0.0</p>
  
     <p>Present: 1</p>
  
     <p>Knockout cost: 0</p>
  
     <p>Knockin cost: 0</p>
  </body></notes>
              <listOfReactants>
          <speciesReference species="M_arab_DASH_L_c" stoichiometry="1"/>
          <speciesReference species="M_h_c" stoichiometry="1"/>
          <speciesReference species="M_nadph_c" stoichiometry="1"/>
        </listOfReactants>
        <listOfProducts>
          <speciesReference species="M_abt_c" stoichiometry="1"/>
          <speciesReference species="M_nadp_c" stoichiometry="1"/>
        </listOfProducts>
        <kineticLaw>
          <math xmlns="http://www.w3.org/1998/Math/MathML">          
            <apply>
              <ci> FLUX_VALUE </ci>
            </apply>
          </math>
                  <listOfParameters>
            <parameter id="LOWER_BOUND" units="mmol_per_gDW_per_hr" value="0"/>
            <parameter id="UPPER_BOUND" units="mmol_per_gDW_per_hr" value="INF"/>
            <parameter value="0" id="OBJECTIVE_COEFFICIENT"/>
            <parameter id="FLUX_VALUE" units="mmol_per_gDW_per_hr" value="0"/>
            <parameter value="0" id="REDUCED_COST"/>
          </listOfParameters>
        </kineticLaw>
      </reaction>
      <reaction id="R_ARAB_Dt" reversible="true">
<notes><body xmlns="http://www.w3.org/1999/xhtml">
     <p>GENE_ASSOCIATION: </p>
  
     <p>PROTEIN_ASSOCIATION: </p>
  
     <p>SUBSYSTEM: </p>
  
     <p>PROTEIN_CLASS: </p>
  
     <p>SYNTHETIC_OBJECTIVE: 0.0</p>
  
     <p>Present: 1</p>
  
     <p>Knockout cost: 0</p>
  
     <p>Knockin cost: 0</p>
  </body></notes>
              <listOfReactants>
          <speciesReference species="M_arab_DASH_D_e" stoichiometry="1"/>
        </listOfReactants>
        <listOfProducts>
[truncated: 1,579,553 more chars]
