# Supplementary material for: E-Flux2 and SPOT: Validated Methods for Inferring Intracellular Metabolic Flux Distributions from Transcriptomic Data
Source: PLoS One. 2016 Jun 21;11(6):e0157101. doi: 10.1371/journal.pone.0157101 (PMC4915706; doi:10.1371/journal.pone.0157101)
Supplement: S1 Dataset — Three E. coli models (iJR904 [42], iAF1260 [41], and iJO1366 [39]) and three S. cerevisiae models (iND750 [44], iMM904 [43], and Yeast 5 [40]) used in this study are provided in Systems Biology Markup Language (SBML) format. Both DC and AC versions of each model are available. (ZIP) [file pone.0157101.s001.zip › S. cerevisiae/yeast5_AC.xml]

<?xml version='1.0' encoding='UTF-8' standalone='no'?>
<!-- Created by MOST version 1.0 on 2015-05-17 03:02 with jsbml version 0.8. -->
<sbml xmlns="http://www.sbml.org/sbml/level2" level="2" version="1">
  <model id="M_yeast5_AC">
    <listOfUnitDefinitions>
      <unitDefinition name="mmol_per_gDW_per_hr" id="mmol_per_gDW_per_hr">
        <listOfUnits>
          <unit scale="-3" kind="mole"/>
          <unit kind="gram" exponent="-1"/>
          <unit kind="second" multiplier="0.00027777" exponent="-1"/>
        </listOfUnits>
      </unitDefinition>
    </listOfUnitDefinitions>
    <listOfCompartments>
      <compartment id="c_02"/>
      <compartment id="c_03"/>
      <compartment id="c_06"/>
      <compartment id="c_11"/>
      <compartment id="c_13"/>
      <compartment id="c_15"/>
      <compartment id="c_04"/>
      <compartment id="c_09"/>
      <compartment id="c_07"/>
      <compartment id="c_17"/>
      <compartment id="c_01"/>
      <compartment id="c_10"/>
      <compartment id="c_05"/>
      <compartment id="c_14"/>
      <compartment id="c_16"/>
      <compartment id="c_08"/>
    </listOfCompartments>
    <listOfSpecies>
      <species compartment="c_02" name="(1->3)-beta-D-glucan [cell envelope]" boundaryCondition="false" id="s_0001">
<notes><body xmlns="http://www.w3.org/1999/xhtml">
     <p>CHARGE: </p>
  </body></notes>
      </species>
      <species compartment="c_03" name="(1->3)-beta-D-glucan [cytoplasm]" boundaryCondition="false" id="s_0002">
<notes><body xmlns="http://www.w3.org/1999/xhtml">
     <p>CHARGE: </p>
  </body></notes>
      </species>
      <species compartment="c_06" name="(1->3)-beta-D-glucan [extracellular]" boundaryCondition="false" id="s_0003">
<notes><body xmlns="http://www.w3.org/1999/xhtml">
     <p>CHARGE: </p>
  </body></notes>
      </species>
      <species compartment="c_02" name="(1->6)-beta-D-glucan [cell envelope]" boundaryCondition="false" id="s_0004">
<notes><body xmlns="http://www.w3.org/1999/xhtml">
     <p>CHARGE: </p>
  </body></notes>
      </species>
      <species compartment="c_03" name="(1->6)-beta-D-glucan [cytoplasm]" boundaryCondition="false" id="s_0005">
<notes><body xmlns="http://www.w3.org/1999/xhtml">
     <p>CHARGE: </p>
  </body></notes>
      </species>
      <species compartment="c_11" name="(2-amino-4-hydroxy-7,8-dihydropteridin-6-yl)methyl trihydrogen diphosphate [mitochondrion]" boundaryCondition="false" id="s_0006">
<notes><body xmlns="http://www.w3.org/1999/xhtml">
     <p>CHARGE: </p>
  </body></notes>
      </species>
      <species compartment="c_03" name="(2E)-3-(methoxycarbonyl)pent-2-enedioic acid [cytoplasm]" boundaryCondition="false" id="s_0007">
<notes><body xmlns="http://www.w3.org/1999/xhtml">
     <p>CHARGE: </p>
  </body></notes>
      </species>
      <species compartment="c_11" name="(2R,3R)-2,3-dihydroxy-3-methylpentanoate [mitochondrion]" boundaryCondition="false" id="s_0008">
<notes><body xmlns="http://www.w3.org/1999/xhtml">
     <p>CHARGE: </p>
  </body></notes>
      </species>
      <species compartment="c_03" name="(2R,3S)-3-isopropylmalate [cytoplasm]" boundaryCondition="false" id="s_0009">
<notes><body xmlns="http://www.w3.org/1999/xhtml">
     <p>CHARGE: </p>
  </body></notes>
      </species>
      <species compartment="c_03" name="(2S)-2-isopropyl-3-oxosuccinate [cytoplasm]" boundaryCondition="false" id="s_0010">
<notes><body xmlns="http://www.w3.org/1999/xhtml">
     <p>CHARGE: </p>
  </body></notes>
      </species>
      <species compartment="c_11" name="(2S)-2-isopropyl-3-oxosuccinate [mitochondrion]" boundaryCondition="false" id="s_0011">
<notes><body xmlns="http://www.w3.org/1999/xhtml">
     <p>CHARGE: </p>
  </body></notes>
      </species>
      <species compartment="c_11" name="(2S,3R)-3-hydroxybutane-1,2,3-tricarboxylic acid [mitochondrion]" boundaryCondition="false" id="s_0012">
<notes><body xmlns="http://www.w3.org/1999/xhtml">
     <p>CHARGE: </p>
  </body></notes>
      </species>
      <species compartment="c_03" name="(5S,6S)-di-HETE [cytoplasm]" boundaryCondition="false" id="s_0013">
<notes><body xmlns="http://www.w3.org/1999/xhtml">
     <p>CHARGE: </p>
  </body></notes>
      </species>
      <species compartment="c_13" name="(5S,6S)-di-HETE [nucleus]" boundaryCondition="false" id="s_0014">
<notes><body xmlns="http://www.w3.org/1999/xhtml">
     <p>CHARGE: </p>
  </body></notes>
      </species>
      <species compartment="c_03" name="(N(omega)-L-arginino)succinic acid [cytoplasm]" boundaryCondition="false" id="s_0015">
<notes><body xmlns="http://www.w3.org/1999/xhtml">
     <p>CHARGE: </p>
  </body></notes>
      </species>
      <species compartment="c_11" name="(R)-2,3-dihydroxy-3-methylbutanoate [mitochondrion]" boundaryCondition="false" id="s_0016">
<notes><body xmlns="http://www.w3.org/1999/xhtml">
     <p>CHARGE: </p>
  </body></notes>
      </species>
      <species compartment="c_03" name="(R)-4'-phosphopantothenic acid [cytoplasm]" boundaryCondition="false" id="s_0017">
<notes><body xmlns="http://www.w3.org/1999/xhtml">
     <p>CHARGE: </p>
  </body></notes>
      </species>
      <species compartment="c_03" name="(R)-5-diphosphomevalonic acid [cytoplasm]" boundaryCondition="false" id="s_0018">
<notes><body xmlns="http://www.w3.org/1999/xhtml">
     <p>CHARGE: </p>
  </body></notes>
      </species>
      <species compartment="c_03" name="(R)-5-phosphomevalonic acid [cytoplasm]" boundaryCondition="false" id="s_0019">
<notes><body xmlns="http://www.w3.org/1999/xhtml">
     <p>CHARGE: </p>
  </body></notes>
      </species>
      <species compartment="c_03" name="(R)-acetoin [cytoplasm]" boundaryCondition="false" id="s_0020">
<notes><body xmlns="http://www.w3.org/1999/xhtml">
     <p>CHARGE: </p>
  </body></notes>
      </species>
      <species compartment="c_03" name="(R)-carnitine [cytoplasm]" boundaryCondition="false" id="s_0021">
<notes><body xmlns="http://www.w3.org/1999/xhtml">
     <p>CHARGE: </p>
  </body></notes>
      </species>
      <species compartment="c_06" name="(R)-carnitine [extracellular]" boundaryCondition="false" id="s_0022">
<notes><body xmlns="http://www.w3.org/1999/xhtml">
     <p>CHARGE: </p>
  </body></notes>
      </species>
      <species compartment="c_11" name="(R)-carnitine [mitochondrion]" boundaryCondition="false" id="s_0023">
<notes><body xmlns="http://www.w3.org/1999/xhtml">
     <p>CHARGE: </p>
  </body></notes>
      </species>
      <species compartment="c_15" name="(R)-carnitine [peroxisome]" boundaryCondition="false" id="s_0024">
<notes><body xmlns="http://www.w3.org/1999/xhtml">
     <p>CHARGE: </p>
  </body></notes>
      </species>
      <species compartment="c_03" name="(R)-lactate [cytoplasm]" boundaryCondition="false" id="s_0025">
<notes><body xmlns="http://www.w3.org/1999/xhtml">
     <p>CHARGE: </p>
  </body></notes>
      </species>
      <species compartment="c_06" name="(R)-lactate [extracellular]" boundaryCondition="false" id="s_0026">
<notes><body xmlns="http://www.w3.org/1999/xhtml">
     <p>CHARGE: </p>
  </body></notes>
      </species>
      <species compartment="c_11" name="(R)-lactate [mitochondrion]" boundaryCondition="false" id="s_0027">
<notes><body xmlns="http://www.w3.org/1999/xhtml">
     <p>CHARGE: </p>
  </body></notes>
      </species>
      <species compartment="c_03" name="(R)-mevalonate [cytoplasm]" boundaryCondition="false" id="s_0028">
<notes><body xmlns="http://www.w3.org/1999/xhtml">
     <p>CHARGE: </p>
  </body></notes>
      </species>
      <species compartment="c_06" name="(R)-mevalonate [extracellular]" boundaryCondition="false" id="s_0029">
<notes><body xmlns="http://www.w3.org/1999/xhtml">
     <p>CHARGE: </p>
  </body></notes>
      </species>
      <species compartment="c_03" name="(R)-pantoate [cytoplasm]" boundaryCondition="false" id="s_0030">
<notes><body xmlns="http://www.w3.org/1999/xhtml">
     <p>CHARGE: </p>
  </body></notes>
      </species>
      <species compartment="c_03" name="(R)-pantothenate [cytoplasm]" boundaryCondition="false" id="s_0031">
<notes><body xmlns="http://www.w3.org/1999/xhtml">
     <p>CHARGE: </p>
  </body></notes>
      </species>
      <species compartment="c_06" name="(R)-pantothenate [extracellular]" boundaryCondition="false" id="s_0032">
<notes><body xmlns="http://www.w3.org/1999/xhtml">
     <p>CHARGE: </p>
  </body></notes>
      </species>
      <species compartment="c_03" name="(R)-S-lactoylglutathione [cytoplasm]" boundaryCondition="false" id="s_0033">
<notes><body xmlns="http://www.w3.org/1999/xhtml">
     <p>CHARGE: </p>
  </body></notes>
      </species>
      <species compartment="c_11" name="(R)-S-lactoylglutathione [mitochondrion]" boundaryCondition="false" id="s_0034">
<notes><body xmlns="http://www.w3.org/1999/xhtml">
     <p>CHARGE: </p>
  </body></notes>
      </species>
      <species compartment="c_03" name="(R,R)-2,3-butanediol [cytoplasm]" boundaryCondition="false" id="s_0035">
<notes><body xmlns="http://www.w3.org/1999/xhtml">
     <p>CHARGE: </p>
  </body></notes>
      </species>
      <species compartment="c_06" name="(R,R)-2,3-butanediol [extracellular]" boundaryCondition="false" id="s_0036">
<notes><body xmlns="http://www.w3.org/1999/xhtml">
     <p>CHARGE: </p>
  </body></notes>
      </species>
      <species compartment="c_03" name="(S)-2,3-epoxysqualene [cytoplasm]" boundaryCondition="false" id="s_0037">
<notes><body xmlns="http://www.w3.org/1999/xhtml">
     <p>CHARGE: </p>
  </body></notes>
      </species>
      <species compartment="c_04" name="(S)-2,3-epoxysqualene [endoplasmic reticulum]" boundaryCondition="false" id="s_0038">
<notes><body xmlns="http://www.w3.org/1999/xhtml">
     <p>CHARGE: </p>
  </body></notes>
      </species>
      <species compartment="c_11" name="(S)-2-acetyl-2-hydroxybutanoate [mitochondrion]" boundaryCondition="false" id="s_0039">
<notes><body xmlns="http://www.w3.org/1999/xhtml">
     <p>CHARGE: </p>
  </body></notes>
      </species>
      <species compartment="c_04" name="(S)-3-hydroxydecanoyl-CoA [endoplasmic reticulum]" boundaryCondition="false" id="s_0040">
<notes><body xmlns="http://www.w3.org/1999/xhtml">
     <p>CHARGE: </p>
  </body></notes>
      </species>
      <species compartment="c_09" name="(S)-3-hydroxydecanoyl-CoA [lipid particle]" boundaryCondition="false" id="s_0041">
<notes><body xmlns="http://www.w3.org/1999/xhtml">
     <p>CHARGE: </p>
  </body></notes>
      </species>
      <species compartment="c_15" name="(S)-3-hydroxydecanoyl-CoA [peroxisome]" boundaryCondition="false" id="s_0042">
<notes><body xmlns="http://www.w3.org/1999/xhtml">
     <p>CHARGE: </p>
  </body></notes>
      </species>
      <species compartment="c_04" name="(S)-3-hydroxyhexacosanoyl-CoA [endoplasmic reticulum]" boundaryCondition="false" id="s_0043">
<notes><body xmlns="http://www.w3.org/1999/xhtml">
     <p>CHARGE: </p>
  </body></notes>
      </species>
      <species compartment="c_09" name="(S)-3-hydroxyhexacosanoyl-CoA [lipid particle]" boundaryCondition="false" id="s_0044">
<notes><body xmlns="http://www.w3.org/1999/xhtml">
     <p>CHARGE: </p>
  </body></notes>
      </species>
      <species compartment="c_15" name="(S)-3-hydroxyhexacosanoyl-CoA [peroxisome]" boundaryCondition="false" id="s_0045">
<notes><body xmlns="http://www.w3.org/1999/xhtml">
     <p>CHARGE: </p>
  </body></notes>
      </species>
      <species compartment="c_04" name="(S)-3-hydroxylauroyl-CoA [endoplasmic reticulum]" boundaryCondition="false" id="s_0046">
<notes><body xmlns="http://www.w3.org/1999/xhtml">
     <p>CHARGE: </p>
  </body></notes>
      </species>
      <species compartment="c_09" name="(S)-3-hydroxylauroyl-CoA [lipid particle]" boundaryCondition="false" id="s_0047">
<notes><body xmlns="http://www.w3.org/1999/xhtml">
     <p>CHARGE: </p>
  </body></notes>
      </species>
      <species compartment="c_15" name="(S)-3-hydroxylauroyl-CoA [peroxisome]" boundaryCondition="false" id="s_0048">
<notes><body xmlns="http://www.w3.org/1999/xhtml">
     <p>CHARGE: </p>
  </body></notes>
      </species>
      <species compartment="c_04" name="(S)-3-hydroxypalmitoyl-CoA [endoplasmic reticulum]" boundaryCondition="false" id="s_0049">
<notes><body xmlns="http://www.w3.org/1999/xhtml">
     <p>CHARGE: </p>
  </body></notes>
      </species>
      <species compartment="c_09" name="(S)-3-hydroxypalmitoyl-CoA [lipid particle]" boundaryCondition="false" id="s_0050">
<notes><body xmlns="http://www.w3.org/1999/xhtml">
     <p>CHARGE: </p>
  </body></notes>
      </species>
      <species compartment="c_15" name="(S)-3-hydroxypalmitoyl-CoA [peroxisome]" boundaryCondition="false" id="s_0051">
<notes><body xmlns="http://www.w3.org/1999/xhtml">
     <p>CHARGE: </p>
  </body></notes>
      </species>
      <species compartment="c_04" name="(S)-3-hydroxytetradecanoyl-CoA [endoplasmic reticulum]" boundaryCondition="false" id="s_0052">
<notes><body xmlns="http://www.w3.org/1999/xhtml">
     <p>CHARGE: </p>
  </body></notes>
      </species>
      <species compartment="c_09" name="(S)-3-hydroxytetradecanoyl-CoA [lipid particle]" boundaryCondition="false" id="s_0053">
<notes><body xmlns="http://www.w3.org/1999/xhtml">
     <p>CHARGE: </p>
  </body></notes>
      </species>
      <species compartment="c_15" name="(S)-3-hydroxytetradecanoyl-CoA [peroxisome]" boundaryCondition="false" id="s_0054">
<notes><body xmlns="http://www.w3.org/1999/xhtml">
     <p>CHARGE: </p>
  </body></notes>
      </species>
      <species compartment="c_02" name="(S)-3-methyl-2-oxopentanoate [cell envelope]" boundaryCondition="false" id="s_0055">
<notes><body xmlns="http://www.w3.org/1999/xhtml">
     <p>CHARGE: </p>
  </body></notes>
      </species>
      <species compartment="c_03" name="(S)-3-methyl-2-oxopentanoate [cytoplasm]" boundaryCondition="false" id="s_0056">
<notes><body xmlns="http://www.w3.org/1999/xhtml">
     <p>CHARGE: </p>
  </body></notes>
      </species>
      <species compartment="c_04" name="(S)-3-methyl-2-oxopentanoate [endoplasmic reticulum]" boundaryCondition="false" id="s_0057">
<notes><body xmlns="http://www.w3.org/1999/xhtml">
     <p>CHARGE: </p>
  </body></notes>
      </species>
      <species compartment="c_06" name="(S)-3-methyl-2-oxopentanoate [extracellular]" boundaryCondition="false" id="s_0058">
<notes><body xmlns="http://www.w3.org/1999/xhtml">
     <p>CHARGE: </p>
  </body></notes>
      </species>
      <species compartment="c_09" name="(S)-3-methyl-2-oxopentanoate [lipid particle]" boundaryCondition="false" id="s_0059">
<notes><body xmlns="http://www.w3.org/1999/xhtml">
     <p>CHARGE: </p>
  </body></notes>
      </species>
      <species compartment="c_11" name="(S)-3-methyl-2-oxopentanoate [mitochondrion]" boundaryCondition="false" id="s_0060">
<notes><body xmlns="http://www.w3.org/1999/xhtml">
     <p>CHARGE: </p>
  </body></notes>
      </species>
      <species compartment="c_03" name="(S)-dihydroorotate [cytoplasm]" boundaryCondition="false" id="s_0061">
<notes><body xmlns="http://www.w3.org/1999/xhtml">
     <p>CHARGE: </p>
  </body></notes>
      </species>
      <species compartment="c_03" name="(S)-lactaldehyde [cytoplasm]" boundaryCondition="false" id="s_0062">
<notes><body xmlns="http://www.w3.org/1999/xhtml">
     <p>CHARGE: </p>
  </body></notes>
      </species>
      <species compartment="c_03" name="(S)-lactate [cytoplasm]" boundaryCondition="false" id="s_0063">
<notes><body xmlns="http://www.w3.org/1999/xhtml">
     <p>CHARGE: </p>
  </body></notes>
      </species>
      <species compartment="c_06" name="(S)-lactate [extracellular]" boundaryCondition="false" id="s_0064">
<notes><body xmlns="http://www.w3.org/1999/xhtml">
     <p>CHARGE: </p>
  </body></notes>
      </species>
      <species compartment="c_11" name="(S)-lactate [mitochondrion]" boundaryCondition="false" id="s_0065">
<notes><body xmlns="http://www.w3.org/1999/xhtml">
     <p>CHARGE: </p>
  </body></notes>
      </species>
      <species compartment="c_03" name="(S)-malate [cytoplasm]" boundaryCondition="false" id="s_0066">
<notes><body xmlns="http://www.w3.org/1999/xhtml">
     <p>CHARGE: </p>
  </body></notes>
      </species>
      <species compartment="c_06" name="(S)-malate [extracellular]" boundaryCondition="false" id="s_0067">
<notes><body xmlns="http://www.w3.org/1999/xhtml">
     <p>CHARGE: </p>
  </body></notes>
      </species>
      <species compartment="c_11" name="(S)-malate [mitochondrion]" boundaryCondition="false" id="s_0068">
<notes><body xmlns="http://www.w3.org/1999/xhtml">
     <p>CHARGE: </p>
  </body></notes>
      </species>
      <species compartment="c_15" name="(S)-malate [peroxisome]" boundaryCondition="false" id="s_0069">
<notes><body xmlns="http://www.w3.org/1999/xhtml">
     <p>CHARGE: </p>
  </body></notes>
      </species>
      <species compartment="c_03" name="(Z)-tetradec-7-enoyl-ACP [cytoplasm]" boundaryCondition="false" id="s_0070">
<notes><body xmlns="http://www.w3.org/1999/xhtml">
     <p>CHARGE: </p>
  </body></notes>
      </species>
      <species compartment="c_11" name="(Z)-tetradec-7-enoyl-ACP [mitochondrion]" boundaryCondition="false" id="s_0071">
<notes><body xmlns="http://www.w3.org/1999/xhtml">
     <p>CHARGE: </p>
  </body></notes>
      </species>
      <species compartment="c_02" name="1,2-diacylglycerol 3-diphosphate [cell envelope]" boundaryCondition="false" id="s_0072">
<notes><body xmlns="http://www.w3.org/1999/xhtml">
     <p>CHARGE: </p>
  </body></notes>
      </species>
      <species compartment="c_04" name="1,2-dioleoyl-sn-glycero-3-phosphocholine [endoplasmic reticulum]" boundaryCondition="false" id="s_0073">
<notes><body xmlns="http://www.w3.org/1999/xhtml">
     <p>CHARGE: </p>
  </body></notes>
      </species>
      <species compartment="c_04" name="1,2-dioleoylglycerol [endoplasmic reticulum]" boundaryCondition="false" id="s_0074">
<notes><body xmlns="http://www.w3.org/1999/xhtml">
     <p>CHARGE: </p>
  </body></notes>
      </species>
      <species compartment="c_03" name="1,3-bisphospho-D-glycerate [cytoplasm]" boundaryCondition="false" id="s_0075">
<notes><body xmlns="http://www.w3.org/1999/xhtml">
     <p>CHARGE: </p>
  </body></notes>
      </species>
      <species compartment="c_03" name="1-(2-carboxyphenylamino)-1-deoxy-D-ribulose 5-phosphate [cytoplasm]" boundaryCondition="false" id="s_0076">
<notes><body xmlns="http://www.w3.org/1999/xhtml">
     <p>CHARGE: </p>
  </body></notes>
      </species>
      <species compartment="c_03" name="1-(5-phospho-D-ribosyl)-5-[(5-phospho-D-ribosylamino)methylideneamino]imidazole-4-carboxamide [cytoplasm]" boundaryCondition="false" id="s_0077">
<notes><body xmlns="http://www.w3.org/1999/xhtml">
     <p>CHARGE: </p>
  </body></notes>
      </species>
      <species compartment="c_03" name="1-(5-phosphoribosyl)-5'-AMP [cytoplasm]" boundaryCondition="false" id="s_0078">
<notes><body xmlns="http://www.w3.org/1999/xhtml">
     <p>CHARGE: </p>
  </body></notes>
      </species>
      <species compartment="c_03" name="1-(sn-glycero-3-phospho)-1D-myo-inositol [cytoplasm]" boundaryCondition="false" id="s_0079">
<notes><body xmlns="http://www.w3.org/1999/xhtml">
     <p>CHARGE: </p>
  </body></notes>
      </species>
      <species compartment="c_06" name="1-(sn-glycero-3-phospho)-1D-myo-inositol [extracellular]" boundaryCondition="false" id="s_0080">
<notes><body xmlns="http://www.w3.org/1999/xhtml">
     <p>CHARGE: </p>
  </body></notes>
      </species>
      <species compartment="c_04" name="1-acyl-sn-glycerol 3-phosphate [endoplasmic reticulum]" boundaryCondition="false" id="s_0081">
<notes><body xmlns="http://www.w3.org/1999/xhtml">
     <p>CHARGE: </p>
  </body></notes>
      </species>
      <species compartment="c_09" name="1-acyl-sn-glycerol 3-phosphate [lipid particle]" boundaryCondition="false" id="s_0082">
<notes><body xmlns="http://www.w3.org/1999/xhtml">
     <p>CHARGE: </p>
  </body></notes>
      </species>
      <species compartment="c_02" name="1-acylglycerophosphocholine [cell envelope]" boundaryCondition="false" id="s_0083">
<notes><body xmlns="http://www.w3.org/1999/xhtml">
     <p>CHARGE: </p>
  </body></notes>
      </species>
      <species compartment="c_06" name="1-acylglycerophosphocholine [extracellular]" boundaryCondition="false" id="s_0084">
<notes><body xmlns="http://www.w3.org/1999/xhtml">
     <p>CHARGE: </p>
  </body></notes>
      </species>
      <species compartment="c_11" name="1-acylglycerophosphocholine [mitochondrion]" boundaryCondition="false" id="s_0085">
<notes><body xmlns="http://www.w3.org/1999/xhtml">
     <p>CHARGE: </p>
  </body></notes>
      </species>
      <species compartment="c_03" name="1-C-(indol-3-yl)glycerol 3-phosphate [cytoplasm]" boundaryCondition="false" id="s_0086">
<notes><body xmlns="http://www.w3.org/1999/xhtml">
     <p>CHARGE: </p>
  </body></notes>
      </species>
      <species compartment="c_03" name="1-methylnicotinamide [cytoplasm]" boundaryCondition="false" id="s_0087">
<notes><body xmlns="http://www.w3.org/1999/xhtml">
     <p>CHARGE: </p>
  </body></notes>
      </species>
      <species compartment="c_02" name="1-phosphatidyl-1D-myo-inositol [cell envelope]" boundaryCondition="false" id="s_0088">
<notes><body xmlns="http://www.w3.org/1999/xhtml">
     <p>CHARGE: </p>
  </body></notes>
      </species>
      <species compartment="c_03" name="1-phosphatidyl-1D-myo-inositol [cytoplasm]" boundaryCondition="false" id="s_0089">
<notes><body xmlns="http://www.w3.org/1999/xhtml">
     <p>CHARGE: </p>
  </body></notes>
      </species>
      <species compartment="c_04" name="1-phosphatidyl-1D-myo-inositol [endoplasmic reticulum]" boundaryCondition="false" id="s_0090">
<notes><body xmlns="http://www.w3.org/1999/xhtml">
     <p>CHARGE: </p>
  </body></notes>
      </species>
      <species compartment="c_07" name="1-phosphatidyl-1D-myo-inositol [Golgi]" boundaryCondition="false" id="s_0091">
<notes><body xmlns="http://www.w3.org/1999/xhtml">
     <p>CHARGE: </p>
  </body></notes>
      </species>
      <species compartment="c_11" name="1-phosphatidyl-1D-myo-inositol [mitochondrion]" boundaryCondition="false" id="s_0092">
<notes><body xmlns="http://www.w3.org/1999/xhtml">
     <p>CHARGE: </p>
  </body></notes>
      </species>
      <species compartment="c_13" name="1-phosphatidyl-1D-myo-inositol [nucleus]" boundaryCondition="false" id="s_0093">
<notes><body xmlns="http://www.w3.org/1999/xhtml">
     <p>CHARGE: </p>
  </body></notes>
      </species>
      <species compartment="c_17" name="1-phosphatidyl-1D-myo-inositol [vacuole]" boundaryCondition="false" id="s_0094">
<notes><body xmlns="http://www.w3.org/1999/xhtml">
     <p>CHARGE: </p>
  </body></notes>
      </species>
      <species compartment="c_02" name="1-phosphatidyl-1D-myo-inositol 3,5-bisphosphate [cell envelope]" boundaryCondition="false" id="s_0095">
<notes><body xmlns="http://www.w3.org/1999/xhtml">
     <p>CHARGE: </p>
  </body></notes>
      </species>
      <species compartment="c_03" name="1-phosphatidyl-1D-myo-inositol 3,5-bisphosphate [cytoplasm]" boundaryCondition="false" id="s_0096">
<notes><body xmlns="http://www.w3.org/1999/xhtml">
     <p>CHARGE: </p>
  </body></notes>
      </species>
      <species compartment="c_04" name="1-phosphatidyl-1D-myo-inositol 3,5-bisphosphate [endoplasmic reticulum]" boundaryCondition="false" id="s_0097">
<notes><body xmlns="http://www.w3.org/1999/xhtml">
     <p>CHARGE: </p>
  </body></notes>
      </species>
      <species compartment="c_11" name="1-phosphatidyl-1D-myo-inositol 3,5-bisphosphate [mitochondrion]" boundaryCondition="false" id="s_0098">
<notes><body xmlns="http://www.w3.org/1999/xhtml">
     <p>CHARGE: </p>
  </body></notes>
      </species>
      <species compartment="c_17" name="1-phosphatidyl-1D-myo-inositol 3,5-bisphosphate [vacuole]" boundaryCondition="false" id="s_0099">
<notes><body xmlns="http://www.w3.org/1999/xhtml">
     <p>CHARGE: </p>
  </body></notes>
      </species>
      <species compartment="c_02" name="1-phosphatidyl-1D-myo-inositol 3-phosphate [cell envelope]" boundaryCondition="false" id="s_0100">
<notes><body xmlns="http://www.w3.org/1999/xhtml">
     <p>CHARGE: </p>
  </body></notes>
      </species>
      <species compartment="c_03" name="1-phosphatidyl-1D-myo-inositol 3-phosphate [cytoplasm]" boundaryCondition="false" id="s_0101">
<notes><body xmlns="http://www.w3.org/1999/xhtml">
     <p>CHARGE: </p>
  </body></notes>
      </species>
      <species compartment="c_04" name="1-phosphatidyl-1D-myo-inositol 3-phosphate [endoplasmic reticulum]" boundaryCondition="false" id="s_0102">
<notes><body xmlns="http://www.w3.org/1999/xhtml">
     <p>CHARGE: </p>
  </body></notes>
      </species>
      <species compartment="c_11" name="1-phosphatidyl-1D-myo-inositol 3-phosphate [mitochondrion]" boundaryCondition="false" id="s_0103">
<notes><body xmlns="http://www.w3.org/1999/xhtml">
     <p>CHARGE: </p>
  </body></notes>
      </species>
      <species compartment="c_17" name="1-phosphatidyl-1D-myo-inositol 3-phosphate [vacuole]" boundaryCondition="false" id="s_0104">
<notes><body xmlns="http://www.w3.org/1999/xhtml">
     <p>CHARGE: </p>
  </body></notes>
      </species>
      <species compartment="c_02" name="1-phosphatidyl-1D-myo-inositol 4,5-bisphosphate [cell envelope]" boundaryCondition="false" id="s_0105">
<notes><body xmlns="http://www.w3.org/1999/xhtml">
     <p>CHARGE: </p>
  </body></notes>
      </species>
      <species compartment="c_03" name="1-phosphatidyl-1D-myo-inositol 4,5-bisphosphate [cytoplasm]" boundaryCondition="false" id="s_0106">
<notes><body xmlns="http://www.w3.org/1999/xhtml">
     <p>CHARGE: </p>
  </body></notes>
      </species>
      <species compartment="c_04" name="1-phosphatidyl-1D-myo-inositol 4,5-bisphosphate [endoplasmic reticulum]" boundaryCondition="false" id="s_0107">
<notes><body xmlns="http://www.w3.org/1999/xhtml">
     <p>CHARGE: </p>
  </body></notes>
      </species>
      <species compartment="c_13" name="1-phosphatidyl-1D-myo-inositol 4,5-bisphosphate [nucleus]" boundaryCondition="false" id="s_0108">
<notes><body xmlns="http://www.w3.org/1999/xhtml">
     <p>CHARGE: </p>
  </body></notes>
      </species>
      <species compartment="c_02" name="1-phosphatidyl-1D-myo-inositol 4-phosphate [cell envelope]" boundaryCondition="false" id="s_0109">
<notes><body xmlns="http://www.w3.org/1999/xhtml">
     <p>CHARGE: </p>
  </body></notes>
      </species>
      <species compartment="c_03" name="1-phosphatidyl-1D-myo-inositol 4-phosphate [cytoplasm]" boundaryCondition="false" id="s_0110">
<notes><body xmlns="http://www.w3.org/1999/xhtml">
     <p>CHARGE: </p>
  </body></notes>
      </species>
      <species compartment="c_04" name="1-phosphatidyl-1D-myo-inositol 4-phosphate [endoplasmic reticulum]" boundaryCondition="false" id="s_0111">
<notes><body xmlns="http://www.w3.org/1999/xhtml">
     <p>CHARGE: </p>
  </body></notes>
      </species>
      <species compartment="c_07" name="1-phosphatidyl-1D-myo-inositol 4-phosphate [Golgi]" boundaryCondition="false" id="s_0112">
<notes><body xmlns="http://www.w3.org/1999/xhtml">
     <p>CHARGE: </p>
  </body></notes>
      </species>
      <species compartment="c_11" name="1-phosphatidyl-1D-myo-inositol 4-phosphate [mitochondrion]" boundaryCondition="false" id="s_0113">
<notes><body xmlns="http://www.w3.org/1999/xhtml">
     <p>CHARGE: </p>
  </body></notes>
      </species>
      <species compartment="c_13" name="1-phosphatidyl-1D-myo-inositol 4-phosphate [nucleus]" boundaryCondition="false" id="s_0114">
<notes><body xmlns="http://www.w3.org/1999/xhtml">
     <p>CHARGE: </p>
  </body></notes>
      </species>
      <species compartment="c_17" name="1-phosphatidyl-1D-myo-inositol 4-phosphate [vacuole]" boundaryCondition="false" id="s_0115">
<notes><body xmlns="http://www.w3.org/1999/xhtml">
     <p>CHARGE: </p>
  </body></notes>
      </species>
      <species compartment="c_03" name="1-pyrroline-3-hydroxy-5-carboxylic acid [cytoplasm]" boundaryCondition="false" id="s_0116">
<notes><body xmlns="http://www.w3.org/1999/xhtml">
     <p>CHARGE: </p>
  </body></notes>
      </species>
      <species compartment="c_11" name="1-pyrroline-3-hydroxy-5-carboxylic acid [mitochondrion]" boundaryCondition="false" id="s_0117">
<notes><body xmlns="http://www.w3.org/1999/xhtml">
     <p>CHARGE: </p>
  </body></notes>
      </species>
      <species compartment="c_03" name="1-pyrroline-5-carboxylate [cytoplasm]" boundaryCondition="false" id="s_0118">
<notes><body xmlns="http://www.w3.org/1999/xhtml">
     <p>CHARGE: </p>
  </body></notes>
      </species>
      <species compartment="c_11" name="1-pyrroline-5-carboxylate [mitochondrion]" boundaryCondition="false" id="s_0119">
<notes><body xmlns="http://www.w3.org/1999/xhtml">
     <p>CHARGE: </p>
  </body></notes>
      </species>
      <species compartment="c_03" name="10-formyl-THF [cytoplasm]" boundaryCondition="false" id="s_0120">
<notes><body xmlns="http://www.w3.org/1999/xhtml">
     <p>CHARGE: </p>
  </body></notes>
      </species>
      <species compartment="c_11" name="10-formyl-THF [mitochondrion]" boundaryCondition="false" id="s_0121">
<notes><body xmlns="http://www.w3.org/1999/xhtml">
     <p>CHARGE: </p>
  </body></notes>
      </species>
      <species compartment="c_03" name="14-demethyllanosterol [cytoplasm]" boundaryCondition="false" id="s_0122">
<notes><body xmlns="http://www.w3.org/1999/xhtml">
     <p>CHARGE: </p>
  </body></notes>
      </species>
      <species compartment="c_13" name="1D-myo-inositol 1,3,4,5-tetrakisphosphate [nucleus]" boundaryCondition="false" id="s_0123">
<notes><body xmlns="http://www.w3.org/1999/xhtml">
     <p>CHARGE: </p>
  </body></notes>
      </species>
      <species compartment="c_13" name="1D-myo-inositol 1,4,5,6-tetrakisphosphate [nucleus]" boundaryCondition="false" id="s_0124">
<notes><body xmlns="http://www.w3.org/1999/xhtml">
     <p>CHARGE: </p>
  </body></notes>
      </species>
      <species compartment="c_13" name="1D-myo-inositol 1,4,5-trisphosphate [nucleus]" boundaryCondition="false" id="s_0125">
<notes><body xmlns="http://www.w3.org/1999/xhtml">
     <p>CHARGE: </p>
  </body></notes>
      </species>
      <species compartment="c_03" name="1D-myo-inositol 1-phosphate [cytoplasm]" boundaryCondition="false" id="s_0126">
<notes><body xmlns="http://www.w3.org/1999/xhtml">
     <p>CHARGE: </p>
  </body></notes>
      </species>
      <species compartment="c_04" name="1D-myo-inositol 1-phosphate [endoplasmic reticulum]" boundaryCondition="false" id="s_0127">
<notes><body xmlns="http://www.w3.org/1999/xhtml">
     <p>CHARGE: </p>
  </body></notes>
      </species>
      <species compartment="c_07" name="1D-myo-inositol 1-phosphate [Golgi]" boundaryCondition="false" id="s_0128">
<notes><body xmlns="http://www.w3.org/1999/xhtml">
     <p>CHARGE: </p>
  </body></notes>
      </species>
      <species compartment="c_11" name="1D-myo-inositol 3-phosphate [mitochondrion]" boundaryCondition="false" id="s_0129">
<notes><body xmlns="http://www.w3.org/1999/xhtml">
     <p>CHARGE: </p>
  </body></notes>
      </species>
      <species compartment="c_03" name="2',3'-cyclic AMP [cytoplasm]" boundaryCondition="false" id="s_0131">
<notes><body xmlns="http://www.w3.org/1999/xhtml">
     <p>CHARGE: </p>
  </body></notes>
      </species>
      <species compartment="c_03" name="2'-deoxyadenosine [cytoplasm]" boundaryCondition="false" id="s_0132">
<notes><body xmlns="http://www.w3.org/1999/xhtml">
     <p>CHARGE: </p>
  </body></notes>
      </species>
      <species compartment="c_06" name="2'-deoxyadenosine [extracellular]" boundaryCondition="false" id="s_0133">
<notes><body xmlns="http://www.w3.org/1999/xhtml">
     <p>CHARGE: </p>
  </body></notes>
      </species>
      <species compartment="c_03" name="2'-deoxyguanosine [cytoplasm]" boundaryCondition="false" id="s_0134">
<notes><body xmlns="http://www.w3.org/1999/xhtml">
     <p>CHARGE: </p>
  </body></notes>
      </species>
      <species compartment="c_06" name="2'-deoxyguanosine [extracellular]" boundaryCondition="false" id="s_0135">
<notes><body xmlns="http://www.w3.org/1999/xhtml">
     <p>CHARGE: </p>
  </body></notes>
      </species>
      <species compartment="c_03" name="2'-deoxyinosine [cytoplasm]" boundaryCondition="false" id="s_0136">
<notes><body xmlns="http://www.w3.org/1999/xhtml">
     <p>CHARGE: </p>
  </body></notes>
      </species>
      <species compartment="c_06" name="2'-deoxyinosine [extracellular]" boundaryCondition="false" id="s_0137">
<notes><body xmlns="http://www.w3.org/1999/xhtml">
     <p>CHARGE: </p>
  </body></notes>
      </species>
      <species compartment="c_03" name="2'-deoxyuridine [cytoplasm]" boundaryCondition="false" id="s_0138">
<notes><body xmlns="http://www.w3.org/1999/xhtml">
     <p>CHARGE: </p>
  </body></notes>
      </species>
      <species compartment="c_06" name="2'-deoxyuridine [extracellular]" boundaryCondition="false" id="s_0139">
<notes><body xmlns="http://www.w3.org/1999/xhtml">
     <p>CHARGE: </p>
  </body></notes>
      </species>
      <species compartment="c_03" name="2,3-bisphospho-D-glyceric acid [cytoplasm]" boundaryCondition="false" id="s_0140">
<notes><body xmlns="http://www.w3.org/1999/xhtml">
     <p>CHARGE: </p>
  </body></notes>
      </species>
      <species compartment="c_03" name="2,5-diamino-4-hydroxy-6-(5-phosphoribosylamino)pyrimidine [cytoplasm]" boundaryCondition="false" id="s_0141">
<notes><body xmlns="http://www.w3.org/1999/xhtml">
     <p>CHARGE: </p>
  </body></notes>
      </species>
      <species compartment="c_03" name="2,5-diamino-6-(5-phosphono)ribitylamino-4(3H)-pyrimidinone [cytoplasm]" boundaryCondition="false" id="s_0142">
<notes><body xmlns="http://www.w3.org/1999/xhtml">
     <p>CHARGE: </p>
  </body></notes>
      </species>
      <species compartment="c_03" name="2-(3-amino-3-carboxypropyl)-L-histidine [cytoplasm]" boundaryCondition="false" id="s_0143">
<notes><body xmlns="http://www.w3.org/1999/xhtml">
     <p>CHARGE: </p>
  </body></notes>
      </species>
      <species compartment="c_03" name="2-[3-carboxy-3-(methylammonio)propyl]-L-histidine [cytoplasm]" boundaryCondition="false" id="s_0144">
<notes><body xmlns="http://www.w3.org/1999/xhtml">
     <p>CHARGE: </p>
  </body></notes>
      </species>
      <species compartment="c_11" name="2-acetamido-5-oxopentanoate [mitochondrion]" boundaryCondition="false" id="s_0145">
<notes><body xmlns="http://www.w3.org/1999/xhtml">
     <p>CHARGE: </p>
  </body></notes>
      </species>
      <species compartment="c_11" name="2-acetyllactic acid [mitochondrion]" boundaryCondition="false" id="s_0146">
<notes><body xmlns="http://www.w3.org/1999/xhtml">
     <p>CHARGE: </p>
  </body></notes>
      </species>
      <species compartment="c_03" name="2-amino-3-carboxymuconate-6-semialdehyde [cytoplasm]" boundaryCondition="false" id="s_0147">
<notes><body xmlns="http://www.w3.org/1999/xhtml">
     <p>CHARGE: </p>
  </body></notes>
      </species>
      <species compartment="c_11" name="2-amino-6-(hydroxymethyl)-7,8-dihydropteridin-4-ol [mitochondrion]" boundaryCondition="false" id="s_0148">
<notes><body xmlns="http://www.w3.org/1999/xhtml">
     <p>CHARGE: </p>
  </body></notes>
      </species>
      <species compartment="c_03" name="2-dehydropantoate [cytoplasm]" boundaryCondition="false" id="s_0149">
<notes><body xmlns="http://www.w3.org/1999/xhtml">
     <p>CHARGE: </p>
  </body></notes>
      </species>
      <species compartment="c_11" name="2-dehydropantoate [mitochondrion]" boundaryCondition="false" id="s_0150">
<notes><body xmlns="http://www.w3.org/1999/xhtml">
     <p>CHARGE: </p>
  </body></notes>
      </species>
      <species compartment="c_03" name="2-deoxy-D-ribofuranose 1-phosphate [cytoplasm]" boundaryCondition="false" id="s_0151">
<notes><body xmlns="http://www.w3.org/1999/xhtml">
     <p>CHARGE: </p>
  </body></notes>
      </species>
      <species compartment="c_03" name="2-deoxy-D-ribose [cytoplasm]" boundaryCondition="false" id="s_0152">
<notes><body xmlns="http://www.w3.org/1999/xhtml">
     <p>CHARGE: </p>
  </body></notes>
      </species>
      <species compartment="c_03" name="2-deoxy-D-ribose 5-phosphate [cytoplasm]" boundaryCondition="false" id="s_0153">
<notes><body xmlns="http://www.w3.org/1999/xhtml">
     <p>CHARGE: </p>
  </body></notes>
      </species>
      <species compartment="c_11" name="2-hexaprenyl-5-hydroxy-6-methoxy-3-methyl-1,4-benzoquinone [mitochondrion]" boundaryCondition="false" id="s_0154">
<notes><body xmlns="http://www.w3.org/1999/xhtml">
     <p>CHARGE: </p>
  </body></notes>
      </species>
      <species compartment="c_11" name="2-hexaprenyl-6-methoxy-1,4-benzoquinone [mitochondrion]" boundaryCondition="false" id="s_0155">
<notes><body xmlns="http://www.w3.org/1999/xhtml">
     <p>CHARGE: </p>
  </body></notes>
      </species>
      <species compartment="c_11" name="2-hexaprenyl-6-methoxy-3-methyl-1,4-benzoquinone [mitochondrion]" boundaryCondition="false" id="s_0156">
<notes><body xmlns="http://www.w3.org/1999/xhtml">
     <p>CHARGE: </p>
  </body></notes>
      </species>
      <species compartment="c_11" name="2-hexaprenyl-6-methoxyphenol [mitochondrion]" boundaryCondition="false" id="s_0157">
<notes><body xmlns="http://www.w3.org/1999/xhtml">
     <p>CHARGE: </p>
  </body></notes>
      </species>
      <species compartment="c_03" name="2-hydroxy-3-oxobutyl phosphate [cytoplasm]" boundaryCondition="false" id="s_0158">
<notes><body xmlns="http://www.w3.org/1999/xhtml">
     <p>CHARGE: </p>
  </body></notes>
      </species>
      <species compartment="c_03" name="2-hydroxybutyric acid [cytoplasm]" boundaryCondition="false" id="s_0159">
<notes><body xmlns="http://www.w3.org/1999/xhtml">
     <p>CHARGE: </p>
  </body></notes>
      </species>
      <species compartment="c_06" name="2-hydroxybutyric acid [extracellular]" boundaryCondition="false" id="s_0160">
<notes><body xmlns="http://www.w3.org/1999/xhtml">
     <p>CHARGE: </p>
  </body></notes>
      </species>
      <species compartment="c_04" name="2-hydroxyhexadecanal [endoplasmic reticulum]" boundaryCondition="false" id="s_0161">
<notes><body xmlns="http://www.w3.org/1999/xhtml">
     <p>CHARGE: </p>
  </body></notes>
      </species>
      <species compartment="c_03" name="2-isopropylmalate [cytoplasm]" boundaryCondition="false" id="s_0162">
<notes><body xmlns="http://www.w3.org/1999/xhtml">
     <p>CHARGE: </p>
  </body></notes>
      </species>
      <species compartment="c_06" name="2-isopropylmalate [extracellular]" boundaryCondition="false" id="s_0163">
<notes><body xmlns="http://www.w3.org/1999/xhtml">
     <p>CHARGE: </p>
  </body></notes>
      </species>
      <species compartment="c_11" name="2-isopropylmalate [mitochondrion]" boundaryCondition="false" id="s_0164">
<notes><body xmlns="http://www.w3.org/1999/xhtml">
     <p>CHARGE: </p>
  </body></notes>
      </species>
      <species compartment="c_03" name="2-isopropylmaleic acid [cytoplasm]" boundaryCondition="false" id="s_0165">
<notes><body xmlns="http://www.w3.org/1999/xhtml">
     <p>CHARGE: </p>
  </body></notes>
      </species>
      <species compartment="c_03" name="2-methylbutanal [cytoplasm]" boundaryCondition="false" id="s_0166">
<notes><body xmlns="http://www.w3.org/1999/xhtml">
     <p>CHARGE: </p>
  </body></notes>
      </species>
      <species compartment="c_06" name="2-methylbutanal [extracellular]" boundaryCondition="false" id="s_0167">
<notes><body xmlns="http://www.w3.org/1999/xhtml">
     <p>CHARGE: </p>
  </body></notes>
      </species>
      <species compartment="c_11" name="2-methylbutanal [mitochondrion]" boundaryCondition="false" id="s_0168">
<notes><body xmlns="http://www.w3.org/1999/xhtml">
     <p>CHARGE: </p>
  </body></notes>
      </species>
      <species compartment="c_03" name="2-methylbutanol [cytoplasm]" boundaryCondition="false" id="s_0169">
<notes><body xmlns="http://www.w3.org/1999/xhtml">
     <p>CHARGE: </p>
  </body></notes>
      </species>
      <species compartment="c_06" name="2-methylbutanol [extracellular]" boundaryCondition="false" id="s_0170">
<notes><body xmlns="http://www.w3.org/1999/xhtml">
     <p>CHARGE: </p>
  </body></notes>
      </species>
      <species compartment="c_11" name="2-methylbutanol [mitochondrion]" boundaryCondition="false" id="s_0171">
<notes><body xmlns="http://www.w3.org/1999/xhtml">
     <p>CHARGE: </p>
  </body></notes>
      </species>
      <species compartment="c_03" name="2-methylbutyl acetate [cytoplasm]" boundaryCondition="false" id="s_0172">
<notes><body xmlns="http://www.w3.org/1999/xhtml">
     <p>CHARGE: </p>
  </body></notes>
      </species>
      <species compartment="c_06" name="2-methylbutyl acetate [extracellular]" boundaryCondition="false" id="s_0173">
<notes><body xmlns="http://www.w3.org/1999/xhtml">
     <p>CHARGE: </p>
  </body></notes>
      </species>
      <species compartment="c_11" name="2-methylcitrate [mitochondrion]" boundaryCondition="false" id="s_0174">
<notes><body xmlns="http://www.w3.org/1999/xhtml">
     <p>CHARGE: </p>
  </body></notes>
      </species>
      <species compartment="c_11" name="2-oxaloglutaric acid [mitochondrion]" boundaryCondition="false" id="s_0175">
<notes><body xmlns="http://www.w3.org/1999/xhtml">
     <p>CHARGE: </p>
  </body></notes>
      </species>
      <species compartment="c_03" name="2-oxoadipic acid [cytoplasm]" boundaryCondition="false" id="s_0176">
<notes><body xmlns="http://www.w3.org/1999/xhtml">
     <p>CHARGE: </p>
  </body></notes>
      </species>
      <species compartment="c_11" name="2-oxoadipic acid [mitochondrion]" boundaryCondition="false" id="s_0177">
<notes><body xmlns="http://www.w3.org/1999/xhtml">
     <p>CHARGE: </p>
  </body></notes>
      </species>
      <species compartment="c_03" name="2-oxobutanoate [cytoplasm]" boundaryCondition="false" id="s_0178">
<notes><body xmlns="http://www.w3.org/1999/xhtml">
     <p>CHARGE: </p>
  </body></notes>
      </species>
      <species compartment="c_11" name="2-oxobutanoate [mitochondrion]" boundaryCondition="false" id="s_0179">
<notes><body xmlns="http://www.w3.org/1999/xhtml">
     <p>CHARGE: </p>
  </body></notes>
      </species>
      <species compartment="c_03" name="2-oxoglutarate [cytoplasm]" boundaryCondition="false" id="s_0180">
<notes><body xmlns="http://www.w3.org/1999/xhtml">
     <p>CHARGE: </p>
  </body></notes>
      </species>
      <species compartment="c_06" name="2-oxoglutarate [extracellular]" boundaryCondition="false" id="s_0181">
<notes><body xmlns="http://www.w3.org/1999/xhtml">
     <p>CHARGE: </p>
  </body></notes>
      </species>
      <species compartment="c_11" name="2-oxoglutarate [mitochondrion]" boundaryCondition="false" id="s_0182">
<notes><body xmlns="http://www.w3.org/1999/xhtml">
     <p>CHARGE: </p>
  </body></notes>
      </species>
      <species compartment="c_13" name="2-oxoglutarate [nucleus]" boundaryCondition="false" id="s_0183">
<notes><body xmlns="http://www.w3.org/1999/xhtml">
     <p>CHARGE: </p>
  </body></notes>
      </species>
      <species compartment="c_15" name="2-oxoglutarate [peroxisome]" boundaryCondition="false" id="s_0184">
<notes><body xmlns="http://www.w3.org/1999/xhtml">
     <p>CHARGE: </p>
  </body></notes>
      </species>
      <species compartment="c_03" name="2-phenylethanol [cytoplasm]" boundaryCondition="false" id="s_0185">
<notes><body xmlns="http://www.w3.org/1999/xhtml">
     <p>CHARGE: </p>
  </body></notes>
      </species>
      <species compartment="c_06" name="2-phenylethanol [extracellular]" boundaryCondition="false" id="s_0186">
<notes><body xmlns="http://www.w3.org/1999/xhtml">
     <p>CHARGE: </p>
  </body></notes>
      </species>
      <species compartment="c_11" name="2-phenylethanol [mitochondrion]" boundaryCondition="false" id="s_0187">
<notes><body xmlns="http://www.w3.org/1999/xhtml">
     <p>CHARGE: </p>
  </body></notes>
      </species>
      <species compartment="c_03" name="2-phospho-D-glyceric acid [cytoplasm]" boundaryCondition="false" id="s_0188">
<notes><body xmlns="http://www.w3.org/1999/xhtml">
     <p>CHARGE: </p>
  </body></notes>
      </species>
      <species compartment="c_03" name="geranylgeranyl diphosphate [cytoplasm]" boundaryCondition="false" id="s_0189">
<notes><body xmlns="http://www.w3.org/1999/xhtml">
     <p>CHARGE: </p>
  </body></notes>
      </species>
      <species compartment="c_03" name="farnesyl diphosphate [cytoplasm]" boundaryCondition="false" id="s_0190">
<notes><body xmlns="http://www.w3.org/1999/xhtml">
     <p>CHARGE: </p>
  </body></notes>
      </species>
      <species compartment="c_11" name="farnesyl diphosphate [mitochondrion]" boundaryCondition="false" id="s_0191">
<notes><body xmlns="http://www.w3.org/1999/xhtml">
     <p>CHARGE: </p>
  </body></notes>
      </species>
      <species compartment="c_03" name="3',5'-cyclic AMP [cytoplasm]" boundaryCondition="false" id="s_0192">
<notes><body xmlns="http://www.w3.org/1999/xhtml">
     <p>CHARGE: </p>
  </body></notes>
      </species>
      <species compartment="c_03" name="3',5'-cyclic CMP [cytoplasm]" boundaryCondition="false" id="s_0193">
<notes><body xmlns="http://www.w3.org/1999/xhtml">
     <p>CHARGE: </p>
  </body></notes>
      </species>
      <species compartment="c_03" name="3',5'-cyclic dAMP [cytoplasm]" boundaryCondition="false" id="s_0194">
<notes><body xmlns="http://www.w3.org/1999/xhtml">
     <p>CHARGE: </p>
  </body></notes>
      </species>
      <species compartment="c_03" name="3',5'-cyclic GMP [cytoplasm]" boundaryCondition="false" id="s_0195">
<notes><body xmlns="http://www.w3.org/1999/xhtml">
     <p>CHARGE: </p>
  </body></notes>
      </species>
      <species compartment="c_03" name="3',5'-cyclic IMP [cytoplasm]" boundaryCondition="false" id="s_0196">
<notes><body xmlns="http://www.w3.org/1999/xhtml">
     <p>CHARGE: </p>
  </body></notes>
      </species>
      <species compartment="c_03" name="3'-dephospho-CoA [cytoplasm]" boundaryCondition="false" id="s_0197">
<notes><body xmlns="http://www.w3.org/1999/xhtml">
     <p>CHARGE: </p>
  </body></notes>
      </species>
      <species compartment="c_04" name="3'-dephospho-CoA [endoplasmic reticulum]" boundaryCondition="false" id="s_0198">
<notes><body xmlns="http://www.w3.org/1999/xhtml">
     <p>CHARGE: </p>
  </body></notes>
      </species>
      <species compartment="c_09" name="3'-dephospho-CoA [lipid particle]" boundaryCondition="false" id="s_0199">
<notes><body xmlns="http://www.w3.org/1999/xhtml">
     <p>CHARGE: </p>
  </body></notes>
      </species>
      <species compartment="c_11" name="3'-dephospho-CoA [mitochondrion]" boundaryCondition="false" id="s_0200">
<notes><body xmlns="http://www.w3.org/1999/xhtml">
     <p>CHARGE: </p>
  </body></notes>
      </species>
      <species compartment="c_03" name="3'-phospho-5'-adenylyl sulfate [cytoplasm]" boundaryCondition="false" id="s_0201">
<notes><body xmlns="http://www.w3.org/1999/xhtml">
     <p>CHARGE: </p>
  </body></notes>
      </species>
      <species compartment="c_11" name="3-(3-sn-phosphatidyl)-sn-glycerol 1-phosphate [mitochondrion]" boundaryCondition="false" id="s_0202">
<notes><body xmlns="http://www.w3.org/1999/xhtml">
     <p>CHARGE: </p>
  </body></notes>
      </species>
      <species compartment="c_11" name="3-(4-hydroxyphenyl)lactate [mitochondrion]" boundaryCondition="false" id="s_0203">
<notes><body xmlns="http://www.w3.org/1999/xhtml">
     <p>CHARGE: </p>
  </body></notes>
      </species>
      <species compartment="c_03" name="3-(4-hydroxyphenyl)pyruvate [cytoplasm]" boundaryCondition="false" id="s_0204">
<notes><body xmlns="http://www.w3.org/1999/xhtml">
     <p>CHARGE: </p>
  </body></notes>
      </species>
      <species compartment="c_11" name="3-(4-hydroxyphenyl)pyruvate [mitochondrion]" boundaryCondition="false" id="s_0205">
<notes><body xmlns="http://www.w3.org/1999/xhtml">
     <p>CHARGE: </p>
  </body></notes>
      </species>
      <species compartment="c_15" name="3-(4-hydroxyphenyl)pyruvate [peroxisome]" boundaryCondition="false" id="s_0206">
<notes><body xmlns="http://www.w3.org/1999/xhtml">
     <p>CHARGE: </p>
  </body></notes>
      </species>
      <species compartment="c_03" name="3-(imidazol-4-yl)-2-oxopropyl dihydrogen phosphate [cytoplasm]" boundaryCondition="false" id="s_0207">
<notes><body xmlns="http://www.w3.org/1999/xhtml">
     <p>CHARGE: </p>
  </body></notes>
      </species>
      <species compartment="c_03" name="3-aminopropanal [cytoplasm]" boundaryCondition="false" id="s_0208">
<notes><body xmlns="http://www.w3.org/1999/xhtml">
     <p>CHARGE: </p>
  </body></notes>
      </species>
      <species compartment="c_03" name="3-dehydro-4-methylzymosterol [cytoplasm]" boundaryCondition="false" id="s_0209">
<notes><body xmlns="http://www.w3.org/1999/xhtml">
     <p>CHARGE: </p>
  </body></notes>
      </species>
      <species compartment="c_03" name="3-dehydroquinate [cytoplasm]" boundaryCondition="false" id="s_0210">
<notes><body xmlns="http://www.w3.org/1999/xhtml">
     <p>CHARGE: </p>
  </body></notes>
      </species>
      <species compartment="c_03" name="3-dehydroshikimate [cytoplasm]" boundaryCondition="false" id="s_0211">
<notes><body xmlns="http://www.w3.org/1999/xhtml">
     <p>CHARGE: </p>
  </body></notes>
      </species>
      <species compartment="c_03" name="3-hexaprenyl-4,5-dihydroxybenzoic acid [cytoplasm]" boundaryCondition="false" id="s_0212">
<notes><body xmlns="http://www.w3.org/1999/xhtml">
     <p>CHARGE: </p>
  </body></notes>
      </species>
      <species compartment="c_11" name="3-hexaprenyl-4,5-dihydroxybenzoic acid [mitochondrion]" boundaryCondition="false" id="s_0213">
<notes><body xmlns="http://www.w3.org/1999/xhtml">
     <p>CHARGE: </p>
  </body></notes>
      </species>
      <species compartment="c_11" name="3-hexaprenyl-4-hydroxy-5-methoxybenzoic acid [mitochondrion]" boundaryCondition="false" id="s_0214">
<notes><body xmlns="http://www.w3.org/1999/xhtml">
     <p>CHARGE: </p>
  </body></notes>
      </species>
      <species compartment="c_03" name="3-hexaprenyl-4-hydroxybenzoic acid [cytoplasm]" boundaryCondition="false" id="s_0215">
<notes><body xmlns="http://www.w3.org/1999/xhtml">
     <p>CHARGE: </p>
  </body></notes>
      </species>
      <species compartment="c_11" name="3-hexaprenyl-4-hydroxybenzoic acid [mitochondrion]" boundaryCondition="false" id="s_0216">
<notes><body xmlns="http://www.w3.org/1999/xhtml">
     <p>CHARGE: </p>
  </body></notes>
      </species>
      <species compartment="c_03" name="3-hydroxy-2-isopropyl-4-methoxy-4-oxobutanoate [cytoplasm]" boundaryCondition="false" id="s_0217">
<notes><body xmlns="http://www.w3.org/1999/xhtml">
     <p>CHARGE: </p>
  </body></notes>
      </species>
      <species compartment="c_03" name="3-hydroxy-3-methylglutaryl-CoA [cytoplasm]" boundaryCondition="false" id="s_0218">
<notes><body xmlns="http://www.w3.org/1999/xhtml">
     <p>CHARGE: </p>
  </body></notes>
      </species>
      <species compartment="c_04" name="3-hydroxy-3-methylglutaryl-CoA [endoplasmic reticulum]" boundaryCondition="false" id="s_0219">
<notes><body xmlns="http://www.w3.org/1999/xhtml">
     <p>CHARGE: </p>
  </body></notes>
      </species>
      <species compartment="c_09" name="3-hydroxy-3-methylglutaryl-CoA [lipid particle]" boundaryCondition="false" id="s_0220">
<notes><body xmlns="http://www.w3.org/1999/xhtml">
     <p>CHARGE: </p>
  </body></notes>
      </species>
      <species compartment="c_11" name="3-hydroxy-3-methylglutaryl-CoA [mitochondrion]" boundaryCondition="false" id="s_0221">
<notes><body xmlns="http://www.w3.org/1999/xhtml">
     <p>CHARGE: </p>
  </body></notes>
      </species>
      <species compartment="c_03" name="3-hydroxy-L-kynurenine [cytoplasm]" boundaryCondition="false" id="s_0222">
<notes><body xmlns="http://www.w3.org/1999/xhtml">
     <p>CHARGE: </p>
  </body></notes>
      </species>
      <species compartment="c_04" name="3-hydroxyacyl-CoA [endoplasmic reticulum]" boundaryCondition="false" id="s_0223">
<notes><body xmlns="http://www.w3.org/1999/xhtml">
     <p>CHARGE: </p>
  </body></notes>
      </species>
      <species compartment="c_03" name="3-hydroxyanthranilate [cytoplasm]" boundaryCondition="false" id="s_0224">
<notes><body xmlns="http://www.w3.org/1999/xhtml">
     <p>CHARGE: </p>
  </body></notes>
      </species>
      <species compartment="c_04" name="3-hydroxydocosanoyl-CoA [endoplasmic reticulum]" boundaryCondition="false" id="s_0225">
<notes><body xmlns="http://www.w3.org/1999/xhtml">
     <p>CHARGE: </p>
  </body></notes>
      </species>
      <species compartment="c_04" name="3-hydroxyicosanoyl-CoA [endoplasmic reticulum]" boundaryCondition="false" id="s_0226">
<notes><body xmlns="http://www.w3.org/1999/xhtml">
     <p>CHARGE: </p>
  </body></notes>
      </species>
      <species compartment="c_04" name="3-hydroxyoctadecanoyl-CoA [endoplasmic reticulum]" boundaryCondition="false" id="s_0227">
<notes><body xmlns="http://www.w3.org/1999/xhtml">
     <p>CHARGE: </p>
  </body></notes>
      </species>
      <species compartment="c_09" name="3-hydroxyoctadecanoyl-CoA [lipid particle]" boundaryCondition="false" id="s_0228">
<notes><body xmlns="http://www.w3.org/1999/xhtml">
     <p>CHARGE: </p>
  </body></notes>
      </species>
      <species compartment="c_15" name="3-hydroxyoctadecanoyl-CoA [peroxisome]" boundaryCondition="false" id="s_0229">
<notes><body xmlns="http://www.w3.org/1999/xhtml">
     <p>CHARGE: </p>
  </body></notes>
      </species>
      <species compartment="c_04" name="3-hydroxytetracosanoyl-CoA [endoplasmic reticulum]" boundaryCondition="false" id="s_0230">
<notes><body xmlns="http://www.w3.org/1999/xhtml">
     <p>CHARGE: </p>
  </body></notes>
      </species>
      <species compartment="c_04" name="3-ketosphinganine [endoplasmic reticulum]" boundaryCondition="false" id="s_0231">
<notes><body xmlns="http://www.w3.org/1999/xhtml">
     <p>CHARGE: </p>
  </body></notes>
      </species>
      <species compartment="c_03" name="3-methyl-2-oxobutanoate [cytoplasm]" boundaryCondition="false" id="s_0232">
<notes><body xmlns="http://www.w3.org/1999/xhtml">
     <p>CHARGE: </p>
  </body></notes>
      </species>
      <species compartment="c_11" name="3-methyl-2-oxobutanoate [mitochondrion]" boundaryCondition="false" id="s_0233">
<notes><body xmlns="http://www.w3.org/1999/xhtml">
     <p>CHARGE: </p>
  </body></notes>
      </species>
      <species compartment="c_03" name="3-methylbutanal [cytoplasm]" boundaryCondition="false" id="s_0234">
<notes><body xmlns="http://www.w3.org/1999/xhtml">
     <p>CHARGE: </p>
  </body></notes>
      </species>
      <species compartment="c_06" name="3-methylbutanal [extracellular]" boundaryCondition="false" id="s_0235">
<notes><body xmlns="http://www.w3.org/1999/xhtml">
     <p>CHARGE: </p>
  </body></notes>
      </species>
      <species compartment="c_11" name="3-methylbutanal [mitochondrion]" boundaryCondition="false" id="s_0236">
<notes><body xmlns="http://www.w3.org/1999/xhtml">
     <p>CHARGE: </p>
  </body></notes>
      </species>
      <species compartment="c_04" name="3-oxodecanoyl-CoA [endoplasmic reticulum]" boundaryCondition="false" id="s_0237">
<notes><body xmlns="http://www.w3.org/1999/xhtml">
     <p>CHARGE: </p>
  </body></notes>
      </species>
      <species compartment="c_09" name="3-oxodecanoyl-CoA [lipid particle]" boundaryCondition="false" id="s_0238">
<notes><body xmlns="http://www.w3.org/1999/xhtml">
     <p>CHARGE: </p>
  </body></notes>
      </species>
      <species compartment="c_15" name="3-oxodecanoyl-CoA [peroxisome]" boundaryCondition="false" id="s_0239">
<notes><body xmlns="http://www.w3.org/1999/xhtml">
     <p>CHARGE: </p>
  </body></notes>
      </species>
      <species compartment="c_04" name="3-oxodocosanoyl-CoA [endoplasmic reticulum]" boundaryCondition="false" id="s_0240">
<notes><body xmlns="http://www.w3.org/1999/xhtml">
     <p>CHARGE: </p>
  </body></notes>
      </species>
      <species compartment="c_04" name="3-oxohexacosanoyl-CoA [endoplasmic reticulum]" boundaryCondition="false" id="s_0241">
<notes><body xmlns="http://www.w3.org/1999/xhtml">
     <p>CHARGE: </p>
  </body></notes>
      </species>
      <species compartment="c_09" name="3-oxohexacosanoyl-CoA [lipid particle]" boundaryCondition="false" id="s_0242">
<notes><body xmlns="http://www.w3.org/1999/xhtml">
     <p>CHARGE: </p>
  </body></notes>
      </species>
      <species compartment="c_15" name="3-oxohexacosanoyl-CoA [peroxisome]" boundaryCondition="false" id="s_0243">
<notes><body xmlns="http://www.w3.org/1999/xhtml">
     <p>CHARGE: </p>
  </body></notes>
      </species>
      <species compartment="c_04" name="3-oxoicosanoyl-CoA [endoplasmic reticulum]" boundaryCondition="false" id="s_0244">
<notes><body xmlns="http://www.w3.org/1999/xhtml">
     <p>CHARGE: </p>
  </body></notes>
      </species>
      <species compartment="c_04" name="3-oxolauroyl-CoA [endoplasmic reticulum]" boundaryCondition="false" id="s_0245">
<notes><body xmlns="http://www.w3.org/1999/xhtml">
     <p>CHARGE: </p>
  </body></notes>
      </species>
      <species compartment="c_09" name="3-oxolauroyl-CoA [lipid particle]" boundaryCondition="false" id="s_0246">
<notes><body xmlns="http://www.w3.org/1999/xhtml">
     <p>CHARGE: </p>
  </body></notes>
      </species>
      <species compartment="c_15" name="3-oxolauroyl-CoA [peroxisome]" boundaryCondition="false" id="s_0247">
<notes><body xmlns="http://www.w3.org/1999/xhtml">
     <p>CHARGE: </p>
  </body></notes>
      </species>
      <species compartment="c_04" name="3-oxooctadecanoyl-CoA [endoplasmic reticulum]" boundaryCondition="false" id="s_0248">
<notes><body xmlns="http://www.w3.org/1999/xhtml">
     <p>CHARGE: </p>
  </body></notes>
      </species>
      <species compartment="c_09" name="3-oxooctadecanoyl-CoA [lipid particle]" boundaryCondition="false" id="s_0249">
<notes><body xmlns="http://www.w3.org/1999/xhtml">
     <p>CHARGE: </p>
  </body></notes>
      </species>
      <species compartment="c_15" name="3-oxooctadecanoyl-CoA [peroxisome]" boundaryCondition="false" id="s_0250">
<notes><body xmlns="http://www.w3.org/1999/xhtml">
     <p>CHARGE: </p>
  </body></notes>
      </species>
      <species compartment="c_04" name="3-oxopalmitoyl-CoA [endoplasmic reticulum]" boundaryCondition="false" id="s_0251">
<notes><body xmlns="http://www.w3.org/1999/xhtml">
     <p>CHARGE: </p>
  </body></notes>
      </species>
      <species compartment="c_09" name="3-oxopalmitoyl-CoA [lipid particle]" boundaryCondition="false" id="s_0252">
<notes><body xmlns="http://www.w3.org/1999/xhtml">
     <p>CHARGE: </p>
  </body></notes>
      </species>
      <species compartment="c_15" name="3-oxopalmitoyl-CoA [peroxisome]" boundaryCondition="false" id="s_0253">
<notes><body xmlns="http://www.w3.org/1999/xhtml">
     <p>CHARGE: </p>
  </body></notes>
      </species>
      <species compartment="c_04" name="3-oxotetracosanoyl-CoA [endoplasmic reticulum]" boundaryCondition="false" id="s_0254">
<notes><body xmlns="http://www.w3.org/1999/xhtml">
     <p>CHARGE: </p>
  </body></notes>
      </species>
      <species compartment="c_04" name="3-oxotetradecanoyl-CoA [endoplasmic reticulum]" boundaryCondition="false" id="s_0255">
<notes><body xmlns="http://www.w3.org/1999/xhtml">
     <p>CHARGE: </p>
  </body></notes>
      </species>
      <species compartment="c_09" name="3-oxotetradecanoyl-CoA [lipid particle]" boundaryCondition="false" id="s_0256">
<notes><body xmlns="http://www.w3.org/1999/xhtml">
     <p>CHARGE: </p>
  </body></notes>
      </species>
      <species compartment="c_15" name="3-oxotetradecanoyl-CoA [peroxisome]" boundaryCondition="false" id="s_0257">
<notes><body xmlns="http://www.w3.org/1999/xhtml">
     <p>CHARGE: </p>
  </body></notes>
      </species>
      <species compartment="c_03" name="3-phospho-hydroxypyruvate [cytoplasm]" boundaryCondition="false" id="s_0258">
<notes><body xmlns="http://www.w3.org/1999/xhtml">
     <p>CHARGE: </p>
  </body></notes>
      </species>
      <species compartment="c_03" name="3-phospho-serine [cytoplasm]" boundaryCondition="false" id="s_0259">
<notes><body xmlns="http://www.w3.org/1999/xhtml">
     <p>CHARGE: </p>
  </body></notes>
      </species>
      <species compartment="c_03" name="3-phosphoglycerate [cytoplasm]" boundaryCondition="false" id="s_0260">
<notes><body xmlns="http://www.w3.org/1999/xhtml">
     <p>CHARGE: </p>
  </body></notes>
      </species>
      <species compartment="c_03" name="3-phosphoshikimic acid [cytoplasm]" boundaryCondition="false" id="s_0261">
<notes><body xmlns="http://www.w3.org/1999/xhtml">
     <p>CHARGE: </p>
  </body></notes>
      </species>
      <species compartment="c_03" name="4,4-dimethyl-5alpha-cholesta-8,14,24-trien-3beta-ol [cytoplasm]" boundaryCondition="false" id="s_0262">
<notes><body xmlns="http://www.w3.org/1999/xhtml">
     <p>CHARGE: </p>
  </body></notes>
      </species>
      <species compartment="c_03" name="4,5-bis(diphospho)-1D-myo-inositol tetrakisphosphate [cytoplasm]" boundaryCondition="false" id="s_0263">
<notes><body xmlns="http://www.w3.org/1999/xhtml">
     <p>CHARGE: </p>
  </body></notes>
      </species>
      <species compartment="c_03" name="4-(phosphonooxy)-L-threonine [cytoplasm]" boundaryCondition="false" id="s_0264">
<notes><body xmlns="http://www.w3.org/1999/xhtml">
     <p>CHARGE: </p>
  </body></notes>
      </species>
      <species compartment="c_03" name="4-acetamidobutanal [cytoplasm]" boundaryCondition="false" id="s_0265">
<notes><body xmlns="http://www.w3.org/1999/xhtml">
     <p>CHARGE: </p>
  </body></notes>
      </species>
      <species compartment="c_03" name="4-acetamidobutanoate [cytoplasm]" boundaryCondition="false" id="s_0266">
<notes><body xmlns="http://www.w3.org/1999/xhtml">
     <p>CHARGE: </p>
  </body></notes>
      </species>
      <species compartment="c_03" name="4-amino-2-methyl-5-diphosphomethylpyrimidine [cytoplasm]" boundaryCondition="false" id="s_0267">
<notes><body xmlns="http://www.w3.org/1999/xhtml">
     <p>CHARGE: </p>
  </body></notes>
      </species>
      <species compartment="c_03" name="4-amino-2-methyl-5-phosphomethylpyrimidine [cytoplasm]" boundaryCondition="false" id="s_0268">
<notes><body xmlns="http://www.w3.org/1999/xhtml">
     <p>CHARGE: </p>
  </body></notes>
      </species>
      <species compartment="c_03" name="4-amino-4-deoxychorismate [cytoplasm]" boundaryCondition="false" id="s_0269">
<notes><body xmlns="http://www.w3.org/1999/xhtml">
     <p>CHARGE: </p>
  </body></notes>
      </species>
      <species compartment="c_03" name="4-amino-5-hydroxymethyl-2-methylpyrimidine [cytoplasm]" boundaryCondition="false" id="s_0270">
<notes><body xmlns="http://www.w3.org/1999/xhtml">
     <p>CHARGE: </p>
  </body></notes>
      </species>
      <species compartment="c_03" name="4-aminobenzoate [cytoplasm]" boundaryCondition="false" id="s_0271">
<notes><body xmlns="http://www.w3.org/1999/xhtml">
     <p>CHARGE: </p>
  </body></notes>
      </species>
      <species compartment="c_06" name="4-aminobenzoate [extracellular]" boundaryCondition="false" id="s_0272">
<notes><body xmlns="http://www.w3.org/1999/xhtml">
     <p>CHARGE: </p>
  </body></notes>
      </species>
      <species compartment="c_11" name="4-aminobenzoate [mitochondrion]" boundaryCondition="false" id="s_0273">
<notes><body xmlns="http://www.w3.org/1999/xhtml">
     <p>CHARGE: </p>
  </body></notes>
      </species>
      <species compartment="c_03" name="4-aminobutanal [cytoplasm]" boundaryCondition="false" id="s_0274">
<notes><body xmlns="http://www.w3.org/1999/xhtml">
     <p>CHARGE: </p>
  </body></notes>
      </species>
      <species compartment="c_11" name="4-aminobutanal [mitochondrion]" boundaryCondition="false" id="s_0275">
<notes><body xmlns="http://www.w3.org/1999/xhtml">
     <p>CHARGE: </p>
  </body></notes>
      </species>
      <species compartment="c_04" name="4-coumaroyl-CoA [endoplasmic reticulum]" boundaryCondition="false" id="s_0276">
<notes><body xmlns="http://www.w3.org/1999/xhtml">
     <p>CHARGE: </p>
  </body></notes>
      </species>
      <species compartment="c_09" name="4-coumaroyl-CoA [lipid particle]" boundaryCondition="false" id="s_0277">
<notes><body xmlns="http://www.w3.org/1999/xhtml">
     <p>CHARGE: </p>
  </body></notes>
      </species>
      <species compartment="c_11" name="4-coumaroyl-CoA [mitochondrion]" boundaryCondition="false" id="s_0278">
<notes><body xmlns="http://www.w3.org/1999/xhtml">
     <p>CHARGE: </p>
  </body></notes>
      </species>
      <species compartment="c_03" name="4-diphospho-1D-myo-inositol pentakisphosphate [cytoplasm]" boundaryCondition="false" id="s_0279">
<notes><body xmlns="http://www.w3.org/1999/xhtml">
     <p>CHARGE: </p>
  </body></notes>
      </species>
      <species compartment="c_03" name="4-guanidinobutanamide [cytoplasm]" boundaryCondition="false" id="s_0280">
<notes><body xmlns="http://www.w3.org/1999/xhtml">
     <p>CHARGE: </p>
  </body></notes>
      </species>
      <species compartment="c_03" name="4-guanidinobutanoic acid [cytoplasm]" boundaryCondition="false" id="s_0281">
<notes><body xmlns="http://www.w3.org/1999/xhtml">
     <p>CHARGE: </p>
  </body></notes>
      </species>
      <species compartment="c_03" name="4-hydroxy-2-oxoglutarate [cytoplasm]" boundaryCondition="false" id="s_0282">
<notes><body xmlns="http://www.w3.org/1999/xhtml">
     <p>CHARGE: </p>
  </body></notes>
      </species>
      <species compartment="c_11" name="4-hydroxy-2-oxoglutarate [mitochondrion]" boundaryCondition="false" id="s_0283">
<notes><body xmlns="http://www.w3.org/1999/xhtml">
     <p>CHARGE: </p>
  </body></notes>
      </species>
      <species compartment="c_15" name="4-hydroxy-2-oxoglutarate [peroxisome]" boundaryCondition="false" id="s_0284">
<notes><body xmlns="http://www.w3.org/1999/xhtml">
     <p>CHARGE: </p>
  </body></notes>
      </species>
      <species compartment="c_03" name="4-hydroxy-L-threonine [cytoplasm]" boundaryCondition="false" id="s_0285">
<notes><body xmlns="http://www.w3.org/1999/xhtml">
     <p>CHARGE: </p>
  </body></notes>
      </species>
      <species compartment="c_03" name="4-hydroxybenzoate [cytoplasm]" boundaryCondition="false" id="s_0286">
<notes><body xmlns="http://www.w3.org/1999/xhtml">
     <p>CHARGE: </p>
  </body></notes>
      </species>
      <species compartment="c_11" name="4-hydroxybenzoate [mitochondrion]" boundaryCondition="false" id="s_0287">
<notes><body xmlns="http://www.w3.org/1999/xhtml">
     <p>CHARGE: </p>
  </body></notes>
      </species>
      <species compartment="c_04" name="4-hydroxybenzoyl-CoA [endoplasmic reticulum]" boundaryCondition="false" id="s_0288">
<notes><body xmlns="http://www.w3.org/1999/xhtml">
     <p>CHARGE: </p>
  </body></notes>
      </species>
      <species compartment="c_09" name="4-hydroxybenzoyl-CoA [lipid particle]" boundaryCondition="false" id="s_0289">
<notes><body xmlns="http://www.w3.org/1999/xhtml">
     <p>CHARGE: </p>
  </body></notes>
      </species>
      <species compartment="c_11" name="4-hydroxybenzoyl-CoA [mitochondrion]" boundaryCondition="false" id="s_0290">
<notes><body xmlns="http://www.w3.org/1999/xhtml">
     <p>CHARGE: </p>
  </body></notes>
      </species>
      <species compartment="c_03" name="4-methyl-2-oxopentanoate [cytoplasm]" boundaryCondition="false" id="s_0291">
<notes><body xmlns="http://www.w3.org/1999/xhtml">
     <p>CHARGE: </p>
  </body></notes>
      </species>
      <species compartment="c_11" name="4-methyl-2-oxopentanoate [mitochondrion]" boundaryCondition="false" id="s_0292">
<notes><body xmlns="http://www.w3.org/1999/xhtml">
     <p>CHARGE: </p>
  </body></notes>
      </species>
      <species compartment="c_03" name="4-methyl-5-(2-phosphonooxyethyl)thiazole [cytoplasm]" boundaryCondition="false" id="s_0293">
<notes><body xmlns="http://www.w3.org/1999/xhtml">
     <p>CHARGE: </p>
  </body></notes>
      </species>
      <species compartment="c_03" name="4-methylthio-2-oxobutanoate [cytoplasm]" boundaryCondition="false" id="s_0294">
<notes><body xmlns="http://www.w3.org/1999/xhtml">
     <p>CHARGE: </p>
  </body></notes>
      </species>
      <species compartment="c_03" name="4-phospho-L-aspartate [cytoplasm]" boundaryCondition="false" id="s_0295">
<notes><body xmlns="http://www.w3.org/1999/xhtml">
     <p>CHARGE: </p>
  </body></notes>
      </species>
      <species compartment="c_03" name="4alpha-methylzymosterol [cytoplasm]" boundaryCondition="false" id="s_0296">
<notes><body xmlns="http://www.w3.org/1999/xhtml">
     <p>CHARGE: </p>
  </body></notes>
      </species>
      <species compartment="c_03" name="4beta-methylzymosterol-4alpha-carboxylic acid [cytoplasm]" boundaryCondition="false" id="s_0297">
<notes><body xmlns="http://www.w3.org/1999/xhtml">
     <p>CHARGE: </p>
  </body></notes>
      </species>
      <species compartment="c_03" name="5'-adenylyl sulfate [cytoplasm]" boundaryCondition="false" id="s_0298">
<notes><body xmlns="http://www.w3.org/1999/xhtml">
     <p>CHARGE: </p>
  </body></notes>
      </species>
      <species compartment="c_03" name="5'-phosphoribosyl-4-(N-succinocarboxamide)-5-aminoimidazole [cytoplasm]" boundaryCondition="false" id="s_0299">
<notes><body xmlns="http://www.w3.org/1999/xhtml">
     <p>CHARGE: </p>
  </body></notes>
      </species>
      <species compartment="c_03" name="5'-phosphoribosyl-5-aminoimidazole [cytoplasm]" boundaryCondition="false" id="s_0300">
<notes><body xmlns="http://www.w3.org/1999/xhtml">
     <p>CHARGE: </p>
  </body></notes>
      </species>
      <species compartment="c_03" name="5'-phosphoribosyl-N-formylglycineamide [cytoplasm]" boundaryCondition="false" id="s_0301">
<notes><body xmlns="http://www.w3.org/1999/xhtml">
     <p>CHARGE: </p>
  </body></notes>
      </species>
      <species compartment="c_03" name="5'-phosphoribosyl-N-formylglycineamidine [cytoplasm]" boundaryCondition="false" id="s_0302">
<notes><body xmlns="http://www.w3.org/1999/xhtml">
     <p>CHARGE: </p>
  </body></notes>
      </species>
      <species compartment="c_03" name="5'-S-methyl-5'-thioadenosine [cytoplasm]" boundaryCondition="false" id="s_0303">
<notes><body xmlns="http://www.w3.org/1999/xhtml">
     <p>CHARGE: </p>
  </body></notes>
      </species>
      <species compartment="c_03" name="5,10-methenyl-THF [cytoplasm]" boundaryCondition="false" id="s_0304">
<notes><body xmlns="http://www.w3.org/1999/xhtml">
     <p>CHARGE: </p>
  </body></notes>
      </species>
      <species compartment="c_11" name="5,10-methenyl-THF [mitochondrion]" boundaryCondition="false" id="s_0305">
<notes><body xmlns="http://www.w3.org/1999/xhtml">
     <p>CHARGE: </p>
  </body></notes>
      </species>
      <species compartment="c_03" name="5,10-methylenetetrahydrofolate [cytoplasm]" boundaryCondition="false" id="s_0306">
<notes><body xmlns="http://www.w3.org/1999/xhtml">
     <p>CHARGE: </p>
  </body></notes>
      </species>
      <species compartment="c_11" name="5,10-methylenetetrahydrofolate [mitochondrion]" boundaryCondition="false" id="s_0307">
<notes><body xmlns="http://www.w3.org/1999/xhtml">
     <p>CHARGE: </p>
  </body></notes>
      </species>
      <species compartment="c_03" name="5,6,7,8-tetrahydrofolyl-L-glutamic acid [cytoplasm]" boundaryCondition="false" id="s_0308">
<notes><body xmlns="http://www.w3.org/1999/xhtml">
     <p>CHARGE: </p>
  </body></notes>
      </species>
      <species compartment="c_03" name="5,6-bis(diphospho)-1D-myo-inositol tetrakisphosphate [cytoplasm]" boundaryCondition="false" id="s_0309">
<notes><body xmlns="http://www.w3.org/1999/xhtml">
     <p>CHARGE: </p>
  </body></notes>
      </species>
      <species compartment="c_03" name="5-(2-hydroxyethyl)-4-methylthiazole [cytoplasm]" boundaryCondition="false" id="s_0310">
<notes><body xmlns="http://www.w3.org/1999/xhtml">
     <p>CHARGE: </p>
  </body></notes>
      </species>
      <species compartment="c_03" name="5-(methylsulfanyl)-2,3-dioxopentyl phosphate [cytoplasm]" boundaryCondition="false" id="s_0311">
<notes><body xmlns="http://www.w3.org/1999/xhtml">
     <p>CHARGE: </p>
  </body></notes>
      </species>
      <species compartment="c_03" name="5-[(5-phospho-1-deoxy-D-ribulos-1-ylamino)methylideneamino]-1-(5-phospho-D-ribosyl)imidazole-4-carboxamide [cytoplasm]" boundaryCondition="false" id="s_0312">
<notes><body xmlns="http://www.w3.org/1999/xhtml">
     <p>CHARGE: </p>
  </body></notes>
      </species>
      <species compartment="c_03" name="5-amino-6-(5-phosphoribitylamino)uracil [cytoplasm]" boundaryCondition="false" id="s_0313">
<notes><body xmlns="http://www.w3.org/1999/xhtml">
     <p>CHARGE: </p>
  </body></notes>
      </species>
      <species compartment="c_03" name="5-amino-6-(D-ribitylamino)uracil [cytoplasm]" boundaryCondition="false" id="s_0314">
<notes><body xmlns="http://www.w3.org/1999/xhtml">
     <p>CHARGE: </p>
  </body></notes>
      </species>
      <species compartment="c_03" name="5-aminolevulinate [cytoplasm]" boundaryCondition="false" id="s_0315">
<notes><body xmlns="http://www.w3.org/1999/xhtml">
     <p>CHARGE: </p>
  </body></notes>
      </species>
      <species compartment="c_06" name="5-aminolevulinate [extracellular]" boundaryCondition="false" id="s_0316">
<notes><body xmlns="http://www.w3.org/1999/xhtml">
     <p>CHARGE: </p>
  </body></notes>
      </species>
      <species compartment="c_11" name="5-aminolevulinate [mitochondrion]" boundaryCondition="false" id="s_0317">
<notes><body xmlns="http://www.w3.org/1999/xhtml">
     <p>CHARGE: </p>
  </body></notes>
      </species>
      <species compartment="c_03" name="5-diphospho-1D-myo-inositol pentakisphosphate [cytoplasm]" boundaryCondition="false" id="s_0318">
<notes><body xmlns="http://www.w3.org/1999/xhtml">
     <p>CHARGE: </p>
  </body></notes>
      </species>
      <species compartment="c_03" name="5-formyltetrahydrofolic acid [cytoplasm]" boundaryCondition="false" id="s_0319">
<notes><body xmlns="http://www.w3.org/1999/xhtml">
     <p>CHARGE: </p>
  </body></notes>
      </species>
      <species compartment="c_06" name="5-formyltetrahydrofolic acid [extracellular]" boundaryCondition="false" id="s_0320">
<notes><body xmlns="http://www.w3.org/1999/xhtml">
     <p>CHARGE: </p>
  </body></notes>
      </species>
      <species compartment="c_11" name="5-formyltetrahydrofolic acid [mitochondrion]" boundaryCondition="false" id="s_0321">
<notes><body xmlns="http://www.w3.org/1999/xhtml">
     <p>CHARGE: </p>
  </body></notes>
      </species>
      <species compartment="c_03" name="5-methyltetrahydrofolate [cytoplasm]" boundaryCondition="false" id="s_0322">
<notes><body xmlns="http://www.w3.org/1999/xhtml">
     <p>CHARGE: </p>
  </body></notes>
      </species>
      <species compartment="c_03" name="5-methyltetrahydropteroyltri-L-glutamic acid [cytoplasm]" boundaryCondition="false" id="s_0323">
<notes><body xmlns="http://www.w3.org/1999/xhtml">
     <p>CHARGE: </p>
  </body></notes>
      </species>
      <species compartment="c_03" name="5-O-(1-carboxyvinyl)-3-phosphoshikimic acid [cytoplasm]" boundaryCondition="false" id="s_0324">
<notes><body xmlns="http://www.w3.org/1999/xhtml">
     <p>CHARGE: </p>
  </body></notes>
      </species>
      <species compartment="c_03" name="5-phospho-ribosyl-glycineamide [cytoplasm]" boundaryCondition="false" id="s_0325">
<notes><body xmlns="http://www.w3.org/1999/xhtml">
     <p>CHARGE: </p>
  </body></notes>
      </species>
      <species compartment="c_03" name="5-phosphoribosyl-ATP [cytoplasm]" boundaryCondition="false" id="s_0326">
<notes><body xmlns="http://www.w3.org/1999/xhtml">
     <p>CHARGE: </p>
  </body></notes>
      </species>
      <species compartment="c_03" name="5-phosphoribosylamine [cytoplasm]" boundaryCondition="false" id="s_0327">
<notes><body xmlns="http://www.w3.org/1999/xhtml">
     <p>CHARGE: </p>
  </body></notes>
      </species>
      <species compartment="c_03" name="6,7-dimethyl-8-(1-D-ribityl)lumazine [cytoplasm]" boundaryCondition="false" id="s_0328">
<notes><body xmlns="http://www.w3.org/1999/xhtml">
     <p>CHARGE: </p>
  </body></notes>
      </species>
      <species compartment="c_04" name="6-(alpha-D-glucosaminyl)-1-phosphatidyl-1D-myo-inositol [endoplasmic reticulum]" boundaryCondition="false" id="s_0329">
<notes><body xmlns="http://www.w3.org/1999/xhtml">
     <p>CHARGE: </p>
  </body></notes>
      </species>
      <species compartment="c_04" name="6-(alpha-D-glucosaminyl)-O-acyl-1-phosphatidyl-1D-myo-inositol [endoplasmic reticulum]" boundaryCondition="false" id="s_0330">
<notes><body xmlns="http://www.w3.org/1999/xhtml">
     <p>CHARGE: </p>
  </body></notes>
      </species>
      <species compartment="c_04" name="6-(N-acetyl-alpha-D-glucosaminyl)-1-phosphatidyl-1D-myo-inositol [endoplasmic reticulum]" boundaryCondition="false" id="s_0331">
<notes><body xmlns="http://www.w3.org/1999/xhtml">
     <p>CHARGE: </p>
  </body></notes>
      </species>
      <species compartment="c_04" name="6-[6-(2-aminoethylphosphoryl)-alpha-mannosyl-(1->6)-2-(2-aminoethylphosphoryl)-alpha-mannosyl-(1->6)-alpha-2-(2-aminoethylphosphoryl)mannosyl-(1->4)-alpha-glucosaminyl]-O-acyl-1-phosphatidyl-1D-myo-inositol [endoplasmic reticulum]" boundaryCondition="false" id="s_0332">
<notes><body xmlns="http://www.w3.org/1999/xhtml">
     <p>CHARGE: </p>
  </body></notes>
      </species>
      <species compartment="c_03" name="6-diphospho-1D-myo-inositol pentakisphosphate [cytoplasm]" boundaryCondition="false" id="s_0333">
<notes><body xmlns="http://www.w3.org/1999/xhtml">
     <p>CHARGE: </p>
  </body></notes>
      </species>
      <species compartment="c_04" name="6-O-[alpha-D-mannosyl-(1->4)-alpha-D-glucosaminyl]-O-acyl-1-phosphatidyl-1D-myo-inositol [endoplasmic reticulum]" boundaryCondition="false" id="s_0334">
<notes><body xmlns="http://www.w3.org/1999/xhtml">
     <p>CHARGE: </p>
  </body></notes>
      </species>
      <species compartment="c_03" name="6-O-phosphono-D-glucono-1,5-lactone [cytoplasm]" boundaryCondition="false" id="s_0335">
<notes><body xmlns="http://www.w3.org/1999/xhtml">
     <p>CHARGE: </p>
  </body></notes>
      </species>
      <species compartment="c_04" name="6-O-phosphono-D-glucono-1,5-lactone [endoplasmic reticulum]" boundaryCondition="false" id="s_0336">
<notes><body xmlns="http://www.w3.org/1999/xhtml">
     <p>CHARGE: </p>
  </body></notes>
      </species>
      <species compartment="c_04" name="6-O-{2-O-[(2-aminoethyl)phosphoryl]-alpha-D-mannosyl-(1->4)-alpha-D-glucosaminyl}-O-acyl-1-phosphatidyl-1D-myo-inositol [endoplasmic reticulum]" boundaryCondition="false" id="s_0337">
<notes><body xmlns="http://www.w3.org/1999/xhtml">
     <p>CHARGE: </p>
  </body></notes>
      </species>
      <species compartment="c_04" name="6-O-{alpha-D-mannosyl-(1->2)-alpha-D-mannosyl-(1->6)-2-O-[(2-aminoethyl)phosphoryl]-alpha-D-mannosyl-(1->4)-alpha-D-glucosaminyl}-O-acyl-1-phosphatidyl-1D-myo-inositol [endoplasmic reticulum]" boundaryCondition="false" id="s_0338">
<notes><body xmlns="http://www.w3.org/1999/xhtml">
     <p>CHARGE: </p>
  </body></notes>
      </species>
      <species compartment="c_04" name="6-O-{alpha-D-mannosyl-(1->6)-2-O-[(2-aminoethyl)phosphoryl]-alpha-D-mannosyl-(1->4)-alpha-D-glucosaminyl}-O-acyl-1-phosphatidyl-1D-myo-inositol [endoplasmic reticulum]" boundaryCondition="false" id="s_0339">
<notes><body xmlns="http://www.w3.org/1999/xhtml">
     <p>CHARGE: </p>
  </body></notes>
      </species>
      <species compartment="c_03" name="6-phospho-D-gluconate [cytoplasm]" boundaryCondition="false" id="s_0340">
<notes><body xmlns="http://www.w3.org/1999/xhtml">
     <p>CHARGE: </p>
  </body></notes>
      </species>
      <species compartment="c_03" name="7,8-diaminononanoate [cytoplasm]" boundaryCondition="false" id="s_0341">
<notes><body xmlns="http://www.w3.org/1999/xhtml">
     <p>CHARGE: </p>
  </body></notes>
      </species>
      <species compartment="c_06" name="7,8-diaminononanoate [extracellular]" boundaryCondition="false" id="s_0342">
<notes><body xmlns="http://www.w3.org/1999/xhtml">
     <p>CHARGE: </p>
  </body></notes>
      </species>
      <species compartment="c_03" name="7,8-dihydroneopterin [cytoplasm]" boundaryCondition="false" id="s_0343">
<notes><body xmlns="http://www.w3.org/1999/xhtml">
     <p>CHARGE: </p>
  </body></notes>
      </species>
      <species compartment="c_11" name="7,8-dihydroneopterin [mitochondrion]" boundaryCondition="false" id="s_0344">
<notes><body xmlns="http://www.w3.org/1999/xhtml">
     <p>CHARGE: </p>
  </body></notes>
      </species>
      <species compartment="c_03" name="7,8-dihydroneopterin 3'-phosphate [cytoplasm]" boundaryCondition="false" id="s_0345">
<notes><body xmlns="http://www.w3.org/1999/xhtml">
     <p>CHARGE: </p>
  </body></notes>
      </species>
      <species compartment="c_03" name="7,8-dihydroneopterin 3'-triphosphate [cytoplasm]" boundaryCondition="false" id="s_0346">
<notes><body xmlns="http://www.w3.org/1999/xhtml">
     <p>CHARGE: </p>
  </body></notes>
      </species>
      <species compartment="c_03" name="7,8-dihydropteroate [cytoplasm]" boundaryCondition="false" id="s_0347">
<notes><body xmlns="http://www.w3.org/1999/xhtml">
     <p>CHARGE: </p>
  </body></notes>
      </species>
      <species compartment="c_11" name="7,8-dihydropteroate [mitochondrion]" boundaryCondition="false" id="s_0348">
<notes><body xmlns="http://www.w3.org/1999/xhtml">
     <p>CHARGE: </p>
  </body></notes>
      </species>
      <species compartment="c_03" name="7-phospho-2-dehydro-3-deoxy-D-arabino-heptonic acid [cytoplasm]" boundaryCondition="false" id="s_0349">
<notes><body xmlns="http://www.w3.org/1999/xhtml">
     <p>CHARGE: </p>
  </body></notes>
      </species>
      <species compartment="c_11" name="7-phospho-2-dehydro-3-deoxy-D-arabino-heptonic acid [mitochondrion]" boundaryCondition="false" id="s_0350">
<notes><body xmlns="http://www.w3.org/1999/xhtml">
     <p>CHARGE: </p>
  </body></notes>
      </species>
      <species compartment="c_02" name="8-amino-7-oxononanoate [cell envelope]" boundaryCondition="false" id="s_0351">
<notes><body xmlns="http://www.w3.org/1999/xhtml">
     <p>CHARGE: </p>
  </body></notes>
      </species>
      <species compartment="c_03" name="8-amino-7-oxononanoate [cytoplasm]" boundaryCondition="false" id="s_0352">
<notes><body xmlns="http://www.w3.org/1999/xhtml">
     <p>CHARGE: </p>
  </body></notes>
      </species>
      <species compartment="c_04" name="8-amino-7-oxononanoate [endoplasmic reticulum]" boundaryCondition="false" id="s_0353">
<notes><body xmlns="http://www.w3.org/1999/xhtml">
     <p>CHARGE: </p>
  </body></notes>
      </species>
      <species compartment="c_06" name="8-amino-7-oxononanoate [extracellular]" boundaryCondition="false" id="s_0354">
<notes><body xmlns="http://www.w3.org/1999/xhtml">
     <p>CHARGE: </p>
  </body></notes>
      </species>
      <species compartment="c_09" name="8-amino-7-oxononanoate [lipid particle]" boundaryCondition="false" id="s_0355">
<notes><body xmlns="http://www.w3.org/1999/xhtml">
     <p>CHARGE: </p>
  </body></notes>
      </species>
      <species compartment="c_11" name="8-amino-7-oxononanoate [mitochondrion]" boundaryCondition="false" id="s_0356">
<notes><body xmlns="http://www.w3.org/1999/xhtml">
     <p>CHARGE: </p>
  </body></notes>
      </species>
      <species compartment="c_03" name="9H-xanthine [cytoplasm]" boundaryCondition="false" id="s_0357">
<notes><body xmlns="http://www.w3.org/1999/xhtml">
     <p>CHARGE: </p>
  </body></notes>
      </species>
      <species compartment="c_06" name="9H-xanthine [extracellular]" boundaryCondition="false" id="s_0358">
<notes><body xmlns="http://www.w3.org/1999/xhtml">
     <p>CHARGE: </p>
  </body></notes>
      </species>
      <species compartment="c_03" name="acetaldehyde [cytoplasm]" boundaryCondition="false" id="s_0359">
<notes><body xmlns="http://www.w3.org/1999/xhtml">
     <p>CHARGE: </p>
  </body></notes>
      </species>
      <species compartment="c_06" name="acetaldehyde [extracellular]" boundaryCondition="false" id="s_0360">
<notes><body xmlns="http://www.w3.org/1999/xhtml">
     <p>CHARGE: </p>
  </body></notes>
      </species>
      <species compartment="c_11" name="acetaldehyde [mitochondrion]" boundaryCondition="false" id="s_0361">
<notes><body xmlns="http://www.w3.org/1999/xhtml">
     <p>CHARGE: </p>
  </body></notes>
      </species>
      <species compartment="c_03" name="acetate [cytoplasm]" boundaryCondition="false" id="s_0362">
<notes><body xmlns="http://www.w3.org/1999/xhtml">
     <p>CHARGE: </p>
  </body></notes>
      </species>
      <species compartment="c_04" name="acetate [endoplasmic reticulum]" boundaryCondition="false" id="s_0363">
<notes><body xmlns="http://www.w3.org/1999/xhtml">
     <p>CHARGE: </p>
  </body></notes>
      </species>
      <species compartment="c_06" name="acetate [extracellular]" boundaryCondition="false" id="s_0364">
<notes><body xmlns="http://www.w3.org/1999/xhtml">
     <p>CHARGE: </p>
  </body></notes>
      </species>
      <species compartment="c_11" name="acetate [mitochondrion]" boundaryCondition="false" id="s_0365">
<notes><body xmlns="http://www.w3.org/1999/xhtml">
     <p>CHARGE: </p>
  </body></notes>
      </species>
      <species compartment="c_13" name="acetate [nucleus]" boundaryCondition="false" id="s_0366">
<notes><body xmlns="http://www.w3.org/1999/xhtml">
     <p>CHARGE: </p>
  </body></notes>
      </species>
      <species compartment="c_03" name="acetoacetyl-CoA [cytoplasm]" boundaryCondition="false" id="s_0367">
<notes><body xmlns="http://www.w3.org/1999/xhtml">
     <p>CHARGE: </p>
  </body></notes>
      </species>
      <species compartment="c_04" name="acetoacetyl-CoA [endoplasmic reticulum]" boundaryCondition="false" id="s_0368">
<notes><body xmlns="http://www.w3.org/1999/xhtml">
     <p>CHARGE: </p>
  </body></notes>
      </species>
      <species compartment="c_09" name="acetoacetyl-CoA [lipid particle]" boundaryCondition="false" id="s_0369">
<notes><body xmlns="http://www.w3.org/1999/xhtml">
     <p>CHARGE: </p>
  </body></notes>
      </species>
      <species compartment="c_11" name="acetoacetyl-CoA [mitochondrion]" boundaryCondition="false" id="s_0370">
<notes><body xmlns="http://www.w3.org/1999/xhtml">
     <p>CHARGE: </p>
  </body></notes>
      </species>
      <species compartment="c_03" name="acetyl-ACP [cytoplasm]" boundaryCondition="false" id="s_0371">
<notes><body xmlns="http://www.w3.org/1999/xhtml">
     <p>CHARGE: </p>
  </body></notes>
      </species>
      <species compartment="c_11" name="acetyl-ACP [mitochondrion]" boundaryCondition="false" id="s_0372">
<notes><body xmlns="http://www.w3.org/1999/xhtml">
     <p>CHARGE: </p>
  </body></notes>
      </species>
      <species compartment="c_03" name="acetyl-CoA [cytoplasm]" boundaryCondition="false" id="s_0373">
<notes><body xmlns="http://www.w3.org/1999/xhtml">
     <p>CHARGE: </p>
  </body></notes>
      </species>
      <species compartment="c_04" name="acetyl-CoA [endoplasmic reticulum]" boundaryCondition="false" id="s_0374">
<notes><body xmlns="http://www.w3.org/1999/xhtml">
     <p>CHARGE: </p>
  </body></notes>
      </species>
      <species compartment="c_09" name="acetyl-CoA [lipid particle]" boundaryCondition="false" id="s_0375">
<notes><body xmlns="http://www.w3.org/1999/xhtml">
     <p>CHARGE: </p>
  </body></notes>
      </species>
      <species compartment="c_11" name="acetyl-CoA [mitochondrion]" boundaryCondition="false" id="s_0376">
<notes><body xmlns="http://www.w3.org/1999/xhtml">
     <p>CHARGE: </p>
  </body></notes>
      </species>
      <species compartment="c_13" name="acetyl-CoA [nucleus]" boundaryCondition="false" id="s_0377">
<notes><body xmlns="http://www.w3.org/1999/xhtml">
     <p>CHARGE: </p>
  </body></notes>
      </species>
      <species compartment="c_15" name="acetyl-CoA [peroxisome]" boundaryCondition="false" id="s_0378">
<notes><body xmlns="http://www.w3.org/1999/xhtml">
     <p>CHARGE: </p>
  </body></notes>
      </species>
      <species compartment="c_04" name="acyl-CoA [endoplasmic reticulum]" boundaryCondition="false" id="s_0379">
<notes><body xmlns="http://www.w3.org/1999/xhtml">
     <p>CHARGE: </p>
  </body></notes>
      </species>
      <species compartment="c_09" name="acyl-CoA [lipid particle]" boundaryCondition="false" id="s_0380">
<notes><body xmlns="http://www.w3.org/1999/xhtml">
     <p>CHARGE: </p>
  </body></notes>
      </species>
      <species compartment="c_04" name="acylglycerone phosphate [endoplasmic reticulum]" boundaryCondition="false" id="s_0381">
<notes><body xmlns="http://www.w3.org/1999/xhtml">
     <p>CHARGE: </p>
  </body></notes>
      </species>
      <species compartment="c_09" name="acylglycerone phosphate [lipid particle]" boundaryCondition="false" id="s_0382">
<notes><body xmlns="http://www.w3.org/1999/xhtml">
     <p>CHARGE: </p>
  </body></notes>
      </species>
      <species compartment="c_03" name="adenine [cytoplasm]" boundaryCondition="false" id="s_0383">
<notes><body xmlns="http://www.w3.org/1999/xhtml">
     <p>CHARGE: </p>
  </body></notes>
      </species>
      <species compartment="c_06" name="adenine [extracellular]" boundaryCondition="false" id="s_0384">
<notes><body xmlns="http://www.w3.org/1999/xhtml">
     <p>CHARGE: </p>
  </body></notes>
      </species>
      <species compartment="c_11" name="adenine [mitochondrion]" boundaryCondition="false" id="s_0385">
<notes><body xmlns="http://www.w3.org/1999/xhtml">
     <p>CHARGE: </p>
  </body></notes>
      </species>
      <species compartment="c_03" name="adenosine [cytoplasm]" boundaryCondition="false" id="s_0386">
<notes><body xmlns="http://www.w3.org/1999/xhtml">
     <p>CHARGE: </p>
  </body></notes>
      </species>
      <species compartment="c_06" name="adenosine [extracellular]" boundaryCondition="false" id="s_0387">
<notes><body xmlns="http://www.w3.org/1999/xhtml">
     <p>CHARGE: </p>
  </body></notes>
      </species>
      <species compartment="c_11" name="adenosine [mitochondrion]" boundaryCondition="false" id="s_0388">
<notes><body xmlns="http://www.w3.org/1999/xhtml">
     <p>CHARGE: </p>
  </body></notes>
      </species>
      <species compartment="c_03" name="adenosine 2'-phosphate [cytoplasm]" boundaryCondition="false" id="s_0389">
<notes><body xmlns="http://www.w3.org/1999/xhtml">
     <p>CHARGE: </p>
  </body></notes>
      </species>
      <species compartment="c_03" name="adenosine 3',5'-bismonophosphate [cytoplasm]" boundaryCondition="false" id="s_0390">
<notes><body xmlns="http://www.w3.org/1999/xhtml">
     <p>CHARGE: </p>
  </body></notes>
      </species>
      <species compartment="c_06" name="adenosine 3',5'-bismonophosphate [extracellular]" boundaryCondition="false" id="s_0391">
<notes><body xmlns="http://www.w3.org/1999/xhtml">
     <p>CHARGE: </p>
  </body></notes>
      </species>
      <species compartment="c_11" name="adenosine 3',5'-bismonophosphate [mitochondrion]" boundaryCondition="false" id="s_0392">
<notes><body xmlns="http://www.w3.org/1999/xhtml">
     <p>CHARGE: </p>
  </body></notes>
      </species>
      <species compartment="c_03" name="adenylo-succinate [cytoplasm]" boundaryCondition="false" id="s_0393">
<notes><body xmlns="http://www.w3.org/1999/xhtml">
     <p>CHARGE: </p>
  </body></notes>
      </species>
      <species compartment="c_03" name="ADP [cytoplasm]" boundaryCondition="false" id="s_0394">
<notes><body xmlns="http://www.w3.org/1999/xhtml">
     <p>CHARGE: </p>
  </body></notes>
      </species>
      <species compartment="c_04" name="ADP [endoplasmic reticulum]" boundaryCondition="false" id="s_0395">
<notes><body xmlns="http://www.w3.org/1999/xhtml">
     <p>CHARGE: </p>
  </body></notes>
      </species>
      <species compartment="c_07" name="ADP [Golgi]" boundaryCondition="false" id="s_0396">
<notes><body xmlns="http://www.w3.org/1999/xhtml">
     <p>CHARGE: </p>
  </body></notes>
      </species>
      <species compartment="c_11" name="ADP [mitochondrion]" boundaryCondition="false" id="s_0397">
<notes><body xmlns="http://www.w3.org/1999/xhtml">
     <p>CHARGE: </p>
  </body></notes>
      </species>
      <species compartment="c_13" name="ADP [nucleus]" boundaryCondition="false" id="s_0398">
<notes><body xmlns="http://www.w3.org/1999/xhtml">
     <p>CHARGE: </p>
  </body></notes>
      </species>
      <species compartment="c_15" name="ADP [peroxisome]" boundaryCondition="false" id="s_0399">
<notes><body xmlns="http://www.w3.org/1999/xhtml">
     <p>CHARGE: </p>
  </body></notes>
      </species>
      <species compartment="c_17" name="ADP [vacuole]" boundaryCondition="false" id="s_0400">
<notes><body xmlns="http://www.w3.org/1999/xhtml">
     <p>CHARGE: </p>
  </body></notes>
      </species>
      <species compartment="c_03" name="ADP-ribose [cytoplasm]" boundaryCondition="false" id="s_0401">
<notes><body xmlns="http://www.w3.org/1999/xhtml">
     <p>CHARGE: </p>
  </body></notes>
      </species>
      <species compartment="c_13" name="ADP-ribose [nucleus]" boundaryCondition="false" id="s_0402">
<notes><body xmlns="http://www.w3.org/1999/xhtml">
     <p>CHARGE: </p>
  </body></notes>
      </species>
      <species compartment="c_03" name="AICAR [cytoplasm]" boundaryCondition="false" id="s_0403">
<notes><body xmlns="http://www.w3.org/1999/xhtml">
     <p>CHARGE: </p>
  </body></notes>
      </species>
      <species compartment="c_03" name="Ala-tRNA(Ala) [cytoplasm]" boundaryCondition="false" id="s_0404">
<notes><body xmlns="http://www.w3.org/1999/xhtml">
     <p>CHARGE: </p>
  </body></notes>
      </species>
      <species compartment="c_03" name="allantoate [cytoplasm]" boundaryCondition="false" id="s_0405">
<notes><body xmlns="http://www.w3.org/1999/xhtml">
     <p>CHARGE: </p>
  </body></notes>
      </species>
      <species compartment="c_06" name="allantoate [extracellular]" boundaryCondition="false" id="s_0406">
<notes><body xmlns="http://www.w3.org/1999/xhtml">
     <p>CHARGE: </p>
  </body></notes>
      </species>
      <species compartment="c_03" name="allantoin [cytoplasm]" boundaryCondition="false" id="s_0407">
<notes><body xmlns="http://www.w3.org/1999/xhtml">
     <p>CHARGE: </p>
  </body></notes>
      </species>
      <species compartment="c_06" name="allantoin [extracellular]" boundaryCondition="false" id="s_0408">
<notes><body xmlns="http://www.w3.org/1999/xhtml">
     <p>CHARGE: </p>
  </body></notes>
      </species>
      <species compartment="c_03" name="alpha,alpha-trehalose 6-phosphate [cytoplasm]" boundaryCondition="false" id="s_0409">
<notes><body xmlns="http://www.w3.org/1999/xhtml">
     <p>CHARGE: </p>
  </body></notes>
      </species>
      <species compartment="c_03" name="alpha-D-galactose 1-phosphate [cytoplasm]" boundaryCondition="false" id="s_0410">
<notes><body xmlns="http://www.w3.org/1999/xhtml">
     <p>CHARGE: </p>
  </body></notes>
      </species>
      <species compartment="c_03" name="alpha-D-glucosamine 1-phosphate [cytoplasm]" boundaryCondition="false" id="s_0411">
<notes><body xmlns="http://www.w3.org/1999/xhtml">
     <p>CHARGE: </p>
  </body></notes>
      </species>
      <species compartment="c_03" name="alpha-D-glucosamine 6-phosphate [cytoplasm]" boundaryCondition="false" id="s_0412">
<notes><body xmlns="http://www.w3.org/1999/xhtml">
     <p>CHARGE: </p>
  </body></notes>
      </species>
      <species compartment="c_06" name="alpha-D-glucosamine 6-phosphate [extracellular]" boundaryCondition="false" id="s_0413">
<notes><body xmlns="http://www.w3.org/1999/xhtml">
     <p>CHARGE: </p>
  </body></notes>
      </species>
      <species compartment="c_07" name="alpha-D-mannosyl-beta-D-mannosyldiacetylchitobiosyldiphosphodolichol [Golgi]" boundaryCondition="false" id="s_0414">
<notes><body xmlns="http://www.w3.org/1999/xhtml">
     <p>CHARGE: </p>
  </body></notes>
      </species>
      <species compartment="c_03" name="alpha-D-ribose 1-phosphate [cytoplasm]" boundaryCondition="false" id="s_0415">
<notes><body xmlns="http://www.w3.org/1999/xhtml">
     <p>CHARGE: </p>
  </body></notes>
      </species>
      <species compartment="c_11" name="alpha-D-ribose 1-phosphate [mitochondrion]" boundaryCondition="false" id="s_0416">
<notes><body xmlns="http://www.w3.org/1999/xhtml">
     <p>CHARGE: </p>
  </body></notes>
      </species>
      <species compartment="c_03" name="aminoacetaldehyde [cytoplasm]" boundaryCondition="false" id="s_0417">
<notes><body xmlns="http://www.w3.org/1999/xhtml">
     <p>CHARGE: </p>
  </body></notes>
      </species>
      <species compartment="c_03" name="aminoacetone [cytoplasm]" boundaryCondition="false" id="s_0418">
<notes><body xmlns="http://www.w3.org/1999/xhtml">
     <p>CHARGE: </p>
  </body></notes>
      </species>
      <species compartment="c_03" name="ammonium [cytoplasm]" boundaryCondition="false" id="s_0419">
<notes><body xmlns="http://www.w3.org/1999/xhtml">
     <p>CHARGE: </p>
  </body></notes>
      </species>
      <species compartment="c_06" name="ammonium [extracellular]" boundaryCondition="false" id="s_0420">
<notes><body xmlns="http://www.w3.org/1999/xhtml">
     <p>CHARGE: </p>
  </body></notes>
      </species>
      <species compartment="c_11" name="ammonium [mitochondrion]" boundaryCondition="false" id="s_0421">
<notes><body xmlns="http://www.w3.org/1999/xhtml">
     <p>CHARGE: </p>
  </body></notes>
      </species>
      <species compartment="c_13" name="ammonium [nucleus]" boundaryCondition="false" id="s_0422">
<notes><body xmlns="http://www.w3.org/1999/xhtml">
     <p>CHARGE: </p>
  </body></notes>
      </species>
      <species compartment="c_03" name="AMP [cytoplasm]" boundaryCondition="false" id="s_0423">
<notes><body xmlns="http://www.w3.org/1999/xhtml">
     <p>CHARGE: </p>
  </body></notes>
      </species>
      <species compartment="c_11" name="AMP [mitochondrion]" boundaryCondition="false" id="s_0424">
<notes><body xmlns="http://www.w3.org/1999/xhtml">
     <p>CHARGE: </p>
  </body></notes>
      </species>
      <species compartment="c_13" name="AMP [nucleus]" boundaryCondition="false" id="s_0425">
<notes><body xmlns="http://www.w3.org/1999/xhtml">
     <p>CHARGE: </p>
  </body></notes>
      </species>
      <species compartment="c_15" name="AMP [peroxisome]" boundaryCondition="false" id="s_0426">
<notes><body xmlns="http://www.w3.org/1999/xhtml">
     <p>CHARGE: </p>
  </body></notes>
      </species>
      <species compartment="c_03" name="anthranilate [cytoplasm]" boundaryCondition="false" id="s_0427">
<notes><body xmlns="http://www.w3.org/1999/xhtml">
     <p>CHARGE: </p>
  </body></notes>
      </species>
      <species compartment="c_03" name="Arg-tRNA(Arg) [cytoplasm]" boundaryCondition="false" id="s_0428">
<notes><body xmlns="http://www.w3.org/1999/xhtml">
     <p>CHARGE: </p>
  </body></notes>
      </species>
      <species compartment="c_11" name="Arg-tRNA(Arg) [mitochondrion]" boundaryCondition="false" id="s_0429">
<notes><body xmlns="http://www.w3.org/1999/xhtml">
     <p>CHARGE: </p>
  </body></notes>
      </species>
      <species compartment="c_03" name="Asn-tRNA(Asn) [cytoplasm]" boundaryCondition="false" id="s_0430">
<notes><body xmlns="http://www.w3.org/1999/xhtml">
     <p>CHARGE: </p>
  </body></notes>
      </species>
      <species compartment="c_11" name="Asn-tRNA(Asn) [mitochondrion]" boundaryCondition="false" id="s_0431">
<notes><body xmlns="http://www.w3.org/1999/xhtml">
     <p>CHARGE: </p>
  </body></notes>
      </species>
      <species compartment="c_03" name="Asp-tRNA(Asp) [cytoplasm]" boundaryCondition="false" id="s_0432">
<notes><body xmlns="http://www.w3.org/1999/xhtml">
     <p>CHARGE: </p>
  </body></notes>
      </species>
      <species compartment="c_11" name="Asp-tRNA(Asp) [mitochondrion]" boundaryCondition="false" id="s_0433">
<notes><body xmlns="http://www.w3.org/1999/xhtml">
     <p>CHARGE: </p>
  </body></notes>
      </species>
      <species compartment="c_03" name="ATP [cytoplasm]" boundaryCondition="false" id="s_0434">
<notes><body xmlns="http://www.w3.org/1999/xhtml">
     <p>CHARGE: </p>
  </body></notes>
      </species>
      <species compartment="c_04" name="ATP [endoplasmic reticulum]" boundaryCondition="false" id="s_0435">
<notes><body xmlns="http://www.w3.org/1999/xhtml">
     <p>CHARGE: </p>
  </body></notes>
      </species>
      <species compartment="c_07" name="ATP [Golgi]" boundaryCondition="false" id="s_0436">
<notes><body xmlns="http://www.w3.org/1999/xhtml">
     <p>CHARGE: </p>
  </body></notes>
      </species>
      <species compartment="c_11" name="ATP [mitochondrion]" boundaryCondition="false" id="s_0437">
<notes><body xmlns="http://www.w3.org/1999/xhtml">
     <p>CHARGE: </p>
  </body></notes>
      </species>
      <species compartment="c_13" name="ATP [nucleus]" boundaryCondition="false" id="s_0438">
<notes><body xmlns="http://www.w3.org/1999/xhtml">
     <p>CHARGE: </p>
  </body></notes>
      </species>
      <species compartment="c_15" name="ATP [peroxisome]" boundaryCondition="false" id="s_0439">
<notes><body xmlns="http://www.w3.org/1999/xhtml">
     <p>CHARGE: </p>
  </body></notes>
      </species>
      <species compartment="c_17" name="ATP [vacuole]" boundaryCondition="false" id="s_0440">
<notes><body xmlns="http://www.w3.org/1999/xhtml">
     <p>CHARGE: </p>
  </body></notes>
      </species>
      <species compartment="c_03" name="beta-alanine [cytoplasm]" boundaryCondition="false" id="s_0441">
<notes><body xmlns="http://www.w3.org/1999/xhtml">
     <p>CHARGE: </p>
  </body></notes>
      </species>
      <species compartment="c_03" name="beta-D-fructose 2,6-bisphosphate [cytoplasm]" boundaryCondition="false" id="s_0442">
<notes><body xmlns="http://www.w3.org/1999/xhtml">
     <p>CHARGE: </p>
  </body></notes>
      </species>
      <species compartment="c_03" name="beta-D-mannosyldiacetylchitobiosyldiphosphodolichol [cytoplasm]" boundaryCondition="false" id="s_0443">
<notes><body xmlns="http://www.w3.org/1999/xhtml">
     <p>CHARGE: </p>
  </body></notes>
      </species>
      <species compartment="c_07" name="beta-D-mannosyldiacetylchitobiosyldiphosphodolichol [Golgi]" boundaryCondition="false" id="s_0444">
<notes><body xmlns="http://www.w3.org/1999/xhtml">
     <p>CHARGE: </p>
  </body></notes>
      </species>
      <species compartment="c_03" name="bicarbonate [cytoplasm]" boundaryCondition="false" id="s_0445">
<notes><body xmlns="http://www.w3.org/1999/xhtml">
     <p>CHARGE: </p>
  </body></notes>
      </species>
      <species compartment="c_06" name="bicarbonate [extracellular]" boundaryCondition="false" id="s_0446">
<notes><body xmlns="http://www.w3.org/1999/xhtml">
     <p>CHARGE: </p>
  </body></notes>
      </species>
      <species compartment="c_11" name="bicarbonate [mitochondrion]" boundaryCondition="false" id="s_0447">
<notes><body xmlns="http://www.w3.org/1999/xhtml">
     <p>CHARGE: </p>
  </body></notes>
      </species>
      <species compartment="c_13" name="bicarbonate [nucleus]" boundaryCondition="false" id="s_0448">
<notes><body xmlns="http://www.w3.org/1999/xhtml">
     <p>CHARGE: </p>
  </body></notes>
      </species>
      <species compartment="c_15" name="bicarbonate [peroxisome]" boundaryCondition="false" id="s_0449">
<notes><body xmlns="http://www.w3.org/1999/xhtml">
     <p>CHARGE: </p>
  </body></notes>
      </species>
      <species compartment="c_03" name="biomass [cytoplasm]" boundaryCondition="false" id="s_0450">
<notes><body xmlns="http://www.w3.org/1999/xhtml">
     <p>CHARGE: </p>
  </body></notes>
      </species>
      <species compartment="c_03" name="biotin [cytoplasm]" boundaryCondition="false" id="s_0451">
<notes><body xmlns="http://www.w3.org/1999/xhtml">
     <p>CHARGE: </p>
  </body></notes>
      </species>
      <species compartment="c_06" name="biotin [extracellular]" boundaryCondition="false" id="s_0452">
<notes><body xmlns="http://www.w3.org/1999/xhtml">
     <p>CHARGE: </p>
  </body></notes>
      </species>
      <species compartment="c_03" name="biotinyl-5'-AMP [cytoplasm]" boundaryCondition="false" id="s_0453">
<notes><body xmlns="http://www.w3.org/1999/xhtml">
     <p>CHARGE: </p>
  </body></notes>
      </species>
      <species compartment="c_11" name="but-1-ene-1,2,4-tricarboxylic acid [mitochondrion]" boundaryCondition="false" id="s_0454">
<notes><body xmlns="http://www.w3.org/1999/xhtml">
     <p>CHARGE: </p>
  </body></notes>
      </species>
      <species compartment="c_03" name="carbamoyl phosphate [cytoplasm]" boundaryCondition="false" id="s_0455">
<notes><body xmlns="http://www.w3.org/1999/xhtml">
     <p>CHARGE: </p>
  </body></notes>
      </species>
      <species compartment="c_03" name="carbon dioxide [cytoplasm]" boundaryCondition="false" id="s_0456">
<notes><body xmlns="http://www.w3.org/1999/xhtml">
     <p>CHARGE: </p>
  </body></notes>
      </species>
      <species compartment="c_04" name="carbon dioxide [endoplasmic reticulum]" boundaryCondition="false" id="s_0457">
<notes><body xmlns="http://www.w3.org/1999/xhtml">
     <p>CHARGE: </p>
  </body></notes>
      </species>
      <species compartment="c_06" name="carbon dioxide [extracellular]" boundaryCondition="false" id="s_0458">
<notes><body xmlns="http://www.w3.org/1999/xhtml">
     <p>CHARGE: </p>
  </body></notes>
      </species>
      <species compartment="c_07" name="carbon dioxide [Golgi]" boundaryCondition="false" id="s_0459">
<notes><body xmlns="http://www.w3.org/1999/xhtml">
     <p>CHARGE: </p>
  </body></notes>
      </species>
      <species compartment="c_11" name="carbon dioxide [mitochondrion]" boundaryCondition="false" id="s_0460">
<notes><body xmlns="http://www.w3.org/1999/xhtml">
     <p>CHARGE: </p>
  </body></notes>
      </species>
      <species compartment="c_13" name="carbon dioxide [nucleus]" boundaryCondition="false" id="s_0461">
<notes><body xmlns="http://www.w3.org/1999/xhtml">
     <p>CHARGE: </p>
  </body></notes>
      </species>
      <species compartment="c_15" name="carbon dioxide [peroxisome]" boundaryCondition="false" id="s_0462">
<notes><body xmlns="http://www.w3.org/1999/xhtml">
     <p>CHARGE: </p>
  </body></notes>
      </species>
      <species compartment="c_17" name="carbon dioxide [vacuole]" boundaryCondition="false" id="s_0463">
<notes><body xmlns="http://www.w3.org/1999/xhtml">
     <p>CHARGE: </p>
  </body></notes>
      </species>
      <species compartment="c_03" name="carboxyacetyl-ACP [cytoplasm]" boundaryCondition="false" id="s_0464">
<notes><body xmlns="http://www.w3.org/1999/xhtml">
     <p>CHARGE: </p>
  </body></notes>
      </species>
      <species compartment="c_11" name="carboxyacetyl-ACP [mitochondrion]" boundaryCondition="false" id="s_0465">
<notes><body xmlns="http://www.w3.org/1999/xhtml">
     <p>CHARGE: </p>
  </body></notes>
      </species>
      <species compartment="c_11" name="cardiolipin [mitochondrion]" boundaryCondition="false" id="s_0466">
<notes><body xmlns="http://www.w3.org/1999/xhtml">
     <p>CHARGE: </p>
  </body></notes>
      </species>
      <species compartment="c_03" name="CDP [cytoplasm]" boundaryCondition="false" id="s_0467">
<notes><body xmlns="http://www.w3.org/1999/xhtml">
     <p>CHARGE: </p>
  </body></notes>
      </species>
      <species compartment="c_13" name="CDP [nucleus]" boundaryCondition="false" id="s_0468">
<notes><body xmlns="http://www.w3.org/1999/xhtml">
     <p>CHARGE: </p>
  </body></notes>
      </species>
      <species compartment="c_03" name="CDP-choline [cytoplasm]" boundaryCondition="false" id="s_0469">
<notes><body xmlns="http://www.w3.org/1999/xhtml">
     <p>CHARGE: </p>
  </body></notes>
      </species>
      <species compartment="c_04" name="CDP-choline [endoplasmic reticulum]" boundaryCondition="false" id="s_0470">
<notes><body xmlns="http://www.w3.org/1999/xhtml">
     <p>CHARGE: </p>
  </body></notes>
      </species>
      <species compartment="c_02" name="CDP-diacylglycerol [cell envelope]" boundaryCondition="false" id="s_0471">
<notes><body xmlns="http://www.w3.org/1999/xhtml">
     <p>CHARGE: </p>
  </body></notes>
      </species>
      <species compartment="c_04" name="CDP-diacylglycerol [endoplasmic reticulum]" boundaryCondition="false" id="s_0472">
<notes><body xmlns="http://www.w3.org/1999/xhtml">
     <p>CHARGE: </p>
  </body></notes>
      </species>
      <species compartment="c_11" name="CDP-diacylglycerol [mitochondrion]" boundaryCondition="false" id="s_0473">
<notes><body xmlns="http://www.w3.org/1999/xhtml">
     <p>CHARGE: </p>
  </body></notes>
      </species>
      <species compartment="c_03" name="CDP-ethanolamine [cytoplasm]" boundaryCondition="false" id="s_0474">
<notes><body xmlns="http://www.w3.org/1999/xhtml">
     <p>CHARGE: </p>
  </body></notes>
      </species>
      <species compartment="c_04" name="ceramide-1 (C24) [endoplasmic reticulum]" boundaryCondition="false" id="s_0475">
<notes><body xmlns="http://www.w3.org/1999/xhtml">
     <p>CHARGE: </p>
  </body></notes>
      </species>
      <species compartment="c_07" name="ceramide-1 (C24) [Golgi]" boundaryCondition="false" id="s_0476">
<notes><body xmlns="http://www.w3.org/1999/xhtml">
     <p>CHARGE: </p>
  </body></notes>
      </species>
      <species compartment="c_11" name="ceramide-1 (C24) [mitochondrion]" boundaryCondition="false" id="s_0477">
<notes><body xmlns="http://www.w3.org/1999/xhtml">
     <p>CHARGE: </p>
  </body></notes>
      </species>
      <species compartment="c_04" name="ceramide-1 (C26) [endoplasmic reticulum]" boundaryCondition="false" id="s_0478">
<notes><body xmlns="http://www.w3.org/1999/xhtml">
     <p>CHARGE: </p>
  </body></notes>
      </species>
      <species compartment="c_07" name="ceramide-1 (C26) [Golgi]" boundaryCondition="false" id="s_0479">
<notes><body xmlns="http://www.w3.org/1999/xhtml">
     <p>CHARGE: </p>
  </body></notes>
      </species>
      <species compartment="c_11" name="ceramide-1 (C26) [mitochondrion]" boundaryCondition="false" id="s_0480">
<notes><body xmlns="http://www.w3.org/1999/xhtml">
     <p>CHARGE: </p>
  </body></notes>
      </species>
      <species compartment="c_04" name="ceramide-2 (C24) [endoplasmic reticulum]" boundaryCondition="false" id="s_0481">
<notes><body xmlns="http://www.w3.org/1999/xhtml">
     <p>CHARGE: </p>
  </body></notes>
      </species>
      <species compartment="c_07" name="ceramide-2 (C24) [Golgi]" boundaryCondition="false" id="s_0482">
<notes><body xmlns="http://www.w3.org/1999/xhtml">
     <p>CHARGE: </p>
  </body></notes>
      </species>
      <species compartment="c_11" name="ceramide-2 (C24) [mitochondrion]" boundaryCondition="false" id="s_0483">
<notes><body xmlns="http://www.w3.org/1999/xhtml">
     <p>CHARGE: </p>
  </body></notes>
      </species>
      <species compartment="c_04" name="ceramide-2 (C26) [endoplasmic reticulum]" boundaryCondition="false" id="s_0484">
<notes><body xmlns="http://www.w3.org/1999/xhtml">
     <p>CHARGE: </p>
  </body></notes>
      </species>
      <species compartment="c_07" name="ceramide-2 (C26) [Golgi]" boundaryCondition="false" id="s_0485">
<notes><body xmlns="http://www.w3.org/1999/xhtml">
     <p>CHARGE: </p>
  </body></notes>
      </species>
      <species compartment="c_11" name="ceramide-2 (C26) [mitochondrion]" boundaryCondition="false" id="s_0486">
<notes><body xmlns="http://www.w3.org/1999/xhtml">
     <p>CHARGE: </p>
  </body></notes>
      </species>
      <species compartment="c_04" name="ceramide-2' (C24) [endoplasmic reticulum]" boundaryCondition="false" id="s_0487">
<notes><body xmlns="http://www.w3.org/1999/xhtml">
     <p>CHARGE: </p>
  </body></notes>
      </species>
      <species compartment="c_07" name="ceramide-2' (C24) [Golgi]" boundaryCondition="false" id="s_0488">
<notes><body xmlns="http://www.w3.org/1999/xhtml">
     <p>CHARGE: </p>
  </body></notes>
      </species>
      <species compartment="c_11" name="ceramide-2' (C24) [mitochondrion]" boundaryCondition="false" id="s_0489">
<notes><body xmlns="http://www.w3.org/1999/xhtml">
     <p>CHARGE: </p>
  </body></notes>
      </species>
      <species compartment="c_04" name="ceramide-2' (C26) [endoplasmic reticulum]" boundaryCondition="false" id="s_0490">
<notes><body xmlns="http://www.w3.org/1999/xhtml">
     <p>CHARGE: </p>
  </body></notes>
      </species>
      <species compartment="c_07" name="ceramide-2' (C26) [Golgi]" boundaryCondition="false" id="s_0491">
<notes><body xmlns="http://www.w3.org/1999/xhtml">
     <p>CHARGE: </p>
  </body></notes>
      </species>
      <species compartment="c_11" name="ceramide-2' (C26) [mitochondrion]" boundaryCondition="false" id="s_0492">
<notes><body xmlns="http://www.w3.org/1999/xhtml">
     <p>CHARGE: </p>
  </body></notes>
      </species>
      <species compartment="c_04" name="ceramide-3 (C24) [endoplasmic reticulum]" boundaryCondition="false" id="s_0493">
<notes><body xmlns="http://www.w3.org/1999/xhtml">
     <p>CHARGE: </p>
  </body></notes>
      </species>
      <species compartment="c_07" name="ceramide-3 (C24) [Golgi]" boundaryCondition="false" id="s_0494">
<notes><body xmlns="http://www.w3.org/1999/xhtml">
     <p>CHARGE: </p>
  </body></notes>
      </species>
      <species compartment="c_11" name="ceramide-3 (C24) [mitochondrion]" boundaryCondition="false" id="s_0495">
<notes><body xmlns="http://www.w3.org/1999/xhtml">
     <p>CHARGE: </p>
  </body></notes>
      </species>
      <species compartment="c_04" name="ceramide-3 (C26) [endoplasmic reticulum]" boundaryCondition="false" id="s_0496">
<notes><body xmlns="http://www.w3.org/1999/xhtml">
     <p>CHARGE: </p>
  </body></notes>
      </species>
      <species compartment="c_07" name="ceramide-3 (C26) [Golgi]" boundaryCondition="false" id="s_0497">
<notes><body xmlns="http://www.w3.org/1999/xhtml">
     <p>CHARGE: </p>
  </body></notes>
      </species>
      <species compartment="c_11" name="ceramide-3 (C26) [mitochondrion]" boundaryCondition="false" id="s_0498">
<notes><body xmlns="http://www.w3.org/1999/xhtml">
     <p>CHARGE: </p>
  </body></notes>
      </species>
      <species compartment="c_04" name="ceramide-4 (C24) [endoplasmic reticulum]" boundaryCondition="false" id="s_0499">
<notes><body xmlns="http://www.w3.org/1999/xhtml">
     <p>CHARGE: </p>
  </body></notes>
      </species>
      <species compartment="c_07" name="ceramide-4 (C24) [Golgi]" boundaryCondition="false" id="s_0500">
<notes><body xmlns="http://www.w3.org/1999/xhtml">
     <p>CHARGE: </p>
  </body></notes>
      </species>
      <species compartment="c_11" name="ceramide-4 (C24) [mitochondrion]" boundaryCondition="false" id="s_0501">
<notes><body xmlns="http://www.w3.org/1999/xhtml">
     <p>CHARGE: </p>
  </body></notes>
      </species>
      <species compartment="c_04" name="ceramide-4 (C26) [endoplasmic reticulum]" boundaryCondition="false" id="s_0502">
<notes><body xmlns="http://www.w3.org/1999/xhtml">
     <p>CHARGE: </p>
  </body></notes>
      </species>
      <species compartment="c_07" name="ceramide-4 (C26) [Golgi]" boundaryCondition="false" id="s_0503">
<notes><body xmlns="http://www.w3.org/1999/xhtml">
     <p>CHARGE: </p>
  </body></notes>
      </species>
      <species compartment="c_11" name="ceramide-4 (C26) [mitochondrion]" boundaryCondition="false" id="s_0504">
<notes><body xmlns="http://www.w3.org/1999/xhtml">
     <p>CHARGE: </p>
  </body></notes>
      </species>
      <species compartment="c_03" name="cerotate [cytoplasm]" boundaryCondition="false" id="s_0505">
<notes><body xmlns="http://www.w3.org/1999/xhtml">
     <p>CHARGE: </p>
  </body></notes>
      </species>
      <species compartment="c_15" name="cerotate [peroxisome]" boundaryCondition="false" id="s_0506">
<notes><body xmlns="http://www.w3.org/1999/xhtml">
     <p>CHARGE: </p>
  </body></notes>
      </species>
      <species compartment="c_04" name="cerotic acid [endoplasmic reticulum]" boundaryCondition="false" id="s_0507">
<notes><body xmlns="http://www.w3.org/1999/xhtml">
     <p>CHARGE: </p>
  </body></notes>
      </species>
      <species compartment="c_09" name="cerotic acid [lipid particle]" boundaryCondition="false" id="s_0508">
<notes><body xmlns="http://www.w3.org/1999/xhtml">
     <p>CHARGE: </p>
  </body></notes>
      </species>
      <species compartment="c_03" name="chitin [cytoplasm]" boundaryCondition="false" id="s_0509">
<notes><body xmlns="http://www.w3.org/1999/xhtml">
     <p>CHARGE: </p>
  </body></notes>
      </species>
      <species compartment="c_02" name="chitosan [cell envelope]" boundaryCondition="false" id="s_0510">
<notes><body xmlns="http://www.w3.org/1999/xhtml">
     <p>CHARGE: </p>
  </body></notes>
      </species>
      <species compartment="c_02" name="choline [cell envelope]" boundaryCondition="false" id="s_0511">
<notes><body xmlns="http://www.w3.org/1999/xhtml">
     <p>CHARGE: </p>
  </body></notes>
      </species>
      <species compartment="c_03" name="choline [cytoplasm]" boundaryCondition="false" id="s_0512">
<notes><body xmlns="http://www.w3.org/1999/xhtml">
     <p>CHARGE: </p>
  </body></notes>
      </species>
      <species compartment="c_06" name="choline [extracellular]" boundaryCondition="false" id="s_0513">
<notes><body xmlns="http://www.w3.org/1999/xhtml">
     <p>CHARGE: </p>
  </body></notes>
      </species>
      <species compartment="c_03" name="choline phosphate [cytoplasm]" boundaryCondition="false" id="s_0514">
<notes><body xmlns="http://www.w3.org/1999/xhtml">
     <p>CHARGE: </p>
  </body></notes>
      </species>
      <species compartment="c_03" name="chorismate [cytoplasm]" boundaryCondition="false" id="s_0515">
<notes><body xmlns="http://www.w3.org/1999/xhtml">
     <p>CHARGE: </p>
  </body></notes>
      </species>
      <species compartment="c_03" name="cis-aconitate [cytoplasm]" boundaryCondition="false" id="s_0516">
<notes><body xmlns="http://www.w3.org/1999/xhtml">
     <p>CHARGE: </p>
  </body></notes>
      </species>
      <species compartment="c_11" name="cis-aconitate [mitochondrion]" boundaryCondition="false" id="s_0517">
<notes><body xmlns="http://www.w3.org/1999/xhtml">
     <p>CHARGE: </p>
  </body></notes>
      </species>
      <species compartment="c_03" name="cis-palmitoleoyl-ACP [cytoplasm]" boundaryCondition="false" id="s_0518">
<notes><body xmlns="http://www.w3.org/1999/xhtml">
     <p>CHARGE: </p>
  </body></notes>
      </species>
      <species compartment="c_11" name="cis-palmitoleoyl-ACP [mitochondrion]" boundaryCondition="false" id="s_0519">
<notes><body xmlns="http://www.w3.org/1999/xhtml">
     <p>CHARGE: </p>
  </body></notes>
      </species>
      <species compartment="c_03" name="cis-vaccenoyl-ACP [cytoplasm]" boundaryCondition="false" id="s_0520">
<notes><body xmlns="http://www.w3.org/1999/xhtml">
     <p>CHARGE: </p>
  </body></notes>
      </species>
      <species compartment="c_11" name="cis-vaccenoyl-ACP [mitochondrion]" boundaryCondition="false" id="s_0521">
<notes><body xmlns="http://www.w3.org/1999/xhtml">
     <p>CHARGE: </p>
  </body></notes>
      </species>
      <species compartment="c_03" name="citrate [cytoplasm]" boundaryCondition="false" id="s_0522">
<notes><body xmlns="http://www.w3.org/1999/xhtml">
     <p>CHARGE: </p>
  </body></notes>
      </species>
      <species compartment="c_06" name="citrate [extracellular]" boundaryCondition="false" id="s_0523">
<notes><body xmlns="http://www.w3.org/1999/xhtml">
     <p>CHARGE: </p>
  </body></notes>
      </species>
      <species compartment="c_11" name="citrate [mitochondrion]" boundaryCondition="false" id="s_0524">
<notes><body xmlns="http://www.w3.org/1999/xhtml">
     <p>CHARGE: </p>
  </body></notes>
      </species>
      <species compartment="c_15" name="citrate [peroxisome]" boundaryCondition="false" id="s_0525">
<notes><body xmlns="http://www.w3.org/1999/xhtml">
     <p>CHARGE: </p>
  </body></notes>
      </species>
      <species compartment="c_03" name="CMP [cytoplasm]" boundaryCondition="false" id="s_0526">
<notes><body xmlns="http://www.w3.org/1999/xhtml">
     <p>CHARGE: </p>
  </body></notes>
      </species>
      <species compartment="c_04" name="CMP [endoplasmic reticulum]" boundaryCondition="false" id="s_0527">
<notes><body xmlns="http://www.w3.org/1999/xhtml">
     <p>CHARGE: </p>
  </body></notes>
      </species>
      <species compartment="c_11" name="CMP [mitochondrion]" boundaryCondition="false" id="s_0528">
<notes><body xmlns="http://www.w3.org/1999/xhtml">
     <p>CHARGE: </p>
  </body></notes>
      </species>
      <species compartment="c_03" name="coenzyme A [cytoplasm]" boundaryCondition="false" id="s_0529">
<notes><body xmlns="http://www.w3.org/1999/xhtml">
     <p>CHARGE: </p>
  </body></notes>
      </species>
      <species compartment="c_04" name="coenzyme A [endoplasmic reticulum]" boundaryCondition="false" id="s_0530">
<notes><body xmlns="http://www.w3.org/1999/xhtml">
     <p>CHARGE: </p>
  </body></notes>
      </species>
      <species compartment="c_09" name="coenzyme A [lipid particle]" boundaryCondition="false" id="s_0531">
<notes><body xmlns="http://www.w3.org/1999/xhtml">
     <p>CHARGE: </p>
  </body></notes>
      </species>
      <species compartment="c_11" name="coenzyme A [mitochondrion]" boundaryCondition="false" id="s_0532">
<notes><body xmlns="http://www.w3.org/1999/xhtml">
     <p>CHARGE: </p>
  </body></notes>
      </species>
      <species compartment="c_13" name="coenzyme A [nucleus]" boundaryCondition="false" id="s_0533">
<notes><body xmlns="http://www.w3.org/1999/xhtml">
     <p>CHARGE: </p>
  </body></notes>
      </species>
      <species compartment="c_15" name="coenzyme A [peroxisome]" boundaryCondition="false" id="s_0534">
<notes><body xmlns="http://www.w3.org/1999/xhtml">
     <p>CHARGE: </p>
  </body></notes>
      </species>
      <species compartment="c_03" name="complex sphingolipid [cytoplasm]" boundaryCondition="false" id="s_0535">
<notes><body xmlns="http://www.w3.org/1999/xhtml">
     <p>CHARGE: </p>
  </body></notes>
      </species>
      <species compartment="c_07" name="complex sphingolipid [Golgi]" boundaryCondition="false" id="s_0536">
<notes><body xmlns="http://www.w3.org/1999/xhtml">
     <p>CHARGE: </p>
  </body></notes>
      </species>
      <species compartment="c_11" name="complex sphingolipid [mitochondrion]" boundaryCondition="false" id="s_0537">
<notes><body xmlns="http://www.w3.org/1999/xhtml">
     <p>CHARGE: </p>
  </body></notes>
      </species>
      <species compartment="c_03" name="coproporphyrinogen III [cytoplasm]" boundaryCondition="false" id="s_0538">
<notes><body xmlns="http://www.w3.org/1999/xhtml">
     <p>CHARGE: </p>
  </body></notes>
      </species>
      <species compartment="c_03" name="CTP [cytoplasm]" boundaryCondition="false" id="s_0539">
<notes><body xmlns="http://www.w3.org/1999/xhtml">
     <p>CHARGE: </p>
  </body></notes>
      </species>
      <species compartment="c_04" name="CTP [endoplasmic reticulum]" boundaryCondition="false" id="s_0540">
<notes><body xmlns="http://www.w3.org/1999/xhtml">
     <p>CHARGE: </p>
  </body></notes>
      </species>
      <species compartment="c_11" name="CTP [mitochondrion]" boundaryCondition="false" id="s_0541">
<notes><body xmlns="http://www.w3.org/1999/xhtml">
     <p>CHARGE: </p>
  </body></notes>
      </species>
      <species compartment="c_03" name="Cys-tRNA(Cys) [cytoplasm]" boundaryCondition="false" id="s_0542">
<notes><body xmlns="http://www.w3.org/1999/xhtml">
     <p>CHARGE: </p>
  </body></notes>
      </species>
      <species compartment="c_03" name="cytidine [cytoplasm]" boundaryCondition="false" id="s_0543">
<notes><body xmlns="http://www.w3.org/1999/xhtml">
     <p>CHARGE: </p>
  </body></notes>
      </species>
      <species compartment="c_06" name="cytidine [extracellular]" boundaryCondition="false" id="s_0544">
<notes><body xmlns="http://www.w3.org/1999/xhtml">
     <p>CHARGE: </p>
  </body></notes>
      </species>
      <species compartment="c_03" name="cytosine [cytoplasm]" boundaryCondition="false" id="s_0545">
<notes><body xmlns="http://www.w3.org/1999/xhtml">
     <p>CHARGE: </p>
  </body></notes>
      </species>
      <species compartment="c_06" name="cytosine [extracellular]" boundaryCondition="false" id="s_0546">
<notes><body xmlns="http://www.w3.org/1999/xhtml">
     <p>CHARGE: </p>
  </body></notes>
      </species>
      <species compartment="c_03" name="D-arabinono-1,4-lactone [cytoplasm]" boundaryCondition="false" id="s_0547">
<notes><body xmlns="http://www.w3.org/1999/xhtml">
     <p>CHARGE: </p>
  </body></notes>
      </species>
      <species compartment="c_03" name="D-arabinose [cytoplasm]" boundaryCondition="false" id="s_0548">
<notes><body xmlns="http://www.w3.org/1999/xhtml">
     <p>CHARGE: </p>
  </body></notes>
      </species>
      <species compartment="c_06" name="D-arabinose [extracellular]" boundaryCondition="false" id="s_0549">
<notes><body xmlns="http://www.w3.org/1999/xhtml">
     <p>CHARGE: </p>
  </body></notes>
      </species>
      <species compartment="c_03" name="D-erythro-1-(imidazol-4-yl)glycerol 3-phosphate [cytoplasm]" boundaryCondition="false" id="s_0550">
<notes><body xmlns="http://www.w3.org/1999/xhtml">
     <p>CHARGE: </p>
  </body></notes>
      </species>
      <species compartment="c_03" name="D-erythrose 4-phosphate [cytoplasm]" boundaryCondition="false" id="s_0551">
<notes><body xmlns="http://www.w3.org/1999/xhtml">
     <p>CHARGE: </p>
  </body></notes>
      </species>
      <species compartment="c_11" name="D-erythrose 4-phosphate [mitochondrion]" boundaryCondition="false" id="s_0552">
<notes><body xmlns="http://www.w3.org/1999/xhtml">
     <p>CHARGE: </p>
  </body></notes>
      </species>
      <species compartment="c_03" name="D-fructose [cytoplasm]" boundaryCondition="false" id="s_0553">
<notes><body xmlns="http://www.w3.org/1999/xhtml">
     <p>CHARGE: </p>
  </body></notes>
      </species>
      <species compartment="c_06" name="D-fructose [extracellular]" boundaryCondition="false" id="s_0554">
<notes><body xmlns="http://www.w3.org/1999/xhtml">
     <p>CHARGE: </p>
  </body></notes>
      </species>
      <species compartment="c_03" name="D-fructose 1,6-bisphosphate [cytoplasm]" boundaryCondition="false" id="s_0555">
<notes><body xmlns="http://www.w3.org/1999/xhtml">
     <p>CHARGE: </p>
  </body></notes>
      </species>
      <species compartment="c_03" name="D-fructose 1-phosphate [cytoplasm]" boundaryCondition="false" id="s_0556">
<notes><body xmlns="http://www.w3.org/1999/xhtml">
     <p>CHARGE: </p>
  </body></notes>
      </species>
      <species compartment="c_03" name="D-fructose 6-phosphate [cytoplasm]" boundaryCondition="false" id="s_0557">
<notes><body xmlns="http://www.w3.org/1999/xhtml">
     <p>CHARGE: </p>
  </body></notes>
      </species>
      <species compartment="c_03" name="D-galactose [cytoplasm]" boundaryCondition="false" id="s_0558">
<notes><body xmlns="http://www.w3.org/1999/xhtml">
     <p>CHARGE: </p>
  </body></notes>
      </species>
      <species compartment="c_06" name="D-galactose [extracellular]" boundaryCondition="false" id="s_0559">
<notes><body xmlns="http://www.w3.org/1999/xhtml">
     <p>CHARGE: </p>
  </body></notes>
      </species>
      <species compartment="c_06" name="D-galacturonate [extracellular]" boundaryCondition="false" id="s_0560">
<notes><body xmlns="http://www.w3.org/1999/xhtml">
     <p>CHARGE: </p>
  </body></notes>
      </species>
      <species compartment="c_03" name="D-glucitol [cytoplasm]" boundaryCondition="false" id="s_0561">
<notes><body xmlns="http://www.w3.org/1999/xhtml">
     <p>CHARGE: </p>
  </body></notes>
      </species>
      <species compartment="c_06" name="D-glucitol [extracellular]" boundaryCondition="false" id="s_0562">
<notes><body xmlns="http://www.w3.org/1999/xhtml">
     <p>CHARGE: </p>
  </body></notes>
      </species>
      <species compartment="c_03" name="D-glucose [cytoplasm]" boundaryCondition="false" id="s_0563">
<notes><body xmlns="http://www.w3.org/1999/xhtml">
     <p>CHARGE: </p>
  </body></notes>
      </species>
      <species compartment="c_06" name="D-glucose [extracellular]" boundaryCondition="false" id="s_0565">
<notes><body xmlns="http://www.w3.org/1999/xhtml">
     <p>CHARGE: </p>
  </body></notes>
      </species>
      <species compartment="c_17" name="D-glucose [vacuole]" boundaryCondition="false" id="s_0566">
<notes><body xmlns="http://www.w3.org/1999/xhtml">
     <p>CHARGE: </p>
  </body></notes>
      </species>
      <species compartment="c_03" name="D-glucose 1-phosphate [cytoplasm]" boundaryCondition="false" id="s_0567">
<notes><body xmlns="http://www.w3.org/1999/xhtml">
     <p>CHARGE: </p>
  </body></notes>
      </species>
      <species compartment="c_03" name="D-glucose 6-phosphate [cytoplasm]" boundaryCondition="false" id="s_0568">
<notes><body xmlns="http://www.w3.org/1999/xhtml">
     <p>CHARGE: </p>
  </body></notes>
      </species>
      <species compartment="c_04" name="D-glucose 6-phosphate [endoplasmic reticulum]" boundaryCondition="false" id="s_0569">
<notes><body xmlns="http://www.w3.org/1999/xhtml">
     <p>CHARGE: </p>
  </body></notes>
      </species>
      <species compartment="c_03" name="D-glyceraldehyde [cytoplasm]" boundaryCondition="false" id="s_0570">
<notes><body xmlns="http://www.w3.org/1999/xhtml">
     <p>CHARGE: </p>
  </body></notes>
      </species>
      <species compartment="c_03" name="D-mannose [cytoplasm]" boundaryCondition="false" id="s_0571">
<notes><body xmlns="http://www.w3.org/1999/xhtml">
     <p>CHARGE: </p>
  </body></notes>
      </species>
      <species compartment="c_06" name="D-mannose [extracellular]" boundaryCondition="false" id="s_0572">
<notes><body xmlns="http://www.w3.org/1999/xhtml">
     <p>CHARGE: </p>
  </body></notes>
      </species>
      <species compartment="c_03" name="D-mannose 1-phosphate [cytoplasm]" boundaryCondition="false" id="s_0573">
<notes><body xmlns="http://www.w3.org/1999/xhtml">
     <p>CHARGE: </p>
  </body></notes>
      </species>
      <species compartment="c_03" name="D-mannose 6-phosphate [cytoplasm]" boundaryCondition="false" id="s_0574">
<notes><body xmlns="http://www.w3.org/1999/xhtml">
     <p>CHARGE: </p>
  </body></notes>
      </species>
      <species compartment="c_03" name="D-ribose [cytoplasm]" boundaryCondition="false" id="s_0575">
<notes><body xmlns="http://www.w3.org/1999/xhtml">
     <p>CHARGE: </p>
  </body></notes>
      </species>
      <species compartment="c_06" name="D-ribose [extracellular]" boundaryCondition="false" id="s_0576">
<notes><body xmlns="http://www.w3.org/1999/xhtml">
     <p>CHARGE: </p>
  </body></notes>
      </species>
      <species compartment="c_03" name="D-ribulose 5-phosphate [cytoplasm]" boundaryCondition="false" id="s_0577">
<notes><body xmlns="http://www.w3.org/1999/xhtml">
     <p>CHARGE: </p>
  </body></notes>
      </species>
      <species compartment="c_03" name="D-xylose [cytoplasm]" boundaryCondition="false" id="s_0578">
<notes><body xmlns="http://www.w3.org/1999/xhtml">
     <p>CHARGE: </p>
  </body></notes>
      </species>
      <species compartment="c_06" name="D-xylose [extracellular]" boundaryCondition="false" id="s_0579">
<notes><body xmlns="http://www.w3.org/1999/xhtml">
     <p>CHARGE: </p>
  </body></notes>
      </species>
      <species compartment="c_03" name="D-xylulose [cytoplasm]" boundaryCondition="false" id="s_0580">
<notes><body xmlns="http://www.w3.org/1999/xhtml">
     <p>CHARGE: </p>
  </body></notes>
      </species>
      <species compartment="c_03" name="D-xylulose 5-phosphate [cytoplasm]" boundaryCondition="false" id="s_0581">
<notes><body xmlns="http://www.w3.org/1999/xhtml">
     <p>CHARGE: </p>
  </body></notes>
      </species>
      <species compartment="c_03" name="dADP [cytoplasm]" boundaryCondition="false" id="s_0582">
<notes><body xmlns="http://www.w3.org/1999/xhtml">
     <p>CHARGE: </p>
  </body></notes>
      </species>
      <species compartment="c_13" name="dADP [nucleus]" boundaryCondition="false" id="s_0583">
<notes><body xmlns="http://www.w3.org/1999/xhtml">
     <p>CHARGE: </p>
  </body></notes>
      </species>
      <species compartment="c_03" name="dAMP [cytoplasm]" boundaryCondition="false" id="s_0584">
<notes><body xmlns="http://www.w3.org/1999/xhtml">
     <p>CHARGE: </p>
  </body></notes>
      </species>
      <species compartment="c_11" name="dAMP [mitochondrion]" boundaryCondition="false" id="s_0585">
<notes><body xmlns="http://www.w3.org/1999/xhtml">
     <p>CHARGE: </p>
  </body></notes>
      </species>
      <species compartment="c_03" name="dATP [cytoplasm]" boundaryCondition="false" id="s_0586">
<notes><body xmlns="http://www.w3.org/1999/xhtml">
     <p>CHARGE: </p>
  </body></notes>
      </species>
      <species compartment="c_03" name="dCDP [cytoplasm]" boundaryCondition="false" id="s_0587">
<notes><body xmlns="http://www.w3.org/1999/xhtml">
     <p>CHARGE: </p>
  </body></notes>
      </species>
      <species compartment="c_13" name="dCDP [nucleus]" boundaryCondition="false" id="s_0588">
<notes><body xmlns="http://www.w3.org/1999/xhtml">
     <p>CHARGE: </p>
  </body></notes>
      </species>
      <species compartment="c_03" name="dCMP [cytoplasm]" boundaryCondition="false" id="s_0589">
<notes><body xmlns="http://www.w3.org/1999/xhtml">
     <p>CHARGE: </p>
  </body></notes>
      </species>
      <species compartment="c_03" name="dCTP [cytoplasm]" boundaryCondition="false" id="s_0590">
<notes><body xmlns="http://www.w3.org/1999/xhtml">
     <p>CHARGE: </p>
  </body></notes>
      </species>
      <species compartment="c_03" name="deamido-NAD(+) [cytoplasm]" boundaryCondition="false" id="s_0591">
<notes><body xmlns="http://www.w3.org/1999/xhtml">
     <p>CHARGE: </p>
  </body></notes>
      </species>
      <species compartment="c_11" name="deamido-NAD(+) [mitochondrion]" boundaryCondition="false" id="s_0592">
<notes><body xmlns="http://www.w3.org/1999/xhtml">
     <p>CHARGE: </p>
  </body></notes>
      </species>
      <species compartment="c_13" name="deamido-NAD(+) [nucleus]" boundaryCondition="false" id="s_0593">
<notes><body xmlns="http://www.w3.org/1999/xhtml">
     <p>CHARGE: </p>
  </body></notes>
      </species>
      <species compartment="c_02" name="decanoate [cell envelope]" boundaryCondition="false" id="s_0594">
<notes><body xmlns="http://www.w3.org/1999/xhtml">
     <p>CHARGE: </p>
  </body></notes>
      </species>
      <species compartment="c_03" name="decanoate [cytoplasm]" boundaryCondition="false" id="s_0595">
<notes><body xmlns="http://www.w3.org/1999/xhtml">
     <p>CHARGE: </p>
  </body></notes>
      </species>
      <species compartment="c_04" name="decanoate [endoplasmic reticulum]" boundaryCondition="false" id="s_0596">
<notes><body xmlns="http://www.w3.org/1999/xhtml">
     <p>CHARGE: </p>
  </body></notes>
      </species>
      <species compartment="c_06" name="decanoate [extracellular]" boundaryCondition="false" id="s_0597">
<notes><body xmlns="http://www.w3.org/1999/xhtml">
     <p>CHARGE: </p>
  </body></notes>
      </species>
      <species compartment="c_09" name="decanoate [lipid particle]" boundaryCondition="false" id="s_0598">
<notes><body xmlns="http://www.w3.org/1999/xhtml">
     <p>CHARGE: </p>
  </body></notes>
      </species>
      <species compartment="c_11" name="decanoate [mitochondrion]" boundaryCondition="false" id="s_0599">
<notes><body xmlns="http://www.w3.org/1999/xhtml">
     <p>CHARGE: </p>
  </body></notes>
      </species>
      <species compartment="c_15" name="decanoate [peroxisome]" boundaryCondition="false" id="s_0600">
<notes><body xmlns="http://www.w3.org/1999/xhtml">
     <p>CHARGE: </p>
  </body></notes>
      </species>
      <species compartment="c_11" name="decanoyl-ACP [mitochondrion]" boundaryCondition="false" id="s_0601">
<notes><body xmlns="http://www.w3.org/1999/xhtml">
     <p>CHARGE: </p>
  </body></notes>
      </species>
      <species compartment="c_03" name="decanoyl-CoA [cytoplasm]" boundaryCondition="false" id="s_0602">
<notes><body xmlns="http://www.w3.org/1999/xhtml">
     <p>CHARGE: </p>
  </body></notes>
      </species>
      <species compartment="c_04" name="decanoyl-CoA [endoplasmic reticulum]" boundaryCondition="false" id="s_0603">
<notes><body xmlns="http://www.w3.org/1999/xhtml">
     <p>CHARGE: </p>
  </body></notes>
      </species>
      <species compartment="c_09" name="decanoyl-CoA [lipid particle]" boundaryCondition="false" id="s_0604">
<notes><body xmlns="http://www.w3.org/1999/xhtml">
     <p>CHARGE: </p>
  </body></notes>
      </species>
      <species compartment="c_15" name="decanoyl-CoA [peroxisome]" boundaryCondition="false" id="s_0605">
<notes><body xmlns="http://www.w3.org/1999/xhtml">
     <p>CHARGE: </p>
  </body></notes>
      </species>
      <species compartment="c_09" name="decaprenyl diphosphate [lipid particle]" boundaryCondition="false" id="s_0606">
<notes><body xmlns="http://www.w3.org/1999/xhtml">
     <p>CHARGE: </p>
  </body></notes>
      </species>
      <species compartment="c_03" name="dehydro-D-arabinono-1,4-lactone [cytoplasm]" boundaryCondition="false" id="s_0607">
<notes><body xmlns="http://www.w3.org/1999/xhtml">
     <p>CHARGE: </p>
  </body></notes>
      </species>
      <species compartment="c_03" name="Delta(6)-trans,Delta(8)-cis-leukotriene B4 [cytoplasm]" boundaryCondition="false" id="s_0608">
<notes><body xmlns="http://www.w3.org/1999/xhtml">
     <p>CHARGE: </p>
  </body></notes>
      </species>
      <species compartment="c_13" name="Delta(6)-trans,Delta(8)-cis-leukotriene B4 [nucleus]" boundaryCondition="false" id="s_0609">
<notes><body xmlns="http://www.w3.org/1999/xhtml">
     <p>CHARGE: </p>
  </body></notes>
      </species>
      <species compartment="c_03" name="deoxycytidine [cytoplasm]" boundaryCondition="false" id="s_0610">
<notes><body xmlns="http://www.w3.org/1999/xhtml">
     <p>CHARGE: </p>
  </body></notes>
      </species>
      <species compartment="c_06" name="deoxycytidine [extracellular]" boundaryCondition="false" id="s_0611">
<notes><body xmlns="http://www.w3.org/1999/xhtml">
     <p>CHARGE: </p>
  </body></notes>
      </species>
      <species compartment="c_03" name="dethiobiotin [cytoplasm]" boundaryCondition="false" id="s_0612">
<notes><body xmlns="http://www.w3.org/1999/xhtml">
     <p>CHARGE: </p>
  </body></notes>
      </species>
      <species compartment="c_03" name="dGDP [cytoplasm]" boundaryCondition="false" id="s_0613">
<notes><body xmlns="http://www.w3.org/1999/xhtml">
     <p>CHARGE: </p>
  </body></notes>
      </species>
      <species compartment="c_13" name="dGDP [nucleus]" boundaryCondition="false" id="s_0614">
<notes><body xmlns="http://www.w3.org/1999/xhtml">
     <p>CHARGE: </p>
  </body></notes>
      </species>
      <species compartment="c_03" name="dGMP [cytoplasm]" boundaryCondition="false" id="s_0615">
<notes><body xmlns="http://www.w3.org/1999/xhtml">
     <p>CHARGE: </p>
  </body></notes>
      </species>
      <species compartment="c_11" name="dGMP [mitochondrion]" boundaryCondition="false" id="s_0616">
<notes><body xmlns="http://www.w3.org/1999/xhtml">
     <p>CHARGE: </p>
  </body></notes>
      </species>
      <species compartment="c_03" name="dGTP [cytoplasm]" boundaryCondition="false" id="s_0617">
<notes><body xmlns="http://www.w3.org/1999/xhtml">
     <p>CHARGE: </p>
  </body></notes>
      </species>
      <species compartment="c_03" name="dIDP [cytoplasm]" boundaryCondition="false" id="s_0618">
<notes><body xmlns="http://www.w3.org/1999/xhtml">
     <p>CHARGE: </p>
  </body></notes>
      </species>
      <species compartment="c_03" name="diglyceride [cytoplasm]" boundaryCondition="false" id="s_0619">
<notes><body xmlns="http://www.w3.org/1999/xhtml">
     <p>CHARGE: </p>
  </body></notes>
      </species>
      <species compartment="c_04" name="diglyceride [endoplasmic reticulum]" boundaryCondition="false" id="s_0620">
<notes><body xmlns="http://www.w3.org/1999/xhtml">
     <p>CHARGE: </p>
  </body></notes>
      </species>
      <species compartment="c_07" name="diglyceride [Golgi]" boundaryCondition="false" id="s_0621">
<notes><body xmlns="http://www.w3.org/1999/xhtml">
     <p>CHARGE: </p>
  </body></notes>
      </species>
      <species compartment="c_09" name="diglyceride [lipid particle]" boundaryCondition="false" id="s_0622">
<notes><body xmlns="http://www.w3.org/1999/xhtml">
     <p>CHARGE: </p>
  </body></notes>
      </species>
      <species compartment="c_11" name="diglyceride [mitochondrion]" boundaryCondition="false" id="s_0623">
<notes><body xmlns="http://www.w3.org/1999/xhtml">
     <p>CHARGE: </p>
  </body></notes>
      </species>
      <species compartment="c_13" name="diglyceride [nucleus]" boundaryCondition="false" id="s_0624">
<notes><body xmlns="http://www.w3.org/1999/xhtml">
     <p>CHARGE: </p>
  </body></notes>
      </species>
      <species compartment="c_03" name="dihydrofolic acid [cytoplasm]" boundaryCondition="false" id="s_0625">
<notes><body xmlns="http://www.w3.org/1999/xhtml">
     <p>CHARGE: </p>
  </body></notes>
      </species>
      <species compartment="c_11" name="dihydrofolic acid [mitochondrion]" boundaryCondition="false" id="s_0626">
<notes><body xmlns="http://www.w3.org/1999/xhtml">
     <p>CHARGE: </p>
  </body></notes>
      </species>
      <species compartment="c_11" name="dihydrolipoamide [mitochondrion]" boundaryCondition="false" id="s_0627">
<notes><body xmlns="http://www.w3.org/1999/xhtml">
     <p>CHARGE: </p>
  </body></notes>
      </species>
      <species compartment="c_11" name="dihydrolipoylprotein [mitochondrion]" boundaryCondition="false" id="s_0628">
<notes><body xmlns="http://www.w3.org/1999/xhtml">
     <p>CHARGE: </p>
  </body></notes>
      </species>
      <species compartment="c_03" name="dihydroxyacetone phosphate [cytoplasm]" boundaryCondition="false" id="s_0629">
<notes><body xmlns="http://www.w3.org/1999/xhtml">
     <p>CHARGE: </p>
  </body></notes>
      </species>
      <species compartment="c_04" name="dihydroxyacetone phosphate [endoplasmic reticulum]" boundaryCondition="false" id="s_0630">
<notes><body xmlns="http://www.w3.org/1999/xhtml">
     <p>CHARGE: </p>
  </body></notes>
      </species>
      <species compartment="c_09" name="dihydroxyacetone phosphate [lipid particle]" boundaryCondition="false" id="s_0631">
<notes><body xmlns="http://www.w3.org/1999/xhtml">
     <p>CHARGE: </p>
  </body></notes>
      </species>
      <species compartment="c_11" name="dihydroxyacetone phosphate [mitochondrion]" boundaryCondition="false" id="s_0632">
<notes><body xmlns="http://www.w3.org/1999/xhtml">
     <p>CHARGE: </p>
  </body></notes>
      </species>
      <species compartment="c_03" name="diphosphate [cytoplasm]" boundaryCondition="false" id="s_0633">
<notes><body xmlns="http://www.w3.org/1999/xhtml">
     <p>CHARGE: </p>
  </body></notes>
      </species>
      <species compartment="c_04" name="diphosphate [endoplasmic reticulum]" boundaryCondition="false" id="s_0634">
<notes><body xmlns="http://www.w3.org/1999/xhtml">
     <p>CHARGE: </p>
  </body></notes>
      </species>
      <species compartment="c_09" name="diphosphate [lipid particle]" boundaryCondition="false" id="s_0635">
<notes><body xmlns="http://www.w3.org/1999/xhtml">
     <p>CHARGE: </p>
  </body></notes>
      </species>
      <species compartment="c_11" name="diphosphate [mitochondrion]" boundaryCondition="false" id="s_0636">
<notes><body xmlns="http://www.w3.org/1999/xhtml">
     <p>CHARGE: </p>
  </body></notes>
      </species>
      <species compartment="c_13" name="diphosphate [nucleus]" boundaryCondition="false" id="s_0637">
<notes><body xmlns="http://www.w3.org/1999/xhtml">
     <p>CHARGE: </p>
  </body></notes>
      </species>
      <species compartment="c_15" name="diphosphate [peroxisome]" boundaryCondition="false" id="s_0638">
<notes><body xmlns="http://www.w3.org/1999/xhtml">
     <p>CHARGE: </p>
  </body></notes>
      </species>
      <species compartment="c_03" name="dITP [cytoplasm]" boundaryCondition="false" id="s_0639">
<notes><body xmlns="http://www.w3.org/1999/xhtml">
     <p>CHARGE: </p>
  </body></notes>
      </species>
      <species compartment="c_09" name="docosaprenyl diphosphate [lipid particle]" boundaryCondition="false" id="s_0640">
<notes><body xmlns="http://www.w3.org/1999/xhtml">
     <p>CHARGE: </p>
  </body></notes>
      </species>
      <species compartment="c_09" name="dodecaprenyl diphosphate [lipid particle]" boundaryCondition="false" id="s_0641">
<notes><body xmlns="http://www.w3.org/1999/xhtml">
     <p>CHARGE: </p>
  </body></notes>
      </species>
      <species compartment="c_03" name="dolichol [cytoplasm]" boundaryCondition="false" id="s_0642">
<notes><body xmlns="http://www.w3.org/1999/xhtml">
     <p>CHARGE: </p>
  </body></notes>
      </species>
      <species compartment="c_09" name="dolichol [lipid particle]" boundaryCondition="false" id="s_0643">
<notes><body xmlns="http://www.w3.org/1999/xhtml">
     <p>CHARGE: </p>
  </body></notes>
      </species>
      <species compartment="c_04" name="dolichyl D-mannosyl phosphate [endoplasmic reticulum]" boundaryCondition="false" id="s_0644">
<notes><body xmlns="http://www.w3.org/1999/xhtml">
     <p>CHARGE: </p>
  </body></notes>
      </species>
      <species compartment="c_03" name="dolichyl phosphate [cytoplasm]" boundaryCondition="false" id="s_0645">
<notes><body xmlns="http://www.w3.org/1999/xhtml">
     <p>CHARGE: </p>
  </body></notes>
      </species>
      <species compartment="c_04" name="dolichyl phosphate [endoplasmic reticulum]" boundaryCondition="false" id="s_0646">
<notes><body xmlns="http://www.w3.org/1999/xhtml">
     <p>CHARGE: </p>
  </body></notes>
      </species>
      <species compartment="c_03" name="dTDP [cytoplasm]" boundaryCondition="false" id="s_0647">
<notes><body xmlns="http://www.w3.org/1999/xhtml">
     <p>CHARGE: </p>
  </body></notes>
      </species>
      <species compartment="c_03" name="dTMP [cytoplasm]" boundaryCondition="false" id="s_0649">
<notes><body xmlns="http://www.w3.org/1999/xhtml">
     <p>CHARGE: </p>
  </body></notes>
      </species>
      <species compartment="c_03" name="dTTP [cytoplasm]" boundaryCondition="false" id="s_0650">
<notes><body xmlns="http://www.w3.org/1999/xhtml">
     <p>CHARGE: </p>
  </body></notes>
      </species>
      <species compartment="c_06" name="dTTP [extracellular]" boundaryCondition="false" id="s_0651">
<notes><body xmlns="http://www.w3.org/1999/xhtml">
     <p>CHARGE: </p>
  </body></notes>
      </species>
      <species compartment="c_03" name="dUDP [cytoplasm]" boundaryCondition="false" id="s_0652">
<notes><body xmlns="http://www.w3.org/1999/xhtml">
     <p>CHARGE: </p>
  </body></notes>
      </species>
      <species compartment="c_13" name="dUDP [nucleus]" boundaryCondition="false" id="s_0653">
<notes><body xmlns="http://www.w3.org/1999/xhtml">
     <p>CHARGE: </p>
  </body></notes>
      </species>
      <species compartment="c_03" name="dUMP [cytoplasm]" boundaryCondition="false" id="s_0654">
<notes><body xmlns="http://www.w3.org/1999/xhtml">
     <p>CHARGE: </p>
  </body></notes>
      </species>
      <species compartment="c_13" name="dUMP [nucleus]" boundaryCondition="false" id="s_0655">
<notes><body xmlns="http://www.w3.org/1999/xhtml">
     <p>CHARGE: </p>
  </body></notes>
      </species>
      <species compartment="c_03" name="dUTP [cytoplasm]" boundaryCondition="false" id="s_0656">
<notes><body xmlns="http://www.w3.org/1999/xhtml">
     <p>CHARGE: </p>
  </body></notes>
      </species>
      <species compartment="c_03" name="episterol [cytoplasm]" boundaryCondition="false" id="s_0657">
<notes><body xmlns="http://www.w3.org/1999/xhtml">
     <p>CHARGE: </p>
  </body></notes>
      </species>
      <species compartment="c_04" name="episterol [endoplasmic reticulum]" boundaryCondition="false" id="s_0658">
<notes><body xmlns="http://www.w3.org/1999/xhtml">
     <p>CHARGE: </p>
  </body></notes>
      </species>
      <species compartment="c_06" name="episterol [extracellular]" boundaryCondition="false" id="s_0659">
<notes><body xmlns="http://www.w3.org/1999/xhtml">
     <p>CHARGE: </p>
  </body></notes>
      </species>
      <species compartment="c_04" name="episteryl oleate [endoplasmic reticulum]" boundaryCondition="false" id="s_0660">
<notes><body xmlns="http://www.w3.org/1999/xhtml">
     <p>CHARGE: </p>
  </body></notes>
      </species>
      <species compartment="c_04" name="episteryl palmitoleate [endoplasmic reticulum]" boundaryCondition="false" id="s_0661">
<notes><body xmlns="http://www.w3.org/1999/xhtml">
     <p>CHARGE: </p>
  </body></notes>
      </species>
      <species compartment="c_03" name="ergosta-5,7,22,24(28)-tetraen-3beta-ol [cytoplasm]" boundaryCondition="false" id="s_0662">
<notes><body xmlns="http://www.w3.org/1999/xhtml">
     <p>CHARGE: </p>
  </body></notes>
      </species>
      <species compartment="c_04" name="ergosta-5,7,22,24(28)-tetraen-3beta-ol [endoplasmic reticulum]" boundaryCondition="false" id="s_0663">
<notes><body xmlns="http://www.w3.org/1999/xhtml">
     <p>CHARGE: </p>
  </body></notes>
      </species>
      <species compartment="c_03" name="ergosta-5,7,24(28)-trien-3beta-ol [cytoplasm]" boundaryCondition="false" id="s_0664">
<notes><body xmlns="http://www.w3.org/1999/xhtml">
     <p>CHARGE: </p>
  </body></notes>
      </species>
      <species compartment="c_02" name="ergosterol [cell envelope]" boundaryCondition="false" id="s_0665">
<notes><body xmlns="http://www.w3.org/1999/xhtml">
     <p>CHARGE: </p>
  </body></notes>
      </species>
      <species compartment="c_03" name="ergosterol [cytoplasm]" boundaryCondition="false" id="s_0666">
<notes><body xmlns="http://www.w3.org/1999/xhtml">
     <p>CHARGE: </p>
  </body></notes>
      </species>
      <species compartment="c_04" name="ergosterol [endoplasmic reticulum]" boundaryCondition="false" id="s_0667">
<notes><body xmlns="http://www.w3.org/1999/xhtml">
     <p>CHARGE: </p>
  </body></notes>
      </species>
      <species compartment="c_06" name="ergosterol [extracellular]" boundaryCondition="false" id="s_0668">
<notes><body xmlns="http://www.w3.org/1999/xhtml">
     <p>CHARGE: </p>
  </body></notes>
      </species>
      <species compartment="c_09" name="ergosterol [lipid particle]" boundaryCondition="false" id="s_0669">
<notes><body xmlns="http://www.w3.org/1999/xhtml">
     <p>CHARGE: </p>
  </body></notes>
      </species>
      <species compartment="c_03" name="ergosterol 3-beta-D-glucoside [cytoplasm]" boundaryCondition="false" id="s_0670">
<notes><body xmlns="http://www.w3.org/1999/xhtml">
     <p>CHARGE: </p>
  </body></notes>
      </species>
      <species compartment="c_02" name="ergosterol ester [cell envelope]" boundaryCondition="false" id="s_0671">
<notes><body xmlns="http://www.w3.org/1999/xhtml">
     <p>CHARGE: </p>
  </body></notes>
      </species>
      <species compartment="c_03" name="ergosterol ester [cytoplasm]" boundaryCondition="false" id="s_0672">
<notes><body xmlns="http://www.w3.org/1999/xhtml">
     <p>CHARGE: </p>
  </body></notes>
      </species>
      <species compartment="c_04" name="ergosterol ester [endoplasmic reticulum]" boundaryCondition="false" id="s_0673">
<notes><body xmlns="http://www.w3.org/1999/xhtml">
     <p>CHARGE: </p>
  </body></notes>
      </species>
      <species compartment="c_09" name="ergosterol ester [lipid particle]" boundaryCondition="false" id="s_0674">
<notes><body xmlns="http://www.w3.org/1999/xhtml">
     <p>CHARGE: </p>
  </body></notes>
      </species>
      <species compartment="c_04" name="ergosteryl oleate [endoplasmic reticulum]" boundaryCondition="false" id="s_0675">
<notes><body xmlns="http://www.w3.org/1999/xhtml">
     <p>CHARGE: </p>
  </body></notes>
      </species>
      <species compartment="c_04" name="ergosteryl palmitoleate [endoplasmic reticulum]" boundaryCondition="false" id="s_0676">
<notes><body xmlns="http://www.w3.org/1999/xhtml">
     <p>CHARGE: </p>
  </body></notes>
      </species>
      <species compartment="c_03" name="erythro-4-hydroxy-L-glutamic acid [cytoplasm]" boundaryCondition="false" id="s_0677">
<notes><body xmlns="http://www.w3.org/1999/xhtml">
     <p>CHARGE: </p>
  </body></notes>
      </species>
      <species compartment="c_11" name="erythro-4-hydroxy-L-glutamic acid [mitochondrion]" boundaryCondition="false" id="s_0678">
<notes><body xmlns="http://www.w3.org/1999/xhtml">
     <p>CHARGE: </p>
  </body></notes>
      </species>
      <species compartment="c_15" name="erythro-4-hydroxy-L-glutamic acid [peroxisome]" boundaryCondition="false" id="s_0679">
<notes><body xmlns="http://www.w3.org/1999/xhtml">
     <p>CHARGE: </p>
  </body></notes>
      </species>
      <species compartment="c_03" name="ethanol [cytoplasm]" boundaryCondition="false" id="s_0680">
<notes><body xmlns="http://www.w3.org/1999/xhtml">
     <p>CHARGE: </p>
  </body></notes>
      </species>
      <species compartment="c_06" name="ethanol [extracellular]" boundaryCondition="false" id="s_0681">
<notes><body xmlns="http://www.w3.org/1999/xhtml">
     <p>CHARGE: </p>
  </body></notes>
      </species>
      <species compartment="c_11" name="ethanol [mitochondrion]" boundaryCondition="false" id="s_0682">
<notes><body xmlns="http://www.w3.org/1999/xhtml">
     <p>CHARGE: </p>
  </body></notes>
      </species>
      <species compartment="c_03" name="ethanolamine [cytoplasm]" boundaryCondition="false" id="s_0683">
<notes><body xmlns="http://www.w3.org/1999/xhtml">
     <p>CHARGE: </p>
  </body></notes>
      </species>
      <species compartment="c_06" name="ethanolamine [extracellular]" boundaryCondition="false" id="s_0684">
<notes><body xmlns="http://www.w3.org/1999/xhtml">
     <p>CHARGE: </p>
  </body></notes>
      </species>
      <species compartment="c_03" name="ethyl acetate [cytoplasm]" boundaryCondition="false" id="s_0685">
<notes><body xmlns="http://www.w3.org/1999/xhtml">
     <p>CHARGE: </p>
  </body></notes>
      </species>
      <species compartment="c_06" name="ethyl acetate [extracellular]" boundaryCondition="false" id="s_0686">
<notes><body xmlns="http://www.w3.org/1999/xhtml">
     <p>CHARGE: </p>
  </body></notes>
      </species>
      <species compartment="c_03" name="FAD [cytoplasm]" boundaryCondition="false" id="s_0687">
<notes><body xmlns="http://www.w3.org/1999/xhtml">
     <p>CHARGE: </p>
  </body></notes>
      </species>
      <species compartment="c_11" name="FAD [mitochondrion]" boundaryCondition="false" id="s_0688">
<notes><body xmlns="http://www.w3.org/1999/xhtml">
     <p>CHARGE: </p>
  </body></notes>
      </species>
      <species compartment="c_03" name="FADH2 [cytoplasm]" boundaryCondition="false" id="s_0689">
<notes><body xmlns="http://www.w3.org/1999/xhtml">
     <p>CHARGE: </p>
  </body></notes>
      </species>
      <species compartment="c_11" name="FADH2 [mitochondrion]" boundaryCondition="false" id="s_0690">
<notes><body xmlns="http://www.w3.org/1999/xhtml">
     <p>CHARGE: </p>
  </body></notes>
      </species>
      <species compartment="c_09" name="farnesyl diphosphate [lipid particle]" boundaryCondition="false" id="s_0692">
<notes><body xmlns="http://www.w3.org/1999/xhtml">
     <p>CHARGE: </p>
  </body></notes>
      </species>
      <species compartment="c_02" name="fatty acid [cell envelope]" boundaryCondition="false" id="s_0693">
<notes><body xmlns="http://www.w3.org/1999/xhtml">
     <p>CHARGE: </p>
  </body></notes>
      </species>
      <species compartment="c_03" name="fatty acid [cytoplasm]" boundaryCondition="false" id="s_0694">
<notes><body xmlns="http://www.w3.org/1999/xhtml">
     <p>CHARGE: </p>
  </body></notes>
      </species>
      <species compartment="c_04" name="fatty acid [endoplasmic reticulum]" boundaryCondition="false" id="s_0695">
<notes><body xmlns="http://www.w3.org/1999/xhtml">
     <p>CHARGE: </p>
  </body></notes>
      </species>
      <species compartment="c_06" name="fatty acid [extracellular]" boundaryCondition="false" id="s_0696">
<notes><body xmlns="http://www.w3.org/1999/xhtml">
     <p>CHARGE: </p>
  </body></notes>
      </species>
      <species compartment="c_09" name="fatty acid [lipid particle]" boundaryCondition="false" id="s_0697">
<notes><body xmlns="http://www.w3.org/1999/xhtml">
     <p>CHARGE: </p>
  </body></notes>
      </species>
      <species compartment="c_11" name="fatty acid [mitochondrion]" boundaryCondition="false" id="s_0698">
<notes><body xmlns="http://www.w3.org/1999/xhtml">
     <p>CHARGE: </p>
  </body></notes>
      </species>
      <species compartment="c_02" name="fecosterol [cell envelope]" boundaryCondition="false" id="s_0699">
<notes><body xmlns="http://www.w3.org/1999/xhtml">
     <p>CHARGE: </p>
  </body></notes>
      </species>
      <species compartment="c_03" name="fecosterol [cytoplasm]" boundaryCondition="false" id="s_0700">
<notes><body xmlns="http://www.w3.org/1999/xhtml">
     <p>CHARGE: </p>
  </body></notes>
      </species>
      <species compartment="c_04" name="fecosterol [endoplasmic reticulum]" boundaryCondition="false" id="s_0701">
<notes><body xmlns="http://www.w3.org/1999/xhtml">
     <p>CHARGE: </p>
  </body></notes>
      </species>
      <species compartment="c_06" name="fecosterol [extracellular]" boundaryCondition="false" id="s_0702">
<notes><body xmlns="http://www.w3.org/1999/xhtml">
     <p>CHARGE: </p>
  </body></notes>
      </species>
      <species compartment="c_09" name="fecosterol [lipid particle]" boundaryCondition="false" id="s_0703">
<notes><body xmlns="http://www.w3.org/1999/xhtml">
     <p>CHARGE: </p>
  </body></notes>
      </species>
      <species compartment="c_02" name="fecosterol ester [cell envelope]" boundaryCondition="false" id="s_0704">
<notes><body xmlns="http://www.w3.org/1999/xhtml">
     <p>CHARGE: </p>
  </body></notes>
      </species>
      <species compartment="c_04" name="fecosterol ester [endoplasmic reticulum]" boundaryCondition="false" id="s_0705">
<notes><body xmlns="http://www.w3.org/1999/xhtml">
     <p>CHARGE: </p>
  </body></notes>
      </species>
      <species compartment="c_09" name="fecosterol ester [lipid particle]" boundaryCondition="false" id="s_0706">
<notes><body xmlns="http://www.w3.org/1999/xhtml">
     <p>CHARGE: </p>
  </body></notes>
      </species>
      <species compartment="c_04" name="fecosteryl oleate [endoplasmic reticulum]" boundaryCondition="false" id="s_0707">
<notes><body xmlns="http://www.w3.org/1999/xhtml">
     <p>CHARGE: </p>
  </body></notes>
      </species>
      <species compartment="c_04" name="fecosteryl palmitoleate [endoplasmic reticulum]" boundaryCondition="false" id="s_0708">
<notes><body xmlns="http://www.w3.org/1999/xhtml">
     <p>CHARGE: </p>
  </body></notes>
      </species>
      <species compartment="c_11" name="ferricytochrome c [mitochondrion]" boundaryCondition="false" id="s_0709">
<notes><body xmlns="http://www.w3.org/1999/xhtml">
     <p>CHARGE: </p>
  </body></notes>
      </species>
      <species compartment="c_11" name="ferrocytochrome c [mitochondrion]" boundaryCondition="false" id="s_0710">
<notes><body xmlns="http://www.w3.org/1999/xhtml">
     <p>CHARGE: </p>
  </body></notes>
      </species>
      <species compartment="c_03" name="ferroheme b [cytoplasm]" boundaryCondition="false" id="s_0711">
<notes><body xmlns="http://www.w3.org/1999/xhtml">
     <p>CHARGE: </p>
  </body></notes>
      </species>
      <species compartment="c_11" name="ferroheme b [mitochondrion]" boundaryCondition="false" id="s_0712">
<notes><body xmlns="http://www.w3.org/1999/xhtml">
     <p>CHARGE: </p>
  </body></notes>
      </species>
      <species compartment="c_11" name="fMet-tRNA(fMet) [mitochondrion]" boundaryCondition="false" id="s_0713">
<notes><body xmlns="http://www.w3.org/1999/xhtml">
     <p>CHARGE: </p>
  </body></notes>
      </species>
      <species compartment="c_03" name="FMN [cytoplasm]" boundaryCondition="false" id="s_0714">
<notes><body xmlns="http://www.w3.org/1999/xhtml">
     <p>CHARGE: </p>
  </body></notes>
      </species>
      <species compartment="c_06" name="FMN [extracellular]" boundaryCondition="false" id="s_0715">
<notes><body xmlns="http://www.w3.org/1999/xhtml">
     <p>CHARGE: </p>
  </body></notes>
      </species>
      <species compartment="c_11" name="FMN [mitochondrion]" boundaryCondition="false" id="s_0716">
<notes><body xmlns="http://www.w3.org/1999/xhtml">
     <p>CHARGE: </p>
  </body></notes>
      </species>
      <species compartment="c_03" name="FMNH2 [cytoplasm]" boundaryCondition="false" id="s_0717">
<notes><body xmlns="http://www.w3.org/1999/xhtml">
     <p>CHARGE: </p>
  </body></notes>
      </species>
      <species compartment="c_11" name="FMNH2 [mitochondrion]" boundaryCondition="false" id="s_0718">
<notes><body xmlns="http://www.w3.org/1999/xhtml">
     <p>CHARGE: </p>
  </body></notes>
      </species>
      <species compartment="c_03" name="folic acid [cytoplasm]" boundaryCondition="false" id="s_0719">
<notes><body xmlns="http://www.w3.org/1999/xhtml">
     <p>CHARGE: </p>
  </body></notes>
      </species>
      <species compartment="c_06" name="folic acid [extracellular]" boundaryCondition="false" id="s_0720">
<notes><body xmlns="http://www.w3.org/1999/xhtml">
     <p>CHARGE: </p>
  </body></notes>
      </species>
      <species compartment="c_03" name="formaldehyde [cytoplasm]" boundaryCondition="false" id="s_0721">
<notes><body xmlns="http://www.w3.org/1999/xhtml">
     <p>CHARGE: </p>
  </body></notes>
      </species>
      <species compartment="c_03" name="formate [cytoplasm]" boundaryCondition="false" id="s_0722">
<notes><body xmlns="http://www.w3.org/1999/xhtml">
     <p>CHARGE: </p>
  </body></notes>
      </species>
      <species compartment="c_06" name="formate [extracellular]" boundaryCondition="false" id="s_0723">
<notes><body xmlns="http://www.w3.org/1999/xhtml">
     <p>CHARGE: </p>
  </body></notes>
      </species>
      <species compartment="c_11" name="formate [mitochondrion]" boundaryCondition="false" id="s_0724">
<notes><body xmlns="http://www.w3.org/1999/xhtml">
     <p>CHARGE: </p>
  </body></notes>
      </species>
      <species compartment="c_03" name="fumarate [cytoplasm]" boundaryCondition="false" id="s_0725">
<notes><body xmlns="http://www.w3.org/1999/xhtml">
     <p>CHARGE: </p>
  </body></notes>
      </species>
      <species compartment="c_06" name="fumarate [extracellular]" boundaryCondition="false" id="s_0726">
<notes><body xmlns="http://www.w3.org/1999/xhtml">
     <p>CHARGE: </p>
  </body></notes>
      </species>
      <species compartment="c_11" name="fumarate [mitochondrion]" boundaryCondition="false" id="s_0727">
<notes><body xmlns="http://www.w3.org/1999/xhtml">
     <p>CHARGE: </p>
  </body></notes>
      </species>
      <species compartment="c_02" name="gamma-amino-gamma-cyanobutanoic acid [cell envelope]" boundaryCondition="false" id="s_0728">
<notes><body xmlns="http://www.w3.org/1999/xhtml">
     <p>CHARGE: </p>
  </body></notes>
      </species>
      <species compartment="c_04" name="gamma-amino-gamma-cyanobutanoic acid [endoplasmic reticulum]" boundaryCondition="false" id="s_0729">
<notes><body xmlns="http://www.w3.org/1999/xhtml">
     <p>CHARGE: </p>
  </body></notes>
      </species>
      <species compartment="c_06" name="gamma-amino-gamma-cyanobutanoic acid [extracellular]" boundaryCondition="false" id="s_0730">
<notes><body xmlns="http://www.w3.org/1999/xhtml">
     <p>CHARGE: </p>
  </body></notes>
      </species>
      <species compartment="c_09" name="gamma-amino-gamma-cyanobutanoic acid [lipid particle]" boundaryCondition="false" id="s_0731">
<notes><body xmlns="http://www.w3.org/1999/xhtml">
     <p>CHARGE: </p>
  </body></notes>
      </species>
      <species compartment="c_11" name="gamma-amino-gamma-cyanobutanoic acid [mitochondrion]" boundaryCondition="false" id="s_0732">
<notes><body xmlns="http://www.w3.org/1999/xhtml">
     <p>CHARGE: </p>
  </body></notes>
      </species>
      <species compartment="c_02" name="gamma-aminobutyrate [cell envelope]" boundaryCondition="false" id="s_0733">
<notes><body xmlns="http://www.w3.org/1999/xhtml">
     <p>CHARGE: </p>
  </body></notes>
      </species>
      <species compartment="c_03" name="gamma-aminobutyrate [cytoplasm]" boundaryCondition="false" id="s_0734">
<notes><body xmlns="http://www.w3.org/1999/xhtml">
     <p>CHARGE: </p>
  </body></notes>
      </species>
      <species compartment="c_04" name="gamma-aminobutyrate [endoplasmic reticulum]" boundaryCondition="false" id="s_0735">
<notes><body xmlns="http://www.w3.org/1999/xhtml">
     <p>CHARGE: </p>
  </body></notes>
      </species>
      <species compartment="c_06" name="gamma-aminobutyrate [extracellular]" boundaryCondition="false" id="s_0736">
<notes><body xmlns="http://www.w3.org/1999/xhtml">
     <p>CHARGE: </p>
  </body></notes>
      </species>
      <species compartment="c_09" name="gamma-aminobutyrate [lipid particle]" boundaryCondition="false" id="s_0737">
<notes><body xmlns="http://www.w3.org/1999/xhtml">
     <p>CHARGE: </p>
  </body></notes>
      </species>
      <species compartment="c_11" name="gamma-aminobutyrate [mitochondrion]" boundaryCondition="false" id="s_0738">
<notes><body xmlns="http://www.w3.org/1999/xhtml">
     <p>CHARGE: </p>
  </body></notes>
      </species>
      <species compartment="c_03" name="GDP [cytoplasm]" boundaryCondition="false" id="s_0739">
<notes><body xmlns="http://www.w3.org/1999/xhtml">
     <p>CHARGE: </p>
  </body></notes>
      </species>
      <species compartment="c_07" name="GDP [Golgi]" boundaryCondition="false" id="s_0740">
<notes><body xmlns="http://www.w3.org/1999/xhtml">
     <p>CHARGE: </p>
  </body></notes>
      </species>
      <species compartment="c_11" name="GDP [mitochondrion]" boundaryCondition="false" id="s_0741">
<notes><body xmlns="http://www.w3.org/1999/xhtml">
     <p>CHARGE: </p>
  </body></notes>
      </species>
      <species compartment="c_13" name="GDP [nucleus]" boundaryCondition="false" id="s_0742">
<notes><body xmlns="http://www.w3.org/1999/xhtml">
     <p>CHARGE: </p>
  </body></notes>
      </species>
      <species compartment="c_03" name="GDP-alpha-D-mannose [cytoplasm]" boundaryCondition="false" id="s_0743">
<notes><body xmlns="http://www.w3.org/1999/xhtml">
     <p>CHARGE: </p>
  </body></notes>
      </species>
      <species compartment="c_07" name="GDP-alpha-D-mannose [Golgi]" boundaryCondition="false" id="s_0744">
<notes><body xmlns="http://www.w3.org/1999/xhtml">
     <p>CHARGE: </p>
  </body></notes>
      </species>
      <species compartment="c_03" name="geranyl diphosphate [cytoplasm]" boundaryCondition="false" id="s_0745">
<notes><body xmlns="http://www.w3.org/1999/xhtml">
     <p>CHARGE: </p>
  </body></notes>
      </species>
      <species compartment="c_09" name="geranylgeranyl diphosphate [lipid particle]" boundaryCondition="false" id="s_0746">
<notes><body xmlns="http://www.w3.org/1999/xhtml">
     <p>CHARGE: </p>
  </body></notes>
      </species>
      <species compartment="c_03" name="Gln-tRNA(Gln) [cytoplasm]" boundaryCondition="false" id="s_0747">
<notes><body xmlns="http://www.w3.org/1999/xhtml">
     <p>CHARGE: </p>
  </body></notes>
      </species>
      <species compartment="c_03" name="Glu-tRNA(Glu) [cytoplasm]" boundaryCondition="false" id="s_0748">
<notes><body xmlns="http://www.w3.org/1999/xhtml">
     <p>CHARGE: </p>
  </body></notes>
      </species>
      <species compartment="c_11" name="Glu-tRNA(Glu) [mitochondrion]" boundaryCondition="false" id="s_0749">
<notes><body xmlns="http://www.w3.org/1999/xhtml">
     <p>CHARGE: </p>
  </body></notes>
      </species>
      <species compartment="c_03" name="glutathione [cytoplasm]" boundaryCondition="false" id="s_0750">
<notes><body xmlns="http://www.w3.org/1999/xhtml">
     <p>CHARGE: </p>
  </body></notes>
      </species>
      <species compartment="c_06" name="glutathione [extracellular]" boundaryCondition="false" id="s_0751">
<notes><body xmlns="http://www.w3.org/1999/xhtml">
     <p>CHARGE: </p>
  </body></notes>
      </species>
      <species compartment="c_11" name="glutathione [mitochondrion]" boundaryCondition="false" id="s_0752">
<notes><body xmlns="http://www.w3.org/1999/xhtml">
     <p>CHARGE: </p>
  </body></notes>
      </species>
      <species compartment="c_17" name="glutathione [vacuole]" boundaryCondition="false" id="s_0753">
<notes><body xmlns="http://www.w3.org/1999/xhtml">
     <p>CHARGE: </p>
  </body></notes>
      </species>
      <species compartment="c_03" name="glutathione disulfide [cytoplasm]" boundaryCondition="false" id="s_0754">
<notes><body xmlns="http://www.w3.org/1999/xhtml">
     <p>CHARGE: </p>
  </body></notes>
      </species>
      <species compartment="c_06" name="glutathione disulfide [extracellular]" boundaryCondition="false" id="s_0755">
<notes><body xmlns="http://www.w3.org/1999/xhtml">
     <p>CHARGE: </p>
  </body></notes>
      </species>
      <species compartment="c_11" name="glutathione disulfide [mitochondrion]" boundaryCondition="false" id="s_0756">
<notes><body xmlns="http://www.w3.org/1999/xhtml">
     <p>CHARGE: </p>
  </body></notes>
      </species>
      <species compartment="c_03" name="Gly-tRNA(Gly) [cytoplasm]" boundaryCondition="false" id="s_0757">
<notes><body xmlns="http://www.w3.org/1999/xhtml">
     <p>CHARGE: </p>
  </body></notes>
      </species>
      <species compartment="c_03" name="glyceraldehyde 3-phosphate [cytoplasm]" boundaryCondition="false" id="s_0764">
<notes><body xmlns="http://www.w3.org/1999/xhtml">
     <p>CHARGE: </p>
  </body></notes>
      </species>
      <species compartment="c_03" name="glycerol [cytoplasm]" boundaryCondition="false" id="s_0765">
<notes><body xmlns="http://www.w3.org/1999/xhtml">
     <p>CHARGE: </p>
  </body></notes>
      </species>
      <species compartment="c_06" name="glycerol [extracellular]" boundaryCondition="false" id="s_0766">
<notes><body xmlns="http://www.w3.org/1999/xhtml">
     <p>CHARGE: </p>
  </body></notes>
      </species>
      <species compartment="c_03" name="glycerol 3-phosphate [cytoplasm]" boundaryCondition="false" id="s_0767">
<notes><body xmlns="http://www.w3.org/1999/xhtml">
     <p>CHARGE: </p>
  </body></notes>
      </species>
      <species compartment="c_04" name="glycerol 3-phosphate [endoplasmic reticulum]" boundaryCondition="false" id="s_0768">
<notes><body xmlns="http://www.w3.org/1999/xhtml">
     <p>CHARGE: </p>
  </body></notes>
      </species>
      <species compartment="c_09" name="glycerol 3-phosphate [lipid particle]" boundaryCondition="false" id="s_0769">
<notes><body xmlns="http://www.w3.org/1999/xhtml">
     <p>CHARGE: </p>
  </body></notes>
      </species>
      <species compartment="c_11" name="glycerol 3-phosphate [mitochondrion]" boundaryCondition="false" id="s_0770">
<notes><body xmlns="http://www.w3.org/1999/xhtml">
     <p>CHARGE: </p>
  </body></notes>
      </species>
      <species compartment="c_03" name="glycerone [cytoplasm]" boundaryCondition="false" id="s_0771">
<notes><body xmlns="http://www.w3.org/1999/xhtml">
     <p>CHARGE: </p>
  </body></notes>
      </species>
      <species compartment="c_02" name="glycerophosphatidylethanolamine [cell envelope]" boundaryCondition="false" id="s_0772">
<notes><body xmlns="http://www.w3.org/1999/xhtml">
     <p>CHARGE: </p>
  </body></notes>
      </species>
      <species compartment="c_03" name="glycogen [cytoplasm]" boundaryCondition="false" id="s_0773">
<notes><body xmlns="http://www.w3.org/1999/xhtml">
     <p>CHARGE: </p>
  </body></notes>
      </species>
      <species compartment="c_17" name="glycogen [vacuole]" boundaryCondition="false" id="s_0774">
<notes><body xmlns="http://www.w3.org/1999/xhtml">
     <p>CHARGE: </p>
  </body></notes>
      </species>
      <species compartment="c_03" name="glycolaldehyde [cytoplasm]" boundaryCondition="false" id="s_0775">
<notes><body xmlns="http://www.w3.org/1999/xhtml">
     <p>CHARGE: </p>
  </body></notes>
      </species>
      <species compartment="c_06" name="glycolaldehyde [extracellular]" boundaryCondition="false" id="s_0776">
<notes><body xmlns="http://www.w3.org/1999/xhtml">
     <p>CHARGE: </p>
  </body></notes>
      </species>
      <species compartment="c_11" name="glycolaldehyde [mitochondrion]" boundaryCondition="false" id="s_0777">
<notes><body xmlns="http://www.w3.org/1999/xhtml">
     <p>CHARGE: </p>
  </body></notes>
      </species>
      <species compartment="c_03" name="glyoxylate [cytoplasm]" boundaryCondition="false" id="s_0779">
<notes><body xmlns="http://www.w3.org/1999/xhtml">
     <p>CHARGE: </p>
  </body></notes>
      </species>
      <species compartment="c_06" name="glyoxylate [extracellular]" boundaryCondition="false" id="s_0780">
<notes><body xmlns="http://www.w3.org/1999/xhtml">
     <p>CHARGE: </p>
  </body></notes>
      </species>
      <species compartment="c_15" name="glyoxylate [peroxisome]" boundaryCondition="false" id="s_0781">
<notes><body xmlns="http://www.w3.org/1999/xhtml">
     <p>CHARGE: </p>
  </body></notes>
      </species>
      <species compartment="c_03" name="GMP [cytoplasm]" boundaryCondition="false" id="s_0782">
<notes><body xmlns="http://www.w3.org/1999/xhtml">
     <p>CHARGE: </p>
  </body></notes>
      </species>
      <species compartment="c_07" name="GMP [Golgi]" boundaryCondition="false" id="s_0783">
<notes><body xmlns="http://www.w3.org/1999/xhtml">
     <p>CHARGE: </p>
  </body></notes>
      </species>
      <species compartment="c_11" name="GMP [mitochondrion]" boundaryCondition="false" id="s_0784">
<notes><body xmlns="http://www.w3.org/1999/xhtml">
     <p>CHARGE: </p>
  </body></notes>
      </species>
      <species compartment="c_03" name="GTP [cytoplasm]" boundaryCondition="false" id="s_0785">
<notes><body xmlns="http://www.w3.org/1999/xhtml">
     <p>CHARGE: </p>
  </body></notes>
      </species>
      <species compartment="c_11" name="GTP [mitochondrion]" boundaryCondition="false" id="s_0786">
<notes><body xmlns="http://www.w3.org/1999/xhtml">
     <p>CHARGE: </p>
  </body></notes>
      </species>
      <species compartment="c_03" name="guanine [cytoplasm]" boundaryCondition="false" id="s_0787">
<notes><body xmlns="http://www.w3.org/1999/xhtml">
     <p>CHARGE: </p>
  </body></notes>
      </species>
      <species compartment="c_06" name="guanine [extracellular]" boundaryCondition="false" id="s_0788">
<notes><body xmlns="http://www.w3.org/1999/xhtml">
     <p>CHARGE: </p>
  </body></notes>
      </species>
      <species compartment="c_11" name="guanine [mitochondrion]" boundaryCondition="false" id="s_0789">
<notes><body xmlns="http://www.w3.org/1999/xhtml">
     <p>CHARGE: </p>
  </body></notes>
      </species>
      <species compartment="c_03" name="guanosine [cytoplasm]" boundaryCondition="false" id="s_0790">
<notes><body xmlns="http://www.w3.org/1999/xhtml">
     <p>CHARGE: </p>
  </body></notes>
      </species>
      <species compartment="c_06" name="guanosine [extracellular]" boundaryCondition="false" id="s_0791">
<notes><body xmlns="http://www.w3.org/1999/xhtml">
     <p>CHARGE: </p>
  </body></notes>
      </species>
      <species compartment="c_11" name="guanosine [mitochondrion]" boundaryCondition="false" id="s_0792">
<notes><body xmlns="http://www.w3.org/1999/xhtml">
     <p>CHARGE: </p>
  </body></notes>
      </species>
      <species compartment="c_02" name="H+ [cell envelope]" boundaryCondition="false" id="s_0793">
<notes><body xmlns="http://www.w3.org/1999/xhtml">
     <p>CHARGE: </p>
  </body></notes>
      </species>
      <species compartment="c_03" name="H+ [cytoplasm]" boundaryCondition="false" id="s_0794">
<notes><body xmlns="http://www.w3.org/1999/xhtml">
     <p>CHARGE: </p>
  </body></notes>
      </species>
      <species compartment="c_04" name="H+ [endoplasmic reticulum]" boundaryCondition="false" id="s_0795">
<notes><body xmlns="http://www.w3.org/1999/xhtml">
     <p>CHARGE: </p>
  </body></notes>
      </species>
      <species compartment="c_06" name="H+ [extracellular]" boundaryCondition="false" id="s_0796">
<notes><body xmlns="http://www.w3.org/1999/xhtml">
     <p>CHARGE: </p>
  </body></notes>
      </species>
      <species compartment="c_07" name="H+ [Golgi]" boundaryCondition="false" id="s_0797">
<notes><body xmlns="http://www.w3.org/1999/xhtml">
     <p>CHARGE: </p>
  </body></notes>
      </species>
      <species compartment="c_09" name="H+ [lipid particle]" boundaryCondition="false" id="s_0798">
<notes><body xmlns="http://www.w3.org/1999/xhtml">
     <p>CHARGE: </p>
  </body></notes>
      </species>
      <species compartment="c_11" name="H+ [mitochondrion]" boundaryCondition="false" id="s_0799">
<notes><body xmlns="http://www.w3.org/1999/xhtml">
     <p>CHARGE: </p>
  </body></notes>
      </species>
      <species compartment="c_13" name="H+ [nucleus]" boundaryCondition="false" id="s_0800">
<notes><body xmlns="http://www.w3.org/1999/xhtml">
     <p>CHARGE: </p>
  </body></notes>
      </species>
      <species compartment="c_15" name="H+ [peroxisome]" boundaryCondition="false" id="s_0801">
<notes><body xmlns="http://www.w3.org/1999/xhtml">
     <p>CHARGE: </p>
  </body></notes>
      </species>
      <species compartment="c_17" name="H+ [vacuole]" boundaryCondition="false" id="s_0802">
<notes><body xmlns="http://www.w3.org/1999/xhtml">
     <p>CHARGE: </p>
  </body></notes>
      </species>
      <species compartment="c_03" name="H2O [cytoplasm]" boundaryCondition="false" id="s_0803">
<notes><body xmlns="http://www.w3.org/1999/xhtml">
     <p>CHARGE: </p>
  </body></notes>
      </species>
      <species compartment="c_04" name="H2O [endoplasmic reticulum]" boundaryCondition="false" id="s_0804">
<notes><body xmlns="http://www.w3.org/1999/xhtml">
     <p>CHARGE: </p>
  </body></notes>
      </species>
      <species compartment="c_06" name="H2O [extracellular]" boundaryCondition="false" id="s_0805">
<notes><body xmlns="http://www.w3.org/1999/xhtml">
     <p>CHARGE: </p>
  </body></notes>
      </species>
      <species compartment="c_07" name="H2O [Golgi]" boundaryCondition="false" id="s_0806">
<notes><body xmlns="http://www.w3.org/1999/xhtml">
     <p>CHARGE: </p>
  </body></notes>
      </species>
      <species compartment="c_11" name="H2O [mitochondrion]" boundaryCondition="false" id="s_0807">
<notes><body xmlns="http://www.w3.org/1999/xhtml">
     <p>CHARGE: </p>
  </body></notes>
      </species>
      <species compartment="c_13" name="H2O [nucleus]" boundaryCondition="false" id="s_0808">
<notes><body xmlns="http://www.w3.org/1999/xhtml">
     <p>CHARGE: </p>
  </body></notes>
      </species>
      <species compartment="c_15" name="H2O [peroxisome]" boundaryCondition="false" id="s_0809">
<notes><body xmlns="http://www.w3.org/1999/xhtml">
     <p>CHARGE: </p>
  </body></notes>
      </species>
      <species compartment="c_17" name="H2O [vacuole]" boundaryCondition="false" id="s_0810">
<notes><body xmlns="http://www.w3.org/1999/xhtml">
     <p>CHARGE: </p>
  </body></notes>
      </species>
      <species compartment="c_11" name="heme a [mitochondrion]" boundaryCondition="false" id="s_0811">
<notes><body xmlns="http://www.w3.org/1999/xhtml">
     <p>CHARGE: </p>
  </body></notes>
      </species>
      <species compartment="c_11" name="heme o [mitochondrion]" boundaryCondition="false" id="s_0812">
<notes><body xmlns="http://www.w3.org/1999/xhtml">
     <p>CHARGE: </p>
  </body></notes>
      </species>
      <species compartment="c_09" name="henicosaprenyl diphosphate [lipid particle]" boundaryCondition="false" id="s_0813">
<notes><body xmlns="http://www.w3.org/1999/xhtml">
     <p>CHARGE: </p>
  </body></notes>
      </species>
      <species compartment="c_09" name="heptadecaprenyl diphosphate [lipid particle]" boundaryCondition="false" id="s_0814">
<notes><body xmlns="http://www.w3.org/1999/xhtml">
     <p>CHARGE: </p>
  </body></notes>
      </species>
      <species compartment="c_09" name="heptaprenyl diphosphate [lipid particle]" boundaryCondition="false" id="s_0815">
<notes><body xmlns="http://www.w3.org/1999/xhtml">
     <p>CHARGE: </p>
  </body></notes>
      </species>
      <species compartment="c_03" name="hexacosanoyl-CoA [cytoplasm]" boundaryCondition="false" id="s_0816">
<notes><body xmlns="http://www.w3.org/1999/xhtml">
     <p>CHARGE: </p>
  </body></notes>
      </species>
      <species compartment="c_04" name="hexacosanoyl-CoA [endoplasmic reticulum]" boundaryCondition="false" id="s_0817">
<notes><body xmlns="http://www.w3.org/1999/xhtml">
     <p>CHARGE: </p>
  </body></notes>
      </species>
      <species compartment="c_09" name="hexacosanoyl-CoA [lipid particle]" boundaryCondition="false" id="s_0818">
<notes><body xmlns="http://www.w3.org/1999/xhtml">
     <p>CHARGE: </p>
  </body></notes>
      </species>
      <species compartment="c_15" name="hexacosanoyl-CoA [peroxisome]" boundaryCondition="false" id="s_0819">
<notes><body xmlns="http://www.w3.org/1999/xhtml">
     <p>CHARGE: </p>
  </body></notes>
      </species>
      <species compartment="c_03" name="hexadec-2-enoyl-CoA [cytoplasm]" boundaryCondition="false" id="s_0820">
<notes><body xmlns="http://www.w3.org/1999/xhtml">
     <p>CHARGE: </p>
  </body></notes>
      </species>
      <species compartment="c_04" name="hexadec-2-enoyl-CoA [endoplasmic reticulum]" boundaryCondition="false" id="s_0821">
<notes><body xmlns="http://www.w3.org/1999/xhtml">
     <p>CHARGE: </p>
  </body></notes>
      </species>
      <species compartment="c_09" name="hexadec-2-enoyl-CoA [lipid particle]" boundaryCondition="false" id="s_0822">
<notes><body xmlns="http://www.w3.org/1999/xhtml">
     <p>CHARGE: </p>
  </body></notes>
      </species>
      <species compartment="c_15" name="hexadec-2-enoyl-CoA [peroxisome]" boundaryCondition="false" id="s_0823">
<notes><body xmlns="http://www.w3.org/1999/xhtml">
     <p>CHARGE: </p>
  </body></notes>
      </species>
      <species compartment="c_02" name="hexadecanal [cell envelope]" boundaryCondition="false" id="s_0824">
<notes><body xmlns="http://www.w3.org/1999/xhtml">
     <p>CHARGE: </p>
  </body></notes>
      </species>
      <species compartment="c_04" name="hexadecanal [endoplasmic reticulum]" boundaryCondition="false" id="s_0825">
<notes><body xmlns="http://www.w3.org/1999/xhtml">
     <p>CHARGE: </p>
  </body></notes>
      </species>
      <species compartment="c_06" name="hexadecanal [extracellular]" boundaryCondition="false" id="s_0826">
<notes><body xmlns="http://www.w3.org/1999/xhtml">
     <p>CHARGE: </p>
  </body></notes>
      </species>
      <species compartment="c_09" name="hexadecanal [lipid particle]" boundaryCondition="false" id="s_0827">
<notes><body xmlns="http://www.w3.org/1999/xhtml">
     <p>CHARGE: </p>
  </body></notes>
      </species>
      <species compartment="c_11" name="hexadecanal [mitochondrion]" boundaryCondition="false" id="s_0828">
<notes><body xmlns="http://www.w3.org/1999/xhtml">
     <p>CHARGE: </p>
  </body></notes>
      </species>
      <species compartment="c_09" name="hexadecaprenyl diphosphate [lipid particle]" boundaryCondition="false" id="s_0829">
<notes><body xmlns="http://www.w3.org/1999/xhtml">
     <p>CHARGE: </p>
  </body></notes>
      </species>
      <species compartment="c_09" name="hexaprenyl diphosphate [lipid particle]" boundaryCondition="false" id="s_0830">
<notes><body xmlns="http://www.w3.org/1999/xhtml">
     <p>CHARGE: </p>
  </body></notes>
      </species>
      <species compartment="c_11" name="hexaprenyl diphosphate [mitochondrion]" boundaryCondition="false" id="s_0831">
<notes><body xmlns="http://www.w3.org/1999/xhtml">
     <p>CHARGE: </p>
  </body></notes>
      </species>
      <species compartment="c_03" name="His-tRNA(His) [cytoplasm]" boundaryCondition="false" id="s_0832">
<notes><body xmlns="http://www.w3.org/1999/xhtml">
     <p>CHARGE: </p>
  </body></notes>
      </species>
      <species compartment="c_11" name="His-tRNA(His) [mitochondrion]" boundaryCondition="false" id="s_0833">
<notes><body xmlns="http://www.w3.org/1999/xhtml">
     <p>CHARGE: </p>
  </body></notes>
      </species>
      <species compartment="c_11" name="homocitrate [mitochondrion]" boundaryCondition="false" id="s_0834">
<notes><body xmlns="http://www.w3.org/1999/xhtml">
     <p>CHARGE: </p>
  </body></notes>
      </species>
      <species compartment="c_13" name="homocitrate [nucleus]" boundaryCondition="false" id="s_0835">
<notes><body xmlns="http://www.w3.org/1999/xhtml">
     <p>CHARGE: </p>
  </body></notes>
      </species>
      <species compartment="c_11" name="homoisocitrate [mitochondrion]" boundaryCondition="false" id="s_0836">
<notes><body xmlns="http://www.w3.org/1999/xhtml">
     <p>CHARGE: </p>
  </body></notes>
      </species>
      <species compartment="c_03" name="hydrogen peroxide [cytoplasm]" boundaryCondition="false" id="s_0837">
<notes><body xmlns="http://www.w3.org/1999/xhtml">
     <p>CHARGE: </p>
  </body></notes>
      </species>
      <species compartment="c_11" name="hydrogen peroxide [mitochondrion]" boundaryCondition="false" id="s_0838">
<notes><body xmlns="http://www.w3.org/1999/xhtml">
     <p>CHARGE: </p>
  </body></notes>
      </species>
      <species compartment="c_13" name="hydrogen peroxide [nucleus]" boundaryCondition="false" id="s_0839">
<notes><body xmlns="http://www.w3.org/1999/xhtml">
     <p>CHARGE: </p>
  </body></notes>
      </species>
      <species compartment="c_15" name="hydrogen peroxide [peroxisome]" boundaryCondition="false" id="s_0840">
<notes><body xmlns="http://www.w3.org/1999/xhtml">
     <p>CHARGE: </p>
  </body></notes>
      </species>
      <species compartment="c_03" name="hydrogen sulfide [cytoplasm]" boundaryCondition="false" id="s_0841">
<notes><body xmlns="http://www.w3.org/1999/xhtml">
     <p>CHARGE: </p>
  </body></notes>
      </species>
      <species compartment="c_11" name="hydroxypyruvate [mitochondrion]" boundaryCondition="false" id="s_0842">
<notes><body xmlns="http://www.w3.org/1999/xhtml">
     <p>CHARGE: </p>
  </body></notes>
      </species>
      <species compartment="c_03" name="hypoxanthine [cytoplasm]" boundaryCondition="false" id="s_0843">
<notes><body xmlns="http://www.w3.org/1999/xhtml">
     <p>CHARGE: </p>
  </body></notes>
      </species>
      <species compartment="c_06" name="hypoxanthine [extracellular]" boundaryCondition="false" id="s_0844">
<notes><body xmlns="http://www.w3.org/1999/xhtml">
     <p>CHARGE: </p>
  </body></notes>
      </species>
      <species compartment="c_09" name="icosaprenyl diphosphate [lipid particle]" boundaryCondition="false" id="s_0845">
<notes><body xmlns="http://www.w3.org/1999/xhtml">
     <p>CHARGE: </p>
  </body></notes>
      </species>
      <species compartment="c_03" name="IDP [cytoplasm]" boundaryCondition="false" id="s_0846">
<notes><body xmlns="http://www.w3.org/1999/xhtml">
     <p>CHARGE: </p>
  </body></notes>
      </species>
      <species compartment="c_03" name="Ile-tRNA(Ile) [cytoplasm]" boundaryCondition="false" id="s_0847">
<notes><body xmlns="http://www.w3.org/1999/xhtml">
     <p>CHARGE: </p>
  </body></notes>
      </species>
      <species compartment="c_11" name="Ile-tRNA(Ile) [mitochondrion]" boundaryCondition="false" id="s_0848">
<notes><body xmlns="http://www.w3.org/1999/xhtml">
     <p>CHARGE: </p>
  </body></notes>
      </species>
      <species compartment="c_03" name="IMP [cytoplasm]" boundaryCondition="false" id="s_0849">
<notes><body xmlns="http://www.w3.org/1999/xhtml">
     <p>CHARGE: </p>
  </body></notes>
      </species>
      <species compartment="c_03" name="indol-3-ylacetaldehyde [cytoplasm]" boundaryCondition="false" id="s_0850">
<notes><body xmlns="http://www.w3.org/1999/xhtml">
     <p>CHARGE: </p>
  </body></notes>
      </species>
      <species compartment="c_06" name="indol-3-ylacetaldehyde [extracellular]" boundaryCondition="false" id="s_0851">
<notes><body xmlns="http://www.w3.org/1999/xhtml">
     <p>CHARGE: </p>
  </body></notes>
      </species>
      <species compartment="c_11" name="indol-3-ylacetaldehyde [mitochondrion]" boundaryCondition="false" id="s_0852">
<notes><body xmlns="http://www.w3.org/1999/xhtml">
     <p>CHARGE: </p>
  </body></notes>
      </species>
      <species compartment="c_03" name="indole-3-acetate [cytoplasm]" boundaryCondition="false" id="s_0853">
<notes><body xmlns="http://www.w3.org/1999/xhtml">
     <p>CHARGE: </p>
  </body></notes>
      </species>
      <species compartment="c_11" name="indole-3-acetate [mitochondrion]" boundaryCondition="false" id="s_0854">
<notes><body xmlns="http://www.w3.org/1999/xhtml">
     <p>CHARGE: </p>
  </body></notes>
      </species>
      <species compartment="c_03" name="indole-3-pyruvate [cytoplasm]" boundaryCondition="false" id="s_0855">
<notes><body xmlns="http://www.w3.org/1999/xhtml">
     <p>CHARGE: </p>
  </body></notes>
      </species>
      <species compartment="c_03" name="inosine [cytoplasm]" boundaryCondition="false" id="s_0856">
<notes><body xmlns="http://www.w3.org/1999/xhtml">
     <p>CHARGE: </p>
  </body></notes>
      </species>
      <species compartment="c_06" name="inosine [extracellular]" boundaryCondition="false" id="s_0857">
<notes><body xmlns="http://www.w3.org/1999/xhtml">
     <p>CHARGE: </p>
  </body></notes>
      </species>
      <species compartment="c_04" name="inositol phosphomannosylinositol phosphoceramide [endoplasmic reticulum]" boundaryCondition="false" id="s_0858">
<notes><body xmlns="http://www.w3.org/1999/xhtml">
     <p>CHARGE: </p>
  </body></notes>
      </species>
      <species compartment="c_07" name="inositol phosphomannosylinositol phosphoceramide [Golgi]" boundaryCondition="false" id="s_0859">
<notes><body xmlns="http://www.w3.org/1999/xhtml">
     <p>CHARGE: </p>
  </body></notes>
      </species>
      <species compartment="c_11" name="inositol phosphomannosylinositol phosphoceramide [mitochondrion]" boundaryCondition="false" id="s_0860">
<notes><body xmlns="http://www.w3.org/1999/xhtml">
     <p>CHARGE: </p>
  </body></notes>
      </species>
      <species compartment="c_04" name="inositol phosphomannosylinositol phosphoceramide A (C24) [endoplasmic reticulum]" boundaryCondition="false" id="s_0861">
<notes><body xmlns="http://www.w3.org/1999/xhtml">
     <p>CHARGE: </p>
  </body></notes>
      </species>
      <species compartment="c_07" name="inositol phosphomannosylinositol phosphoceramide A (C24) [Golgi]" boundaryCondition="false" id="s_0862">
<notes><body xmlns="http://www.w3.org/1999/xhtml">
     <p>CHARGE: </p>
  </body></notes>
      </species>
      <species compartment="c_11" name="inositol phosphomannosylinositol phosphoceramide A (C24) [mitochondrion]" boundaryCondition="false" id="s_0863">
<notes><body xmlns="http://www.w3.org/1999/xhtml">
     <p>CHARGE: </p>
  </body></notes>
      </species>
      <species compartment="c_04" name="inositol phosphomannosylinositol phosphoceramide A (C26) [endoplasmic reticulum]" boundaryCondition="false" id="s_0864">
<notes><body xmlns="http://www.w3.org/1999/xhtml">
     <p>CHARGE: </p>
  </body></notes>
      </species>
      <species compartment="c_07" name="inositol phosphomannosylinositol phosphoceramide A (C26) [Golgi]" boundaryCondition="false" id="s_0865">
<notes><body xmlns="http://www.w3.org/1999/xhtml">
     <p>CHARGE: </p>
  </body></notes>
      </species>
      <species compartment="c_11" name="inositol phosphomannosylinositol phosphoceramide A (C26) [mitochondrion]" boundaryCondition="false" id="s_0866">
<notes><body xmlns="http://www.w3.org/1999/xhtml">
     <p>CHARGE: </p>
  </body></notes>
      </species>
      <species compartment="c_04" name="inositol phosphomannosylinositol phosphoceramide B (C24) [endoplasmic reticulum]" boundaryCondition="false" id="s_0867">
<notes><body xmlns="http://www.w3.org/1999/xhtml">
     <p>CHARGE: </p>
  </body></notes>
      </species>
      <species compartment="c_07" name="inositol phosphomannosylinositol phosphoceramide B (C24) [Golgi]" boundaryCondition="false" id="s_0868">
<notes><body xmlns="http://www.w3.org/1999/xhtml">
     <p>CHARGE: </p>
  </body></notes>
      </species>
      <species compartment="c_11" name="inositol phosphomannosylinositol phosphoceramide B (C24) [mitochondrion]" boundaryCondition="false" id="s_0869">
<notes><body xmlns="http://www.w3.org/1999/xhtml">
     <p>CHARGE: </p>
  </body></notes>
      </species>
      <species compartment="c_04" name="inositol phosphomannosylinositol phosphoceramide B (C26) [endoplasmic reticulum]" boundaryCondition="false" id="s_0870">
<notes><body xmlns="http://www.w3.org/1999/xhtml">
     <p>CHARGE: </p>
  </body></notes>
      </species>
      <species compartment="c_07" name="inositol phosphomannosylinositol phosphoceramide B (C26) [Golgi]" boundaryCondition="false" id="s_0871">
<notes><body xmlns="http://www.w3.org/1999/xhtml">
     <p>CHARGE: </p>
  </body></notes>
      </species>
      <species compartment="c_11" name="inositol phosphomannosylinositol phosphoceramide B (C26) [mitochondrion]" boundaryCondition="false" id="s_0872">
<notes><body xmlns="http://www.w3.org/1999/xhtml">
     <p>CHARGE: </p>
  </body></notes>
      </species>
      <species compartment="c_04" name="inositol phosphomannosylinositol phosphoceramide B' (C24) [endoplasmic reticulum]" boundaryCondition="false" id="s_0873">
<notes><body xmlns="http://www.w3.org/1999/xhtml">
     <p>CHARGE: </p>
  </body></notes>
      </species>
      <species compartment="c_07" name="inositol phosphomannosylinositol phosphoceramide B' (C24) [Golgi]" boundaryCondition="false" id="s_0874">
<notes><body xmlns="http://www.w3.org/1999/xhtml">
     <p>CHARGE: </p>
  </body></notes>
      </species>
      <species compartment="c_11" name="inositol phosphomannosylinositol phosphoceramide B' (C24) [mitochondrion]" boundaryCondition="false" id="s_0875">
<notes><body xmlns="http://www.w3.org/1999/xhtml">
     <p>CHARGE: </p>
  </body></notes>
      </species>
      <species compartment="c_04" name="inositol phosphomannosylinositol phosphoceramide B' (C26) [endoplasmic reticulum]" boundaryCondition="false" id="s_0876">
<notes><body xmlns="http://www.w3.org/1999/xhtml">
     <p>CHARGE: </p>
  </body></notes>
      </species>
      <species compartment="c_07" name="inositol phosphomannosylinositol phosphoceramide B' (C26) [Golgi]" boundaryCondition="false" id="s_0877">
<notes><body xmlns="http://www.w3.org/1999/xhtml">
     <p>CHARGE: </p>
  </body></notes>
      </species>
      <species compartment="c_11" name="inositol phosphomannosylinositol phosphoceramide B' (C26) [mitochondrion]" boundaryCondition="false" id="s_0878">
<notes><body xmlns="http://www.w3.org/1999/xhtml">
     <p>CHARGE: </p>
  </body></notes>
      </species>
      <species compartment="c_04" name="inositol phosphomannosylinositol phosphoceramide C (C24) [endoplasmic reticulum]" boundaryCondition="false" id="s_0879">
<notes><body xmlns="http://www.w3.org/1999/xhtml">
     <p>CHARGE: </p>
  </body></notes>
      </species>
      <species compartment="c_07" name="inositol phosphomannosylinositol phosphoceramide C (C24) [Golgi]" boundaryCondition="false" id="s_0880">
<notes><body xmlns="http://www.w3.org/1999/xhtml">
     <p>CHARGE: </p>
  </body></notes>
      </species>
      <species compartment="c_11" name="inositol phosphomannosylinositol phosphoceramide C (C24) [mitochondrion]" boundaryCondition="false" id="s_0881">
<notes><body xmlns="http://www.w3.org/1999/xhtml">
     <p>CHARGE: </p>
  </body></notes>
      </species>
      <species compartment="c_04" name="inositol phosphomannosylinositol phosphoceramide C (C26) [endoplasmic reticulum]" boundaryCondition="false" id="s_0882">
<notes><body xmlns="http://www.w3.org/1999/xhtml">
     <p>CHARGE: </p>
  </body></notes>
      </species>
      <species compartment="c_07" name="inositol phosphomannosylinositol phosphoceramide C (C26) [Golgi]" boundaryCondition="false" id="s_0883">
<notes><body xmlns="http://www.w3.org/1999/xhtml">
     <p>CHARGE: </p>
  </body></notes>
      </species>
      <species compartment="c_11" name="inositol phosphomannosylinositol phosphoceramide C (C26) [mitochondrion]" boundaryCondition="false" id="s_0884">
<notes><body xmlns="http://www.w3.org/1999/xhtml">
     <p>CHARGE: </p>
  </body></notes>
      </species>
      <species compartment="c_04" name="inositol phosphomannosylinositol phosphoceramide D (C24) [endoplasmic reticulum]" boundaryCondition="false" id="s_0885">
<notes><body xmlns="http://www.w3.org/1999/xhtml">
     <p>CHARGE: </p>
  </body></notes>
      </species>
      <species compartment="c_07" name="inositol phosphomannosylinositol phosphoceramide D (C24) [Golgi]" boundaryCondition="false" id="s_0886">
<notes><body xmlns="http://www.w3.org/1999/xhtml">
     <p>CHARGE: </p>
  </body></notes>
      </species>
      <species compartment="c_11" name="inositol phosphomannosylinositol phosphoceramide D (C24) [mitochondrion]" boundaryCondition="false" id="s_0887">
<notes><body xmlns="http://www.w3.org/1999/xhtml">
     <p>CHARGE: </p>
  </body></notes>
      </species>
      <species compartment="c_04" name="inositol phosphomannosylinositol phosphoceramide D (C26) [endoplasmic reticulum]" boundaryCondition="false" id="s_0888">
<notes><body xmlns="http://www.w3.org/1999/xhtml">
     <p>CHARGE: </p>
  </body></notes>
      </species>
      <species compartment="c_07" name="inositol phosphomannosylinositol phosphoceramide D (C26) [Golgi]" boundaryCondition="false" id="s_0889">
<notes><body xmlns="http://www.w3.org/1999/xhtml">
     <p>CHARGE: </p>
  </body></notes>
      </species>
      <species compartment="c_11" name="inositol phosphomannosylinositol phosphoceramide D (C26) [mitochondrion]" boundaryCondition="false" id="s_0890">
<notes><body xmlns="http://www.w3.org/1999/xhtml">
     <p>CHARGE: </p>
  </body></notes>
      </species>
      <species compartment="c_04" name="inositol-P-ceramide [endoplasmic reticulum]" boundaryCondition="false" id="s_0891">
<notes><body xmlns="http://www.w3.org/1999/xhtml">
     <p>CHARGE: </p>
  </body></notes>
      </species>
      <species compartment="c_07" name="inositol-P-ceramide [Golgi]" boundaryCondition="false" id="s_0892">
<notes><body xmlns="http://www.w3.org/1999/xhtml">
     <p>CHARGE: </p>
  </body></notes>
      </species>
      <species compartment="c_11" name="inositol-P-ceramide [mitochondrion]" boundaryCondition="false" id="s_0893">
<notes><body xmlns="http://www.w3.org/1999/xhtml">
     <p>CHARGE: </p>
  </body></notes>
      </species>
      <species compartment="c_04" name="inositol-P-ceramide A (C24) [endoplasmic reticulum]" boundaryCondition="false" id="s_0894">
<notes><body xmlns="http://www.w3.org/1999/xhtml">
     <p>CHARGE: </p>
  </body></notes>
      </species>
      <species compartment="c_07" name="inositol-P-ceramide A (C24) [Golgi]" boundaryCondition="false" id="s_0895">
<notes><body xmlns="http://www.w3.org/1999/xhtml">
     <p>CHARGE: </p>
  </body></notes>
      </species>
      <species compartment="c_11" name="inositol-P-ceramide A (C24) [mitochondrion]" boundaryCondition="false" id="s_0896">
<notes><body xmlns="http://www.w3.org/1999/xhtml">
     <p>CHARGE: </p>
  </body></notes>
      </species>
      <species compartment="c_04" name="inositol-P-ceramide A (C26) [endoplasmic reticulum]" boundaryCondition="false" id="s_0897">
<notes><body xmlns="http://www.w3.org/1999/xhtml">
     <p>CHARGE: </p>
  </body></notes>
      </species>
      <species compartment="c_07" name="inositol-P-ceramide A (C26) [Golgi]" boundaryCondition="false" id="s_0898">
<notes><body xmlns="http://www.w3.org/1999/xhtml">
     <p>CHARGE: </p>
  </body></notes>
      </species>
      <species compartment="c_11" name="inositol-P-ceramide A (C26) [mitochondrion]" boundaryCondition="false" id="s_0899">
<notes><body xmlns="http://www.w3.org/1999/xhtml">
     <p>CHARGE: </p>
  </body></notes>
      </species>
      <species compartment="c_04" name="inositol-P-ceramide B (C24) [endoplasmic reticulum]" boundaryCondition="false" id="s_0900">
<notes><body xmlns="http://www.w3.org/1999/xhtml">
     <p>CHARGE: </p>
  </body></notes>
      </species>
      <species compartment="c_07" name="inositol-P-ceramide B (C24) [Golgi]" boundaryCondition="false" id="s_0901">
<notes><body xmlns="http://www.w3.org/1999/xhtml">
     <p>CHARGE: </p>
  </body></notes>
      </species>
      <species compartment="c_11" name="inositol-P-ceramide B (C24) [mitochondrion]" boundaryCondition="false" id="s_0902">
<notes><body xmlns="http://www.w3.org/1999/xhtml">
     <p>CHARGE: </p>
  </body></notes>
      </species>
      <species compartment="c_04" name="inositol-P-ceramide B (C26) [endoplasmic reticulum]" boundaryCondition="false" id="s_0903">
<notes><body xmlns="http://www.w3.org/1999/xhtml">
     <p>CHARGE: </p>
  </body></notes>
      </species>
      <species compartment="c_07" name="inositol-P-ceramide B (C26) [Golgi]" boundaryCondition="false" id="s_0904">
<notes><body xmlns="http://www.w3.org/1999/xhtml">
     <p>CHARGE: </p>
  </body></notes>
      </species>
      <species compartment="c_11" name="inositol-P-ceramide B (C26) [mitochondrion]" boundaryCondition="false" id="s_0905">
<notes><body xmlns="http://www.w3.org/1999/xhtml">
     <p>CHARGE: </p>
  </body></notes>
      </species>
      <species compartment="c_04" name="inositol-P-ceramide B' (C24) [endoplasmic reticulum]" boundaryCondition="false" id="s_0906">
<notes><body xmlns="http://www.w3.org/1999/xhtml">
     <p>CHARGE: </p>
  </body></notes>
      </species>
      <species compartment="c_07" name="inositol-P-ceramide B' (C24) [Golgi]" boundaryCondition="false" id="s_0907">
<notes><body xmlns="http://www.w3.org/1999/xhtml">
     <p>CHARGE: </p>
  </body></notes>
      </species>
      <species compartment="c_11" name="inositol-P-ceramide B' (C24) [mitochondrion]" boundaryCondition="false" id="s_0908">
<notes><body xmlns="http://www.w3.org/1999/xhtml">
     <p>CHARGE: </p>
  </body></notes>
      </species>
      <species compartment="c_04" name="inositol-P-ceramide B' (C26) [endoplasmic reticulum]" boundaryCondition="false" id="s_0909">
<notes><body xmlns="http://www.w3.org/1999/xhtml">
     <p>CHARGE: </p>
  </body></notes>
      </species>
      <species compartment="c_07" name="inositol-P-ceramide B' (C26) [Golgi]" boundaryCondition="false" id="s_0910">
<notes><body xmlns="http://www.w3.org/1999/xhtml">
     <p>CHARGE: </p>
  </body></notes>
      </species>
      <species compartment="c_11" name="inositol-P-ceramide B' (C26) [mitochondrion]" boundaryCondition="false" id="s_0911">
<notes><body xmlns="http://www.w3.org/1999/xhtml">
     <p>CHARGE: </p>
  </body></notes>
      </species>
      <species compartment="c_04" name="inositol-P-ceramide C (C24) [endoplasmic reticulum]" boundaryCondition="false" id="s_0912">
<notes><body xmlns="http://www.w3.org/1999/xhtml">
     <p>CHARGE: </p>
  </body></notes>
      </species>
      <species compartment="c_07" name="inositol-P-ceramide C (C24) [Golgi]" boundaryCondition="false" id="s_0913">
<notes><body xmlns="http://www.w3.org/1999/xhtml">
     <p>CHARGE: </p>
  </body></notes>
      </species>
      <species compartment="c_11" name="inositol-P-ceramide C (C24) [mitochondrion]" boundaryCondition="false" id="s_0914">
<notes><body xmlns="http://www.w3.org/1999/xhtml">
     <p>CHARGE: </p>
  </body></notes>
      </species>
      <species compartment="c_04" name="inositol-P-ceramide C (C26) [endoplasmic reticulum]" boundaryCondition="false" id="s_0915">
<notes><body xmlns="http://www.w3.org/1999/xhtml">
     <p>CHARGE: </p>
  </body></notes>
      </species>
      <species compartment="c_07" name="inositol-P-ceramide C (C26) [Golgi]" boundaryCondition="false" id="s_0916">
<notes><body xmlns="http://www.w3.org/1999/xhtml">
     <p>CHARGE: </p>
  </body></notes>
      </species>
      <species compartment="c_11" name="inositol-P-ceramide C (C26) [mitochondrion]" boundaryCondition="false" id="s_0917">
<notes><body xmlns="http://www.w3.org/1999/xhtml">
     <p>CHARGE: </p>
  </body></notes>
      </species>
      <species compartment="c_04" name="inositol-P-ceramide D (C24) [endoplasmic reticulum]" boundaryCondition="false" id="s_0918">
<notes><body xmlns="http://www.w3.org/1999/xhtml">
     <p>CHARGE: </p>
  </body></notes>
      </species>
      <species compartment="c_07" name="inositol-P-ceramide D (C24) [Golgi]" boundaryCondition="false" id="s_0919">
<notes><body xmlns="http://www.w3.org/1999/xhtml">
     <p>CHARGE: </p>
  </body></notes>
      </species>
      <species compartment="c_11" name="inositol-P-ceramide D (C24) [mitochondrion]" boundaryCondition="false" id="s_0920">
<notes><body xmlns="http://www.w3.org/1999/xhtml">
     <p>CHARGE: </p>
  </body></notes>
      </species>
      <species compartment="c_04" name="inositol-P-ceramide D (C26) [endoplasmic reticulum]" boundaryCondition="false" id="s_0921">
<notes><body xmlns="http://www.w3.org/1999/xhtml">
     <p>CHARGE: </p>
  </body></notes>
      </species>
      <species compartment="c_07" name="inositol-P-ceramide D (C26) [Golgi]" boundaryCondition="false" id="s_0922">
<notes><body xmlns="http://www.w3.org/1999/xhtml">
     <p>CHARGE: </p>
  </body></notes>
      </species>
      <species compartment="c_11" name="inositol-P-ceramide D (C26) [mitochondrion]" boundaryCondition="false" id="s_0923">
<notes><body xmlns="http://www.w3.org/1999/xhtml">
     <p>CHARGE: </p>
  </body></notes>
      </species>
      <species compartment="c_03" name="iron [cytoplasm]" boundaryCondition="false" id="s_0924">
<notes><body xmlns="http://www.w3.org/1999/xhtml">
     <p>CHARGE: </p>
  </body></notes>
      </species>
      <species compartment="c_06" name="iron [extracellular]" boundaryCondition="false" id="s_0925">
<notes><body xmlns="http://www.w3.org/1999/xhtml">
     <p>CHARGE: </p>
  </body></notes>
      </species>
      <species compartment="c_11" name="iron [mitochondrion]" boundaryCondition="false" id="s_0926">
<notes><body xmlns="http://www.w3.org/1999/xhtml">
     <p>CHARGE: </p>
  </body></notes>
      </species>
      <species compartment="c_03" name="isoamyl acetate [cytoplasm]" boundaryCondition="false" id="s_0927">
<notes><body xmlns="http://www.w3.org/1999/xhtml">
     <p>CHARGE: </p>
  </body></notes>
      </species>
      <species compartment="c_06" name="isoamyl acetate [extracellular]" boundaryCondition="false" id="s_0928">
<notes><body xmlns="http://www.w3.org/1999/xhtml">
     <p>CHARGE: </p>
  </body></notes>
      </species>
      <species compartment="c_03" name="isoamylol [cytoplasm]" boundaryCondition="false" id="s_0929">
<notes><body xmlns="http://www.w3.org/1999/xhtml">
     <p>CHARGE: </p>
  </body></notes>
      </species>
      <species compartment="c_06" name="isoamylol [extracellular]" boundaryCondition="false" id="s_0930">
<notes><body xmlns="http://www.w3.org/1999/xhtml">
     <p>CHARGE: </p>
  </body></notes>
      </species>
      <species compartment="c_11" name="isoamylol [mitochondrion]" boundaryCondition="false" id="s_0931">
<notes><body xmlns="http://www.w3.org/1999/xhtml">
     <p>CHARGE: </p>
  </body></notes>
      </species>
      <species compartment="c_03" name="isobutanol [cytoplasm]" boundaryCondition="false" id="s_0932">
<notes><body xmlns="http://www.w3.org/1999/xhtml">
     <p>CHARGE: </p>
  </body></notes>
      </species>
      <species compartment="c_06" name="isobutanol [extracellular]" boundaryCondition="false" id="s_0933">
<notes><body xmlns="http://www.w3.org/1999/xhtml">
     <p>CHARGE: </p>
  </body></notes>
      </species>
      <species compartment="c_11" name="isobutanol [mitochondrion]" boundaryCondition="false" id="s_0934">
<notes><body xmlns="http://www.w3.org/1999/xhtml">
     <p>CHARGE: </p>
  </body></notes>
      </species>
      <species compartment="c_03" name="isobutyl acetate [cytoplasm]" boundaryCondition="false" id="s_0935">
<notes><body xmlns="http://www.w3.org/1999/xhtml">
     <p>CHARGE: </p>
  </body></notes>
      </species>
      <species compartment="c_06" name="isobutyl acetate [extracellular]" boundaryCondition="false" id="s_0936">
<notes><body xmlns="http://www.w3.org/1999/xhtml">
     <p>CHARGE: </p>
  </body></notes>
      </species>
      <species compartment="c_03" name="isobutyraldehyde [cytoplasm]" boundaryCondition="false" id="s_0937">
<notes><body xmlns="http://www.w3.org/1999/xhtml">
     <p>CHARGE: </p>
  </body></notes>
      </species>
      <species compartment="c_06" name="isobutyraldehyde [extracellular]" boundaryCondition="false" id="s_0938">
<notes><body xmlns="http://www.w3.org/1999/xhtml">
     <p>CHARGE: </p>
  </body></notes>
      </species>
      <species compartment="c_11" name="isobutyraldehyde [mitochondrion]" boundaryCondition="false" id="s_0939">
<notes><body xmlns="http://www.w3.org/1999/xhtml">
     <p>CHARGE: </p>
  </body></notes>
      </species>
      <species compartment="c_03" name="isocitrate [cytoplasm]" boundaryCondition="false" id="s_0940">
<notes><body xmlns="http://www.w3.org/1999/xhtml">
     <p>CHARGE: </p>
  </body></notes>
      </species>
      <species compartment="c_11" name="isocitrate [mitochondrion]" boundaryCondition="false" id="s_0941">
<notes><body xmlns="http://www.w3.org/1999/xhtml">
     <p>CHARGE: </p>
  </body></notes>
      </species>
      <species compartment="c_15" name="isocitrate [peroxisome]" boundaryCondition="false" id="s_0942">
<notes><body xmlns="http://www.w3.org/1999/xhtml">
     <p>CHARGE: </p>
  </body></notes>
      </species>
      <species compartment="c_03" name="isopentenyl diphosphate [cytoplasm]" boundaryCondition="false" id="s_0943">
<notes><body xmlns="http://www.w3.org/1999/xhtml">
     <p>CHARGE: </p>
  </body></notes>
      </species>
      <species compartment="c_09" name="isopentenyl diphosphate [lipid particle]" boundaryCondition="false" id="s_0944">
<notes><body xmlns="http://www.w3.org/1999/xhtml">
     <p>CHARGE: </p>
  </body></notes>
      </species>
      <species compartment="c_11" name="isopentenyl diphosphate [mitochondrion]" boundaryCondition="false" id="s_0945">
<notes><body xmlns="http://www.w3.org/1999/xhtml">
     <p>CHARGE: </p>
  </body></notes>
      </species>
      <species compartment="c_11" name="itaconate [mitochondrion]" boundaryCondition="false" id="s_0946">
<notes><body xmlns="http://www.w3.org/1999/xhtml">
     <p>CHARGE: </p>
  </body></notes>
      </species>
      <species compartment="c_04" name="itaconyl-CoA [endoplasmic reticulum]" boundaryCondition="false" id="s_0947">
<notes><body xmlns="http://www.w3.org/1999/xhtml">
     <p>CHARGE: </p>
  </body></notes>
      </species>
      <species compartment="c_09" name="itaconyl-CoA [lipid particle]" boundaryCondition="false" id="s_0948">
<notes><body xmlns="http://www.w3.org/1999/xhtml">
     <p>CHARGE: </p>
  </body></notes>
      </species>
      <species compartment="c_11" name="itaconyl-CoA [mitochondrion]" boundaryCondition="false" id="s_0949">
<notes><body xmlns="http://www.w3.org/1999/xhtml">
     <p>CHARGE: </p>
  </body></notes>
      </species>
      <species compartment="c_03" name="ITP [cytoplasm]" boundaryCondition="false" id="s_0950">
<notes><body xmlns="http://www.w3.org/1999/xhtml">
     <p>CHARGE: </p>
  </body></notes>
      </species>
      <species compartment="c_03" name="keto-phenylpyruvate [cytoplasm]" boundaryCondition="false" id="s_0951">
<notes><body xmlns="http://www.w3.org/1999/xhtml">
     <p>CHARGE: </p>
  </body></notes>
      </species>
      <species compartment="c_03" name="L-2-amino-3-oxobutanoate [cytoplasm]" boundaryCondition="false" id="s_0952">
<notes><body xmlns="http://www.w3.org/1999/xhtml">
     <p>CHARGE: </p>
  </body></notes>
      </species>
      <species compartment="c_03" name="L-2-aminoadipate [cytoplasm]" boundaryCondition="false" id="s_0953">
<notes><body xmlns="http://www.w3.org/1999/xhtml">
     <p>CHARGE: </p>
  </body></notes>
      </species>
      <species compartment="c_11" name="L-4-hydroxyglutamic semialdehyde [mitochondrion]" boundaryCondition="false" id="s_0954">
<notes><body xmlns="http://www.w3.org/1999/xhtml">
     <p>CHARGE: </p>
  </body></notes>
      </species>
      <species compartment="c_03" name="L-alanine [cytoplasm]" boundaryCondition="false" id="s_0955">
<notes><body xmlns="http://www.w3.org/1999/xhtml">
     <p>CHARGE: </p>
  </body></notes>
      </species>
      <species compartment="c_06" name="L-alanine [extracellular]" boundaryCondition="false" id="s_0956">
<notes><body xmlns="http://www.w3.org/1999/xhtml">
     <p>CHARGE: </p>
  </body></notes>
      </species>
      <species compartment="c_11" name="L-alanine [mitochondrion]" boundaryCondition="false" id="s_0957">
<notes><body xmlns="http://www.w3.org/1999/xhtml">
     <p>CHARGE: </p>
  </body></notes>
      </species>
      <species compartment="c_03" name="L-allothreonine [cytoplasm]" boundaryCondition="false" id="s_0958">
<notes><body xmlns="http://www.w3.org/1999/xhtml">
     <p>CHARGE: </p>
  </body></notes>
      </species>
      <species compartment="c_03" name="L-allysine [cytoplasm]" boundaryCondition="false" id="s_0959">
<notes><body xmlns="http://www.w3.org/1999/xhtml">
     <p>CHARGE: </p>
  </body></notes>
      </species>
      <species compartment="c_03" name="L-alpha-formylglycine [cytoplasm]" boundaryCondition="false" id="s_0960">
<notes><body xmlns="http://www.w3.org/1999/xhtml">
     <p>CHARGE: </p>
  </body></notes>
      </species>
      <species compartment="c_03" name="L-arabinitol [cytoplasm]" boundaryCondition="false" id="s_0961">
<notes><body xmlns="http://www.w3.org/1999/xhtml">
     <p>CHARGE: </p>
  </body></notes>
      </species>
      <species compartment="c_06" name="L-arabinitol [extracellular]" boundaryCondition="false" id="s_0962">
<notes><body xmlns="http://www.w3.org/1999/xhtml">
     <p>CHARGE: </p>
  </body></notes>
      </species>
      <species compartment="c_03" name="L-arabinose [cytoplasm]" boundaryCondition="false" id="s_0963">
<notes><body xmlns="http://www.w3.org/1999/xhtml">
     <p>CHARGE: </p>
  </body></notes>
      </species>
      <species compartment="c_06" name="L-arabinose [extracellular]" boundaryCondition="false" id="s_0964">
<notes><body xmlns="http://www.w3.org/1999/xhtml">
     <p>CHARGE: </p>
  </body></notes>
      </species>
      <species compartment="c_03" name="L-arginine [cytoplasm]" boundaryCondition="false" id="s_0965">
<notes><body xmlns="http://www.w3.org/1999/xhtml">
     <p>CHARGE: </p>
  </body></notes>
      </species>
      <species compartment="c_06" name="L-arginine [extracellular]" boundaryCondition="false" id="s_0966">
<notes><body xmlns="http://www.w3.org/1999/xhtml">
     <p>CHARGE: </p>
  </body></notes>
      </species>
      <species compartment="c_11" name="L-arginine [mitochondrion]" boundaryCondition="false" id="s_0967">
<notes><body xmlns="http://www.w3.org/1999/xhtml">
     <p>CHARGE: </p>
  </body></notes>
      </species>
      <species compartment="c_17" name="L-arginine [vacuole]" boundaryCondition="false" id="s_0968">
<notes><body xmlns="http://www.w3.org/1999/xhtml">
     <p>CHARGE: </p>
  </body></notes>
      </species>
      <species compartment="c_03" name="L-asparagine [cytoplasm]" boundaryCondition="false" id="s_0969">
<notes><body xmlns="http://www.w3.org/1999/xhtml">
     <p>CHARGE: </p>
  </body></notes>
      </species>
      <species compartment="c_06" name="L-asparagine [extracellular]" boundaryCondition="false" id="s_0970">
<notes><body xmlns="http://www.w3.org/1999/xhtml">
     <p>CHARGE: </p>
  </body></notes>
      </species>
      <species compartment="c_11" name="L-asparagine [mitochondrion]" boundaryCondition="false" id="s_0971">
<notes><body xmlns="http://www.w3.org/1999/xhtml">
     <p>CHARGE: </p>
  </body></notes>
      </species>
      <species compartment="c_17" name="L-asparagine [vacuole]" boundaryCondition="false" id="s_0972">
<notes><body xmlns="http://www.w3.org/1999/xhtml">
     <p>CHARGE: </p>
  </body></notes>
      </species>
      <species compartment="c_03" name="L-aspartate [cytoplasm]" boundaryCondition="false" id="s_0973">
<notes><body xmlns="http://www.w3.org/1999/xhtml">
     <p>CHARGE: </p>
  </body></notes>
      </species>
      <species compartment="c_06" name="L-aspartate [extracellular]" boundaryCondition="false" id="s_0974">
<notes><body xmlns="http://www.w3.org/1999/xhtml">
     <p>CHARGE: </p>
  </body></notes>
      </species>
      <species compartment="c_11" name="L-aspartate [mitochondrion]" boundaryCondition="false" id="s_0975">
<notes><body xmlns="http://www.w3.org/1999/xhtml">
     <p>CHARGE: </p>
  </body></notes>
      </species>
      <species compartment="c_15" name="L-aspartate [peroxisome]" boundaryCondition="false" id="s_0976">
<notes><body xmlns="http://www.w3.org/1999/xhtml">
     <p>CHARGE: </p>
  </body></notes>
      </species>
      <species compartment="c_17" name="L-aspartate [vacuole]" boundaryCondition="false" id="s_0977">
<notes><body xmlns="http://www.w3.org/1999/xhtml">
     <p>CHARGE: </p>
  </body></notes>
      </species>
      <species compartment="c_03" name="L-aspartate 4-semialdehyde [cytoplasm]" boundaryCondition="false" id="s_0978">
<notes><body xmlns="http://www.w3.org/1999/xhtml">
     <p>CHARGE: </p>
  </body></notes>
      </species>
      <species compartment="c_03" name="L-citrulline [cytoplasm]" boundaryCondition="false" id="s_0979">
<notes><body xmlns="http://www.w3.org/1999/xhtml">
     <p>CHARGE: </p>
  </body></notes>
      </species>
      <species compartment="c_03" name="L-cystathionine [cytoplasm]" boundaryCondition="false" id="s_0980">
<notes><body xmlns="http://www.w3.org/1999/xhtml">
     <p>CHARGE: </p>
  </body></notes>
      </species>
      <species compartment="c_03" name="L-cysteine [cytoplasm]" boundaryCondition="false" id="s_0981">
<notes><body xmlns="http://www.w3.org/1999/xhtml">
     <p>CHARGE: </p>
  </body></notes>
      </species>
      <species compartment="c_06" name="L-cysteine [extracellular]" boundaryCondition="false" id="s_0982">
<notes><body xmlns="http://www.w3.org/1999/xhtml">
     <p>CHARGE: </p>
  </body></notes>
      </species>
      <species compartment="c_03" name="L-cysteinylglycine [cytoplasm]" boundaryCondition="false" id="s_0983">
<notes><body xmlns="http://www.w3.org/1999/xhtml">
     <p>CHARGE: </p>
  </body></notes>
      </species>
      <species compartment="c_03" name="L-cystine [cytoplasm]" boundaryCondition="false" id="s_0984">
<notes><body xmlns="http://www.w3.org/1999/xhtml">
     <p>CHARGE: </p>
  </body></notes>
      </species>
      <species compartment="c_17" name="L-cystine [vacuole]" boundaryCondition="false" id="s_0985">
<notes><body xmlns="http://www.w3.org/1999/xhtml">
     <p>CHARGE: </p>
  </body></notes>
      </species>
      <species compartment="c_03" name="L-gamma-glutamyl phosphate [cytoplasm]" boundaryCondition="false" id="s_0986">
<notes><body xmlns="http://www.w3.org/1999/xhtml">
     <p>CHARGE: </p>
  </body></notes>
      </species>
      <species compartment="c_03" name="L-gamma-glutamyl-L-alanine [cytoplasm]" boundaryCondition="false" id="s_0987">
<notes><body xmlns="http://www.w3.org/1999/xhtml">
     <p>CHARGE: </p>
  </body></notes>
      </species>
      <species compartment="c_03" name="L-gamma-glutamyl-L-cysteine [cytoplasm]" boundaryCondition="false" id="s_0988">
<notes><body xmlns="http://www.w3.org/1999/xhtml">
     <p>CHARGE: </p>
  </body></notes>
      </species>
      <species compartment="c_03" name="L-glucitol [cytoplasm]" boundaryCondition="false" id="s_0989">
<notes><body xmlns="http://www.w3.org/1999/xhtml">
     <p>CHARGE: </p>
  </body></notes>
      </species>
      <species compartment="c_06" name="L-glucitol [extracellular]" boundaryCondition="false" id="s_0990">
<notes><body xmlns="http://www.w3.org/1999/xhtml">
     <p>CHARGE: </p>
  </body></notes>
      </species>
      <species compartment="c_03" name="L-glutamate [cytoplasm]" boundaryCondition="false" id="s_0991">
<notes><body xmlns="http://www.w3.org/1999/xhtml">
     <p>CHARGE: </p>
  </body></notes>
      </species>
      <species compartment="c_06" name="L-glutamate [extracellular]" boundaryCondition="false" id="s_0992">
<notes><body xmlns="http://www.w3.org/1999/xhtml">
     <p>CHARGE: </p>
  </body></notes>
      </species>
      <species compartment="c_11" name="L-glutamate [mitochondrion]" boundaryCondition="false" id="s_0993">
<notes><body xmlns="http://www.w3.org/1999/xhtml">
     <p>CHARGE: </p>
  </body></notes>
      </species>
      <species compartment="c_13" name="L-glutamate [nucleus]" boundaryCondition="false" id="s_0994">
<notes><body xmlns="http://www.w3.org/1999/xhtml">
     <p>CHARGE: </p>
  </body></notes>
      </species>
      <species compartment="c_15" name="L-glutamate [peroxisome]" boundaryCondition="false" id="s_0995">
<notes><body xmlns="http://www.w3.org/1999/xhtml">
     <p>CHARGE: </p>
  </body></notes>
      </species>
      <species compartment="c_17" name="L-glutamate [vacuole]" boundaryCondition="false" id="s_0996">
<notes><body xmlns="http://www.w3.org/1999/xhtml">
     <p>CHARGE: </p>
  </body></notes>
      </species>
      <species compartment="c_03" name="L-glutamic 5-semialdehyde [cytoplasm]" boundaryCondition="false" id="s_0997">
<notes><body xmlns="http://www.w3.org/1999/xhtml">
     <p>CHARGE: </p>
  </body></notes>
      </species>
      <species compartment="c_11" name="L-glutamic 5-semialdehyde [mitochondrion]" boundaryCondition="false" id="s_0998">
<notes><body xmlns="http://www.w3.org/1999/xhtml">
     <p>CHARGE: </p>
  </body></notes>
      </species>
      <species compartment="c_03" name="L-glutamine [cytoplasm]" boundaryCondition="false" id="s_0999">
<notes><body xmlns="http://www.w3.org/1999/xhtml">
     <p>CHARGE: </p>
  </body></notes>
      </species>
      <species compartment="c_06" name="L-glutamine [extracellular]" boundaryCondition="false" id="s_1000">
<notes><body xmlns="http://www.w3.org/1999/xhtml">
     <p>CHARGE: </p>
  </body></notes>
      </species>
      <species compartment="c_13" name="L-glutamine [nucleus]" boundaryCondition="false" id="s_1001">
<notes><body xmlns="http://www.w3.org/1999/xhtml">
     <p>CHARGE: </p>
  </body></notes>
      </species>
      <species compartment="c_17" name="L-glutamine [vacuole]" boundaryCondition="false" id="s_1002">
<notes><body xmlns="http://www.w3.org/1999/xhtml">
     <p>CHARGE: </p>
  </body></notes>
      </species>
      <species compartment="c_03" name="L-glycine [cytoplasm]" boundaryCondition="false" id="s_1003">
<notes><body xmlns="http://www.w3.org/1999/xhtml">
     <p>CHARGE: </p>
  </body></notes>
      </species>
      <species compartment="c_06" name="L-glycine [extracellular]" boundaryCondition="false" id="s_1004">
<notes><body xmlns="http://www.w3.org/1999/xhtml">
     <p>CHARGE: </p>
  </body></notes>
      </species>
      <species compartment="c_11" name="L-glycine [mitochondrion]" boundaryCondition="false" id="s_1005">
<notes><body xmlns="http://www.w3.org/1999/xhtml">
     <p>CHARGE: </p>
  </body></notes>
      </species>
      <species compartment="c_03" name="L-histidine [cytoplasm]" boundaryCondition="false" id="s_1006">
<notes><body xmlns="http://www.w3.org/1999/xhtml">
     <p>CHARGE: </p>
  </body></notes>
      </species>
      <species compartment="c_06" name="L-histidine [extracellular]" boundaryCondition="false" id="s_1007">
<notes><body xmlns="http://www.w3.org/1999/xhtml">
     <p>CHARGE: </p>
  </body></notes>
      </species>
      <species compartment="c_11" name="L-histidine [mitochondrion]" boundaryCondition="false" id="s_1008">
<notes><body xmlns="http://www.w3.org/1999/xhtml">
     <p>CHARGE: </p>
  </body></notes>
      </species>
      <species compartment="c_17" name="L-histidine [vacuole]" boundaryCondition="false" id="s_1009">
<notes><body xmlns="http://www.w3.org/1999/xhtml">
     <p>CHARGE: </p>
  </body></notes>
      </species>
      <species compartment="c_03" name="L-histidinol [cytoplasm]" boundaryCondition="false" id="s_1010">
<notes><body xmlns="http://www.w3.org/1999/xhtml">
     <p>CHARGE: </p>
  </body></notes>
      </species>
      <species compartment="c_03" name="L-histidinol phosphate [cytoplasm]" boundaryCondition="false" id="s_1011">
<notes><body xmlns="http://www.w3.org/1999/xhtml">
     <p>CHARGE: </p>
  </body></notes>
      </species>
      <species compartment="c_03" name="L-homocysteine [cytoplasm]" boundaryCondition="false" id="s_1012">
<notes><body xmlns="http://www.w3.org/1999/xhtml">
     <p>CHARGE: </p>
  </body></notes>
      </species>
      <species compartment="c_15" name="L-homocysteine [peroxisome]" boundaryCondition="false" id="s_1013">
<notes><body xmlns="http://www.w3.org/1999/xhtml">
     <p>CHARGE: </p>
  </body></notes>
      </species>
      <species compartment="c_03" name="L-homoserine [cytoplasm]" boundaryCondition="false" id="s_1014">
<notes><body xmlns="http://www.w3.org/1999/xhtml">
     <p>CHARGE: </p>
  </body></notes>
      </species>
      <species compartment="c_06" name="L-homoserine [extracellular]" boundaryCondition="false" id="s_1015">
<notes><body xmlns="http://www.w3.org/1999/xhtml">
     <p>CHARGE: </p>
  </body></notes>
      </species>
      <species compartment="c_03" name="L-isoleucine [cytoplasm]" boundaryCondition="false" id="s_1016">
<notes><body xmlns="http://www.w3.org/1999/xhtml">
     <p>CHARGE: </p>
  </body></notes>
      </species>
      <species compartment="c_06" name="L-isoleucine [extracellular]" boundaryCondition="false" id="s_1017">
<notes><body xmlns="http://www.w3.org/1999/xhtml">
     <p>CHARGE: </p>
  </body></notes>
      </species>
      <species compartment="c_11" name="L-isoleucine [mitochondrion]" boundaryCondition="false" id="s_1018">
<notes><body xmlns="http://www.w3.org/1999/xhtml">
     <p>CHARGE: </p>
  </body></notes>
      </species>
      <species compartment="c_17" name="L-isoleucine [vacuole]" boundaryCondition="false" id="s_1019">
<notes><body xmlns="http://www.w3.org/1999/xhtml">
     <p>CHARGE: </p>
  </body></notes>
      </species>
      <species compartment="c_03" name="L-kynurenine [cytoplasm]" boundaryCondition="false" id="s_1020">
<notes><body xmlns="http://www.w3.org/1999/xhtml">
     <p>CHARGE: </p>
  </body></notes>
      </species>
      <species compartment="c_03" name="L-leucine [cytoplasm]" boundaryCondition="false" id="s_1021">
<notes><body xmlns="http://www.w3.org/1999/xhtml">
     <p>CHARGE: </p>
  </body></notes>
      </species>
      <species compartment="c_06" name="L-leucine [extracellular]" boundaryCondition="false" id="s_1022">
<notes><body xmlns="http://www.w3.org/1999/xhtml">
     <p>CHARGE: </p>
  </body></notes>
      </species>
      <species compartment="c_11" name="L-leucine [mitochondrion]" boundaryCondition="false" id="s_1023">
<notes><body xmlns="http://www.w3.org/1999/xhtml">
     <p>CHARGE: </p>
  </body></notes>
      </species>
      <species compartment="c_17" name="L-leucine [vacuole]" boundaryCondition="false" id="s_1024">
<notes><body xmlns="http://www.w3.org/1999/xhtml">
     <p>CHARGE: </p>
  </body></notes>
      </species>
      <species compartment="c_03" name="L-lysine [cytoplasm]" boundaryCondition="false" id="s_1025">
<notes><body xmlns="http://www.w3.org/1999/xhtml">
     <p>CHARGE: </p>
  </body></notes>
      </species>
      <species compartment="c_06" name="L-lysine [extracellular]" boundaryCondition="false" id="s_1026">
<notes><body xmlns="http://www.w3.org/1999/xhtml">
     <p>CHARGE: </p>
  </body></notes>
      </species>
      <species compartment="c_11" name="L-lysine [mitochondrion]" boundaryCondition="false" id="s_1027">
<notes><body xmlns="http://www.w3.org/1999/xhtml">
     <p>CHARGE: </p>
  </body></notes>
      </species>
      <species compartment="c_17" name="L-lysine [vacuole]" boundaryCondition="false" id="s_1028">
<notes><body xmlns="http://www.w3.org/1999/xhtml">
     <p>CHARGE: </p>
  </body></notes>
      </species>
      <species compartment="c_03" name="L-methionine [cytoplasm]" boundaryCondition="false" id="s_1029">
<notes><body xmlns="http://www.w3.org/1999/xhtml">
     <p>CHARGE: </p>
  </body></notes>
      </species>
      <species compartment="c_06" name="L-methionine [extracellular]" boundaryCondition="false" id="s_1030">
<notes><body xmlns="http://www.w3.org/1999/xhtml">
     <p>CHARGE: </p>
  </body></notes>
      </species>
      <species compartment="c_11" name="L-methionine [mitochondrion]" boundaryCondition="false" id="s_1031">
<notes><body xmlns="http://www.w3.org/1999/xhtml">
     <p>CHARGE: </p>
  </body></notes>
      </species>
      <species compartment="c_03" name="L-phenylalanine [cytoplasm]" boundaryCondition="false" id="s_1032">
<notes><body xmlns="http://www.w3.org/1999/xhtml">
     <p>CHARGE: </p>
  </body></notes>
      </species>
      <species compartment="c_06" name="L-phenylalanine [extracellular]" boundaryCondition="false" id="s_1033">
<notes><body xmlns="http://www.w3.org/1999/xhtml">
     <p>CHARGE: </p>
  </body></notes>
      </species>
      <species compartment="c_11" name="L-phenylalanine [mitochondrion]" boundaryCondition="false" id="s_1034">
<notes><body xmlns="http://www.w3.org/1999/xhtml">
     <p>CHARGE: </p>
  </body></notes>
      </species>
      <species compartment="c_03" name="L-proline [cytoplasm]" boundaryCondition="false" id="s_1035">
<notes><body xmlns="http://www.w3.org/1999/xhtml">
     <p>CHARGE: </p>
  </body></notes>
      </species>
      <species compartment="c_06" name="L-proline [extracellular]" boundaryCondition="false" id="s_1036">
<notes><body xmlns="http://www.w3.org/1999/xhtml">
     <p>CHARGE: </p>
  </body></notes>
      </species>
      <species compartment="c_11" name="L-proline [mitochondrion]" boundaryCondition="false" id="s_1037">
<notes><body xmlns="http://www.w3.org/1999/xhtml">
     <p>CHARGE: </p>
  </body></notes>
      </species>
      <species compartment="c_03" name="L-saccharopine [cytoplasm]" boundaryCondition="false" id="s_1038">
<notes><body xmlns="http://www.w3.org/1999/xhtml">
     <p>CHARGE: </p>
  </body></notes>
      </species>
      <species compartment="c_03" name="L-serine [cytoplasm]" boundaryCondition="false" id="s_1039">
<notes><body xmlns="http://www.w3.org/1999/xhtml">
     <p>CHARGE: </p>
  </body></notes>
      </species>
      <species compartment="c_04" name="L-serine [endoplasmic reticulum]" boundaryCondition="false" id="s_1040">
<notes><body xmlns="http://www.w3.org/1999/xhtml">
     <p>CHARGE: </p>
  </body></notes>
      </species>
      <species compartment="c_06" name="L-serine [extracellular]" boundaryCondition="false" id="s_1041">
<notes><body xmlns="http://www.w3.org/1999/xhtml">
     <p>CHARGE: </p>
  </body></notes>
      </species>
      <species compartment="c_11" name="L-serine [mitochondrion]" boundaryCondition="false" id="s_1042">
<notes><body xmlns="http://www.w3.org/1999/xhtml">
     <p>CHARGE: </p>
  </body></notes>
      </species>
      <species compartment="c_03" name="L-sorbose [cytoplasm]" boundaryCondition="false" id="s_1043">
<notes><body xmlns="http://www.w3.org/1999/xhtml">
     <p>CHARGE: </p>
  </body></notes>
      </species>
      <species compartment="c_06" name="L-sorbose [extracellular]" boundaryCondition="false" id="s_1044">
<notes><body xmlns="http://www.w3.org/1999/xhtml">
     <p>CHARGE: </p>
  </body></notes>
      </species>
      <species compartment="c_03" name="L-threonine [cytoplasm]" boundaryCondition="false" id="s_1045">
<notes><body xmlns="http://www.w3.org/1999/xhtml">
     <p>CHARGE: </p>
  </body></notes>
      </species>
      <species compartment="c_06" name="L-threonine [extracellular]" boundaryCondition="false" id="s_1046">
<notes><body xmlns="http://www.w3.org/1999/xhtml">
     <p>CHARGE: </p>
  </body></notes>
      </species>
      <species compartment="c_11" name="L-threonine [mitochondrion]" boundaryCondition="false" id="s_1047">
<notes><body xmlns="http://www.w3.org/1999/xhtml">
     <p>CHARGE: </p>
  </body></notes>
      </species>
      <species compartment="c_03" name="L-tryptophan [cytoplasm]" boundaryCondition="false" id="s_1048">
<notes><body xmlns="http://www.w3.org/1999/xhtml">
     <p>CHARGE: </p>
  </body></notes>
      </species>
      <species compartment="c_06" name="L-tryptophan [extracellular]" boundaryCondition="false" id="s_1049">
<notes><body xmlns="http://www.w3.org/1999/xhtml">
     <p>CHARGE: </p>
  </body></notes>
      </species>
      <species compartment="c_11" name="L-tryptophan [mitochondrion]" boundaryCondition="false" id="s_1050">
<notes><body xmlns="http://www.w3.org/1999/xhtml">
     <p>CHARGE: </p>
  </body></notes>
      </species>
      <species compartment="c_03" name="L-tyrosine [cytoplasm]" boundaryCondition="false" id="s_1051">
<notes><body xmlns="http://www.w3.org/1999/xhtml">
     <p>CHARGE: </p>
  </body></notes>
      </species>
      <species compartment="c_06" name="L-tyrosine [extracellular]" boundaryCondition="false" id="s_1052">
<notes><body xmlns="http://www.w3.org/1999/xhtml">
     <p>CHARGE: </p>
  </body></notes>
      </species>
      <species compartment="c_11" name="L-tyrosine [mitochondrion]" boundaryCondition="false" id="s_1053">
<notes><body xmlns="http://www.w3.org/1999/xhtml">
     <p>CHARGE: </p>
  </body></notes>
      </species>
      <species compartment="c_15" name="L-tyrosine [peroxisome]" boundaryCondition="false" id="s_1054">
<notes><body xmlns="http://www.w3.org/1999/xhtml">
     <p>CHARGE: </p>
  </body></notes>
      </species>
      <species compartment="c_17" name="L-tyrosine [vacuole]" boundaryCondition="false" id="s_1055">
<notes><body xmlns="http://www.w3.org/1999/xhtml">
     <p>CHARGE: </p>
  </body></notes>
      </species>
      <species compartment="c_03" name="L-valine [cytoplasm]" boundaryCondition="false" id="s_1056">
<notes><body xmlns="http://www.w3.org/1999/xhtml">
     <p>CHARGE: </p>
  </body></notes>
      </species>
      <species compartment="c_06" name="L-valine [extracellular]" boundaryCondition="false" id="s_1057">
<notes><body xmlns="http://www.w3.org/1999/xhtml">
     <p>CHARGE: </p>
  </body></notes>
      </species>
      <species compartment="c_11" name="L-valine [mitochondrion]" boundaryCondition="false" id="s_1058">
<notes><body xmlns="http://www.w3.org/1999/xhtml">
     <p>CHARGE: </p>
  </body></notes>
      </species>
      <species compartment="c_03" name="lanosterol [cytoplasm]" boundaryCondition="false" id="s_1059">
<notes><body xmlns="http://www.w3.org/1999/xhtml">
     <p>CHARGE: </p>
  </body></notes>
      </species>
      <species compartment="c_04" name="lanosterol [endoplasmic reticulum]" boundaryCondition="false" id="s_1060">
<notes><body xmlns="http://www.w3.org/1999/xhtml">
     <p>CHARGE: </p>
  </body></notes>
      </species>
      <species compartment="c_06" name="lanosterol [extracellular]" boundaryCondition="false" id="s_1061">
<notes><body xmlns="http://www.w3.org/1999/xhtml">
     <p>CHARGE: </p>
  </body></notes>
      </species>
      <species compartment="c_04" name="lanosteryl oleate [endoplasmic reticulum]" boundaryCondition="false" id="s_1062">
<notes><body xmlns="http://www.w3.org/1999/xhtml">
     <p>CHARGE: </p>
  </body></notes>
      </species>
      <species compartment="c_04" name="lanosteryl palmitoleate [endoplasmic reticulum]" boundaryCondition="false" id="s_1063">
<notes><body xmlns="http://www.w3.org/1999/xhtml">
     <p>CHARGE: </p>
  </body></notes>
      </species>
      <species compartment="c_02" name="laurate [cell envelope]" boundaryCondition="false" id="s_1064">
<notes><body xmlns="http://www.w3.org/1999/xhtml">
     <p>CHARGE: </p>
  </body></notes>
      </species>
      <species compartment="c_03" name="laurate [cytoplasm]" boundaryCondition="false" id="s_1065">
<notes><body xmlns="http://www.w3.org/1999/xhtml">
     <p>CHARGE: </p>
  </body></notes>
      </species>
      <species compartment="c_04" name="laurate [endoplasmic reticulum]" boundaryCondition="false" id="s_1066">
<notes><body xmlns="http://www.w3.org/1999/xhtml">
     <p>CHARGE: </p>
  </body></notes>
      </species>
      <species compartment="c_06" name="laurate [extracellular]" boundaryCondition="false" id="s_1067">
<notes><body xmlns="http://www.w3.org/1999/xhtml">
     <p>CHARGE: </p>
  </body></notes>
      </species>
      <species compartment="c_09" name="laurate [lipid particle]" boundaryCondition="false" id="s_1068">
<notes><body xmlns="http://www.w3.org/1999/xhtml">
     <p>CHARGE: </p>
  </body></notes>
      </species>
      <species compartment="c_11" name="laurate [mitochondrion]" boundaryCondition="false" id="s_1069">
<notes><body xmlns="http://www.w3.org/1999/xhtml">
     <p>CHARGE: </p>
  </body></notes>
      </species>
      <species compartment="c_15" name="laurate [peroxisome]" boundaryCondition="false" id="s_1070">
<notes><body xmlns="http://www.w3.org/1999/xhtml">
     <p>CHARGE: </p>
  </body></notes>
      </species>
      <species compartment="c_03" name="lauroyl-ACP [cytoplasm]" boundaryCondition="false" id="s_1071">
<notes><body xmlns="http://www.w3.org/1999/xhtml">
     <p>CHARGE: </p>
  </body></notes>
      </species>
      <species compartment="c_11" name="lauroyl-ACP [mitochondrion]" boundaryCondition="false" id="s_1072">
<notes><body xmlns="http://www.w3.org/1999/xhtml">
     <p>CHARGE: </p>
  </body></notes>
      </species>
      <species compartment="c_03" name="lauroyl-CoA [cytoplasm]" boundaryCondition="false" id="s_1073">
<notes><body xmlns="http://www.w3.org/1999/xhtml">
     <p>CHARGE: </p>
  </body></notes>
      </species>
      <species compartment="c_04" name="lauroyl-CoA [endoplasmic reticulum]" boundaryCondition="false" id="s_1074">
<notes><body xmlns="http://www.w3.org/1999/xhtml">
     <p>CHARGE: </p>
  </body></notes>
      </species>
      <species compartment="c_09" name="lauroyl-CoA [lipid particle]" boundaryCondition="false" id="s_1075">
<notes><body xmlns="http://www.w3.org/1999/xhtml">
     <p>CHARGE: </p>
  </body></notes>
      </species>
      <species compartment="c_15" name="lauroyl-CoA [peroxisome]" boundaryCondition="false" id="s_1076">
<notes><body xmlns="http://www.w3.org/1999/xhtml">
     <p>CHARGE: </p>
  </body></notes>
      </species>
      <species compartment="c_03" name="Leu-tRNA(Leu) [cytoplasm]" boundaryCondition="false" id="s_1077">
<notes><body xmlns="http://www.w3.org/1999/xhtml">
     <p>CHARGE: </p>
  </body></notes>
      </species>
      <species compartment="c_11" name="Leu-tRNA(Leu) [mitochondrion]" boundaryCondition="false" id="s_1078">
<notes><body xmlns="http://www.w3.org/1999/xhtml">
     <p>CHARGE: </p>
  </body></notes>
      </species>
      <species compartment="c_03" name="leukotriene A4 [cytoplasm]" boundaryCondition="false" id="s_1079">
<notes><body xmlns="http://www.w3.org/1999/xhtml">
     <p>CHARGE: </p>
  </body></notes>
      </species>
      <species compartment="c_13" name="leukotriene A4 [nucleus]" boundaryCondition="false" id="s_1080">
<notes><body xmlns="http://www.w3.org/1999/xhtml">
     <p>CHARGE: </p>
  </body></notes>
      </species>
      <species compartment="c_03" name="leukotriene B4 [cytoplasm]" boundaryCondition="false" id="s_1081">
<notes><body xmlns="http://www.w3.org/1999/xhtml">
     <p>CHARGE: </p>
  </body></notes>
      </species>
      <species compartment="c_13" name="leukotriene B4 [nucleus]" boundaryCondition="false" id="s_1082">
<notes><body xmlns="http://www.w3.org/1999/xhtml">
     <p>CHARGE: </p>
  </body></notes>
      </species>
      <species compartment="c_02" name="lignoceric acid [cell envelope]" boundaryCondition="false" id="s_1083">
<notes><body xmlns="http://www.w3.org/1999/xhtml">
     <p>CHARGE: </p>
  </body></notes>
      </species>
      <species compartment="c_03" name="lignoceric acid [cytoplasm]" boundaryCondition="false" id="s_1084">
<notes><body xmlns="http://www.w3.org/1999/xhtml">
     <p>CHARGE: </p>
  </body></notes>
      </species>
      <species compartment="c_04" name="lignoceric acid [endoplasmic reticulum]" boundaryCondition="false" id="s_1085">
<notes><body xmlns="http://www.w3.org/1999/xhtml">
     <p>CHARGE: </p>
  </body></notes>
      </species>
      <species compartment="c_06" name="lignoceric acid [extracellular]" boundaryCondition="false" id="s_1086">
<notes><body xmlns="http://www.w3.org/1999/xhtml">
     <p>CHARGE: </p>
  </body></notes>
      </species>
      <species compartment="c_09" name="lignoceric acid [lipid particle]" boundaryCondition="false" id="s_1087">
<notes><body xmlns="http://www.w3.org/1999/xhtml">
     <p>CHARGE: </p>
  </body></notes>
      </species>
      <species compartment="c_11" name="lignoceric acid [mitochondrion]" boundaryCondition="false" id="s_1088">
<notes><body xmlns="http://www.w3.org/1999/xhtml">
     <p>CHARGE: </p>
  </body></notes>
      </species>
      <species compartment="c_15" name="lignoceric acid [peroxisome]" boundaryCondition="false" id="s_1089">
<notes><body xmlns="http://www.w3.org/1999/xhtml">
     <p>CHARGE: </p>
  </body></notes>
      </species>
      <species compartment="c_02" name="linoleic acid [cell envelope]" boundaryCondition="false" id="s_1090">
<notes><body xmlns="http://www.w3.org/1999/xhtml">
     <p>CHARGE: </p>
  </body></notes>
      </species>
      <species compartment="c_03" name="linoleic acid [cytoplasm]" boundaryCondition="false" id="s_1091">
<notes><body xmlns="http://www.w3.org/1999/xhtml">
     <p>CHARGE: </p>
  </body></notes>
      </species>
      <species compartment="c_04" name="linoleic acid [endoplasmic reticulum]" boundaryCondition="false" id="s_1092">
<notes><body xmlns="http://www.w3.org/1999/xhtml">
     <p>CHARGE: </p>
  </body></notes>
      </species>
      <species compartment="c_06" name="linoleic acid [extracellular]" boundaryCondition="false" id="s_1093">
<notes><body xmlns="http://www.w3.org/1999/xhtml">
     <p>CHARGE: </p>
  </body></notes>
      </species>
      <species compartment="c_09" name="linoleic acid [lipid particle]" boundaryCondition="false" id="s_1094">
<notes><body xmlns="http://www.w3.org/1999/xhtml">
     <p>CHARGE: </p>
  </body></notes>
      </species>
      <species compartment="c_11" name="linoleic acid [mitochondrion]" boundaryCondition="false" id="s_1095">
<notes><body xmlns="http://www.w3.org/1999/xhtml">
     <p>CHARGE: </p>
  </body></notes>
      </species>
      <species compartment="c_03" name="lipid [cytoplasm]" boundaryCondition="false" id="s_1096">
<notes><body xmlns="http://www.w3.org/1999/xhtml">
     <p>CHARGE: </p>
  </body></notes>
      </species>
      <species compartment="c_11" name="lipoamide [mitochondrion]" boundaryCondition="false" id="s_1097">
<notes><body xmlns="http://www.w3.org/1999/xhtml">
     <p>CHARGE: </p>
  </body></notes>
      </species>
      <species compartment="c_11" name="lipoylprotein [mitochondrion]" boundaryCondition="false" id="s_1098">
<notes><body xmlns="http://www.w3.org/1999/xhtml">
     <p>CHARGE: </p>
  </body></notes>
      </species>
      <species compartment="c_03" name="Lys-tRNA(Lys) [cytoplasm]" boundaryCondition="false" id="s_1099">
<notes><body xmlns="http://www.w3.org/1999/xhtml">
     <p>CHARGE: </p>
  </body></notes>
      </species>
      <species compartment="c_11" name="Lys-tRNA(Lys) [mitochondrion]" boundaryCondition="false" id="s_1100">
<notes><body xmlns="http://www.w3.org/1999/xhtml">
     <p>CHARGE: </p>
  </body></notes>
      </species>
      <species compartment="c_03" name="malonyl-CoA [cytoplasm]" boundaryCondition="false" id="s_1101">
<notes><body xmlns="http://www.w3.org/1999/xhtml">
     <p>CHARGE: </p>
  </body></notes>
      </species>
      <species compartment="c_04" name="malonyl-CoA [endoplasmic reticulum]" boundaryCondition="false" id="s_1102">
<notes><body xmlns="http://www.w3.org/1999/xhtml">
     <p>CHARGE: </p>
  </body></notes>
      </species>
      <species compartment="c_09" name="malonyl-CoA [lipid particle]" boundaryCondition="false" id="s_1103">
<notes><body xmlns="http://www.w3.org/1999/xhtml">
     <p>CHARGE: </p>
  </body></notes>
      </species>
      <species compartment="c_11" name="malonyl-CoA [mitochondrion]" boundaryCondition="false" id="s_1104">
<notes><body xmlns="http://www.w3.org/1999/xhtml">
     <p>CHARGE: </p>
  </body></notes>
      </species>
      <species compartment="c_03" name="maltose [cytoplasm]" boundaryCondition="false" id="s_1105">
<notes><body xmlns="http://www.w3.org/1999/xhtml">
     <p>CHARGE: </p>
  </body></notes>
      </species>
      <species compartment="c_06" name="maltose [extracellular]" boundaryCondition="false" id="s_1106">
<notes><body xmlns="http://www.w3.org/1999/xhtml">
     <p>CHARGE: </p>
  </body></notes>
      </species>
      <species compartment="c_03" name="mannan [cytoplasm]" boundaryCondition="false" id="s_1107">
<notes><body xmlns="http://www.w3.org/1999/xhtml">
     <p>CHARGE: </p>
  </body></notes>
      </species>
      <species compartment="c_04" name="mannan [endoplasmic reticulum]" boundaryCondition="false" id="s_1108">
<notes><body xmlns="http://www.w3.org/1999/xhtml">
     <p>CHARGE: </p>
  </body></notes>
      </species>
      <species compartment="c_04" name="mannose-(1D-myo-inositol 1-phosphate)2 [endoplasmic reticulum]" boundaryCondition="false" id="s_1109">
<notes><body xmlns="http://www.w3.org/1999/xhtml">
     <p>CHARGE: </p>
  </body></notes>
      </species>
      <species compartment="c_11" name="mannose-(1D-myo-inositol 1-phosphate)2 [mitochondrion]" boundaryCondition="false" id="s_1110">
<notes><body xmlns="http://www.w3.org/1999/xhtml">
     <p>CHARGE: </p>
  </body></notes>
      </species>
      <species compartment="c_04" name="mannose-1D-myo-inositol 1-phosphate [endoplasmic reticulum]" boundaryCondition="false" id="s_1111">
<notes><body xmlns="http://www.w3.org/1999/xhtml">
     <p>CHARGE: </p>
  </body></notes>
      </species>
      <species compartment="c_11" name="mannose-1D-myo-inositol 1-phosphate [mitochondrion]" boundaryCondition="false" id="s_1112">
<notes><body xmlns="http://www.w3.org/1999/xhtml">
     <p>CHARGE: </p>
  </body></notes>
      </species>
      <species compartment="c_04" name="mannosylinositol phosphorylceramide [endoplasmic reticulum]" boundaryCondition="false" id="s_1113">
<notes><body xmlns="http://www.w3.org/1999/xhtml">
     <p>CHARGE: </p>
  </body></notes>
      </species>
      <species compartment="c_07" name="mannosylinositol phosphorylceramide [Golgi]" boundaryCondition="false" id="s_1114">
<notes><body xmlns="http://www.w3.org/1999/xhtml">
     <p>CHARGE: </p>
  </body></notes>
      </species>
      <species compartment="c_11" name="mannosylinositol phosphorylceramide [mitochondrion]" boundaryCondition="false" id="s_1115">
<notes><body xmlns="http://www.w3.org/1999/xhtml">
     <p>CHARGE: </p>
  </body></notes>
      </species>
      <species compartment="c_04" name="mannosylinositol phosphorylceramide A (C24) [endoplasmic reticulum]" boundaryCondition="false" id="s_1116">
<notes><body xmlns="http://www.w3.org/1999/xhtml">
     <p>CHARGE: </p>
  </body></notes>
      </species>
      <species compartment="c_07" name="mannosylinositol phosphorylceramide A (C24) [Golgi]" boundaryCondition="false" id="s_1117">
<notes><body xmlns="http://www.w3.org/1999/xhtml">
     <p>CHARGE: </p>
  </body></notes>
      </species>
      <species compartment="c_11" name="mannosylinositol phosphorylceramide A (C24) [mitochondrion]" boundaryCondition="false" id="s_1118">
<notes><body xmlns="http://www.w3.org/1999/xhtml">
     <p>CHARGE: </p>
  </body></notes>
      </species>
      <species compartment="c_04" name="mannosylinositol phosphorylceramide A (C26) [endoplasmic reticulum]" boundaryCondition="false" id="s_1119">
<notes><body xmlns="http://www.w3.org/1999/xhtml">
     <p>CHARGE: </p>
  </body></notes>
      </species>
      <species compartment="c_07" name="mannosylinositol phosphorylceramide A (C26) [Golgi]" boundaryCondition="false" id="s_1120">
<notes><body xmlns="http://www.w3.org/1999/xhtml">
     <p>CHARGE: </p>
  </body></notes>
      </species>
      <species compartment="c_11" name="mannosylinositol phosphorylceramide A (C26) [mitochondrion]" boundaryCondition="false" id="s_1121">
<notes><body xmlns="http://www.w3.org/1999/xhtml">
     <p>CHARGE: </p>
  </body></notes>
      </species>
      <species compartment="c_04" name="mannosylinositol phosphorylceramide B (C24) [endoplasmic reticulum]" boundaryCondition="false" id="s_1122">
<notes><body xmlns="http://www.w3.org/1999/xhtml">
     <p>CHARGE: </p>
  </body></notes>
      </species>
      <species compartment="c_07" name="mannosylinositol phosphorylceramide B (C24) [Golgi]" boundaryCondition="false" id="s_1123">
<notes><body xmlns="http://www.w3.org/1999/xhtml">
     <p>CHARGE: </p>
  </body></notes>
      </species>
      <species compartment="c_11" name="mannosylinositol phosphorylceramide B (C24) [mitochondrion]" boundaryCondition="false" id="s_1124">
<notes><body xmlns="http://www.w3.org/1999/xhtml">
     <p>CHARGE: </p>
  </body></notes>
      </species>
      <species compartment="c_04" name="mannosylinositol phosphorylceramide B (C26) [endoplasmic reticulum]" boundaryCondition="false" id="s_1125">
<notes><body xmlns="http://www.w3.org/1999/xhtml">
     <p>CHARGE: </p>
  </body></notes>
      </species>
      <species compartment="c_07" name="mannosylinositol phosphorylceramide B (C26) [Golgi]" boundaryCondition="false" id="s_1126">
<notes><body xmlns="http://www.w3.org/1999/xhtml">
     <p>CHARGE: </p>
  </body></notes>
      </species>
      <species compartment="c_11" name="mannosylinositol phosphorylceramide B (C26) [mitochondrion]" boundaryCondition="false" id="s_1127">
<notes><body xmlns="http://www.w3.org/1999/xhtml">
     <p>CHARGE: </p>
  </body></notes>
      </species>
      <species compartment="c_04" name="mannosylinositol phosphorylceramide B' (C24) [endoplasmic reticulum]" boundaryCondition="false" id="s_1128">
<notes><body xmlns="http://www.w3.org/1999/xhtml">
     <p>CHARGE: </p>
  </body></notes>
      </species>
      <species compartment="c_07" name="mannosylinositol phosphorylceramide B' (C24) [Golgi]" boundaryCondition="false" id="s_1129">
<notes><body xmlns="http://www.w3.org/1999/xhtml">
     <p>CHARGE: </p>
  </body></notes>
      </species>
      <species compartment="c_11" name="mannosylinositol phosphorylceramide B' (C24) [mitochondrion]" boundaryCondition="false" id="s_1130">
<notes><body xmlns="http://www.w3.org/1999/xhtml">
     <p>CHARGE: </p>
  </body></notes>
      </species>
      <species compartment="c_04" name="mannosylinositol phosphorylceramide B' (C26) [endoplasmic reticulum]" boundaryCondition="false" id="s_1131">
<notes><body xmlns="http://www.w3.org/1999/xhtml">
     <p>CHARGE: </p>
  </body></notes>
      </species>
      <species compartment="c_07" name="mannosylinositol phosphorylceramide B' (C26) [Golgi]" boundaryCondition="false" id="s_1132">
<notes><body xmlns="http://www.w3.org/1999/xhtml">
     <p>CHARGE: </p>
  </body></notes>
      </species>
      <species compartment="c_11" name="mannosylinositol phosphorylceramide B' (C26) [mitochondrion]" boundaryCondition="false" id="s_1133">
<notes><body xmlns="http://www.w3.org/1999/xhtml">
     <p>CHARGE: </p>
  </body></notes>
      </species>
      <species compartment="c_04" name="mannosylinositol phosphorylceramide C (C24) [endoplasmic reticulum]" boundaryCondition="false" id="s_1134">
<notes><body xmlns="http://www.w3.org/1999/xhtml">
     <p>CHARGE: </p>
  </body></notes>
      </species>
      <species compartment="c_07" name="mannosylinositol phosphorylceramide C (C24) [Golgi]" boundaryCondition="false" id="s_1135">
<notes><body xmlns="http://www.w3.org/1999/xhtml">
     <p>CHARGE: </p>
  </body></notes>
      </species>
      <species compartment="c_11" name="mannosylinositol phosphorylceramide C (C24) [mitochondrion]" boundaryCondition="false" id="s_1136">
<notes><body xmlns="http://www.w3.org/1999/xhtml">
     <p>CHARGE: </p>
  </body></notes>
      </species>
      <species compartment="c_04" name="mannosylinositol phosphorylceramide C (C26) [endoplasmic reticulum]" boundaryCondition="false" id="s_1137">
<notes><body xmlns="http://www.w3.org/1999/xhtml">
     <p>CHARGE: </p>
  </body></notes>
      </species>
      <species compartment="c_07" name="mannosylinositol phosphorylceramide C (C26) [Golgi]" boundaryCondition="false" id="s_1138">
<notes><body xmlns="http://www.w3.org/1999/xhtml">
     <p>CHARGE: </p>
  </body></notes>
      </species>
      <species compartment="c_11" name="mannosylinositol phosphorylceramide C (C26) [mitochondrion]" boundaryCondition="false" id="s_1139">
<notes><body xmlns="http://www.w3.org/1999/xhtml">
     <p>CHARGE: </p>
  </body></notes>
      </species>
      <species compartment="c_04" name="mannosylinositol phosphorylceramide D (C24) [endoplasmic reticulum]" boundaryCondition="false" id="s_1140">
<notes><body xmlns="http://www.w3.org/1999/xhtml">
     <p>CHARGE: </p>
  </body></notes>
      </species>
      <species compartment="c_07" name="mannosylinositol phosphorylceramide D (C24) [Golgi]" boundaryCondition="false" id="s_1141">
<notes><body xmlns="http://www.w3.org/1999/xhtml">
     <p>CHARGE: </p>
  </body></notes>
      </species>
      <species compartment="c_11" name="mannosylinositol phosphorylceramide D (C24) [mitochondrion]" boundaryCondition="false" id="s_1142">
<notes><body xmlns="http://www.w3.org/1999/xhtml">
     <p>CHARGE: </p>
  </body></notes>
      </species>
      <species compartment="c_04" name="mannosylinositol phosphorylceramide D (C26) [endoplasmic reticulum]" boundaryCondition="false" id="s_1143">
<notes><body xmlns="http://www.w3.org/1999/xhtml">
     <p>CHARGE: </p>
  </body></notes>
      </species>
      <species compartment="c_07" name="mannosylinositol phosphorylceramide D (C26) [Golgi]" boundaryCondition="false" id="s_1144">
<notes><body xmlns="http://www.w3.org/1999/xhtml">
     <p>CHARGE: </p>
  </body></notes>
      </species>
      <species compartment="c_11" name="mannosylinositol phosphorylceramide D (C26) [mitochondrion]" boundaryCondition="false" id="s_1145">
<notes><body xmlns="http://www.w3.org/1999/xhtml">
     <p>CHARGE: </p>
  </body></notes>
      </species>
      <species compartment="c_03" name="Met-tRNA(Met) [cytoplasm]" boundaryCondition="false" id="s_1148">
<notes><body xmlns="http://www.w3.org/1999/xhtml">
     <p>CHARGE: </p>
  </body></notes>
      </species>
      <species compartment="c_11" name="Met-tRNA(Met) [mitochondrion]" boundaryCondition="false" id="s_1149">
<notes><body xmlns="http://www.w3.org/1999/xhtml">
     <p>CHARGE: </p>
  </body></notes>
      </species>
      <species compartment="c_03" name="methanethiol [cytoplasm]" boundaryCondition="false" id="s_1150">
<notes><body xmlns="http://www.w3.org/1999/xhtml">
     <p>CHARGE: </p>
  </body></notes>
      </species>
      <species compartment="c_03" name="methylglyoxal [cytoplasm]" boundaryCondition="false" id="s_1151">
<notes><body xmlns="http://www.w3.org/1999/xhtml">
     <p>CHARGE: </p>
  </body></notes>
      </species>
      <species compartment="c_02" name="myo-inositol [cell envelope]" boundaryCondition="false" id="s_1152">
<notes><body xmlns="http://www.w3.org/1999/xhtml">
     <p>CHARGE: </p>
  </body></notes>
      </species>
      <species compartment="c_03" name="myo-inositol [cytoplasm]" boundaryCondition="false" id="s_1153">
<notes><body xmlns="http://www.w3.org/1999/xhtml">
     <p>CHARGE: </p>
  </body></notes>
      </species>
      <species compartment="c_06" name="myo-inositol [extracellular]" boundaryCondition="false" id="s_1154">
<notes><body xmlns="http://www.w3.org/1999/xhtml">
     <p>CHARGE: </p>
  </body></notes>
      </species>
      <species compartment="c_11" name="myo-inositol [mitochondrion]" boundaryCondition="false" id="s_1155">
<notes><body xmlns="http://www.w3.org/1999/xhtml">
     <p>CHARGE: </p>
  </body></notes>
      </species>
      <species compartment="c_03" name="myo-inositol 1,3,4,5,6-pentakisphosphate [cytoplasm]" boundaryCondition="false" id="s_1156">
<notes><body xmlns="http://www.w3.org/1999/xhtml">
     <p>CHARGE: </p>
  </body></notes>
      </species>
      <species compartment="c_13" name="myo-inositol 1,3,4,5,6-pentakisphosphate [nucleus]" boundaryCondition="false" id="s_1157">
<notes><body xmlns="http://www.w3.org/1999/xhtml">
     <p>CHARGE: </p>
  </body></notes>
      </species>
      <species compartment="c_03" name="myo-inositol hexakisphosphate [cytoplasm]" boundaryCondition="false" id="s_1158">
<notes><body xmlns="http://www.w3.org/1999/xhtml">
     <p>CHARGE: </p>
  </body></notes>
      </species>
      <species compartment="c_13" name="myo-inositol hexakisphosphate [nucleus]" boundaryCondition="false" id="s_1159">
<notes><body xmlns="http://www.w3.org/1999/xhtml">
     <p>CHARGE: </p>
  </body></notes>
      </species>
      <species compartment="c_02" name="myristate [cell envelope]" boundaryCondition="false" id="s_1160">
<notes><body xmlns="http://www.w3.org/1999/xhtml">
     <p>CHARGE: </p>
  </body></notes>
      </species>
      <species compartment="c_03" name="myristate [cytoplasm]" boundaryCondition="false" id="s_1161">
<notes><body xmlns="http://www.w3.org/1999/xhtml">
     <p>CHARGE: </p>
  </body></notes>
      </species>
      <species compartment="c_04" name="myristate [endoplasmic reticulum]" boundaryCondition="false" id="s_1162">
<notes><body xmlns="http://www.w3.org/1999/xhtml">
     <p>CHARGE: </p>
  </body></notes>
      </species>
      <species compartment="c_06" name="myristate [extracellular]" boundaryCondition="false" id="s_1163">
<notes><body xmlns="http://www.w3.org/1999/xhtml">
     <p>CHARGE: </p>
  </body></notes>
      </species>
      <species compartment="c_09" name="myristate [lipid particle]" boundaryCondition="false" id="s_1164">
<notes><body xmlns="http://www.w3.org/1999/xhtml">
     <p>CHARGE: </p>
  </body></notes>
      </species>
      <species compartment="c_11" name="myristate [mitochondrion]" boundaryCondition="false" id="s_1165">
<notes><body xmlns="http://www.w3.org/1999/xhtml">
     <p>CHARGE: </p>
  </body></notes>
      </species>
      <species compartment="c_15" name="myristate [peroxisome]" boundaryCondition="false" id="s_1166">
<notes><body xmlns="http://www.w3.org/1999/xhtml">
     <p>CHARGE: </p>
  </body></notes>
      </species>
      <species compartment="c_02" name="myristoleate [cell envelope]" boundaryCondition="false" id="s_1167">
<notes><body xmlns="http://www.w3.org/1999/xhtml">
     <p>CHARGE: </p>
  </body></notes>
      </species>
      <species compartment="c_03" name="myristoleate [cytoplasm]" boundaryCondition="false" id="s_1168">
<notes><body xmlns="http://www.w3.org/1999/xhtml">
     <p>CHARGE: </p>
  </body></notes>
      </species>
      <species compartment="c_04" name="myristoleate [endoplasmic reticulum]" boundaryCondition="false" id="s_1169">
<notes><body xmlns="http://www.w3.org/1999/xhtml">
     <p>CHARGE: </p>
  </body></notes>
      </species>
      <species compartment="c_06" name="myristoleate [extracellular]" boundaryCondition="false" id="s_1170">
<notes><body xmlns="http://www.w3.org/1999/xhtml">
     <p>CHARGE: </p>
  </body></notes>
      </species>
      <species compartment="c_09" name="myristoleate [lipid particle]" boundaryCondition="false" id="s_1171">
<notes><body xmlns="http://www.w3.org/1999/xhtml">
     <p>CHARGE: </p>
  </body></notes>
      </species>
      <species compartment="c_11" name="myristoleate [mitochondrion]" boundaryCondition="false" id="s_1172">
<notes><body xmlns="http://www.w3.org/1999/xhtml">
     <p>CHARGE: </p>
  </body></notes>
      </species>
      <species compartment="c_15" name="myristoleate [peroxisome]" boundaryCondition="false" id="s_1173">
<notes><body xmlns="http://www.w3.org/1999/xhtml">
     <p>CHARGE: </p>
  </body></notes>
      </species>
      <species compartment="c_03" name="myristoyl-ACP [cytoplasm]" boundaryCondition="false" id="s_1174">
<notes><body xmlns="http://www.w3.org/1999/xhtml">
     <p>CHARGE: </p>
  </body></notes>
      </species>
      <species compartment="c_11" name="myristoyl-ACP [mitochondrion]" boundaryCondition="false" id="s_1175">
<notes><body xmlns="http://www.w3.org/1999/xhtml">
     <p>CHARGE: </p>
  </body></notes>
      </species>
      <species compartment="c_03" name="myristoyl-CoA [cytoplasm]" boundaryCondition="false" id="s_1176">
<notes><body xmlns="http://www.w3.org/1999/xhtml">
     <p>CHARGE: </p>
  </body></notes>
      </species>
      <species compartment="c_04" name="myristoyl-CoA [endoplasmic reticulum]" boundaryCondition="false" id="s_1177">
<notes><body xmlns="http://www.w3.org/1999/xhtml">
     <p>CHARGE: </p>
  </body></notes>
      </species>
      <species compartment="c_09" name="myristoyl-CoA [lipid particle]" boundaryCondition="false" id="s_1178">
<notes><body xmlns="http://www.w3.org/1999/xhtml">
     <p>CHARGE: </p>
  </body></notes>
      </species>
      <species compartment="c_15" name="myristoyl-CoA [peroxisome]" boundaryCondition="false" id="s_1179">
<notes><body xmlns="http://www.w3.org/1999/xhtml">
     <p>CHARGE: </p>
  </body></notes>
      </species>
      <species compartment="c_03" name="N(1)-acetylspermidine [cytoplasm]" boundaryCondition="false" id="s_1180">
<notes><body xmlns="http://www.w3.org/1999/xhtml">
     <p>CHARGE: </p>
  </body></notes>
      </species>
      <species compartment="c_03" name="N(1)-acetylspermine [cytoplasm]" boundaryCondition="false" id="s_1181">
<notes><body xmlns="http://www.w3.org/1999/xhtml">
     <p>CHARGE: </p>
  </body></notes>
      </species>
      <species compartment="c_11" name="N(2)-acetyl-L-ornithine [mitochondrion]" boundaryCondition="false" id="s_1182">
<notes><body xmlns="http://www.w3.org/1999/xhtml">
     <p>CHARGE: </p>
  </body></notes>
      </species>
      <species compartment="c_03" name="N(pros)-methyl-L-histidine [cytoplasm]" boundaryCondition="false" id="s_1183">
<notes><body xmlns="http://www.w3.org/1999/xhtml">
     <p>CHARGE: </p>
  </body></notes>
      </species>
      <species compartment="c_03" name="N,N'-diacetylchitobiosyldiphosphodolichol [cytoplasm]" boundaryCondition="false" id="s_1184">
<notes><body xmlns="http://www.w3.org/1999/xhtml">
     <p>CHARGE: </p>
  </body></notes>
      </species>
      <species compartment="c_03" name="N,N'-diformyldityrosine [cytoplasm]" boundaryCondition="false" id="s_1185">
<notes><body xmlns="http://www.w3.org/1999/xhtml">
     <p>CHARGE: </p>
  </body></notes>
      </species>
      <species compartment="c_06" name="N,N'-diformyldityrosine [extracellular]" boundaryCondition="false" id="s_1186">
<notes><body xmlns="http://www.w3.org/1999/xhtml">
     <p>CHARGE: </p>
  </body></notes>
      </species>
      <species compartment="c_03" name="N-(5-phospho-beta-D-ribosyl)anthranilate [cytoplasm]" boundaryCondition="false" id="s_1187">
<notes><body xmlns="http://www.w3.org/1999/xhtml">
     <p>CHARGE: </p>
  </body></notes>
      </species>
      <species compartment="c_03" name="N-[(R)-4-phosphonopantothenoyl]-L-cysteine [cytoplasm]" boundaryCondition="false" id="s_1188">
<notes><body xmlns="http://www.w3.org/1999/xhtml">
     <p>CHARGE: </p>
  </body></notes>
      </species>
      <species compartment="c_03" name="N-acetyl-alpha-D-glucosamine 1-phosphate [cytoplasm]" boundaryCondition="false" id="s_1189">
<notes><body xmlns="http://www.w3.org/1999/xhtml">
     <p>CHARGE: </p>
  </body></notes>
      </species>
      <species compartment="c_03" name="N-acetyl-D-glucosamine 6-phosphate [cytoplasm]" boundaryCondition="false" id="s_1190">
<notes><body xmlns="http://www.w3.org/1999/xhtml">
     <p>CHARGE: </p>
  </body></notes>
      </species>
      <species compartment="c_11" name="N-acetyl-L-gamma-glutamyl phosphate [mitochondrion]" boundaryCondition="false" id="s_1191">
<notes><body xmlns="http://www.w3.org/1999/xhtml">
     <p>CHARGE: </p>
  </body></notes>
      </species>
      <species compartment="c_11" name="N-acetyl-L-glutamate [mitochondrion]" boundaryCondition="false" id="s_1192">
<notes><body xmlns="http://www.w3.org/1999/xhtml">
     <p>CHARGE: </p>
  </body></notes>
      </species>
      <species compartment="c_03" name="N-acetylputrescine [cytoplasm]" boundaryCondition="false" id="s_1193">
<notes><body xmlns="http://www.w3.org/1999/xhtml">
     <p>CHARGE: </p>
  </body></notes>
      </species>
      <species compartment="c_03" name="N-carbamoyl-L-aspartate [cytoplasm]" boundaryCondition="false" id="s_1194">
<notes><body xmlns="http://www.w3.org/1999/xhtml">
     <p>CHARGE: </p>
  </body></notes>
      </species>
      <species compartment="c_03" name="N-formyl-L-kynurenine [cytoplasm]" boundaryCondition="false" id="s_1195">
<notes><body xmlns="http://www.w3.org/1999/xhtml">
     <p>CHARGE: </p>
  </body></notes>
      </species>
      <species compartment="c_03" name="N-formyl-L-tyrosine [cytoplasm]" boundaryCondition="false" id="s_1196">
<notes><body xmlns="http://www.w3.org/1999/xhtml">
     <p>CHARGE: </p>
  </body></notes>
      </species>
      <species compartment="c_03" name="NAD [cytoplasm]" boundaryCondition="false" id="s_1198">
<notes><body xmlns="http://www.w3.org/1999/xhtml">
     <p>CHARGE: </p>
  </body></notes>
      </species>
      <species compartment="c_04" name="NAD [endoplasmic reticulum]" boundaryCondition="false" id="s_1199">
<notes><body xmlns="http://www.w3.org/1999/xhtml">
     <p>CHARGE: </p>
  </body></notes>
      </species>
      <species compartment="c_11" name="NAD [mitochondrion]" boundaryCondition="false" id="s_1200">
<notes><body xmlns="http://www.w3.org/1999/xhtml">
     <p>CHARGE: </p>
  </body></notes>
      </species>
      <species compartment="c_13" name="NAD [nucleus]" boundaryCondition="false" id="s_1201">
<notes><body xmlns="http://www.w3.org/1999/xhtml">
     <p>CHARGE: </p>
  </body></notes>
      </species>
      <species compartment="c_15" name="NAD [peroxisome]" boundaryCondition="false" id="s_1202">
<notes><body xmlns="http://www.w3.org/1999/xhtml">
     <p>CHARGE: </p>
  </body></notes>
      </species>
      <species compartment="c_03" name="NADH [cytoplasm]" boundaryCondition="false" id="s_1203">
<notes><body xmlns="http://www.w3.org/1999/xhtml">
     <p>CHARGE: </p>
  </body></notes>
      </species>
      <species compartment="c_04" name="NADH [endoplasmic reticulum]" boundaryCondition="false" id="s_1204">
<notes><body xmlns="http://www.w3.org/1999/xhtml">
     <p>CHARGE: </p>
  </body></notes>
      </species>
      <species compartment="c_11" name="NADH [mitochondrion]" boundaryCondition="false" id="s_1205">
<notes><body xmlns="http://www.w3.org/1999/xhtml">
     <p>CHARGE: </p>
  </body></notes>
      </species>
      <species compartment="c_15" name="NADH [peroxisome]" boundaryCondition="false" id="s_1206">
<notes><body xmlns="http://www.w3.org/1999/xhtml">
     <p>CHARGE: </p>
  </body></notes>
      </species>
      <species compartment="c_03" name="NADP(+) [cytoplasm]" boundaryCondition="false" id="s_1207">
<notes><body xmlns="http://www.w3.org/1999/xhtml">
     <p>CHARGE: </p>
  </body></notes>
      </species>
      <species compartment="c_04" name="NADP(+) [endoplasmic reticulum]" boundaryCondition="false" id="s_1208">
<notes><body xmlns="http://www.w3.org/1999/xhtml">
     <p>CHARGE: </p>
  </body></notes>
      </species>
      <species compartment="c_06" name="NADP(+) [extracellular]" boundaryCondition="false" id="s_1209">
<notes><body xmlns="http://www.w3.org/1999/xhtml">
     <p>CHARGE: </p>
  </body></notes>
      </species>
      <species compartment="c_11" name="NADP(+) [mitochondrion]" boundaryCondition="false" id="s_1210">
<notes><body xmlns="http://www.w3.org/1999/xhtml">
     <p>CHARGE: </p>
  </body></notes>
      </species>
      <species compartment="c_15" name="NADP(+) [peroxisome]" boundaryCondition="false" id="s_1211">
<notes><body xmlns="http://www.w3.org/1999/xhtml">
     <p>CHARGE: </p>
  </body></notes>
      </species>
      <species compartment="c_03" name="NADPH [cytoplasm]" boundaryCondition="false" id="s_1212">
<notes><body xmlns="http://www.w3.org/1999/xhtml">
     <p>CHARGE: </p>
  </body></notes>
      </species>
      <species compartment="c_04" name="NADPH [endoplasmic reticulum]" boundaryCondition="false" id="s_1213">
<notes><body xmlns="http://www.w3.org/1999/xhtml">
     <p>CHARGE: </p>
  </body></notes>
      </species>
      <species compartment="c_11" name="NADPH [mitochondrion]" boundaryCondition="false" id="s_1214">
<notes><body xmlns="http://www.w3.org/1999/xhtml">
     <p>CHARGE: </p>
  </body></notes>
      </species>
      <species compartment="c_15" name="NADPH [peroxisome]" boundaryCondition="false" id="s_1215">
<notes><body xmlns="http://www.w3.org/1999/xhtml">
     <p>CHARGE: </p>
  </body></notes>
      </species>
      <species compartment="c_03" name="nicotinamide [cytoplasm]" boundaryCondition="false" id="s_1216">
<notes><body xmlns="http://www.w3.org/1999/xhtml">
     <p>CHARGE: </p>
  </body></notes>
      </species>
      <species compartment="c_13" name="nicotinamide [nucleus]" boundaryCondition="false" id="s_1217">
<notes><body xmlns="http://www.w3.org/1999/xhtml">
     <p>CHARGE: </p>
  </body></notes>
      </species>
      <species compartment="c_03" name="nicotinamide ribose [cytoplasm]" boundaryCondition="false" id="s_1218">
<notes><body xmlns="http://www.w3.org/1999/xhtml">
     <p>CHARGE: </p>
  </body></notes>
      </species>
      <species compartment="c_03" name="nicotinate [cytoplasm]" boundaryCondition="false" id="s_1219">
<notes><body xmlns="http://www.w3.org/1999/xhtml">
     <p>CHARGE: </p>
  </body></notes>
      </species>
      <species compartment="c_06" name="nicotinate [extracellular]" boundaryCondition="false" id="s_1220">
<notes><body xmlns="http://www.w3.org/1999/xhtml">
     <p>CHARGE: </p>
  </body></notes>
      </species>
      <species compartment="c_11" name="nicotinate [mitochondrion]" boundaryCondition="false" id="s_1221">
<notes><body xmlns="http://www.w3.org/1999/xhtml">
     <p>CHARGE: </p>
  </body></notes>
      </species>
      <species compartment="c_03" name="nicotinic acid D-ribonucleotide [cytoplasm]" boundaryCondition="false" id="s_1222">
<notes><body xmlns="http://www.w3.org/1999/xhtml">
     <p>CHARGE: </p>
  </body></notes>
      </species>
      <species compartment="c_11" name="nicotinic acid D-ribonucleotide [mitochondrion]" boundaryCondition="false" id="s_1223">
<notes><body xmlns="http://www.w3.org/1999/xhtml">
     <p>CHARGE: </p>
  </body></notes>
      </species>
      <species compartment="c_03" name="NMN [cytoplasm]" boundaryCondition="false" id="s_1224">
<notes><body xmlns="http://www.w3.org/1999/xhtml">
     <p>CHARGE: </p>
  </body></notes>
      </species>
      <species compartment="c_06" name="NMN [extracellular]" boundaryCondition="false" id="s_1225">
<notes><body xmlns="http://www.w3.org/1999/xhtml">
     <p>CHARGE: </p>
  </body></notes>
      </species>
      <species compartment="c_11" name="NMN [mitochondrion]" boundaryCondition="false" id="s_1226">
<notes><body xmlns="http://www.w3.org/1999/xhtml">
     <p>CHARGE: </p>
  </body></notes>
      </species>
      <species compartment="c_13" name="NMN [nucleus]" boundaryCondition="false" id="s_1227">
<notes><body xmlns="http://www.w3.org/1999/xhtml">
     <p>CHARGE: </p>
  </body></notes>
      </species>
      <species compartment="c_15" name="NMN [peroxisome]" boundaryCondition="false" id="s_1228">
<notes><body xmlns="http://www.w3.org/1999/xhtml">
     <p>CHARGE: </p>
  </body></notes>
      </species>
      <species compartment="c_09" name="nonadecaprenyl diphosphate [lipid particle]" boundaryCondition="false" id="s_1229">
<notes><body xmlns="http://www.w3.org/1999/xhtml">
     <p>CHARGE: </p>
  </body></notes>
      </species>
      <species compartment="c_03" name="nonaprenyl 4-hydroxybenzoate [cytoplasm]" boundaryCondition="false" id="s_1230">
<notes><body xmlns="http://www.w3.org/1999/xhtml">
     <p>CHARGE: </p>
  </body></notes>
      </species>
      <species compartment="c_03" name="nonaprenyl diphosphate [cytoplasm]" boundaryCondition="false" id="s_1231">
<notes><body xmlns="http://www.w3.org/1999/xhtml">
     <p>CHARGE: </p>
  </body></notes>
      </species>
      <species compartment="c_09" name="nonaprenyl diphosphate [lipid particle]" boundaryCondition="false" id="s_1232">
<notes><body xmlns="http://www.w3.org/1999/xhtml">
     <p>CHARGE: </p>
  </body></notes>
      </species>
      <species compartment="c_03" name="O-acetyl-L-homoserine [cytoplasm]" boundaryCondition="false" id="s_1233">
<notes><body xmlns="http://www.w3.org/1999/xhtml">
     <p>CHARGE: </p>
  </body></notes>
      </species>
      <species compartment="c_03" name="O-acetyl-L-serine [cytoplasm]" boundaryCondition="false" id="s_1234">
<notes><body xmlns="http://www.w3.org/1999/xhtml">
     <p>CHARGE: </p>
  </body></notes>
      </species>
      <species compartment="c_03" name="O-acetylcarnitine [cytoplasm]" boundaryCondition="false" id="s_1235">
<notes><body xmlns="http://www.w3.org/1999/xhtml">
     <p>CHARGE: </p>
  </body></notes>
      </species>
      <species compartment="c_11" name="O-acetylcarnitine [mitochondrion]" boundaryCondition="false" id="s_1236">
<notes><body xmlns="http://www.w3.org/1999/xhtml">
     <p>CHARGE: </p>
  </body></notes>
      </species>
      <species compartment="c_15" name="O-acetylcarnitine [peroxisome]" boundaryCondition="false" id="s_1237">
<notes><body xmlns="http://www.w3.org/1999/xhtml">
     <p>CHARGE: </p>
  </body></notes>
      </species>
      <species compartment="c_03" name="O-phospho-L-homoserine [cytoplasm]" boundaryCondition="false" id="s_1238">
<notes><body xmlns="http://www.w3.org/1999/xhtml">
     <p>CHARGE: </p>
  </body></notes>
      </species>
      <species compartment="c_03" name="O-phosphoethanolamine [cytoplasm]" boundaryCondition="false" id="s_1239">
<notes><body xmlns="http://www.w3.org/1999/xhtml">
     <p>CHARGE: </p>
  </body></notes>
      </species>
      <species compartment="c_04" name="O-phosphoethanolamine [endoplasmic reticulum]" boundaryCondition="false" id="s_1240">
<notes><body xmlns="http://www.w3.org/1999/xhtml">
     <p>CHARGE: </p>
  </body></notes>
      </species>
      <species compartment="c_03" name="O-succinyl-L-homoserine [cytoplasm]" boundaryCondition="false" id="s_1241">
<notes><body xmlns="http://www.w3.org/1999/xhtml">
     <p>CHARGE: </p>
  </body></notes>
      </species>
      <species compartment="c_03" name="octadec-9-ynoyl-ACP [cytoplasm]" boundaryCondition="false" id="s_1242">
<notes><body xmlns="http://www.w3.org/1999/xhtml">
     <p>CHARGE: </p>
  </body></notes>
      </species>
      <species compartment="c_11" name="octadec-9-ynoyl-ACP [mitochondrion]" boundaryCondition="false" id="s_1243">
<notes><body xmlns="http://www.w3.org/1999/xhtml">
     <p>CHARGE: </p>
  </body></notes>
      </species>
      <species compartment="c_03" name="octadec-9-ynoyl-CoA [cytoplasm]" boundaryCondition="false" id="s_1244">
<notes><body xmlns="http://www.w3.org/1999/xhtml">
     <p>CHARGE: </p>
  </body></notes>
      </species>
      <species compartment="c_15" name="octadec-9-ynoyl-CoA [peroxisome]" boundaryCondition="false" id="s_1245">
<notes><body xmlns="http://www.w3.org/1999/xhtml">
     <p>CHARGE: </p>
  </body></notes>
      </species>
      <species compartment="c_09" name="octadecaprenyl diphosphate [lipid particle]" boundaryCondition="false" id="s_1246">
<notes><body xmlns="http://www.w3.org/1999/xhtml">
     <p>CHARGE: </p>
  </body></notes>
      </species>
      <species compartment="c_02" name="octanoate [cell envelope]" boundaryCondition="false" id="s_1247">
<notes><body xmlns="http://www.w3.org/1999/xhtml">
     <p>CHARGE: </p>
  </body></notes>
      </species>
      <species compartment="c_03" name="octanoate [cytoplasm]" boundaryCondition="false" id="s_1248">
<notes><body xmlns="http://www.w3.org/1999/xhtml">
     <p>CHARGE: </p>
  </body></notes>
      </species>
      <species compartment="c_04" name="octanoate [endoplasmic reticulum]" boundaryCondition="false" id="s_1249">
<notes><body xmlns="http://www.w3.org/1999/xhtml">
     <p>CHARGE: </p>
  </body></notes>
      </species>
      <species compartment="c_06" name="octanoate [extracellular]" boundaryCondition="false" id="s_1250">
<notes><body xmlns="http://www.w3.org/1999/xhtml">
     <p>CHARGE: </p>
  </body></notes>
      </species>
      <species compartment="c_09" name="octanoate [lipid particle]" boundaryCondition="false" id="s_1251">
<notes><body xmlns="http://www.w3.org/1999/xhtml">
     <p>CHARGE: </p>
  </body></notes>
      </species>
      <species compartment="c_11" name="octanoate [mitochondrion]" boundaryCondition="false" id="s_1252">
<notes><body xmlns="http://www.w3.org/1999/xhtml">
     <p>CHARGE: </p>
  </body></notes>
      </species>
      <species compartment="c_15" name="octanoate [peroxisome]" boundaryCondition="false" id="s_1253">
<notes><body xmlns="http://www.w3.org/1999/xhtml">
     <p>CHARGE: </p>
  </body></notes>
      </species>
      <species compartment="c_11" name="octanoyl-ACP [mitochondrion]" boundaryCondition="false" id="s_1254">
<notes><body xmlns="http://www.w3.org/1999/xhtml">
     <p>CHARGE: </p>
  </body></notes>
      </species>
      <species compartment="c_03" name="octanoyl-CoA [cytoplasm]" boundaryCondition="false" id="s_1255">
<notes><body xmlns="http://www.w3.org/1999/xhtml">
     <p>CHARGE: </p>
  </body></notes>
      </species>
      <species compartment="c_04" name="octanoyl-CoA [endoplasmic reticulum]" boundaryCondition="false" id="s_1256">
<notes><body xmlns="http://www.w3.org/1999/xhtml">
     <p>CHARGE: </p>
  </body></notes>
      </species>
      <species compartment="c_09" name="octanoyl-CoA [lipid particle]" boundaryCondition="false" id="s_1257">
<notes><body xmlns="http://www.w3.org/1999/xhtml">
     <p>CHARGE: </p>
  </body></notes>
      </species>
      <species compartment="c_15" name="octanoyl-CoA [peroxisome]" boundaryCondition="false" id="s_1258">
<notes><body xmlns="http://www.w3.org/1999/xhtml">
     <p>CHARGE: </p>
  </body></notes>
      </species>
      <species compartment="c_09" name="octaprenyl diphosphate [lipid particle]" boundaryCondition="false" id="s_1259">
<notes><body xmlns="http://www.w3.org/1999/xhtml">
     <p>CHARGE: </p>
  </body></notes>
      </species>
      <species compartment="c_03" name="oleate [cytoplasm]" boundaryCondition="false" id="s_1260">
<notes><body xmlns="http://www.w3.org/1999/xhtml">
     <p>CHARGE: </p>
  </body></notes>
      </species>
      <species compartment="c_06" name="oleate [extracellular]" boundaryCondition="false" id="s_1261">
<notes><body xmlns="http://www.w3.org/1999/xhtml">
     <p>CHARGE: </p>
  </body></notes>
      </species>
      <species compartment="c_03" name="oleoyl-CoA [cytoplasm]" boundaryCondition="false" id="s_1262">
<notes><body xmlns="http://www.w3.org/1999/xhtml">
     <p>CHARGE: </p>
  </body></notes>
      </species>
      <species compartment="c_04" name="oleoyl-CoA [endoplasmic reticulum]" boundaryCondition="false" id="s_1263">
<notes><body xmlns="http://www.w3.org/1999/xhtml">
     <p>CHARGE: </p>
  </body></notes>
      </species>
      <species compartment="c_09" name="oleoyl-CoA [lipid particle]" boundaryCondition="false" id="s_1264">
<notes><body xmlns="http://www.w3.org/1999/xhtml">
     <p>CHARGE: </p>
  </body></notes>
      </species>
      <species compartment="c_15" name="oleoyl-CoA [peroxisome]" boundaryCondition="false" id="s_1265">
<notes><body xmlns="http://www.w3.org/1999/xhtml">
     <p>CHARGE: </p>
  </body></notes>
      </species>
      <species compartment="c_03" name="ornithine [cytoplasm]" boundaryCondition="false" id="s_1266">
<notes><body xmlns="http://www.w3.org/1999/xhtml">
     <p>CHARGE: </p>
  </body></notes>
      </species>
      <species compartment="c_06" name="ornithine [extracellular]" boundaryCondition="false" id="s_1267">
<notes><body xmlns="http://www.w3.org/1999/xhtml">
     <p>CHARGE: </p>
  </body></notes>
      </species>
      <species compartment="c_11" name="ornithine [mitochondrion]" boundaryCondition="false" id="s_1268">
<notes><body xmlns="http://www.w3.org/1999/xhtml">
     <p>CHARGE: </p>
  </body></notes>
      </species>
      <species compartment="c_03" name="orotate [cytoplasm]" boundaryCondition="false" id="s_1269">
<notes><body xmlns="http://www.w3.org/1999/xhtml">
     <p>CHARGE: </p>
  </body></notes>
      </species>
      <species compartment="c_03" name="orotidine 5'-(dihydrogen phosphate) [cytoplasm]" boundaryCondition="false" id="s_1270">
<notes><body xmlns="http://www.w3.org/1999/xhtml">
     <p>CHARGE: </p>
  </body></notes>
      </species>
      <species compartment="c_03" name="oxaloacetate [cytoplasm]" boundaryCondition="false" id="s_1271">
<notes><body xmlns="http://www.w3.org/1999/xhtml">
     <p>CHARGE: </p>
  </body></notes>
      </species>
      <species compartment="c_06" name="oxaloacetate [extracellular]" boundaryCondition="false" id="s_1272">
<notes><body xmlns="http://www.w3.org/1999/xhtml">
     <p>CHARGE: </p>
  </body></notes>
      </species>
      <species compartment="c_11" name="oxaloacetate [mitochondrion]" boundaryCondition="false" id="s_1273">
<notes><body xmlns="http://www.w3.org/1999/xhtml">
     <p>CHARGE: </p>
  </body></notes>
      </species>
      <species compartment="c_15" name="oxaloacetate [peroxisome]" boundaryCondition="false" id="s_1274">
<notes><body xmlns="http://www.w3.org/1999/xhtml">
     <p>CHARGE: </p>
  </body></notes>
      </species>
      <species compartment="c_03" name="oxygen [cytoplasm]" boundaryCondition="false" id="s_1275">
<notes><body xmlns="http://www.w3.org/1999/xhtml">
     <p>CHARGE: </p>
  </body></notes>
      </species>
      <species compartment="c_04" name="oxygen [endoplasmic reticulum]" boundaryCondition="false" id="s_1276">
<notes><body xmlns="http://www.w3.org/1999/xhtml">
     <p>CHARGE: </p>
  </body></notes>
      </species>
      <species compartment="c_06" name="oxygen [extracellular]" boundaryCondition="false" id="s_1277">
<notes><body xmlns="http://www.w3.org/1999/xhtml">
     <p>CHARGE: </p>
  </body></notes>
      </species>
      <species compartment="c_11" name="oxygen [mitochondrion]" boundaryCondition="false" id="s_1278">
<notes><body xmlns="http://www.w3.org/1999/xhtml">
     <p>CHARGE: </p>
  </body></notes>
      </species>
      <species compartment="c_15" name="oxygen [peroxisome]" boundaryCondition="false" id="s_1279">
<notes><body xmlns="http://www.w3.org/1999/xhtml">
     <p>CHARGE: </p>
  </body></notes>
      </species>
      <species compartment="c_03" name="P(1),P(4)-bis(5'-adenosyl) tetraphosphate [cytoplasm]" boundaryCondition="false" id="s_1282">
<notes><body xmlns="http://www.w3.org/1999/xhtml">
     <p>CHARGE: </p>
  </body></notes>
      </species>
      <species compartment="c_03" name="P(1),P(4)-bis(5'-guanosyl) tetraphosphate [cytoplasm]" boundaryCondition="false" id="s_1283">
<notes><body xmlns="http://www.w3.org/1999/xhtml">
     <p>CHARGE: </p>
  </body></notes>
      </species>
      <species compartment="c_03" name="P1-(5'-adenosyl),P4-(5'-guanosyl) tetraphosphate [cytoplasm]" boundaryCondition="false" id="s_1284">
<notes><body xmlns="http://www.w3.org/1999/xhtml">
     <p>CHARGE: </p>
  </body></notes>
      </species>
      <species compartment="c_02" name="palmitate [cell envelope]" boundaryCondition="false" id="s_1285">
<notes><body xmlns="http://www.w3.org/1999/xhtml">
     <p>CHARGE: </p>
  </body></notes>
      </species>
      <species compartment="c_03" name="palmitate [cytoplasm]" boundaryCondition="false" id="s_1286">
<notes><body xmlns="http://www.w3.org/1999/xhtml">
     <p>CHARGE: </p>
  </body></notes>
      </species>
      <species compartment="c_04" name="palmitate [endoplasmic reticulum]" boundaryCondition="false" id="s_1287">
<notes><body xmlns="http://www.w3.org/1999/xhtml">
     <p>CHARGE: </p>
  </body></notes>
      </species>
      <species compartment="c_06" name="palmitate [extracellular]" boundaryCondition="false" id="s_1288">
<notes><body xmlns="http://www.w3.org/1999/xhtml">
     <p>CHARGE: </p>
  </body></notes>
      </species>
      <species compartment="c_09" name="palmitate [lipid particle]" boundaryCondition="false" id="s_1289">
<notes><body xmlns="http://www.w3.org/1999/xhtml">
     <p>CHARGE: </p>
  </body></notes>
      </species>
      <species compartment="c_11" name="palmitate [mitochondrion]" boundaryCondition="false" id="s_1290">
<notes><body xmlns="http://www.w3.org/1999/xhtml">
     <p>CHARGE: </p>
  </body></notes>
      </species>
      <species compartment="c_15" name="palmitate [peroxisome]" boundaryCondition="false" id="s_1291">
<notes><body xmlns="http://www.w3.org/1999/xhtml">
     <p>CHARGE: </p>
  </body></notes>
      </species>
      <species compartment="c_02" name="palmitoleate [cell envelope]" boundaryCondition="false" id="s_1292">
<notes><body xmlns="http://www.w3.org/1999/xhtml">
     <p>CHARGE: </p>
  </body></notes>
      </species>
      <species compartment="c_03" name="palmitoleate [cytoplasm]" boundaryCondition="false" id="s_1293">
<notes><body xmlns="http://www.w3.org/1999/xhtml">
     <p>CHARGE: </p>
  </body></notes>
      </species>
      <species compartment="c_04" name="palmitoleate [endoplasmic reticulum]" boundaryCondition="false" id="s_1294">
<notes><body xmlns="http://www.w3.org/1999/xhtml">
     <p>CHARGE: </p>
  </body></notes>
      </species>
      <species compartment="c_06" name="palmitoleate [extracellular]" boundaryCondition="false" id="s_1295">
<notes><body xmlns="http://www.w3.org/1999/xhtml">
     <p>CHARGE: </p>
  </body></notes>
      </species>
      <species compartment="c_09" name="palmitoleate [lipid particle]" boundaryCondition="false" id="s_1296">
<notes><body xmlns="http://www.w3.org/1999/xhtml">
     <p>CHARGE: </p>
  </body></notes>
      </species>
      <species compartment="c_11" name="palmitoleate [mitochondrion]" boundaryCondition="false" id="s_1297">
<notes><body xmlns="http://www.w3.org/1999/xhtml">
     <p>CHARGE: </p>
  </body></notes>
      </species>
      <species compartment="c_15" name="palmitoleate [peroxisome]" boundaryCondition="false" id="s_1298">
<notes><body xmlns="http://www.w3.org/1999/xhtml">
     <p>CHARGE: </p>
  </body></notes>
      </species>
      <species compartment="c_04" name="palmitoleoyl-CoA [endoplasmic reticulum]" boundaryCondition="false" id="s_1299">
<notes><body xmlns="http://www.w3.org/1999/xhtml">
     <p>CHARGE: </p>
  </body></notes>
      </species>
      <species compartment="c_03" name="palmitoyl-ACP [cytoplasm]" boundaryCondition="false" id="s_1300">
<notes><body xmlns="http://www.w3.org/1999/xhtml">
     <p>CHARGE: </p>
  </body></notes>
      </species>
      <species compartment="c_11" name="palmitoyl-ACP [mitochondrion]" boundaryCondition="false" id="s_1301">
<notes><body xmlns="http://www.w3.org/1999/xhtml">
     <p>CHARGE: </p>
  </body></notes>
      </species>
      <species compartment="c_03" name="palmitoyl-CoA [cytoplasm]" boundaryCondition="false" id="s_1302">
<notes><body xmlns="http://www.w3.org/1999/xhtml">
     <p>CHARGE: </p>
  </body></notes>
      </species>
      <species compartment="c_04" name="palmitoyl-CoA [endoplasmic reticulum]" boundaryCondition="false" id="s_1303">
<notes><body xmlns="http://www.w3.org/1999/xhtml">
     <p>CHARGE: </p>
  </body></notes>
      </species>
      <species compartment="c_09" name="palmitoyl-CoA [lipid particle]" boundaryCondition="false" id="s_1304">
<notes><body xmlns="http://www.w3.org/1999/xhtml">
     <p>CHARGE: </p>
  </body></notes>
      </species>
      <species compartment="c_15" name="palmitoyl-CoA [peroxisome]" boundaryCondition="false" id="s_1305">
<notes><body xmlns="http://www.w3.org/1999/xhtml">
     <p>CHARGE: </p>
  </body></notes>
      </species>
      <species compartment="c_03" name="pantetheine 4'-phosphate [cytoplasm]" boundaryCondition="false" id="s_1307">
<notes><body xmlns="http://www.w3.org/1999/xhtml">
     <p>CHARGE: </p>
  </body></notes>
      </species>
      <species compartment="c_11" name="pantetheine 4'-phosphate [mitochondrion]" boundaryCondition="false" id="s_1308">
<notes><body xmlns="http://www.w3.org/1999/xhtml">
     <p>CHARGE: </p>
  </body></notes>
      </species>
      <species compartment="c_06" name="pectin [extracellular]" boundaryCondition="false" id="s_1309">
<notes><body xmlns="http://www.w3.org/1999/xhtml">
     <p>CHARGE: </p>
  </body></notes>
      </species>
      <species compartment="c_09" name="pentadecaprenyl diphosphate [lipid particle]" boundaryCondition="false" id="s_1310">
<notes><body xmlns="http://www.w3.org/1999/xhtml">
     <p>CHARGE: </p>
  </body></notes>
      </species>
      <species compartment="c_03" name="pentaprenyl diphosphate [cytoplasm]" boundaryCondition="false" id="s_1311">
<notes><body xmlns="http://www.w3.org/1999/xhtml">
     <p>CHARGE: </p>
  </body></notes>
      </species>
      <species compartment="c_09" name="pentaprenyl diphosphate [lipid particle]" boundaryCondition="false" id="s_1312">
<notes><body xmlns="http://www.w3.org/1999/xhtml">
     <p>CHARGE: </p>
  </body></notes>
      </species>
      <species compartment="c_11" name="pentaprenyl diphosphate [mitochondrion]" boundaryCondition="false" id="s_1313">
<notes><body xmlns="http://www.w3.org/1999/xhtml">
     <p>CHARGE: </p>
  </body></notes>
      </species>
      <species compartment="c_03" name="Phe-tRNA(Phe) [cytoplasm]" boundaryCondition="false" id="s_1314">
<notes><body xmlns="http://www.w3.org/1999/xhtml">
     <p>CHARGE: </p>
  </body></notes>
      </species>
      <species compartment="c_11" name="Phe-tRNA(Phe) [mitochondrion]" boundaryCondition="false" id="s_1315">
<notes><body xmlns="http://www.w3.org/1999/xhtml">
     <p>CHARGE: </p>
  </body></notes>
      </species>
      <species compartment="c_03" name="phenethyl acetate [cytoplasm]" boundaryCondition="false" id="s_1316">
<notes><body xmlns="http://www.w3.org/1999/xhtml">
     <p>CHARGE: </p>
  </body></notes>
      </species>
      <species compartment="c_06" name="phenethyl acetate [extracellular]" boundaryCondition="false" id="s_1317">
<notes><body xmlns="http://www.w3.org/1999/xhtml">
     <p>CHARGE: </p>
  </body></notes>
      </species>
      <species compartment="c_03" name="phenylacetaldehyde [cytoplasm]" boundaryCondition="false" id="s_1318">
<notes><body xmlns="http://www.w3.org/1999/xhtml">
     <p>CHARGE: </p>
  </body></notes>
      </species>
      <species compartment="c_06" name="phenylacetaldehyde [extracellular]" boundaryCondition="false" id="s_1319">
<notes><body xmlns="http://www.w3.org/1999/xhtml">
     <p>CHARGE: </p>
  </body></notes>
      </species>
      <species compartment="c_11" name="phenylacetaldehyde [mitochondrion]" boundaryCondition="false" id="s_1320">
<notes><body xmlns="http://www.w3.org/1999/xhtml">
     <p>CHARGE: </p>
  </body></notes>
      </species>
      <species compartment="c_03" name="phenylacetic acid [cytoplasm]" boundaryCondition="false" id="s_1321">
<notes><body xmlns="http://www.w3.org/1999/xhtml">
     <p>CHARGE: </p>
  </body></notes>
      </species>
      <species compartment="c_03" name="phosphate [cytoplasm]" boundaryCondition="false" id="s_1322">
<notes><body xmlns="http://www.w3.org/1999/xhtml">
     <p>CHARGE: </p>
  </body></notes>
      </species>
      <species compartment="c_04" name="phosphate [endoplasmic reticulum]" boundaryCondition="false" id="s_1323">
<notes><body xmlns="http://www.w3.org/1999/xhtml">
     <p>CHARGE: </p>
  </body></notes>
      </species>
      <species compartment="c_06" name="phosphate [extracellular]" boundaryCondition="false" id="s_1324">
<notes><body xmlns="http://www.w3.org/1999/xhtml">
     <p>CHARGE: </p>
  </body></notes>
      </species>
      <species compartment="c_07" name="phosphate [Golgi]" boundaryCondition="false" id="s_1325">
<notes><body xmlns="http://www.w3.org/1999/xhtml">
     <p>CHARGE: </p>
  </body></notes>
      </species>
      <species compartment="c_11" name="phosphate [mitochondrion]" boundaryCondition="false" id="s_1326">
<notes><body xmlns="http://www.w3.org/1999/xhtml">
     <p>CHARGE: </p>
  </body></notes>
      </species>
      <species compartment="c_13" name="phosphate [nucleus]" boundaryCondition="false" id="s_1327">
<notes><body xmlns="http://www.w3.org/1999/xhtml">
     <p>CHARGE: </p>
  </body></notes>
      </species>
      <species compartment="c_15" name="phosphate [peroxisome]" boundaryCondition="false" id="s_1328">
<notes><body xmlns="http://www.w3.org/1999/xhtml">
     <p>CHARGE: </p>
  </body></notes>
      </species>
      <species compartment="c_17" name="phosphate [vacuole]" boundaryCondition="false" id="s_1329">
<notes><body xmlns="http://www.w3.org/1999/xhtml">
     <p>CHARGE: </p>
  </body></notes>
      </species>
      <species compartment="c_02" name="phosphatidate [cell envelope]" boundaryCondition="false" id="s_1330">
<notes><body xmlns="http://www.w3.org/1999/xhtml">
     <p>CHARGE: </p>
  </body></notes>
      </species>
      <species compartment="c_03" name="phosphatidate [cytoplasm]" boundaryCondition="false" id="s_1331">
<notes><body xmlns="http://www.w3.org/1999/xhtml">
     <p>CHARGE: </p>
  </body></notes>
      </species>
      <species compartment="c_04" name="phosphatidate [endoplasmic reticulum]" boundaryCondition="false" id="s_1332">
<notes><body xmlns="http://www.w3.org/1999/xhtml">
     <p>CHARGE: </p>
  </body></notes>
      </species>
      <species compartment="c_06" name="phosphatidate [extracellular]" boundaryCondition="false" id="s_1333">
<notes><body xmlns="http://www.w3.org/1999/xhtml">
     <p>CHARGE: </p>
  </body></notes>
      </species>
      <species compartment="c_09" name="phosphatidate [lipid particle]" boundaryCondition="false" id="s_1334">
<notes><body xmlns="http://www.w3.org/1999/xhtml">
     <p>CHARGE: </p>
  </body></notes>
      </species>
      <species compartment="c_11" name="phosphatidate [mitochondrion]" boundaryCondition="false" id="s_1335">
<notes><body xmlns="http://www.w3.org/1999/xhtml">
     <p>CHARGE: </p>
  </body></notes>
      </species>
      <species compartment="c_02" name="phosphatidyl-L-serine [cell envelope]" boundaryCondition="false" id="s_1336">
<notes><body xmlns="http://www.w3.org/1999/xhtml">
     <p>CHARGE: </p>
  </body></notes>
      </species>
      <species compartment="c_03" name="phosphatidyl-L-serine [cytoplasm]" boundaryCondition="false" id="s_1337">
<notes><body xmlns="http://www.w3.org/1999/xhtml">
     <p>CHARGE: </p>
  </body></notes>
      </species>
      <species compartment="c_04" name="phosphatidyl-L-serine [endoplasmic reticulum]" boundaryCondition="false" id="s_1338">
<notes><body xmlns="http://www.w3.org/1999/xhtml">
     <p>CHARGE: </p>
  </body></notes>
      </species>
      <species compartment="c_07" name="phosphatidyl-L-serine [Golgi]" boundaryCondition="false" id="s_1339">
<notes><body xmlns="http://www.w3.org/1999/xhtml">
     <p>CHARGE: </p>
  </body></notes>
      </species>
      <species compartment="c_11" name="phosphatidyl-L-serine [mitochondrion]" boundaryCondition="false" id="s_1340">
<notes><body xmlns="http://www.w3.org/1999/xhtml">
     <p>CHARGE: </p>
  </body></notes>
      </species>
      <species compartment="c_17" name="phosphatidyl-L-serine [vacuole]" boundaryCondition="false" id="s_1341">
<notes><body xmlns="http://www.w3.org/1999/xhtml">
     <p>CHARGE: </p>
  </body></notes>
      </species>
      <species compartment="c_11" name="phosphatidyl-N,N-dimethylethanolamine [mitochondrion]" boundaryCondition="false" id="s_1342">
<notes><body xmlns="http://www.w3.org/1999/xhtml">
     <p>CHARGE: </p>
  </body></notes>
      </species>
      <species compartment="c_04" name="phosphatidyl-N-methylethanolamine [endoplasmic reticulum]" boundaryCondition="false" id="s_1343">
<notes><body xmlns="http://www.w3.org/1999/xhtml">
     <p>CHARGE: </p>
  </body></notes>
      </species>
      <species compartment="c_11" name="phosphatidyl-N-methylethanolamine [mitochondrion]" boundaryCondition="false" id="s_1344">
<notes><body xmlns="http://www.w3.org/1999/xhtml">
     <p>CHARGE: </p>
  </body></notes>
      </species>
      <species compartment="c_02" name="phosphatidylcholine [cell envelope]" boundaryCondition="false" id="s_1345">
<notes><body xmlns="http://www.w3.org/1999/xhtml">
     <p>CHARGE: </p>
  </body></notes>
      </species>
      <species compartment="c_03" name="phosphatidylcholine [cytoplasm]" boundaryCondition="false" id="s_1346">
<notes><body xmlns="http://www.w3.org/1999/xhtml">
     <p>CHARGE: </p>
  </body></notes>
      </species>
      <species compartment="c_04" name="phosphatidylcholine [endoplasmic reticulum]" boundaryCondition="false" id="s_1347">
<notes><body xmlns="http://www.w3.org/1999/xhtml">
     <p>CHARGE: </p>
  </body></notes>
      </species>
      <species compartment="c_07" name="phosphatidylcholine [Golgi]" boundaryCondition="false" id="s_1348">
<notes><body xmlns="http://www.w3.org/1999/xhtml">
     <p>CHARGE: </p>
  </body></notes>
      </species>
      <species compartment="c_11" name="phosphatidylcholine [mitochondrion]" boundaryCondition="false" id="s_1349">
<notes><body xmlns="http://www.w3.org/1999/xhtml">
     <p>CHARGE: </p>
  </body></notes>
      </species>
      <species compartment="c_02" name="phosphatidylethanolamine [cell envelope]" boundaryCondition="false" id="s_1350">
<notes><body xmlns="http://www.w3.org/1999/xhtml">
     <p>CHARGE: </p>
  </body></notes>
      </species>
      <species compartment="c_03" name="phosphatidylethanolamine [cytoplasm]" boundaryCondition="false" id="s_1351">
<notes><body xmlns="http://www.w3.org/1999/xhtml">
     <p>CHARGE: </p>
  </body></notes>
      </species>
      <species compartment="c_04" name="phosphatidylethanolamine [endoplasmic reticulum]" boundaryCondition="false" id="s_1352">
<notes><body xmlns="http://www.w3.org/1999/xhtml">
     <p>CHARGE: </p>
  </body></notes>
      </species>
      <species compartment="c_07" name="phosphatidylethanolamine [Golgi]" boundaryCondition="false" id="s_1353">
<notes><body xmlns="http://www.w3.org/1999/xhtml">
     <p>CHARGE: </p>
  </body></notes>
      </species>
      <species compartment="c_11" name="phosphatidylethanolamine [mitochondrion]" boundaryCondition="false" id="s_1354">
<notes><body xmlns="http://www.w3.org/1999/xhtml">
     <p>CHARGE: </p>
  </body></notes>
      </species>
      <species compartment="c_17" name="phosphatidylethanolamine [vacuole]" boundaryCondition="false" id="s_1355">
<notes><body xmlns="http://www.w3.org/1999/xhtml">
     <p>CHARGE: </p>
  </body></notes>
      </species>
      <species compartment="c_09" name="phosphatidylglycerol [lipid particle]" boundaryCondition="false" id="s_1356">
<notes><body xmlns="http://www.w3.org/1999/xhtml">
     <p>CHARGE: </p>
  </body></notes>
      </species>
      <species compartment="c_11" name="phosphatidylglycerol [mitochondrion]" boundaryCondition="false" id="s_1357">
<notes><body xmlns="http://www.w3.org/1999/xhtml">
     <p>CHARGE: </p>
  </body></notes>
      </species>
      <species compartment="c_02" name="phosphatidylinositol [cell envelope]" boundaryCondition="false" id="s_1358">
<notes><body xmlns="http://www.w3.org/1999/xhtml">
     <p>CHARGE: </p>
  </body></notes>
      </species>
      <species compartment="c_17" name="phosphatidylinositol [vacuole]" boundaryCondition="false" id="s_1359">
<notes><body xmlns="http://www.w3.org/1999/xhtml">
     <p>CHARGE: </p>
  </body></notes>
      </species>
      <species compartment="c_03" name="phosphoenolpyruvate [cytoplasm]" boundaryCondition="false" id="s_1360">
<notes><body xmlns="http://www.w3.org/1999/xhtml">
     <p>CHARGE: </p>
  </body></notes>
      </species>
      <species compartment="c_11" name="phosphoenolpyruvate [mitochondrion]" boundaryCondition="false" id="s_1361">
<notes><body xmlns="http://www.w3.org/1999/xhtml">
     <p>CHARGE: </p>
  </body></notes>
      </species>
      <species compartment="c_03" name="phosphoribosyl-carboxy-aminoimidazole [cytoplasm]" boundaryCondition="false" id="s_1364">
<notes><body xmlns="http://www.w3.org/1999/xhtml">
     <p>CHARGE: </p>
  </body></notes>
      </species>
      <species compartment="c_03" name="phosphoribosyl-formamido-carboxamide [cytoplasm]" boundaryCondition="false" id="s_1365">
<notes><body xmlns="http://www.w3.org/1999/xhtml">
     <p>CHARGE: </p>
  </body></notes>
      </species>
      <species compartment="c_04" name="phytosphingosine [endoplasmic reticulum]" boundaryCondition="false" id="s_1366">
<notes><body xmlns="http://www.w3.org/1999/xhtml">
     <p>CHARGE: </p>
  </body></notes>
      </species>
      <species compartment="c_04" name="phytosphingosine 1-phosphate [endoplasmic reticulum]" boundaryCondition="false" id="s_1367">
<notes><body xmlns="http://www.w3.org/1999/xhtml">
     <p>CHARGE: </p>
  </body></notes>
      </species>
      <species compartment="c_03" name="pimeloyl-CoA [cytoplasm]" boundaryCondition="false" id="s_1368">
<notes><body xmlns="http://www.w3.org/1999/xhtml">
     <p>CHARGE: </p>
  </body></notes>
      </species>
      <species compartment="c_04" name="pimeloyl-CoA [endoplasmic reticulum]" boundaryCondition="false" id="s_1369">
<notes><body xmlns="http://www.w3.org/1999/xhtml">
     <p>CHARGE: </p>
  </body></notes>
      </species>
      <species compartment="c_09" name="pimeloyl-CoA [lipid particle]" boundaryCondition="false" id="s_1370">
<notes><body xmlns="http://www.w3.org/1999/xhtml">
     <p>CHARGE: </p>
  </body></notes>
      </species>
      <species compartment="c_03" name="polysulphur [cytoplasm]" boundaryCondition="false" id="s_1371">
<notes><body xmlns="http://www.w3.org/1999/xhtml">
     <p>CHARGE: </p>
  </body></notes>
      </species>
      <species compartment="c_03" name="porphobilinogen [cytoplasm]" boundaryCondition="false" id="s_1372">
<notes><body xmlns="http://www.w3.org/1999/xhtml">
     <p>CHARGE: </p>
  </body></notes>
      </species>
      <species compartment="c_03" name="potassium [cytoplasm]" boundaryCondition="false" id="s_1373">
<notes><body xmlns="http://www.w3.org/1999/xhtml">
     <p>CHARGE: </p>
  </body></notes>
      </species>
      <species compartment="c_06" name="potassium [extracellular]" boundaryCondition="false" id="s_1374">
<notes><body xmlns="http://www.w3.org/1999/xhtml">
     <p>CHARGE: </p>
  </body></notes>
      </species>
      <species compartment="c_03" name="precorrin-2 [cytoplasm]" boundaryCondition="false" id="s_1375">
<notes><body xmlns="http://www.w3.org/1999/xhtml">
     <p>CHARGE: </p>
  </body></notes>
      </species>
      <species compartment="c_03" name="prenyl diphosphate [cytoplasm]" boundaryCondition="false" id="s_1376">
<notes><body xmlns="http://www.w3.org/1999/xhtml">
     <p>CHARGE: </p>
  </body></notes>
      </species>
      <species compartment="c_03" name="prephenate [cytoplasm]" boundaryCondition="false" id="s_1377">
<notes><body xmlns="http://www.w3.org/1999/xhtml">
     <p>CHARGE: </p>
  </body></notes>
      </species>
      <species compartment="c_03" name="preuroporphyrinogen [cytoplasm]" boundaryCondition="false" id="s_1378">
<notes><body xmlns="http://www.w3.org/1999/xhtml">
     <p>CHARGE: </p>
  </body></notes>
      </species>
      <species compartment="c_03" name="Pro-tRNA(Pro) [cytoplasm]" boundaryCondition="false" id="s_1379">
<notes><body xmlns="http://www.w3.org/1999/xhtml">
     <p>CHARGE: </p>
  </body></notes>
      </species>
      <species compartment="c_04" name="propionyl-CoA [endoplasmic reticulum]" boundaryCondition="false" id="s_1380">
<notes><body xmlns="http://www.w3.org/1999/xhtml">
     <p>CHARGE: </p>
  </body></notes>
      </species>
      <species compartment="c_09" name="propionyl-CoA [lipid particle]" boundaryCondition="false" id="s_1381">
<notes><body xmlns="http://www.w3.org/1999/xhtml">
     <p>CHARGE: </p>
  </body></notes>
      </species>
      <species compartment="c_11" name="propionyl-CoA [mitochondrion]" boundaryCondition="false" id="s_1382">
<notes><body xmlns="http://www.w3.org/1999/xhtml">
     <p>CHARGE: </p>
  </body></notes>
      </species>
      <species compartment="c_11" name="protoporphyrin [mitochondrion]" boundaryCondition="false" id="s_1383">
<notes><body xmlns="http://www.w3.org/1999/xhtml">
     <p>CHARGE: </p>
  </body></notes>
      </species>
      <species compartment="c_03" name="protoporphyrinogen [cytoplasm]" boundaryCondition="false" id="s_1384">
<notes><body xmlns="http://www.w3.org/1999/xhtml">
     <p>CHARGE: </p>
  </body></notes>
      </species>
      <species compartment="c_11" name="protoporphyrinogen [mitochondrion]" boundaryCondition="false" id="s_1385">
<notes><body xmlns="http://www.w3.org/1999/xhtml">
     <p>CHARGE: </p>
  </body></notes>
      </species>
      <species compartment="c_03" name="PRPP [cytoplasm]" boundaryCondition="false" id="s_1386">
<notes><body xmlns="http://www.w3.org/1999/xhtml">
     <p>CHARGE: </p>
  </body></notes>
      </species>
      <species compartment="c_11" name="PRPP [mitochondrion]" boundaryCondition="false" id="s_1387">
<notes><body xmlns="http://www.w3.org/1999/xhtml">
     <p>CHARGE: </p>
  </body></notes>
      </species>
      <species compartment="c_03" name="pseudouridine 5'-phosphate [cytoplasm]" boundaryCondition="false" id="s_1388">
<notes><body xmlns="http://www.w3.org/1999/xhtml">
     <p>CHARGE: </p>
  </body></notes>
      </species>
      <species compartment="c_03" name="putrescine [cytoplasm]" boundaryCondition="false" id="s_1389">
<notes><body xmlns="http://www.w3.org/1999/xhtml">
     <p>CHARGE: </p>
  </body></notes>
      </species>
      <species compartment="c_06" name="putrescine [extracellular]" boundaryCondition="false" id="s_1390">
<notes><body xmlns="http://www.w3.org/1999/xhtml">
     <p>CHARGE: </p>
  </body></notes>
      </species>
      <species compartment="c_17" name="putrescine [vacuole]" boundaryCondition="false" id="s_1391">
<notes><body xmlns="http://www.w3.org/1999/xhtml">
     <p>CHARGE: </p>
  </body></notes>
      </species>
      <species compartment="c_03" name="pyridoxal [cytoplasm]" boundaryCondition="false" id="s_1392">
<notes><body xmlns="http://www.w3.org/1999/xhtml">
     <p>CHARGE: </p>
  </body></notes>
      </species>
      <species compartment="c_03" name="pyridoxal 5'-phosphate [cytoplasm]" boundaryCondition="false" id="s_1393">
<notes><body xmlns="http://www.w3.org/1999/xhtml">
     <p>CHARGE: </p>
  </body></notes>
      </species>
      <species compartment="c_03" name="pyridoxamine [cytoplasm]" boundaryCondition="false" id="s_1394">
<notes><body xmlns="http://www.w3.org/1999/xhtml">
     <p>CHARGE: </p>
  </body></notes>
      </species>
      <species compartment="c_03" name="pyridoxamine 5'-phosphate [cytoplasm]" boundaryCondition="false" id="s_1395">
<notes><body xmlns="http://www.w3.org/1999/xhtml">
     <p>CHARGE: </p>
  </body></notes>
      </species>
      <species compartment="c_03" name="pyridoxine [cytoplasm]" boundaryCondition="false" id="s_1396">
<notes><body xmlns="http://www.w3.org/1999/xhtml">
     <p>CHARGE: </p>
  </body></notes>
      </species>
      <species compartment="c_06" name="pyridoxine [extracellular]" boundaryCondition="false" id="s_1397">
<notes><body xmlns="http://www.w3.org/1999/xhtml">
     <p>CHARGE: </p>
  </body></notes>
      </species>
      <species compartment="c_03" name="pyridoxine 5'-phosphate [cytoplasm]" boundaryCondition="false" id="s_1398">
<notes><body xmlns="http://www.w3.org/1999/xhtml">
     <p>CHARGE: </p>
  </body></notes>
      </species>
      <species compartment="c_03" name="pyruvate [cytoplasm]" boundaryCondition="false" id="s_1399">
<notes><body xmlns="http://www.w3.org/1999/xhtml">
     <p>CHARGE: </p>
  </body></notes>
      </species>
      <species compartment="c_06" name="pyruvate [extracellular]" boundaryCondition="false" id="s_1400">
<notes><body xmlns="http://www.w3.org/1999/xhtml">
     <p>CHARGE: </p>
  </body></notes>
      </species>
      <species compartment="c_11" name="pyruvate [mitochondrion]" boundaryCondition="false" id="s_1401">
<notes><body xmlns="http://www.w3.org/1999/xhtml">
     <p>CHARGE: </p>
  </body></notes>
      </species>
      <species compartment="c_15" name="pyruvate [peroxisome]" boundaryCondition="false" id="s_1402">
<notes><body xmlns="http://www.w3.org/1999/xhtml">
     <p>CHARGE: </p>
  </body></notes>
      </species>
      <species compartment="c_03" name="quinolinate [cytoplasm]" boundaryCondition="false" id="s_1403">
<notes><body xmlns="http://www.w3.org/1999/xhtml">
     <p>CHARGE: </p>
  </body></notes>
      </species>
      <species compartment="c_11" name="quinolinate [mitochondrion]" boundaryCondition="false" id="s_1404">
<notes><body xmlns="http://www.w3.org/1999/xhtml">
     <p>CHARGE: </p>
  </body></notes>
      </species>
      <species compartment="c_03" name="riboflavin [cytoplasm]" boundaryCondition="false" id="s_1405">
<notes><body xmlns="http://www.w3.org/1999/xhtml">
     <p>CHARGE: </p>
  </body></notes>
      </species>
      <species compartment="c_06" name="riboflavin [extracellular]" boundaryCondition="false" id="s_1406">
<notes><body xmlns="http://www.w3.org/1999/xhtml">
     <p>CHARGE: </p>
  </body></notes>
      </species>
      <species compartment="c_11" name="riboflavin [mitochondrion]" boundaryCondition="false" id="s_1407">
<notes><body xmlns="http://www.w3.org/1999/xhtml">
     <p>CHARGE: </p>
  </body></notes>
      </species>
      <species compartment="c_03" name="ribose-5-phosphate [cytoplasm]" boundaryCondition="false" id="s_1408">
<notes><body xmlns="http://www.w3.org/1999/xhtml">
     <p>CHARGE: </p>
  </body></notes>
      </species>
      <species compartment="c_11" name="S(8)-aminomethyldihydrolipoamide [mitochondrion]" boundaryCondition="false" id="s_1409">
<notes><body xmlns="http://www.w3.org/1999/xhtml">
     <p>CHARGE: </p>
  </body></notes>
      </species>
      <species compartment="c_11" name="S(8)-aminomethyldihydrolipoylprotein [mitochondrion]" boundaryCondition="false" id="s_1410">
<notes><body xmlns="http://www.w3.org/1999/xhtml">
     <p>CHARGE: </p>
  </body></notes>
      </species>
      <species compartment="c_11" name="S(8)-succinyldihydrolipoamide [mitochondrion]" boundaryCondition="false" id="s_1411">
<notes><body xmlns="http://www.w3.org/1999/xhtml">
     <p>CHARGE: </p>
  </body></notes>
      </species>
      <species compartment="c_03" name="S-adenosyl-4-methylthio-2-oxobutanoate [cytoplasm]" boundaryCondition="false" id="s_1412">
<notes><body xmlns="http://www.w3.org/1999/xhtml">
     <p>CHARGE: </p>
  </body></notes>
      </species>
      <species compartment="c_03" name="S-adenosyl-L-homocysteine [cytoplasm]" boundaryCondition="false" id="s_1413">
<notes><body xmlns="http://www.w3.org/1999/xhtml">
     <p>CHARGE: </p>
  </body></notes>
      </species>
      <species compartment="c_04" name="S-adenosyl-L-homocysteine [endoplasmic reticulum]" boundaryCondition="false" id="s_1414">
<notes><body xmlns="http://www.w3.org/1999/xhtml">
     <p>CHARGE: </p>
  </body></notes>
      </species>
      <species compartment="c_11" name="S-adenosyl-L-homocysteine [mitochondrion]" boundaryCondition="false" id="s_1415">
<notes><body xmlns="http://www.w3.org/1999/xhtml">
     <p>CHARGE: </p>
  </body></notes>
      </species>
      <species compartment="c_03" name="S-adenosyl-L-methionine [cytoplasm]" boundaryCondition="false" id="s_1416">
<notes><body xmlns="http://www.w3.org/1999/xhtml">
     <p>CHARGE: </p>
  </body></notes>
      </species>
      <species compartment="c_04" name="S-adenosyl-L-methionine [endoplasmic reticulum]" boundaryCondition="false" id="s_1417">
<notes><body xmlns="http://www.w3.org/1999/xhtml">
     <p>CHARGE: </p>
  </body></notes>
      </species>
      <species compartment="c_06" name="S-adenosyl-L-methionine [extracellular]" boundaryCondition="false" id="s_1418">
<notes><body xmlns="http://www.w3.org/1999/xhtml">
     <p>CHARGE: </p>
  </body></notes>
      </species>
      <species compartment="c_11" name="S-adenosyl-L-methionine [mitochondrion]" boundaryCondition="false" id="s_1419">
<notes><body xmlns="http://www.w3.org/1999/xhtml">
     <p>CHARGE: </p>
  </body></notes>
      </species>
      <species compartment="c_03" name="S-adenosylmethioninamine [cytoplasm]" boundaryCondition="false" id="s_1420">
<notes><body xmlns="http://www.w3.org/1999/xhtml">
     <p>CHARGE: </p>
  </body></notes>
      </species>
      <species compartment="c_03" name="S-formylglutathione [cytoplasm]" boundaryCondition="false" id="s_1421">
<notes><body xmlns="http://www.w3.org/1999/xhtml">
     <p>CHARGE: </p>
  </body></notes>
      </species>
      <species compartment="c_03" name="S-methyl-5-thio-alpha-D-ribose 1-phosphate [cytoplasm]" boundaryCondition="false" id="s_1422">
<notes><body xmlns="http://www.w3.org/1999/xhtml">
     <p>CHARGE: </p>
  </body></notes>
      </species>
      <species compartment="c_03" name="S-methyl-5-thio-D-ribulose 1-phosphate [cytoplasm]" boundaryCondition="false" id="s_1423">
<notes><body xmlns="http://www.w3.org/1999/xhtml">
     <p>CHARGE: </p>
  </body></notes>
      </species>
      <species compartment="c_03" name="S-methyl-L-methionine [cytoplasm]" boundaryCondition="false" id="s_1424">
<notes><body xmlns="http://www.w3.org/1999/xhtml">
     <p>CHARGE: </p>
  </body></notes>
      </species>
      <species compartment="c_06" name="S-methyl-L-methionine [extracellular]" boundaryCondition="false" id="s_1425">
<notes><body xmlns="http://www.w3.org/1999/xhtml">
     <p>CHARGE: </p>
  </body></notes>
      </species>
      <species compartment="c_03" name="sedoheptulose 1,7-bisphosphate [cytoplasm]" boundaryCondition="false" id="s_1426">
<notes><body xmlns="http://www.w3.org/1999/xhtml">
     <p>CHARGE: </p>
  </body></notes>
      </species>
      <species compartment="c_03" name="sedoheptulose 7-phosphate [cytoplasm]" boundaryCondition="false" id="s_1427">
<notes><body xmlns="http://www.w3.org/1999/xhtml">
     <p>CHARGE: </p>
  </body></notes>
      </species>
      <species compartment="c_03" name="Ser-tRNA(Ser) [cytoplasm]" boundaryCondition="false" id="s_1428">
<notes><body xmlns="http://www.w3.org/1999/xhtml">
     <p>CHARGE: </p>
  </body></notes>
      </species>
      <species compartment="c_03" name="shikimate [cytoplasm]" boundaryCondition="false" id="s_1429">
<notes><body xmlns="http://www.w3.org/1999/xhtml">
     <p>CHARGE: </p>
  </body></notes>
      </species>
      <species compartment="c_03" name="siroheme [cytoplasm]" boundaryCondition="false" id="s_1430">
<notes><body xmlns="http://www.w3.org/1999/xhtml">
     <p>CHARGE: </p>
  </body></notes>
      </species>
      <species compartment="c_03" name="sirohydrochlorin [cytoplasm]" boundaryCondition="false" id="s_1431">
<notes><body xmlns="http://www.w3.org/1999/xhtml">
     <p>CHARGE: </p>
  </body></notes>
      </species>
      <species compartment="c_02" name="sn-glycero-3-phosphocholine [cell envelope]" boundaryCondition="false" id="s_1432">
<notes><body xmlns="http://www.w3.org/1999/xhtml">
     <p>CHARGE: </p>
  </body></notes>
      </species>
      <species compartment="c_03" name="sn-glycero-3-phosphocholine [cytoplasm]" boundaryCondition="false" id="s_1433">
<notes><body xmlns="http://www.w3.org/1999/xhtml">
     <p>CHARGE: </p>
  </body></notes>
      </species>
      <species compartment="c_04" name="sn-glycero-3-phosphocholine [endoplasmic reticulum]" boundaryCondition="false" id="s_1434">
<notes><body xmlns="http://www.w3.org/1999/xhtml">
     <p>CHARGE: </p>
  </body></notes>
      </species>
      <species compartment="c_06" name="sn-glycero-3-phosphocholine [extracellular]" boundaryCondition="false" id="s_1435">
<notes><body xmlns="http://www.w3.org/1999/xhtml">
     <p>CHARGE: </p>
  </body></notes>
      </species>
      <species compartment="c_11" name="sn-glycero-3-phosphocholine [mitochondrion]" boundaryCondition="false" id="s_1436">
<notes><body xmlns="http://www.w3.org/1999/xhtml">
     <p>CHARGE: </p>
  </body></notes>
      </species>
      <species compartment="c_03" name="sodium [cytoplasm]" boundaryCondition="false" id="s_1437">
<notes><body xmlns="http://www.w3.org/1999/xhtml">
     <p>CHARGE: </p>
  </body></notes>
      </species>
      <species compartment="c_06" name="sodium [extracellular]" boundaryCondition="false" id="s_1438">
<notes><body xmlns="http://www.w3.org/1999/xhtml">
     <p>CHARGE: </p>
  </body></notes>
      </species>
      <species compartment="c_03" name="spermidine [cytoplasm]" boundaryCondition="false" id="s_1439">
<notes><body xmlns="http://www.w3.org/1999/xhtml">
     <p>CHARGE: </p>
  </body></notes>
      </species>
      <species compartment="c_06" name="spermidine [extracellular]" boundaryCondition="false" id="s_1440">
<notes><body xmlns="http://www.w3.org/1999/xhtml">
     <p>CHARGE: </p>
  </body></notes>
      </species>
      <species compartment="c_17" name="spermidine [vacuole]" boundaryCondition="false" id="s_1441">
<notes><body xmlns="http://www.w3.org/1999/xhtml">
     <p>CHARGE: </p>
  </body></notes>
      </species>
      <species compartment="c_03" name="spermine [cytoplasm]" boundaryCondition="false" id="s_1442">
<notes><body xmlns="http://www.w3.org/1999/xhtml">
     <p>CHARGE: </p>
  </body></notes>
      </species>
      <species compartment="c_06" name="spermine [extracellular]" boundaryCondition="false" id="s_1443">
<notes><body xmlns="http://www.w3.org/1999/xhtml">
     <p>CHARGE: </p>
  </body></notes>
      </species>
      <species compartment="c_17" name="spermine [vacuole]" boundaryCondition="false" id="s_1444">
<notes><body xmlns="http://www.w3.org/1999/xhtml">
     <p>CHARGE: </p>
  </body></notes>
      </species>
      <species compartment="c_04" name="sphinganine [endoplasmic reticulum]" boundaryCondition="false" id="s_1445">
<notes><body xmlns="http://www.w3.org/1999/xhtml">
     <p>CHARGE: </p>
  </body></notes>
      </species>
      <species compartment="c_04" name="sphinganine 1-phosphate [endoplasmic reticulum]" boundaryCondition="false" id="s_1446">
<notes><body xmlns="http://www.w3.org/1999/xhtml">
     <p>CHARGE: </p>
  </body></notes>
      </species>
      <species compartment="c_03" name="squalene [cytoplasm]" boundaryCondition="false" id="s_1447">
<notes><body xmlns="http://www.w3.org/1999/xhtml">
     <p>CHARGE: </p>
  </body></notes>
      </species>
      <species compartment="c_04" name="squalene [endoplasmic reticulum]" boundaryCondition="false" id="s_1448">
<notes><body xmlns="http://www.w3.org/1999/xhtml">
     <p>CHARGE: </p>
  </body></notes>
      </species>
      <species compartment="c_03" name="stearate [cytoplasm]" boundaryCondition="false" id="s_1449">
<notes><body xmlns="http://www.w3.org/1999/xhtml">
     <p>CHARGE: </p>
  </body></notes>
      </species>
      <species compartment="c_06" name="stearate [extracellular]" boundaryCondition="false" id="s_1450">
<notes><body xmlns="http://www.w3.org/1999/xhtml">
     <p>CHARGE: </p>
  </body></notes>
      </species>
      <species compartment="c_15" name="stearate [peroxisome]" boundaryCondition="false" id="s_1451">
<notes><body xmlns="http://www.w3.org/1999/xhtml">
     <p>CHARGE: </p>
  </body></notes>
      </species>
      <species compartment="c_03" name="stearoyl-ACP [cytoplasm]" boundaryCondition="false" id="s_1452">
<notes><body xmlns="http://www.w3.org/1999/xhtml">
     <p>CHARGE: </p>
  </body></notes>
      </species>
      <species compartment="c_11" name="stearoyl-ACP [mitochondrion]" boundaryCondition="false" id="s_1453">
<notes><body xmlns="http://www.w3.org/1999/xhtml">
     <p>CHARGE: </p>
  </body></notes>
      </species>
      <species compartment="c_03" name="stearoyl-CoA [cytoplasm]" boundaryCondition="false" id="s_1454">
<notes><body xmlns="http://www.w3.org/1999/xhtml">
     <p>CHARGE: </p>
  </body></notes>
      </species>
      <species compartment="c_04" name="stearoyl-CoA [endoplasmic reticulum]" boundaryCondition="false" id="s_1455">
<notes><body xmlns="http://www.w3.org/1999/xhtml">
     <p>CHARGE: </p>
  </body></notes>
      </species>
      <species compartment="c_09" name="stearoyl-CoA [lipid particle]" boundaryCondition="false" id="s_1456">
<notes><body xmlns="http://www.w3.org/1999/xhtml">
     <p>CHARGE: </p>
  </body></notes>
      </species>
      <species compartment="c_15" name="stearoyl-CoA [peroxisome]" boundaryCondition="false" id="s_1457">
<notes><body xmlns="http://www.w3.org/1999/xhtml">
     <p>CHARGE: </p>
  </body></notes>
      </species>
      <species compartment="c_03" name="succinate [cytoplasm]" boundaryCondition="false" id="s_1458">
<notes><body xmlns="http://www.w3.org/1999/xhtml">
     <p>CHARGE: </p>
  </body></notes>
      </species>
      <species compartment="c_06" name="succinate [extracellular]" boundaryCondition="false" id="s_1459">
<notes><body xmlns="http://www.w3.org/1999/xhtml">
     <p>CHARGE: </p>
  </body></notes>
      </species>
      <species compartment="c_11" name="succinate [mitochondrion]" boundaryCondition="false" id="s_1460">
<notes><body xmlns="http://www.w3.org/1999/xhtml">
     <p>CHARGE: </p>
  </body></notes>
      </species>
      <species compartment="c_03" name="succinic semialdehyde [cytoplasm]" boundaryCondition="false" id="s_1461">
<notes><body xmlns="http://www.w3.org/1999/xhtml">
     <p>CHARGE: </p>
  </body></notes>
      </species>
      <species compartment="c_04" name="succinyl-CoA [endoplasmic reticulum]" boundaryCondition="false" id="s_1462">
<notes><body xmlns="http://www.w3.org/1999/xhtml">
     <p>CHARGE: </p>
  </body></notes>
      </species>
      <species compartment="c_09" name="succinyl-CoA [lipid particle]" boundaryCondition="false" id="s_1463">
<notes><body xmlns="http://www.w3.org/1999/xhtml">
     <p>CHARGE: </p>
  </body></notes>
      </species>
      <species compartment="c_11" name="succinyl-CoA [mitochondrion]" boundaryCondition="false" id="s_1464">
<notes><body xmlns="http://www.w3.org/1999/xhtml">
     <p>CHARGE: </p>
  </body></notes>
      </species>
      <species compartment="c_03" name="sucrose [cytoplasm]" boundaryCondition="false" id="s_1465">
<notes><body xmlns="http://www.w3.org/1999/xhtml">
     <p>CHARGE: </p>
  </body></notes>
      </species>
      <species compartment="c_06" name="sucrose [extracellular]" boundaryCondition="false" id="s_1466">
<notes><body xmlns="http://www.w3.org/1999/xhtml">
     <p>CHARGE: </p>
  </body></notes>
      </species>
      <species compartment="c_03" name="sulphate [cytoplasm]" boundaryCondition="false" id="s_1467">
<notes><body xmlns="http://www.w3.org/1999/xhtml">
     <p>CHARGE: </p>
  </body></notes>
      </species>
      <species compartment="c_06" name="sulphate [extracellular]" boundaryCondition="false" id="s_1468">
<notes><body xmlns="http://www.w3.org/1999/xhtml">
     <p>CHARGE: </p>
  </body></notes>
      </species>
      <species compartment="c_03" name="sulphite [cytoplasm]" boundaryCondition="false" id="s_1469">
<notes><body xmlns="http://www.w3.org/1999/xhtml">
     <p>CHARGE: </p>
  </body></notes>
      </species>
      <species compartment="c_06" name="sulphite [extracellular]" boundaryCondition="false" id="s_1470">
<notes><body xmlns="http://www.w3.org/1999/xhtml">
     <p>CHARGE: </p>
  </body></notes>
      </species>
      <species compartment="c_03" name="taurine [cytoplasm]" boundaryCondition="false" id="s_1471">
<notes><body xmlns="http://www.w3.org/1999/xhtml">
     <p>CHARGE: </p>
  </body></notes>
      </species>
      <species compartment="c_06" name="taurine [extracellular]" boundaryCondition="false" id="s_1472">
<notes><body xmlns="http://www.w3.org/1999/xhtml">
     <p>CHARGE: </p>
  </body></notes>
      </species>
      <species compartment="c_03" name="taurocholic acid [cytoplasm]" boundaryCondition="false" id="s_1473">
<notes><body xmlns="http://www.w3.org/1999/xhtml">
     <p>CHARGE: </p>
  </body></notes>
      </species>
      <species compartment="c_17" name="taurocholic acid [vacuole]" boundaryCondition="false" id="s_1474">
<notes><body xmlns="http://www.w3.org/1999/xhtml">
     <p>CHARGE: </p>
  </body></notes>
      </species>
      <species compartment="c_03" name="TDP [cytoplasm]" boundaryCondition="false" id="s_1475">
<notes><body xmlns="http://www.w3.org/1999/xhtml">
     <p>CHARGE: </p>
  </body></notes>
      </species>
      <species compartment="c_06" name="TDP [extracellular]" boundaryCondition="false" id="s_1476">
<notes><body xmlns="http://www.w3.org/1999/xhtml">
     <p>CHARGE: </p>
  </body></notes>
      </species>
      <species compartment="c_11" name="TDP [mitochondrion]" boundaryCondition="false" id="s_1477">
<notes><body xmlns="http://www.w3.org/1999/xhtml">
     <p>CHARGE: </p>
  </body></notes>
      </species>
      <species compartment="c_03" name="tetracosanoyl-CoA [cytoplasm]" boundaryCondition="false" id="s_1479">
<notes><body xmlns="http://www.w3.org/1999/xhtml">
     <p>CHARGE: </p>
  </body></notes>
      </species>
      <species compartment="c_04" name="tetracosanoyl-CoA [endoplasmic reticulum]" boundaryCondition="false" id="s_1480">
<notes><body xmlns="http://www.w3.org/1999/xhtml">
     <p>CHARGE: </p>
  </body></notes>
      </species>
      <species compartment="c_09" name="tetracosanoyl-CoA [lipid particle]" boundaryCondition="false" id="s_1481">
<notes><body xmlns="http://www.w3.org/1999/xhtml">
     <p>CHARGE: </p>
  </body></notes>
      </species>
      <species compartment="c_15" name="tetracosanoyl-CoA [peroxisome]" boundaryCondition="false" id="s_1482">
<notes><body xmlns="http://www.w3.org/1999/xhtml">
     <p>CHARGE: </p>
  </body></notes>
      </species>
      <species compartment="c_09" name="tetradecaprenyl diphosphate [lipid particle]" boundaryCondition="false" id="s_1483">
<notes><body xmlns="http://www.w3.org/1999/xhtml">
     <p>CHARGE: </p>
  </body></notes>
      </species>
      <species compartment="c_03" name="tetradecenoyl-CoA [cytoplasm]" boundaryCondition="false" id="s_1484">
<notes><body xmlns="http://www.w3.org/1999/xhtml">
     <p>CHARGE: </p>
  </body></notes>
      </species>
      <species compartment="c_15" name="tetradecenoyl-CoA [peroxisome]" boundaryCondition="false" id="s_1485">
<notes><body xmlns="http://www.w3.org/1999/xhtml">
     <p>CHARGE: </p>
  </body></notes>
      </species>
      <species compartment="c_03" name="tetrahydropteroyltri-L-glutamic acid [cytoplasm]" boundaryCondition="false" id="s_1486">
<notes><body xmlns="http://www.w3.org/1999/xhtml">
     <p>CHARGE: </p>
  </body></notes>
      </species>
      <species compartment="c_03" name="THF [cytoplasm]" boundaryCondition="false" id="s_1487">
<notes><body xmlns="http://www.w3.org/1999/xhtml">
     <p>CHARGE: </p>
  </body></notes>
      </species>
      <species compartment="c_11" name="THF [mitochondrion]" boundaryCondition="false" id="s_1488">
<notes><body xmlns="http://www.w3.org/1999/xhtml">
     <p>CHARGE: </p>
  </body></notes>
      </species>
      <species compartment="c_03" name="thiamine [cytoplasm]" boundaryCondition="false" id="s_1489">
<notes><body xmlns="http://www.w3.org/1999/xhtml">
     <p>CHARGE: </p>
  </body></notes>
      </species>
      <species compartment="c_06" name="thiamine [extracellular]" boundaryCondition="false" id="s_1490">
<notes><body xmlns="http://www.w3.org/1999/xhtml">
     <p>CHARGE: </p>
  </body></notes>
      </species>
      <species compartment="c_03" name="Thr-tRNA(Thr) [cytoplasm]" boundaryCondition="false" id="s_1491">
<notes><body xmlns="http://www.w3.org/1999/xhtml">
     <p>CHARGE: </p>
  </body></notes>
      </species>
      <species compartment="c_11" name="Thr-tRNA(Thr) [mitochondrion]" boundaryCondition="false" id="s_1492">
<notes><body xmlns="http://www.w3.org/1999/xhtml">
     <p>CHARGE: </p>
  </body></notes>
      </species>
      <species compartment="c_03" name="thymidine [cytoplasm]" boundaryCondition="false" id="s_1493">
<notes><body xmlns="http://www.w3.org/1999/xhtml">
     <p>CHARGE: </p>
  </body></notes>
      </species>
      <species compartment="c_06" name="thymidine [extracellular]" boundaryCondition="false" id="s_1494">
<notes><body xmlns="http://www.w3.org/1999/xhtml">
     <p>CHARGE: </p>
  </body></notes>
      </species>
      <species compartment="c_03" name="thymine [cytoplasm]" boundaryCondition="false" id="s_1495">
<notes><body xmlns="http://www.w3.org/1999/xhtml">
     <p>CHARGE: </p>
  </body></notes>
      </species>
      <species compartment="c_06" name="thymine [extracellular]" boundaryCondition="false" id="s_1496">
<notes><body xmlns="http://www.w3.org/1999/xhtml">
     <p>CHARGE: </p>
  </body></notes>
      </species>
      <species compartment="c_03" name="TMP [cytoplasm]" boundaryCondition="false" id="s_1497">
<notes><body xmlns="http://www.w3.org/1999/xhtml">
     <p>CHARGE: </p>
  </body></notes>
      </species>
      <species compartment="c_06" name="TMP [extracellular]" boundaryCondition="false" id="s_1498">
<notes><body xmlns="http://www.w3.org/1999/xhtml">
     <p>CHARGE: </p>
  </body></notes>
      </species>
      <species compartment="c_04" name="trans-2,3-didehydroacyl-CoA [endoplasmic reticulum]" boundaryCondition="false" id="s_1499">
<notes><body xmlns="http://www.w3.org/1999/xhtml">
     <p>CHARGE: </p>
  </body></notes>
      </species>
      <species compartment="c_11" name="trans-4-coumarate [mitochondrion]" boundaryCondition="false" id="s_1500">
<notes><body xmlns="http://www.w3.org/1999/xhtml">
     <p>CHARGE: </p>
  </body></notes>
      </species>
      <species compartment="c_03" name="trans-4-hydroxy-L-proline [cytoplasm]" boundaryCondition="false" id="s_1501">
<notes><body xmlns="http://www.w3.org/1999/xhtml">
     <p>CHARGE: </p>
  </body></notes>
      </species>
      <species compartment="c_11" name="trans-4-hydroxy-L-proline [mitochondrion]" boundaryCondition="false" id="s_1502">
<notes><body xmlns="http://www.w3.org/1999/xhtml">
     <p>CHARGE: </p>
  </body></notes>
      </species>
      <species compartment="c_03" name="trans-aconitate [cytoplasm]" boundaryCondition="false" id="s_1503">
<notes><body xmlns="http://www.w3.org/1999/xhtml">
     <p>CHARGE: </p>
  </body></notes>
      </species>
      <species compartment="c_11" name="trans-aconitate [mitochondrion]" boundaryCondition="false" id="s_1504">
<notes><body xmlns="http://www.w3.org/1999/xhtml">
     <p>CHARGE: </p>
  </body></notes>
      </species>
      <species compartment="c_04" name="trans-dec-2-enoyl-CoA [endoplasmic reticulum]" boundaryCondition="false" id="s_1505">
<notes><body xmlns="http://www.w3.org/1999/xhtml">
     <p>CHARGE: </p>
  </body></notes>
      </species>
      <species compartment="c_09" name="trans-dec-2-enoyl-CoA [lipid particle]" boundaryCondition="false" id="s_1506">
<notes><body xmlns="http://www.w3.org/1999/xhtml">
     <p>CHARGE: </p>
  </body></notes>
      </species>
      <species compartment="c_15" name="trans-dec-2-enoyl-CoA [peroxisome]" boundaryCondition="false" id="s_1507">
<notes><body xmlns="http://www.w3.org/1999/xhtml">
     <p>CHARGE: </p>
  </body></notes>
      </species>
      <species compartment="c_04" name="trans-dodec-2-enoyl-CoA [endoplasmic reticulum]" boundaryCondition="false" id="s_1508">
<notes><body xmlns="http://www.w3.org/1999/xhtml">
     <p>CHARGE: </p>
  </body></notes>
      </species>
      <species compartment="c_09" name="trans-dodec-2-enoyl-CoA [lipid particle]" boundaryCondition="false" id="s_1509">
<notes><body xmlns="http://www.w3.org/1999/xhtml">
     <p>CHARGE: </p>
  </body></notes>
      </species>
      <species compartment="c_15" name="trans-dodec-2-enoyl-CoA [peroxisome]" boundaryCondition="false" id="s_1510">
<notes><body xmlns="http://www.w3.org/1999/xhtml">
     <p>CHARGE: </p>
  </body></notes>
      </species>
      <species compartment="c_04" name="trans-hexacos-2-enoyl-CoA [endoplasmic reticulum]" boundaryCondition="false" id="s_1511">
<notes><body xmlns="http://www.w3.org/1999/xhtml">
     <p>CHARGE: </p>
  </body></notes>
      </species>
      <species compartment="c_09" name="trans-hexacos-2-enoyl-CoA [lipid particle]" boundaryCondition="false" id="s_1512">
<notes><body xmlns="http://www.w3.org/1999/xhtml">
     <p>CHARGE: </p>
  </body></notes>
      </species>
      <species compartment="c_15" name="trans-hexacos-2-enoyl-CoA [peroxisome]" boundaryCondition="false" id="s_1513">
<notes><body xmlns="http://www.w3.org/1999/xhtml">
     <p>CHARGE: </p>
  </body></notes>
      </species>
      <species compartment="c_04" name="trans-octadec-2-enoyl-CoA [endoplasmic reticulum]" boundaryCondition="false" id="s_1514">
<notes><body xmlns="http://www.w3.org/1999/xhtml">
     <p>CHARGE: </p>
  </body></notes>
      </species>
      <species compartment="c_09" name="trans-octadec-2-enoyl-CoA [lipid particle]" boundaryCondition="false" id="s_1515">
<notes><body xmlns="http://www.w3.org/1999/xhtml">
     <p>CHARGE: </p>
  </body></notes>
      </species>
      <species compartment="c_15" name="trans-octadec-2-enoyl-CoA [peroxisome]" boundaryCondition="false" id="s_1516">
<notes><body xmlns="http://www.w3.org/1999/xhtml">
     <p>CHARGE: </p>
  </body></notes>
      </species>
      <species compartment="c_04" name="trans-tetradec-2-enoyl-CoA [endoplasmic reticulum]" boundaryCondition="false" id="s_1517">
<notes><body xmlns="http://www.w3.org/1999/xhtml">
     <p>CHARGE: </p>
  </body></notes>
      </species>
      <species compartment="c_09" name="trans-tetradec-2-enoyl-CoA [lipid particle]" boundaryCondition="false" id="s_1518">
<notes><body xmlns="http://www.w3.org/1999/xhtml">
     <p>CHARGE: </p>
  </body></notes>
      </species>
      <species compartment="c_15" name="trans-tetradec-2-enoyl-CoA [peroxisome]" boundaryCondition="false" id="s_1519">
<notes><body xmlns="http://www.w3.org/1999/xhtml">
     <p>CHARGE: </p>
  </body></notes>
      </species>
      <species compartment="c_03" name="trehalose [cytoplasm]" boundaryCondition="false" id="s_1520">
<notes><body xmlns="http://www.w3.org/1999/xhtml">
     <p>CHARGE: </p>
  </body></notes>
      </species>
      <species compartment="c_06" name="trehalose [extracellular]" boundaryCondition="false" id="s_1521">
<notes><body xmlns="http://www.w3.org/1999/xhtml">
     <p>CHARGE: </p>
  </body></notes>
      </species>
      <species compartment="c_17" name="trehalose [vacuole]" boundaryCondition="false" id="s_1522">
<notes><body xmlns="http://www.w3.org/1999/xhtml">
     <p>CHARGE: </p>
  </body></notes>
      </species>
      <species compartment="c_09" name="tridecaprenyl diphosphate [lipid particle]" boundaryCondition="false" id="s_1523">
<notes><body xmlns="http://www.w3.org/1999/xhtml">
     <p>CHARGE: </p>
  </body></notes>
      </species>
      <species compartment="c_03" name="triglyceride [cytoplasm]" boundaryCondition="false" id="s_1524">
<notes><body xmlns="http://www.w3.org/1999/xhtml">
     <p>CHARGE: </p>
  </body></notes>
      </species>
      <species compartment="c_09" name="triglyceride [lipid particle]" boundaryCondition="false" id="s_1525">
<notes><body xmlns="http://www.w3.org/1999/xhtml">
     <p>CHARGE: </p>
  </body></notes>
      </species>
      <species compartment="c_03" name="trimethylenediamine [cytoplasm]" boundaryCondition="false" id="s_1526">
<notes><body xmlns="http://www.w3.org/1999/xhtml">
     <p>CHARGE: </p>
  </body></notes>
      </species>
      <species compartment="c_03" name="Trp-tRNA(Trp) [cytoplasm]" boundaryCondition="false" id="s_1527">
<notes><body xmlns="http://www.w3.org/1999/xhtml">
     <p>CHARGE: </p>
  </body></notes>
      </species>
      <species compartment="c_11" name="Trp-tRNA(Trp) [mitochondrion]" boundaryCondition="false" id="s_1528">
<notes><body xmlns="http://www.w3.org/1999/xhtml">
     <p>CHARGE: </p>
  </body></notes>
      </species>
      <species compartment="c_03" name="tryptophol [cytoplasm]" boundaryCondition="false" id="s_1529">
<notes><body xmlns="http://www.w3.org/1999/xhtml">
     <p>CHARGE: </p>
  </body></notes>
      </species>
      <species compartment="c_06" name="tryptophol [extracellular]" boundaryCondition="false" id="s_1530">
<notes><body xmlns="http://www.w3.org/1999/xhtml">
     <p>CHARGE: </p>
  </body></notes>
      </species>
      <species compartment="c_11" name="tryptophol [mitochondrion]" boundaryCondition="false" id="s_1531">
<notes><body xmlns="http://www.w3.org/1999/xhtml">
     <p>CHARGE: </p>
  </body></notes>
      </species>
      <species compartment="c_03" name="TTP [cytoplasm]" boundaryCondition="false" id="s_1532">
<notes><body xmlns="http://www.w3.org/1999/xhtml">
     <p>CHARGE: </p>
  </body></notes>
      </species>
      <species compartment="c_03" name="Tyr-tRNA(Tyr) [cytoplasm]" boundaryCondition="false" id="s_1533">
<notes><body xmlns="http://www.w3.org/1999/xhtml">
     <p>CHARGE: </p>
  </body></notes>
      </species>
      <species compartment="c_11" name="Tyr-tRNA(Tyr) [mitochondrion]" boundaryCondition="false" id="s_1534">
<notes><body xmlns="http://www.w3.org/1999/xhtml">
     <p>CHARGE: </p>
  </body></notes>
      </species>
      <species compartment="c_11" name="ubiquinol-6 [mitochondrion]" boundaryCondition="false" id="s_1535">
<notes><body xmlns="http://www.w3.org/1999/xhtml">
     <p>CHARGE: </p>
  </body></notes>
      </species>
      <species compartment="c_03" name="ubiquinone-6 [cytoplasm]" boundaryCondition="false" id="s_1536">
<notes><body xmlns="http://www.w3.org/1999/xhtml">
     <p>CHARGE: </p>
  </body></notes>
      </species>
      <species compartment="c_11" name="ubiquinone-6 [mitochondrion]" boundaryCondition="false" id="s_1537">
<notes><body xmlns="http://www.w3.org/1999/xhtml">
     <p>CHARGE: </p>
  </body></notes>
      </species>
      <species compartment="c_03" name="UDP [cytoplasm]" boundaryCondition="false" id="s_1538">
<notes><body xmlns="http://www.w3.org/1999/xhtml">
     <p>CHARGE: </p>
  </body></notes>
      </species>
      <species compartment="c_07" name="UDP [Golgi]" boundaryCondition="false" id="s_1539">
<notes><body xmlns="http://www.w3.org/1999/xhtml">
     <p>CHARGE: </p>
  </body></notes>
      </species>
      <species compartment="c_13" name="UDP [nucleus]" boundaryCondition="false" id="s_1540">
<notes><body xmlns="http://www.w3.org/1999/xhtml">
     <p>CHARGE: </p>
  </body></notes>
      </species>
      <species compartment="c_03" name="UDP-D-galactose [cytoplasm]" boundaryCondition="false" id="s_1541">
<notes><body xmlns="http://www.w3.org/1999/xhtml">
     <p>CHARGE: </p>
  </body></notes>
      </species>
      <species compartment="c_07" name="UDP-D-galactose [Golgi]" boundaryCondition="false" id="s_1542">
<notes><body xmlns="http://www.w3.org/1999/xhtml">
     <p>CHARGE: </p>
  </body></notes>
      </species>
      <species compartment="c_03" name="UDP-D-glucose [cytoplasm]" boundaryCondition="false" id="s_1543">
<notes><body xmlns="http://www.w3.org/1999/xhtml">
     <p>CHARGE: </p>
  </body></notes>
      </species>
      <species compartment="c_03" name="UDP-N-acetyl-alpha-D-glucosamine [cytoplasm]" boundaryCondition="false" id="s_1544">
<notes><body xmlns="http://www.w3.org/1999/xhtml">
     <p>CHARGE: </p>
  </body></notes>
      </species>
      <species compartment="c_03" name="UMP [cytoplasm]" boundaryCondition="false" id="s_1545">
<notes><body xmlns="http://www.w3.org/1999/xhtml">
     <p>CHARGE: </p>
  </body></notes>
      </species>
      <species compartment="c_07" name="UMP [Golgi]" boundaryCondition="false" id="s_1546">
<notes><body xmlns="http://www.w3.org/1999/xhtml">
     <p>CHARGE: </p>
  </body></notes>
      </species>
      <species compartment="c_11" name="UMP [mitochondrion]" boundaryCondition="false" id="s_1547">
<notes><body xmlns="http://www.w3.org/1999/xhtml">
     <p>CHARGE: </p>
  </body></notes>
      </species>
      <species compartment="c_13" name="UMP [nucleus]" boundaryCondition="false" id="s_1548">
<notes><body xmlns="http://www.w3.org/1999/xhtml">
     <p>CHARGE: </p>
  </body></notes>
      </species>
      <species compartment="c_09" name="undecaprenyl diphosphate [lipid particle]" boundaryCondition="false" id="s_1549">
<notes><body xmlns="http://www.w3.org/1999/xhtml">
     <p>CHARGE: </p>
  </body></notes>
      </species>
      <species compartment="c_03" name="uracil [cytoplasm]" boundaryCondition="false" id="s_1550">
<notes><body xmlns="http://www.w3.org/1999/xhtml">
     <p>CHARGE: </p>
  </body></notes>
      </species>
      <species compartment="c_06" name="uracil [extracellular]" boundaryCondition="false" id="s_1551">
<notes><body xmlns="http://www.w3.org/1999/xhtml">
     <p>CHARGE: </p>
  </body></notes>
      </species>
      <species compartment="c_03" name="urea [cytoplasm]" boundaryCondition="false" id="s_1552">
<notes><body xmlns="http://www.w3.org/1999/xhtml">
     <p>CHARGE: </p>
  </body></notes>
      </species>
      <species compartment="c_06" name="urea [extracellular]" boundaryCondition="false" id="s_1553">
<notes><body xmlns="http://www.w3.org/1999/xhtml">
     <p>CHARGE: </p>
  </body></notes>
      </species>
      <species compartment="c_03" name="urea-1-carboxylic acid [cytoplasm]" boundaryCondition="false" id="s_1554">
<notes><body xmlns="http://www.w3.org/1999/xhtml">
     <p>CHARGE: </p>
  </body></notes>
      </species>
      <species compartment="c_03" name="ureidoglycolic acid [cytoplasm]" boundaryCondition="false" id="s_1555">
<notes><body xmlns="http://www.w3.org/1999/xhtml">
     <p>CHARGE: </p>
  </body></notes>
      </species>
      <species compartment="c_03" name="uridine [cytoplasm]" boundaryCondition="false" id="s_1556">
<notes><body xmlns="http://www.w3.org/1999/xhtml">
     <p>CHARGE: </p>
  </body></notes>
      </species>
      <species compartment="c_06" name="uridine [extracellular]" boundaryCondition="false" id="s_1557">
<notes><body xmlns="http://www.w3.org/1999/xhtml">
     <p>CHARGE: </p>
  </body></notes>
      </species>
      <species compartment="c_03" name="uroporphyrinogen III [cytoplasm]" boundaryCondition="false" id="s_1558">
<notes><body xmlns="http://www.w3.org/1999/xhtml">
     <p>CHARGE: </p>
  </body></notes>
      </species>
      <species compartment="c_03" name="UTP [cytoplasm]" boundaryCondition="false" id="s_1559">
<notes><body xmlns="http://www.w3.org/1999/xhtml">
     <p>CHARGE: </p>
  </body></notes>
      </species>
      <species compartment="c_11" name="UTP [mitochondrion]" boundaryCondition="false" id="s_1560">
<notes><body xmlns="http://www.w3.org/1999/xhtml">
     <p>CHARGE: </p>
  </body></notes>
      </species>
      <species compartment="c_03" name="Val-tRNA(Val) [cytoplasm]" boundaryCondition="false" id="s_1561">
<notes><body xmlns="http://www.w3.org/1999/xhtml">
     <p>CHARGE: </p>
  </body></notes>
      </species>
      <species compartment="c_11" name="Val-tRNA(Val) [mitochondrion]" boundaryCondition="false" id="s_1562">
<notes><body xmlns="http://www.w3.org/1999/xhtml">
     <p>CHARGE: </p>
  </body></notes>
      </species>
      <species compartment="c_03" name="xanthosine [cytoplasm]" boundaryCondition="false" id="s_1563">
<notes><body xmlns="http://www.w3.org/1999/xhtml">
     <p>CHARGE: </p>
  </body></notes>
      </species>
      <species compartment="c_06" name="xanthosine [extracellular]" boundaryCondition="false" id="s_1564">
<notes><body xmlns="http://www.w3.org/1999/xhtml">
     <p>CHARGE: </p>
  </body></notes>
      </species>
      <species compartment="c_03" name="xanthosine-5-phosphate [cytoplasm]" boundaryCondition="false" id="s_1565">
<notes><body xmlns="http://www.w3.org/1999/xhtml">
     <p>CHARGE: </p>
  </body></notes>
      </species>
      <species compartment="c_03" name="xylitol [cytoplasm]" boundaryCondition="false" id="s_1566">
<notes><body xmlns="http://www.w3.org/1999/xhtml">
     <p>CHARGE: </p>
  </body></notes>
      </species>
      <species compartment="c_06" name="xylitol [extracellular]" boundaryCondition="false" id="s_1567">
<notes><body xmlns="http://www.w3.org/1999/xhtml">
     <p>CHARGE: </p>
  </body></notes>
      </species>
      <species compartment="c_02" name="zymosterol [cell envelope]" boundaryCondition="false" id="s_1568">
<notes><body xmlns="http://www.w3.org/1999/xhtml">
     <p>CHARGE: </p>
  </body></notes>
      </species>
      <species compartment="c_03" name="zymosterol [cytoplasm]" boundaryCondition="false" id="s_1569">
<notes><body xmlns="http://www.w3.org/1999/xhtml">
     <p>CHARGE: </p>
  </body></notes>
      </species>
      <species compartment="c_04" name="zymosterol [endoplasmic reticulum]" boundaryCondition="false" id="s_1570">
<notes><body xmlns="http://www.w3.org/1999/xhtml">
     <p>CHARGE: </p>
  </body></notes>
      </species>
      <species compartment="c_06" name="zymosterol [extracellular]" boundaryCondition="false" id="s_1571">
<notes><body xmlns="http://www.w3.org/1999/xhtml">
     <p>CHARGE: </p>
  </body></notes>
      </species>
      <species compartment="c_09" name="zymosterol [lipid particle]" boundaryCondition="false" id="s_1572">
<notes><body xmlns="http://www.w3.org/1999/xhtml">
     <p>CHARGE: </p>
  </body></notes>
      </species>
      <species compartment="c_02" name="zymosterol ester [cell envelope]" boundaryCondition="false" id="s_1573">
<notes><body xmlns="http://www.w3.org/1999/xhtml">
     <p>CHARGE: </p>
  </body></notes>
      </species>
      <species compartment="c_04" name="zymosterol ester [endoplasmic reticulum]" boundaryCondition="false" id="s_1574">
<notes><body xmlns="http://www.w3.org/1999/xhtml">
     <p>CHARGE: </p>
  </body></notes>
      </species>
      <species compartment="c_09" name="zymosterol ester [lipid particle]" boundaryCondition="false" id="s_1575">
<notes><body xmlns="http://www.w3.org/1999/xhtml">
     <p>CHARGE: </p>
  </body></notes>
      </species>
      <species compartment="c_03" name="zymosterol intermediate 1a [cytoplasm]" boundaryCondition="false" id="s_1576">
<notes><body xmlns="http://www.w3.org/1999/xhtml">
     <p>CHARGE: </p>
  </body></notes>
      </species>
      <species compartment="c_03" name="zymosterol intermediate 1b [cytoplasm]" boundaryCondition="false" id="s_1577">
<notes><body xmlns="http://www.w3.org/1999/xhtml">
     <p>CHARGE: </p>
  </body></notes>
      </species>
      <species compartment="c_03" name="zymosterol intermediate 1c [cytoplasm]" boundaryCondition="false" id="s_1578">
<notes><body xmlns="http://www.w3.org/1999/xhtml">
     <p>CHARGE: </p>
  </body></notes>
      </species>
      <species compartment="c_03" name="zymosterol intermediate 2 [cytoplasm]" boundaryCondition="false" id="s_1579">
<notes><body xmlns="http://www.w3.org/1999/xhtml">
     <p>CHARGE: </p>
  </body></notes>
      </species>
      <species compartment="c_04" name="zymosteryl oleate [endoplasmic reticulum]" boundaryCondition="false" id="s_1580">
<notes><body xmlns="http://www.w3.org/1999/xhtml">
     <p>CHARGE: </p>
  </body></notes>
      </species>
      <species compartment="c_04" name="zymosteryl palmitoleate [endoplasmic reticulum]" boundaryCondition="false" id="s_1581">
<notes><body xmlns="http://www.w3.org/1999/xhtml">
     <p>CHARGE: </p>
  </body></notes>
      </species>
      <species compartment="c_03" name="tRNA(Ala), cytoplasmic [cytoplasm]" boundaryCondition="false" id="s_1582">
<notes><body xmlns="http://www.w3.org/1999/xhtml">
     <p>CHARGE: </p>
  </body></notes>
      </species>
      <species compartment="c_03" name="tRNA(Arg), cytoplasmic [cytoplasm]" boundaryCondition="false" id="s_1583">
<notes><body xmlns="http://www.w3.org/1999/xhtml">
     <p>CHARGE: </p>
  </body></notes>
      </species>
      <species compartment="c_11" name="tRNA(Arg), mitchondrial [mitochondrion]" boundaryCondition="false" id="s_1584">
<notes><body xmlns="http://www.w3.org/1999/xhtml">
     <p>CHARGE: </p>
  </body></notes>
      </species>
      <species compartment="c_03" name="tRNA(Asn), cytoplasmic [cytoplasm]" boundaryCondition="false" id="s_1585">
<notes><body xmlns="http://www.w3.org/1999/xhtml">
     <p>CHARGE: </p>
  </body></notes>
      </species>
      <species compartment="c_11" name="tRNA(Asn), mitchondrial [mitochondrion]" boundaryCondition="false" id="s_1586">
<notes><body xmlns="http://www.w3.org/1999/xhtml">
     <p>CHARGE: </p>
  </body></notes>
      </species>
      <species compartment="c_03" name="tRNA(Asp), cytoplasmic [cytoplasm]" boundaryCondition="false" id="s_1587">
<notes><body xmlns="http://www.w3.org/1999/xhtml">
     <p>CHARGE: </p>
  </body></notes>
      </species>
      <species compartment="c_11" name="tRNA(Asp), mitchondrial [mitochondrion]" boundaryCondition="false" id="s_1588">
<notes><body xmlns="http://www.w3.org/1999/xhtml">
     <p>CHARGE: </p>
  </body></notes>
      </species>
      <species compartment="c_03" name="tRNA(Cys), cytoplasmic [cytoplasm]" boundaryCondition="false" id="s_1589">
<notes><body xmlns="http://www.w3.org/1999/xhtml">
     <p>CHARGE: </p>
  </body></notes>
      </species>
      <species compartment="c_03" name="tRNA(Gln), cytoplasmic [cytoplasm]" boundaryCondition="false" id="s_1590">
<notes><body xmlns="http://www.w3.org/1999/xhtml">
     <p>CHARGE: </p>
  </body></notes>
      </species>
      <species compartment="c_03" name="tRNA(Glu), cytoplasmic [cytoplasm]" boundaryCondition="false" id="s_1591">
<notes><body xmlns="http://www.w3.org/1999/xhtml">
     <p>CHARGE: </p>
  </body></notes>
      </species>
      <species compartment="c_11" name="tRNA(Glu), mitchondrial [mitochondrion]" boundaryCondition="false" id="s_1592">
<notes><body xmlns="http://www.w3.org/1999/xhtml">
     <p>CHARGE: </p>
  </body></notes>
      </species>
      <species compartment="c_03" name="tRNA(Gly), cytoplasmic [cytoplasm]" boundaryCondition="false" id="s_1593">
<notes><body xmlns="http://www.w3.org/1999/xhtml">
     <p>CHARGE: </p>
  </body></notes>
      </species>
      <species compartment="c_03" name="tRNA(His), cytoplasmic [cytoplasm]" boundaryCondition="false" id="s_1594">
<notes><body xmlns="http://www.w3.org/1999/xhtml">
     <p>CHARGE: </p>
  </body></notes>
      </species>
      <species compartment="c_11" name="tRNA(His), mitchondrial [mitochondrion]" boundaryCondition="false" id="s_1595">
<notes><body xmlns="http://www.w3.org/1999/xhtml">
     <p>CHARGE: </p>
  </body></notes>
      </species>
      <species compartment="c_03" name="tRNA(Ile), cytoplasmic [cytoplasm]" boundaryCondition="false" id="s_1596">
<notes><body xmlns="http://www.w3.org/1999/xhtml">
     <p>CHARGE: </p>
  </body></notes>
      </species>
      <species compartment="c_11" name="tRNA(Ile), mitchondrial [mitochondrion]" boundaryCondition="false" id="s_1597">
<notes><body xmlns="http://www.w3.org/1999/xhtml">
     <p>CHARGE: </p>
  </body></notes>
      </species>
      <species compartment="c_03" name="tRNA(Leu), cytoplasmic [cytoplasm]" boundaryCondition="false" id="s_1598">
<notes><body xmlns="http://www.w3.org/1999/xhtml">
     <p>CHARGE: </p>
  </body></notes>
      </species>
      <species compartment="c_11" name="tRNA(Leu), mitchondrial [mitochondrion]" boundaryCondition="false" id="s_1599">
<notes><body xmlns="http://www.w3.org/1999/xhtml">
     <p>CHARGE: </p>
  </body></notes>
      </species>
      <species compartment="c_03" name="tRNA(Lys), cytoplasmic [cytoplasm]" boundaryCondition="false" id="s_1600">
<notes><body xmlns="http://www.w3.org/1999/xhtml">
     <p>CHARGE: </p>
  </body></notes>
      </species>
      <species compartment="c_11" name="tRNA(Lys), mitchondrial [mitochondrion]" boundaryCondition="false" id="s_1601">
<notes><body xmlns="http://www.w3.org/1999/xhtml">
     <p>CHARGE: </p>
  </body></notes>
      </species>
      <species compartment="c_03" name="tRNA(Met), cytoplasmic [cytoplasm]" boundaryCondition="false" id="s_1602">
<notes><body xmlns="http://www.w3.org/1999/xhtml">
     <p>CHARGE: </p>
  </body></notes>
      </species>
      <species compartment="c_11" name="tRNA(Met), mitchondrial [mitochondrion]" boundaryCondition="false" id="s_1603">
<notes><body xmlns="http://www.w3.org/1999/xhtml">
     <p>CHARGE: </p>
  </body></notes>
      </species>
      <species compartment="c_03" name="tRNA(Phe), cytoplasmic [cytoplasm]" boundaryCondition="false" id="s_1604">
<notes><body xmlns="http://www.w3.org/1999/xhtml">
     <p>CHARGE: </p>
  </body></notes>
      </species>
      <species compartment="c_11" name="tRNA(Phe), mitchondrial [mitochondrion]" boundaryCondition="false" id="s_1605">
<notes><body xmlns="http://www.w3.org/1999/xhtml">
     <p>CHARGE: </p>
  </body></notes>
      </species>
      <species compartment="c_03" name="tRNA(Pro), cytoplasmic [cytoplasm]" boundaryCondition="false" id="s_1606">
<notes><body xmlns="http://www.w3.org/1999/xhtml">
     <p>CHARGE: </p>
  </body></notes>
      </species>
      <species compartment="c_03" name="tRNA(Ser), cytoplasmic [cytoplasm]" boundaryCondition="false" id="s_1607">
<notes><body xmlns="http://www.w3.org/1999/xhtml">
     <p>CHARGE: </p>
  </body></notes>
      </species>
      <species compartment="c_03" name="tRNA(Thr), cytoplasmic [cytoplasm]" boundaryCondition="false" id="s_1608">
<notes><body xmlns="http://www.w3.org/1999/xhtml">
     <p>CHARGE: </p>
  </body></notes>
      </species>
      <species compartment="c_11" name="tRNA(Thr), mitchondrial [mitochondrion]" boundaryCondition="false" id="s_1609">
<notes><body xmlns="http://www.w3.org/1999/xhtml">
     <p>CHARGE: </p>
  </body></notes>
      </species>
      <species compartment="c_03" name="tRNA(Trp), cytoplasmic [cytoplasm]" boundaryCondition="false" id="s_1610">
<notes><body xmlns="http://www.w3.org/1999/xhtml">
     <p>CHARGE: </p>
  </body></notes>
      </species>
      <species compartment="c_11" name="tRNA(Trp), mitchondrial [mitochondrion]" boundaryCondition="false" id="s_1611">
<notes><body xmlns="http://www.w3.org/1999/xhtml">
     <p>CHARGE: </p>
  </body></notes>
      </species>
      <species compartment="c_03" name="tRNA(Tyr), cytoplasmic [cytoplasm]" boundaryCondition="false" id="s_1612">
<notes><body xmlns="http://www.w3.org/1999/xhtml">
     <p>CHARGE: </p>
  </body></notes>
      </species>
      <species compartment="c_11" name="tRNA(Tyr), mitchondrial [mitochondrion]" boundaryCondition="false" id="s_1613">
<notes><body xmlns="http://www.w3.org/1999/xhtml">
     <p>CHARGE: </p>
  </body></notes>
      </species>
      <species compartment="c_03" name="tRNA(Val), cytoplasmic [cytoplasm]" boundaryCondition="false" id="s_1614">
<notes><body xmlns="http://www.w3.org/1999/xhtml">
     <p>CHARGE: </p>
  </body></notes>
      </species>
      <species compartment="c_11" name="tRNA(Val), mitchondrial [mitochondrion]" boundaryCondition="false" id="s_1615">
<notes><body xmlns="http://www.w3.org/1999/xhtml">
     <p>CHARGE: </p>
  </body></notes>
      </species>
      <species compartment="c_03" name="TRX1 [cytoplasm]" boundaryCondition="false" id="s_1616">
<notes><body xmlns="http://www.w3.org/1999/xhtml">
     <p>CHARGE: </p>
  </body></notes>
      </species>
      <species compartment="c_11" name="TRX1 [mitochondrion]" boundaryCondition="false" id="s_1617">
<notes><body xmlns="http://www.w3.org/1999/xhtml">
     <p>CHARGE: </p>
  </body></notes>
      </species>
      <species compartment="c_13" name="TRX1 [nucleus]" boundaryCondition="false" id="s_1618">
<notes><body xmlns="http://www.w3.org/1999/xhtml">
     <p>CHARGE: </p>
  </body></notes>
      </species>
      <species compartment="c_15" name="TRX1 [peroxisome]" boundaryCondition="false" id="s_1619">
<notes><body xmlns="http://www.w3.org/1999/xhtml">
     <p>CHARGE: </p>
  </body></notes>
      </species>
      <species compartment="c_03" name="TRX1 disulphide [cytoplasm]" boundaryCondition="false" id="s_1620">
<notes><body xmlns="http://www.w3.org/1999/xhtml">
     <p>CHARGE: </p>
  </body></notes>
      </species>
      <species compartment="c_11" name="TRX1 disulphide [mitochondrion]" boundaryCondition="false" id="s_1621">
<notes><body xmlns="http://www.w3.org/1999/xhtml">
     <p>CHARGE: </p>
  </body></notes>
      </species>
      <species compartment="c_13" name="TRX1 disulphide [nucleus]" boundaryCondition="false" id="s_1622">
<notes><body xmlns="http://www.w3.org/1999/xhtml">
     <p>CHARGE: </p>
  </body></notes>
      </species>
      <species compartment="c_15" name="TRX1 disulphide [peroxisome]" boundaryCondition="false" id="s_1623">
<notes><body xmlns="http://www.w3.org/1999/xhtml">
     <p>CHARGE: </p>
  </body></notes>
      </species>
      <species compartment="c_03" name="kynurenic acid [cytoplasm]" boundaryCondition="false" id="s_2763">
<notes><body xmlns="http://www.w3.org/1999/xhtml">
     <p>CHARGE: </p>
  </body></notes>
      </species>
      <species compartment="c_03" name="quinaldic acid [cytoplasm]" boundaryCondition="false" id="s_2764">
<notes><body xmlns="http://www.w3.org/1999/xhtml">
     <p>CHARGE: </p>
  </body></notes>
      </species>
      <species compartment="c_01" name="(1->3)-beta-D-glucan [boundary]" boundaryCondition="true" id="s_1656">
<notes><body xmlns="http://www.w3.org/1999/xhtml">
     <p>CHARGE: </p>
  </body></notes>
      </species>
      <species compartment="c_01" name="(R)-carnitine [boundary]" boundaryCondition="true" id="s_1657">
<notes><body xmlns="http://www.w3.org/1999/xhtml">
     <p>CHARGE: </p>
  </body></notes>
      </species>
      <species compartment="c_01" name="(R)-lactate [boundary]" boundaryCondition="true" id="s_1658">
<notes><body xmlns="http://www.w3.org/1999/xhtml">
     <p>CHARGE: </p>
  </body></notes>
      </species>
      <species compartment="c_01" name="(R)-mevalonate [boundary]" boundaryCondition="true" id="s_1659">
<notes><body xmlns="http://www.w3.org/1999/xhtml">
     <p>CHARGE: </p>
  </body></notes>
      </species>
      <species compartment="c_01" name="(R)-pantothenate [boundary]" boundaryCondition="true" id="s_1660">
<notes><body xmlns="http://www.w3.org/1999/xhtml">
     <p>CHARGE: </p>
  </body></notes>
      </species>
      <species compartment="c_01" name="(R,R)-2,3-butanediol [boundary]" boundaryCondition="true" id="s_1661">
<notes><body xmlns="http://www.w3.org/1999/xhtml">
     <p>CHARGE: </p>
  </body></notes>
      </species>
      <species compartment="c_01" name="(S)-3-methyl-2-oxopentanoate [boundary]" boundaryCondition="true" id="s_1662">
<notes><body xmlns="http://www.w3.org/1999/xhtml">
     <p>CHARGE: </p>
  </body></notes>
      </species>
      <species compartment="c_01" name="(S)-lactate [boundary]" boundaryCondition="true" id="s_1663">
<notes><body xmlns="http://www.w3.org/1999/xhtml">
     <p>CHARGE: </p>
  </body></notes>
      </species>
      <species compartment="c_01" name="(S)-malate [boundary]" boundaryCondition="true" id="s_1664">
<notes><body xmlns="http://www.w3.org/1999/xhtml">
     <p>CHARGE: </p>
  </body></notes>
      </species>
      <species compartment="c_01" name="1-(sn-glycero-3-phospho)-1D-myo-inositol [boundary]" boundaryCondition="true" id="s_1665">
<notes><body xmlns="http://www.w3.org/1999/xhtml">
     <p>CHARGE: </p>
  </body></notes>
      </species>
      <species compartment="c_01" name="1-acylglycerophosphocholine [boundary]" boundaryCondition="true" id="s_1666">
<notes><body xmlns="http://www.w3.org/1999/xhtml">
     <p>CHARGE: </p>
  </body></notes>
      </species>
      <species compartment="c_01" name="2'-deoxyadenosine [boundary]" boundaryCondition="true" id="s_1667">
<notes><body xmlns="http://www.w3.org/1999/xhtml">
     <p>CHARGE: </p>
  </body></notes>
      </species>
      <species compartment="c_01" name="2'-deoxyguanosine [boundary]" boundaryCondition="true" id="s_1668">
<notes><body xmlns="http://www.w3.org/1999/xhtml">
     <p>CHARGE: </p>
  </body></notes>
      </species>
      <species compartment="c_01" name="2'-deoxyinosine [boundary]" boundaryCondition="true" id="s_1669">
<notes><body xmlns="http://www.w3.org/1999/xhtml">
     <p>CHARGE: </p>
  </body></notes>
      </species>
      <species compartment="c_01" name="2'-deoxyuridine [boundary]" boundaryCondition="true" id="s_1670">
<notes><body xmlns="http://www.w3.org/1999/xhtml">
     <p>CHARGE: </p>
  </body></notes>
      </species>
      <species compartment="c_01" name="2-hydroxybutyric acid [boundary]" boundaryCondition="true" id="s_1671">
<notes><body xmlns="http://www.w3.org/1999/xhtml">
     <p>CHARGE: </p>
  </body></notes>
      </species>
      <species compartment="c_01" name="2-isopropylmalate [boundary]" boundaryCondition="true" id="s_1672">
<notes><body xmlns="http://www.w3.org/1999/xhtml">
     <p>CHARGE: </p>
  </body></notes>
      </species>
      <species compartment="c_01" name="2-methylbutanal [boundary]" boundaryCondition="true" id="s_1673">
<notes><body xmlns="http://www.w3.org/1999/xhtml">
     <p>CHARGE: </p>
  </body></notes>
      </species>
      <species compartment="c_01" name="2-methylbutanol [boundary]" boundaryCondition="true" id="s_1674">
<notes><body xmlns="http://www.w3.org/1999/xhtml">
     <p>CHARGE: </p>
  </body></notes>
      </species>
      <species compartment="c_01" name="2-methylbutyl acetate [boundary]" boundaryCondition="true" id="s_1675">
<notes><body xmlns="http://www.w3.org/1999/xhtml">
     <p>CHARGE: </p>
  </body></notes>
      </species>
      <species compartment="c_01" name="2-oxoglutarate [boundary]" boundaryCondition="true" id="s_1676">
<notes><body xmlns="http://www.w3.org/1999/xhtml">
     <p>CHARGE: </p>
  </body></notes>
      </species>
      <species compartment="c_01" name="2-phenylethanol [boundary]" boundaryCondition="true" id="s_1677">
<notes><body xmlns="http://www.w3.org/1999/xhtml">
     <p>CHARGE: </p>
  </body></notes>
      </species>
      <species compartment="c_01" name="3-methylbutanal [boundary]" boundaryCondition="true" id="s_1678">
<notes><body xmlns="http://www.w3.org/1999/xhtml">
     <p>CHARGE: </p>
  </body></notes>
      </species>
      <species compartment="c_01" name="4-aminobenzoate [boundary]" boundaryCondition="true" id="s_1679">
<notes><body xmlns="http://www.w3.org/1999/xhtml">
     <p>CHARGE: </p>
  </body></notes>
      </species>
      <species compartment="c_01" name="5-aminolevulinate [boundary]" boundaryCondition="true" id="s_1680">
<notes><body xmlns="http://www.w3.org/1999/xhtml">
     <p>CHARGE: </p>
  </body></notes>
      </species>
      <species compartment="c_01" name="5-formyltetrahydrofolic acid [boundary]" boundaryCondition="true" id="s_1681">
<notes><body xmlns="http://www.w3.org/1999/xhtml">
     <p>CHARGE: </p>
  </body></notes>
      </species>
      <species compartment="c_01" name="7,8-diaminononanoate [boundary]" boundaryCondition="true" id="s_1682">
<notes><body xmlns="http://www.w3.org/1999/xhtml">
     <p>CHARGE: </p>
  </body></notes>
      </species>
      <species compartment="c_01" name="8-amino-7-oxononanoate [boundary]" boundaryCondition="true" id="s_1683">
<notes><body xmlns="http://www.w3.org/1999/xhtml">
     <p>CHARGE: </p>
  </body></notes>
      </species>
      <species compartment="c_01" name="9H-xanthine [boundary]" boundaryCondition="true" id="s_1684">
<notes><body xmlns="http://www.w3.org/1999/xhtml">
     <p>CHARGE: </p>
  </body></notes>
      </species>
      <species compartment="c_01" name="acetaldehyde [boundary]" boundaryCondition="true" id="s_1685">
<notes><body xmlns="http://www.w3.org/1999/xhtml">
     <p>CHARGE: </p>
  </body></notes>
      </species>
      <species compartment="c_01" name="acetate [boundary]" boundaryCondition="true" id="s_1686">
<notes><body xmlns="http://www.w3.org/1999/xhtml">
     <p>CHARGE: </p>
  </body></notes>
      </species>
      <species compartment="c_01" name="adenine [boundary]" boundaryCondition="true" id="s_1687">
<notes><body xmlns="http://www.w3.org/1999/xhtml">
     <p>CHARGE: </p>
  </body></notes>
      </species>
      <species compartment="c_01" name="adenosine [boundary]" boundaryCondition="true" id="s_1688">
<notes><body xmlns="http://www.w3.org/1999/xhtml">
     <p>CHARGE: </p>
  </body></notes>
      </species>
      <species compartment="c_01" name="adenosine 3',5'-bismonophosphate [boundary]" boundaryCondition="true" id="s_1689">
<notes><body xmlns="http://www.w3.org/1999/xhtml">
     <p>CHARGE: </p>
  </body></notes>
      </species>
      <species compartment="c_01" name="allantoate [boundary]" boundaryCondition="true" id="s_1690">
<notes><body xmlns="http://www.w3.org/1999/xhtml">
     <p>CHARGE: </p>
  </body></notes>
      </species>
      <species compartment="c_01" name="allantoin [boundary]" boundaryCondition="true" id="s_1691">
<notes><body xmlns="http://www.w3.org/1999/xhtml">
     <p>CHARGE: </p>
  </body></notes>
      </species>
      <species compartment="c_01" name="alpha-D-glucosamine 6-phosphate [boundary]" boundaryCondition="true" id="s_1692">
<notes><body xmlns="http://www.w3.org/1999/xhtml">
     <p>CHARGE: </p>
  </body></notes>
      </species>
      <species compartment="c_01" name="ammonium [boundary]" boundaryCondition="true" id="s_1693">
<notes><body xmlns="http://www.w3.org/1999/xhtml">
     <p>CHARGE: </p>
  </body></notes>
      </species>
      <species compartment="c_01" name="bicarbonate [boundary]" boundaryCondition="true" id="s_1694">
<notes><body xmlns="http://www.w3.org/1999/xhtml">
     <p>CHARGE: </p>
  </body></notes>
      </species>
      <species compartment="c_01" name="biotin [boundary]" boundaryCondition="true" id="s_1695">
<notes><body xmlns="http://www.w3.org/1999/xhtml">
     <p>CHARGE: </p>
  </body></notes>
      </species>
      <species compartment="c_01" name="carbon dioxide [boundary]" boundaryCondition="true" id="s_1696">
<notes><body xmlns="http://www.w3.org/1999/xhtml">
     <p>CHARGE: </p>
  </body></notes>
      </species>
      <species compartment="c_01" name="choline [boundary]" boundaryCondition="true" id="s_1697">
<notes><body xmlns="http://www.w3.org/1999/xhtml">
     <p>CHARGE: </p>
  </body></notes>
      </species>
      <species compartment="c_01" name="citrate [boundary]" boundaryCondition="true" id="s_1698">
<notes><body xmlns="http://www.w3.org/1999/xhtml">
     <p>CHARGE: </p>
  </body></notes>
      </species>
      <species compartment="c_01" name="cytidine [boundary]" boundaryCondition="true" id="s_1699">
<notes><body xmlns="http://www.w3.org/1999/xhtml">
     <p>CHARGE: </p>
  </body></notes>
      </species>
      <species compartment="c_01" name="cytosine [boundary]" boundaryCondition="true" id="s_1700">
<notes><body xmlns="http://www.w3.org/1999/xhtml">
     <p>CHARGE: </p>
  </body></notes>
      </species>
      <species compartment="c_01" name="D-arabinose [boundary]" boundaryCondition="true" id="s_1701">
<notes><body xmlns="http://www.w3.org/1999/xhtml">
     <p>CHARGE: </p>
  </body></notes>
      </species>
      <species compartment="c_01" name="D-fructose [boundary]" boundaryCondition="true" id="s_1702">
<notes><body xmlns="http://www.w3.org/1999/xhtml">
     <p>CHARGE: </p>
  </body></notes>
      </species>
      <species compartment="c_01" name="D-galactose [boundary]" boundaryCondition="true" id="s_1703">
<notes><body xmlns="http://www.w3.org/1999/xhtml">
     <p>CHARGE: </p>
  </body></notes>
      </species>
      <species compartment="c_01" name="D-galacturonate [boundary]" boundaryCondition="true" id="s_1704">
<notes><body xmlns="http://www.w3.org/1999/xhtml">
     <p>CHARGE: </p>
  </body></notes>
      </species>
      <species compartment="c_01" name="D-glucitol [boundary]" boundaryCondition="true" id="s_1705">
<notes><body xmlns="http://www.w3.org/1999/xhtml">
     <p>CHARGE: </p>
  </body></notes>
      </species>
      <species compartment="c_01" name="D-glucose [boundary]" boundaryCondition="true" id="s_1706">
<notes><body xmlns="http://www.w3.org/1999/xhtml">
     <p>CHARGE: </p>
  </body></notes>
      </species>
      <species compartment="c_01" name="D-mannose [boundary]" boundaryCondition="true" id="s_1707">
<notes><body xmlns="http://www.w3.org/1999/xhtml">
     <p>CHARGE: </p>
  </body></notes>
      </species>
      <species compartment="c_01" name="D-ribose [boundary]" boundaryCondition="true" id="s_1708">
<notes><body xmlns="http://www.w3.org/1999/xhtml">
     <p>CHARGE: </p>
  </body></notes>
      </species>
      <species compartment="c_01" name="D-xylose [boundary]" boundaryCondition="true" id="s_1709">
<notes><body xmlns="http://www.w3.org/1999/xhtml">
     <p>CHARGE: </p>
  </body></notes>
      </species>
      <species compartment="c_01" name="decanoate [boundary]" boundaryCondition="true" id="s_1710">
<notes><body xmlns="http://www.w3.org/1999/xhtml">
     <p>CHARGE: </p>
  </body></notes>
      </species>
      <species compartment="c_01" name="deoxycytidine [boundary]" boundaryCondition="true" id="s_1711">
<notes><body xmlns="http://www.w3.org/1999/xhtml">
     <p>CHARGE: </p>
  </body></notes>
      </species>
      <species compartment="c_01" name="dTTP [boundary]" boundaryCondition="true" id="s_1712">
<notes><body xmlns="http://www.w3.org/1999/xhtml">
     <p>CHARGE: </p>
  </body></notes>
      </species>
      <species compartment="c_01" name="episterol [boundary]" boundaryCondition="true" id="s_1713">
<notes><body xmlns="http://www.w3.org/1999/xhtml">
     <p>CHARGE: </p>
  </body></notes>
      </species>
      <species compartment="c_01" name="ergosterol [boundary]" boundaryCondition="true" id="s_1714">
<notes><body xmlns="http://www.w3.org/1999/xhtml">
     <p>CHARGE: </p>
  </body></notes>
      </species>
      <species compartment="c_01" name="ethanol [boundary]" boundaryCondition="true" id="s_1715">
<notes><body xmlns="http://www.w3.org/1999/xhtml">
     <p>CHARGE: </p>
  </body></notes>
      </species>
      <species compartment="c_01" name="ethanolamine [boundary]" boundaryCondition="true" id="s_1716">
<notes><body xmlns="http://www.w3.org/1999/xhtml">
     <p>CHARGE: </p>
  </body></notes>
      </species>
      <species compartment="c_01" name="ethyl acetate [boundary]" boundaryCondition="true" id="s_1717">
<notes><body xmlns="http://www.w3.org/1999/xhtml">
     <p>CHARGE: </p>
  </body></notes>
      </species>
      <species compartment="c_01" name="fatty acid [boundary]" boundaryCondition="true" id="s_1718">
<notes><body xmlns="http://www.w3.org/1999/xhtml">
     <p>CHARGE: </p>
  </body></notes>
      </species>
      <species compartment="c_01" name="fecosterol [boundary]" boundaryCondition="true" id="s_1719">
<notes><body xmlns="http://www.w3.org/1999/xhtml">
     <p>CHARGE: </p>
  </body></notes>
      </species>
      <species compartment="c_01" name="FMN [boundary]" boundaryCondition="true" id="s_1720">
<notes><body xmlns="http://www.w3.org/1999/xhtml">
     <p>CHARGE: </p>
  </body></notes>
      </species>
      <species compartment="c_01" name="folic acid [boundary]" boundaryCondition="true" id="s_1721">
<notes><body xmlns="http://www.w3.org/1999/xhtml">
     <p>CHARGE: </p>
  </body></notes>
      </species>
      <species compartment="c_01" name="formate [boundary]" boundaryCondition="true" id="s_1722">
<notes><body xmlns="http://www.w3.org/1999/xhtml">
     <p>CHARGE: </p>
  </body></notes>
      </species>
      <species compartment="c_01" name="fumarate [boundary]" boundaryCondition="true" id="s_1723">
<notes><body xmlns="http://www.w3.org/1999/xhtml">
     <p>CHARGE: </p>
  </body></notes>
      </species>
      <species compartment="c_01" name="gamma-amino-gamma-cyanobutanoic acid [boundary]" boundaryCondition="true" id="s_1724">
<notes><body xmlns="http://www.w3.org/1999/xhtml">
     <p>CHARGE: </p>
  </body></notes>
      </species>
      <species compartment="c_01" name="gamma-aminobutyrate [boundary]" boundaryCondition="true" id="s_1725">
<notes><body xmlns="http://www.w3.org/1999/xhtml">
     <p>CHARGE: </p>
  </body></notes>
      </species>
      <species compartment="c_01" name="glutathione [boundary]" boundaryCondition="true" id="s_1726">
<notes><body xmlns="http://www.w3.org/1999/xhtml">
     <p>CHARGE: </p>
  </body></notes>
      </species>
      <species compartment="c_01" name="glutathione disulfide [boundary]" boundaryCondition="true" id="s_1727">
<notes><body xmlns="http://www.w3.org/1999/xhtml">
     <p>CHARGE: </p>
  </body></notes>
      </species>
      <species compartment="c_01" name="glycerol [boundary]" boundaryCondition="true" id="s_1728">
<notes><body xmlns="http://www.w3.org/1999/xhtml">
     <p>CHARGE: </p>
  </body></notes>
      </species>
      <species compartment="c_01" name="glycolaldehyde [boundary]" boundaryCondition="true" id="s_1729">
<notes><body xmlns="http://www.w3.org/1999/xhtml">
     <p>CHARGE: </p>
  </body></notes>
      </species>
      <species compartment="c_01" name="glyoxylate [boundary]" boundaryCondition="true" id="s_1730">
<notes><body xmlns="http://www.w3.org/1999/xhtml">
     <p>CHARGE: </p>
  </body></notes>
      </species>
      <species compartment="c_01" name="guanine [boundary]" boundaryCondition="true" id="s_1731">
<notes><body xmlns="http://www.w3.org/1999/xhtml">
     <p>CHARGE: </p>
  </body></notes>
      </species>
      <species compartment="c_01" name="guanosine [boundary]" boundaryCondition="true" id="s_1732">
<notes><body xmlns="http://www.w3.org/1999/xhtml">
     <p>CHARGE: </p>
  </body></notes>
      </species>
      <species compartment="c_01" name="H+ [boundary]" boundaryCondition="true" id="s_1733">
<notes><body xmlns="http://www.w3.org/1999/xhtml">
     <p>CHARGE: </p>
  </body></notes>
      </species>
      <species compartment="c_01" name="H2O [boundary]" boundaryCondition="true" id="s_1734">
<notes><body xmlns="http://www.w3.org/1999/xhtml">
     <p>CHARGE: </p>
  </body></notes>
      </species>
      <species compartment="c_01" name="hexadecanal [boundary]" boundaryCondition="true" id="s_1735">
<notes><body xmlns="http://www.w3.org/1999/xhtml">
     <p>CHARGE: </p>
  </body></notes>
      </species>
      <species compartment="c_01" name="hypoxanthine [boundary]" boundaryCondition="true" id="s_1736">
<notes><body xmlns="http://www.w3.org/1999/xhtml">
     <p>CHARGE: </p>
  </body></notes>
      </species>
      <species compartment="c_01" name="indol-3-ylacetaldehyde [boundary]" boundaryCondition="true" id="s_1737">
<notes><body xmlns="http://www.w3.org/1999/xhtml">
     <p>CHARGE: </p>
  </body></notes>
      </species>
      <species compartment="c_01" name="inosine [boundary]" boundaryCondition="true" id="s_1738">
<notes><body xmlns="http://www.w3.org/1999/xhtml">
     <p>CHARGE: </p>
  </body></notes>
      </species>
      <species compartment="c_01" name="iron [boundary]" boundaryCondition="true" id="s_1739">
<notes><body xmlns="http://www.w3.org/1999/xhtml">
     <p>CHARGE: </p>
  </body></notes>
      </species>
      <species compartment="c_01" name="isoamyl acetate [boundary]" boundaryCondition="true" id="s_1740">
<notes><body xmlns="http://www.w3.org/1999/xhtml">
     <p>CHARGE: </p>
  </body></notes>
      </species>
      <species compartment="c_01" name="isoamylol [boundary]" boundaryCondition="true" id="s_1741">
<notes><body xmlns="http://www.w3.org/1999/xhtml">
     <p>CHARGE: </p>
  </body></notes>
      </species>
      <species compartment="c_01" name="isobutanol [boundary]" boundaryCondition="true" id="s_1742">
<notes><body xmlns="http://www.w3.org/1999/xhtml">
     <p>CHARGE: </p>
  </body></notes>
      </species>
      <species compartment="c_01" name="isobutyl acetate [boundary]" boundaryCondition="true" id="s_1743">
<notes><body xmlns="http://www.w3.org/1999/xhtml">
     <p>CHARGE: </p>
  </body></notes>
      </species>
      <species compartment="c_01" name="isobutyraldehyde [boundary]" boundaryCondition="true" id="s_1744">
<notes><body xmlns="http://www.w3.org/1999/xhtml">
     <p>CHARGE: </p>
  </body></notes>
      </species>
      <species compartment="c_01" name="L-alanine [boundary]" boundaryCondition="true" id="s_1745">
<notes><body xmlns="http://www.w3.org/1999/xhtml">
     <p>CHARGE: </p>
  </body></notes>
      </species>
      <species compartment="c_01" name="L-arabinitol [boundary]" boundaryCondition="true" id="s_1746">
<notes><body xmlns="http://www.w3.org/1999/xhtml">
     <p>CHARGE: </p>
  </body></notes>
      </species>
      <species compartment="c_01" name="L-arabinose [boundary]" boundaryCondition="true" id="s_1747">
<notes><body xmlns="http://www.w3.org/1999/xhtml">
     <p>CHARGE: </p>
  </body></notes>
      </species>
      <species compartment="c_01" name="L-arginine [boundary]" boundaryCondition="true" id="s_1748">
<notes><body xmlns="http://www.w3.org/1999/xhtml">
     <p>CHARGE: </p>
  </body></notes>
      </species>
      <species compartment="c_01" name="L-asparagine [boundary]" boundaryCondition="true" id="s_1749">
<notes><body xmlns="http://www.w3.org/1999/xhtml">
     <p>CHARGE: </p>
  </body></notes>
      </species>
      <species compartment="c_01" name="L-aspartate [boundary]" boundaryCondition="true" id="s_1750">
<notes><body xmlns="http://www.w3.org/1999/xhtml">
     <p>CHARGE: </p>
  </body></notes>
      </species>
      <species compartment="c_01" name="L-cysteine [boundary]" boundaryCondition="true" id="s_1751">
<notes><body xmlns="http://www.w3.org/1999/xhtml">
     <p>CHARGE: </p>
  </body></notes>
      </species>
      <species compartment="c_01" name="L-glucitol [boundary]" boundaryCondition="true" id="s_1752">
<notes><body xmlns="http://www.w3.org/1999/xhtml">
     <p>CHARGE: </p>
  </body></notes>
      </species>
      <species compartment="c_01" name="L-glutamate [boundary]" boundaryCondition="true" id="s_1753">
<notes><body xmlns="http://www.w3.org/1999/xhtml">
     <p>CHARGE: </p>
  </body></notes>
      </species>
      <species compartment="c_01" name="L-glutamine [boundary]" boundaryCondition="true" id="s_1754">
<notes><body xmlns="http://www.w3.org/1999/xhtml">
     <p>CHARGE: </p>
  </body></notes>
      </species>
      <species compartment="c_01" name="L-glycine [boundary]" boundaryCondition="true" id="s_1755">
<notes><body xmlns="http://www.w3.org/1999/xhtml">
     <p>CHARGE: </p>
  </body></notes>
      </species>
      <species compartment="c_01" name="L-histidine [boundary]" boundaryCondition="true" id="s_1756">
<notes><body xmlns="http://www.w3.org/1999/xhtml">
     <p>CHARGE: </p>
  </body></notes>
      </species>
      <species compartment="c_01" name="L-homoserine [boundary]" boundaryCondition="true" id="s_1757">
<notes><body xmlns="http://www.w3.org/1999/xhtml">
     <p>CHARGE: </p>
  </body></notes>
      </species>
      <species compartment="c_01" name="L-isoleucine [boundary]" boundaryCondition="true" id="s_1758">
<notes><body xmlns="http://www.w3.org/1999/xhtml">
     <p>CHARGE: </p>
  </body></notes>
      </species>
      <species compartment="c_01" name="L-leucine [boundary]" boundaryCondition="true" id="s_1759">
<notes><body xmlns="http://www.w3.org/1999/xhtml">
     <p>CHARGE: </p>
  </body></notes>
      </species>
      <species compartment="c_01" name="L-lysine [boundary]" boundaryCondition="true" id="s_1760">
<notes><body xmlns="http://www.w3.org/1999/xhtml">
     <p>CHARGE: </p>
  </body></notes>
      </species>
      <species compartment="c_01" name="L-methionine [boundary]" boundaryCondition="true" id="s_1761">
<notes><body xmlns="http://www.w3.org/1999/xhtml">
     <p>CHARGE: </p>
  </body></notes>
      </species>
      <species compartment="c_01" name="L-phenylalanine [boundary]" boundaryCondition="true" id="s_1762">
<notes><body xmlns="http://www.w3.org/1999/xhtml">
     <p>CHARGE: </p>
  </body></notes>
      </species>
      <species compartment="c_01" name="L-proline [boundary]" boundaryCondition="true" id="s_1763">
<notes><body xmlns="http://www.w3.org/1999/xhtml">
     <p>CHARGE: </p>
  </body></notes>
      </species>
      <species compartment="c_01" name="L-serine [boundary]" boundaryCondition="true" id="s_1764">
<notes><body xmlns="http://www.w3.org/1999/xhtml">
     <p>CHARGE: </p>
  </body></notes>
      </species>
      <species compartment="c_01" name="L-sorbose [boundary]" boundaryCondition="true" id="s_1765">
<notes><body xmlns="http://www.w3.org/1999/xhtml">
     <p>CHARGE: </p>
  </body></notes>
      </species>
      <species compartment="c_01" name="L-threonine [boundary]" boundaryCondition="true" id="s_1766">
<notes><body xmlns="http://www.w3.org/1999/xhtml">
     <p>CHARGE: </p>
  </body></notes>
      </species>
      <species compartment="c_01" name="L-tryptophan [boundary]" boundaryCondition="true" id="s_1767">
<notes><body xmlns="http://www.w3.org/1999/xhtml">
     <p>CHARGE: </p>
  </body></notes>
      </species>
      <species compartment="c_01" name="L-tyrosine [boundary]" boundaryCondition="true" id="s_1768">
<notes><body xmlns="http://www.w3.org/1999/xhtml">
     <p>CHARGE: </p>
  </body></notes>
      </species>
      <species compartment="c_01" name="L-valine [boundary]" boundaryCondition="true" id="s_1769">
<notes><body xmlns="http://www.w3.org/1999/xhtml">
     <p>CHARGE: </p>
  </body></notes>
      </species>
      <species compartment="c_01" name="lanosterol [boundary]" boundaryCondition="true" id="s_1770">
<notes><body xmlns="http://www.w3.org/1999/xhtml">
     <p>CHARGE: </p>
  </body></notes>
      </species>
      <species compartment="c_01" name="laurate [boundary]" boundaryCondition="true" id="s_1771">
<notes><body xmlns="http://www.w3.org/1999/xhtml">
     <p>CHARGE: </p>
  </body></notes>
      </species>
      <species compartment="c_01" name="lignoceric acid [boundary]" boundaryCondition="true" id="s_1772">
<notes><body xmlns="http://www.w3.org/1999/xhtml">
     <p>CHARGE: </p>
  </body></notes>
      </species>
      <species compartment="c_01" name="linoleic acid [boundary]" boundaryCondition="true" id="s_1773">
<notes><body xmlns="http://www.w3.org/1999/xhtml">
     <p>CHARGE: </p>
  </body></notes>
      </species>
      <species compartment="c_01" name="maltose [boundary]" boundaryCondition="true" id="s_1774">
<notes><body xmlns="http://www.w3.org/1999/xhtml">
     <p>CHARGE: </p>
  </body></notes>
      </species>
      <species compartment="c_01" name="myo-inositol [boundary]" boundaryCondition="true" id="s_1776">
<notes><body xmlns="http://www.w3.org/1999/xhtml">
     <p>CHARGE: </p>
  </body></notes>
      </species>
      <species compartment="c_01" name="myristate [boundary]" boundaryCondition="true" id="s_1777">
<notes><body xmlns="http://www.w3.org/1999/xhtml">
     <p>CHARGE: </p>
  </body></notes>
      </species>
      <species compartment="c_01" name="myristoleate [boundary]" boundaryCondition="true" id="s_1778">
<notes><body xmlns="http://www.w3.org/1999/xhtml">
     <p>CHARGE: </p>
  </body></notes>
      </species>
      <species compartment="c_01" name="N,N'-diformyldityrosine [boundary]" boundaryCondition="true" id="s_1779">
<notes><body xmlns="http://www.w3.org/1999/xhtml">
     <p>CHARGE: </p>
  </body></notes>
      </species>
      <species compartment="c_01" name="NADP(+) [boundary]" boundaryCondition="true" id="s_1780">
<notes><body xmlns="http://www.w3.org/1999/xhtml">
     <p>CHARGE: </p>
  </body></notes>
      </species>
      <species compartment="c_01" name="nicotinate [boundary]" boundaryCondition="true" id="s_1781">
<notes><body xmlns="http://www.w3.org/1999/xhtml">
     <p>CHARGE: </p>
  </body></notes>
      </species>
      <species compartment="c_01" name="NMN [boundary]" boundaryCondition="true" id="s_1782">
<notes><body xmlns="http://www.w3.org/1999/xhtml">
     <p>CHARGE: </p>
  </body></notes>
      </species>
      <species compartment="c_01" name="octanoate [boundary]" boundaryCondition="true" id="s_1783">
<notes><body xmlns="http://www.w3.org/1999/xhtml">
     <p>CHARGE: </p>
  </body></notes>
      </species>
      <species compartment="c_01" name="oleate [boundary]" boundaryCondition="true" id="s_1784">
<notes><body xmlns="http://www.w3.org/1999/xhtml">
     <p>CHARGE: </p>
  </body></notes>
      </species>
      <species compartment="c_01" name="ornithine [boundary]" boundaryCondition="true" id="s_1785">
<notes><body xmlns="http://www.w3.org/1999/xhtml">
     <p>CHARGE: </p>
  </body></notes>
      </species>
      <species compartment="c_01" name="oxaloacetate [boundary]" boundaryCondition="true" id="s_1786">
<notes><body xmlns="http://www.w3.org/1999/xhtml">
     <p>CHARGE: </p>
  </body></notes>
      </species>
      <species compartment="c_01" name="oxygen [boundary]" boundaryCondition="true" id="s_1787">
<notes><body xmlns="http://www.w3.org/1999/xhtml">
     <p>CHARGE: </p>
  </body></notes>
      </species>
      <species compartment="c_01" name="palmitate [boundary]" boundaryCondition="true" id="s_1788">
<notes><body xmlns="http://www.w3.org/1999/xhtml">
     <p>CHARGE: </p>
  </body></notes>
      </species>
      <species compartment="c_01" name="palmitoleate [boundary]" boundaryCondition="true" id="s_1789">
<notes><body xmlns="http://www.w3.org/1999/xhtml">
     <p>CHARGE: </p>
  </body></notes>
      </species>
      <species compartment="c_01" name="pectin [boundary]" boundaryCondition="true" id="s_1790">
<notes><body xmlns="http://www.w3.org/1999/xhtml">
     <p>CHARGE: </p>
  </body></notes>
      </species>
      <species compartment="c_01" name="phenethyl acetate [boundary]" boundaryCondition="true" id="s_1791">
<notes><body xmlns="http://www.w3.org/1999/xhtml">
     <p>CHARGE: </p>
  </body></notes>
      </species>
      <species compartment="c_01" name="phenylacetaldehyde [boundary]" boundaryCondition="true" id="s_1792">
<notes><body xmlns="http://www.w3.org/1999/xhtml">
     <p>CHARGE: </p>
  </body></notes>
      </species>
      <species compartment="c_01" name="phosphate [boundary]" boundaryCondition="true" id="s_1793">
<notes><body xmlns="http://www.w3.org/1999/xhtml">
     <p>CHARGE: </p>
  </body></notes>
      </species>
      <species compartment="c_01" name="phosphatidate [boundary]" boundaryCondition="true" id="s_1794">
<notes><body xmlns="http://www.w3.org/1999/xhtml">
     <p>CHARGE: </p>
  </body></notes>
      </species>
      <species compartment="c_01" name="potassium [boundary]" boundaryCondition="true" id="s_1796">
<notes><body xmlns="http://www.w3.org/1999/xhtml">
     <p>CHARGE: </p>
  </body></notes>
      </species>
      <species compartment="c_01" name="putrescine [boundary]" boundaryCondition="true" id="s_1797">
<notes><body xmlns="http://www.w3.org/1999/xhtml">
     <p>CHARGE: </p>
  </body></notes>
      </species>
      <species compartment="c_01" name="pyridoxine [boundary]" boundaryCondition="true" id="s_1798">
<notes><body xmlns="http://www.w3.org/1999/xhtml">
     <p>CHARGE: </p>
  </body></notes>
      </species>
      <species compartment="c_01" name="pyruvate [boundary]" boundaryCondition="true" id="s_1799">
<notes><body xmlns="http://www.w3.org/1999/xhtml">
     <p>CHARGE: </p>
  </body></notes>
      </species>
      <species compartment="c_01" name="riboflavin [boundary]" boundaryCondition="true" id="s_1800">
<notes><body xmlns="http://www.w3.org/1999/xhtml">
     <p>CHARGE: </p>
  </body></notes>
      </species>
      <species compartment="c_01" name="S-adenosyl-L-methionine [boundary]" boundaryCondition="true" id="s_1801">
<notes><body xmlns="http://www.w3.org/1999/xhtml">
     <p>CHARGE: </p>
  </body></notes>
      </species>
      <species compartment="c_01" name="S-methyl-L-methionine [boundary]" boundaryCondition="true" id="s_1802">
<notes><body xmlns="http://www.w3.org/1999/xhtml">
     <p>CHARGE: </p>
  </body></notes>
      </species>
      <species compartment="c_01" name="sn-glycero-3-phosphocholine [boundary]" boundaryCondition="true" id="s_1803">
<notes><body xmlns="http://www.w3.org/1999/xhtml">
     <p>CHARGE: </p>
  </body></notes>
      </species>
      <species compartment="c_01" name="sodium [boundary]" boundaryCondition="true" id="s_1804">
<notes><body xmlns="http://www.w3.org/1999/xhtml">
     <p>CHARGE: </p>
  </body></notes>
      </species>
      <species compartment="c_01" name="spermidine [boundary]" boundaryCondition="true" id="s_1805">
<notes><body xmlns="http://www.w3.org/1999/xhtml">
     <p>CHARGE: </p>
  </body></notes>
      </species>
      <species compartment="c_01" name="spermine [boundary]" boundaryCondition="true" id="s_1806">
<notes><body xmlns="http://www.w3.org/1999/xhtml">
     <p>CHARGE: </p>
  </body></notes>
      </species>
      <species compartment="c_01" name="stearate [boundary]" boundaryCondition="true" id="s_1807">
<notes><body xmlns="http://www.w3.org/1999/xhtml">
     <p>CHARGE: </p>
  </body></notes>
      </species>
      <species compartment="c_01" name="succinate [boundary]" boundaryCondition="true" id="s_1808">
<notes><body xmlns="http://www.w3.org/1999/xhtml">
     <p>CHARGE: </p>
  </body></notes>
      </species>
      <species compartment="c_01" name="sucrose [boundary]" boundaryCondition="true" id="s_1809">
<notes><body xmlns="http://www.w3.org/1999/xhtml">
     <p>CHARGE: </p>
  </body></notes>
      </species>
      <species compartment="c_01" name="sulphate [boundary]" boundaryCondition="true" id="s_1810">
<notes><body xmlns="http://www.w3.org/1999/xhtml">
     <p>CHARGE: </p>
  </body></notes>
      </species>
      <species compartment="c_01" name="sulphite [boundary]" boundaryCondition="true" id="s_1811">
<notes><body xmlns="http://www.w3.org/1999/xhtml">
     <p>CHARGE: </p>
  </body></notes>
      </species>
      <species compartment="c_01" name="taurine [boundary]" boundaryCondition="true" id="s_1812">
<notes><body xmlns="http://www.w3.org/1999/xhtml">
     <p>CHARGE: </p>
  </body></notes>
      </species>
      <species compartment="c_01" name="TDP [boundary]" boundaryCondition="true" id="s_1813">
<notes><body xmlns="http://www.w3.org/1999/xhtml">
     <p>CHARGE: </p>
  </body></notes>
      </species>
      <species compartment="c_01" name="thiamine [boundary]" boundaryCondition="true" id="s_1814">
<notes><body xmlns="http://www.w3.org/1999/xhtml">
     <p>CHARGE: </p>
  </body></notes>
      </species>
      <species compartment="c_01" name="thymidine [boundary]" boundaryCondition="true" id="s_1815">
<notes><body xmlns="http://www.w3.org/1999/xhtml">
     <p>CHARGE: </p>
  </body></notes>
      </species>
      <species compartment="c_01" name="thymine [boundary]" boundaryCondition="true" id="s_1816">
<notes><body xmlns="http://www.w3.org/1999/xhtml">
     <p>CHARGE: </p>
  </body></notes>
      </species>
      <species compartment="c_01" name="TMP [boundary]" boundaryCondition="true" id="s_1817">
<notes><body xmlns="http://www.w3.org/1999/xhtml">
     <p>CHARGE: </p>
  </body></notes>
      </species>
      <species compartment="c_01" name="trehalose [boundary]" boundaryCondition="true" id="s_1818">
<notes><body xmlns="http://www.w3.org/1999/xhtml">
     <p>CHARGE: </p>
  </body></notes>
      </species>
      <species compartment="c_01" name="tryptophol [boundary]" boundaryCondition="true" id="s_1819">
<notes><body xmlns="http://www.w3.org/1999/xhtml">
     <p>CHARGE: </p>
  </body></notes>
      </species>
      <species compartment="c_01" name="uracil [boundary]" boundaryCondition="true" id="s_1820">
<notes><body xmlns="http://www.w3.org/1999/xhtml">
     <p>CHARGE: </p>
  </body></notes>
      </species>
      <species compartment="c_01" name="urea [boundary]" boundaryCondition="true" id="s_1821">
<notes><body xmlns="http://www.w3.org/1999/xhtml">
     <p>CHARGE: </p>
  </body></notes>
      </species>
      <species compartment="c_01" name="uridine [boundary]" boundaryCondition="true" id="s_1822">
<notes><body xmlns="http://www.w3.org/1999/xhtml">
     <p>CHARGE: </p>
  </body></notes>
      </species>
      <species compartment="c_01" name="xanthosine [boundary]" boundaryCondition="true" id="s_1823">
<notes><body xmlns="http://www.w3.org/1999/xhtml">
     <p>CHARGE: </p>
  </body></notes>
      </species>
      <species compartment="c_01" name="xylitol [boundary]" boundaryCondition="true" id="s_1824">
<notes><body xmlns="http://www.w3.org/1999/xhtml">
     <p>CHARGE: </p>
  </body></notes>
      </species>
      <species compartment="c_01" name="zymosterol [boundary]" boundaryCondition="true" id="s_1825">
<notes><body xmlns="http://www.w3.org/1999/xhtml">
     <p>CHARGE: </p>
  </body></notes>
      </species>
      <species compartment="c_10" name="AAC1 [mitochondrial membrane]" boundaryCondition="true" id="s_1826">
<notes><body xmlns="http://www.w3.org/1999/xhtml">
     <p>CHARGE: </p>
  </body></notes>
      </species>
      <species compartment="c_10" name="AAC3 [mitochondrial membrane]" boundaryCondition="true" id="s_1827">
<notes><body xmlns="http://www.w3.org/1999/xhtml">
     <p>CHARGE: </p>
  </body></notes>
      </species>
      <species compartment="c_03" name="AAH1 [cytoplasm]" boundaryCondition="true" id="s_1828">
<notes><body xmlns="http://www.w3.org/1999/xhtml">
     <p>CHARGE: </p>
  </body></notes>
      </species>
      <species compartment="c_11" name="AAT1 [mitochondrion]" boundaryCondition="true" id="s_1829">
<notes><body xmlns="http://www.w3.org/1999/xhtml">
     <p>CHARGE: </p>
  </body></notes>
      </species>
      <species compartment="c_03" name="AAT2 [cytoplasm]" boundaryCondition="true" id="s_1830">
<notes><body xmlns="http://www.w3.org/1999/xhtml">
     <p>CHARGE: </p>
  </body></notes>
      </species>
      <species compartment="c_15" name="AAT2 [peroxisome]" boundaryCondition="true" id="s_1831">
<notes><body xmlns="http://www.w3.org/1999/xhtml">
     <p>CHARGE: </p>
  </body></notes>
      </species>
      <species compartment="c_03" name="ABZ1 [cytoplasm]" boundaryCondition="true" id="s_1832">
<notes><body xmlns="http://www.w3.org/1999/xhtml">
     <p>CHARGE: </p>
  </body></notes>
      </species>
      <species compartment="c_03" name="ABZ2 [cytoplasm]" boundaryCondition="true" id="s_1833">
<notes><body xmlns="http://www.w3.org/1999/xhtml">
     <p>CHARGE: </p>
  </body></notes>
      </species>
      <species compartment="c_03" name="ACC1 [cytoplasm]" boundaryCondition="true" id="s_1834">
<notes><body xmlns="http://www.w3.org/1999/xhtml">
     <p>CHARGE: </p>
  </body></notes>
      </species>
      <species compartment="c_03" name="ACH1 [cytoplasm]" boundaryCondition="true" id="s_1835">
<notes><body xmlns="http://www.w3.org/1999/xhtml">
     <p>CHARGE: </p>
  </body></notes>
      </species>
      <species compartment="c_11" name="ACH1 [mitochondrion]" boundaryCondition="true" id="s_1836">
<notes><body xmlns="http://www.w3.org/1999/xhtml">
     <p>CHARGE: </p>
  </body></notes>
      </species>
      <species compartment="c_03" name="ACO1 [cytoplasm]" boundaryCondition="true" id="s_1837">
<notes><body xmlns="http://www.w3.org/1999/xhtml">
     <p>CHARGE: </p>
  </body></notes>
      </species>
      <species compartment="c_11" name="ACO1 [mitochondrion]" boundaryCondition="true" id="s_1838">
<notes><body xmlns="http://www.w3.org/1999/xhtml">
     <p>CHARGE: </p>
  </body></notes>
      </species>
      <species compartment="c_11" name="ACO2 [mitochondrion]" boundaryCondition="true" id="s_1839">
<notes><body xmlns="http://www.w3.org/1999/xhtml">
     <p>CHARGE: </p>
  </body></notes>
      </species>
      <species compartment="c_03" name="ACS1 [cytoplasm]" boundaryCondition="true" id="s_1840">
<notes><body xmlns="http://www.w3.org/1999/xhtml">
     <p>CHARGE: </p>
  </body></notes>
      </species>
      <species compartment="c_11" name="ACS1 [mitochondrion]" boundaryCondition="true" id="s_1841">
<notes><body xmlns="http://www.w3.org/1999/xhtml">
     <p>CHARGE: </p>
  </body></notes>
      </species>
      <species compartment="c_03" name="ACS2 [cytoplasm]" boundaryCondition="true" id="s_1842">
<notes><body xmlns="http://www.w3.org/1999/xhtml">
     <p>CHARGE: </p>
  </body></notes>
      </species>
      <species compartment="c_13" name="ACS2 [nucleus]" boundaryCondition="true" id="s_1843">
<notes><body xmlns="http://www.w3.org/1999/xhtml">
     <p>CHARGE: </p>
  </body></notes>
      </species>
      <species compartment="c_03" name="acyl-carrier protein [cytoplasm]" boundaryCondition="true" id="s_1844">
<notes><body xmlns="http://www.w3.org/1999/xhtml">
     <p>CHARGE: </p>
  </body></notes>
      </species>
      <species compartment="c_11" name="acyl-carrier protein [mitochondrion]" boundaryCondition="true" id="s_1845">
<notes><body xmlns="http://www.w3.org/1999/xhtml">
     <p>CHARGE: </p>
  </body></notes>
      </species>
      <species compartment="c_03" name="ADE1 [cytoplasm]" boundaryCondition="true" id="s_1846">
<notes><body xmlns="http://www.w3.org/1999/xhtml">
     <p>CHARGE: </p>
  </body></notes>
      </species>
      <species compartment="c_03" name="ADE12 [cytoplasm]" boundaryCondition="true" id="s_1847">
<notes><body xmlns="http://www.w3.org/1999/xhtml">
     <p>CHARGE: </p>
  </body></notes>
      </species>
      <species compartment="c_03" name="ADE13 [cytoplasm]" boundaryCondition="true" id="s_1848">
<notes><body xmlns="http://www.w3.org/1999/xhtml">
     <p>CHARGE: </p>
  </body></notes>
      </species>
      <species compartment="c_03" name="ADE16 [cytoplasm]" boundaryCondition="true" id="s_1849">
<notes><body xmlns="http://www.w3.org/1999/xhtml">
     <p>CHARGE: </p>
  </body></notes>
      </species>
      <species compartment="c_03" name="ADE17 [cytoplasm]" boundaryCondition="true" id="s_1850">
<notes><body xmlns="http://www.w3.org/1999/xhtml">
     <p>CHARGE: </p>
  </body></notes>
      </species>
      <species compartment="c_03" name="ADE2 [cytoplasm]" boundaryCondition="true" id="s_1851">
<notes><body xmlns="http://www.w3.org/1999/xhtml">
     <p>CHARGE: </p>
  </body></notes>
      </species>
      <species compartment="c_03" name="ADE3 [cytoplasm]" boundaryCondition="true" id="s_1852">
<notes><body xmlns="http://www.w3.org/1999/xhtml">
     <p>CHARGE: </p>
  </body></notes>
      </species>
      <species compartment="c_03" name="ADE4 [cytoplasm]" boundaryCondition="true" id="s_1853">
<notes><body xmlns="http://www.w3.org/1999/xhtml">
     <p>CHARGE: </p>
  </body></notes>
      </species>
      <species compartment="c_03" name="ADE5,7 [cytoplasm]" boundaryCondition="true" id="s_1854">
<notes><body xmlns="http://www.w3.org/1999/xhtml">
     <p>CHARGE: </p>
  </body></notes>
      </species>
      <species compartment="c_03" name="ADE6 [cytoplasm]" boundaryCondition="true" id="s_1855">
<notes><body xmlns="http://www.w3.org/1999/xhtml">
     <p>CHARGE: </p>
  </body></notes>
      </species>
      <species compartment="c_03" name="ADE8 [cytoplasm]" boundaryCondition="true" id="s_1856">
<notes><body xmlns="http://www.w3.org/1999/xhtml">
     <p>CHARGE: </p>
  </body></notes>
      </species>
      <species compartment="c_03" name="ADH1 [cytoplasm]" boundaryCondition="true" id="s_1857">
<notes><body xmlns="http://www.w3.org/1999/xhtml">
     <p>CHARGE: </p>
  </body></notes>
      </species>
      <species compartment="c_03" name="ADH2 [cytoplasm]" boundaryCondition="true" id="s_1858">
<notes><body xmlns="http://www.w3.org/1999/xhtml">
     <p>CHARGE: </p>
  </body></notes>
      </species>
      <species compartment="c_11" name="ADH3 [mitochondrion]" boundaryCondition="true" id="s_1859">
<notes><body xmlns="http://www.w3.org/1999/xhtml">
     <p>CHARGE: </p>
  </body></notes>
      </species>
      <species compartment="c_03" name="ADH4 [cytoplasm]" boundaryCondition="true" id="s_1860">
<notes><body xmlns="http://www.w3.org/1999/xhtml">
     <p>CHARGE: </p>
  </body></notes>
      </species>
      <species compartment="c_03" name="ADH5 [cytoplasm]" boundaryCondition="true" id="s_1861">
<notes><body xmlns="http://www.w3.org/1999/xhtml">
     <p>CHARGE: </p>
  </body></notes>
      </species>
      <species compartment="c_03" name="ADH6 [cytoplasm]" boundaryCondition="true" id="s_1862">
<notes><body xmlns="http://www.w3.org/1999/xhtml">
     <p>CHARGE: </p>
  </body></notes>
      </species>
[truncated: 2,923,278 more chars]
