# Supplementary material for: E-Flux2 and SPOT: Validated Methods for Inferring Intracellular Metabolic Flux Distributions from Transcriptomic Data
Source: PLoS One. 2016 Jun 21;11(6):e0157101. doi: 10.1371/journal.pone.0157101 (PMC4915706; doi:10.1371/journal.pone.0157101)
Supplement: S2 Dataset — The transcriptomic and the fluxomic data sets that were used in this study can be found in the first four sheets of this Excel file and on the fifth sheet, respectively. (XLS) [file pone.0157101.s002.xls]

## Sheet: Transcriptomic data - Celton
	RF	100mM	200mM	300mM		*GEO accession number: GSE34810
Q0010	0.275754	0.0466936	0.0302212	0.033715
Q0017	1.58557	0.177439	1.28953	3.3519
Q0032	0.270135	0.00397468	0.180823	0.11588
Q0045	11.1585	12.5275	8.88235	22.3949
Q0050	0.322016	0.0284569	0.0366036	0.0661547
Q0055	0.601919	0.0193533	0.510396	0.848987
Q0060	1.03781	0.583392	0.659457	1.64451
Q0065	8.58432	10.6538	6.90111	16.065
Q0070	8.77815	16.4487	5.76008	8.12308
Q0075	2.1593	1.79357	3.02697	4.65028
Q0080	2.00135	1.92575	1.46914	4.02449
Q0085	8.09123	8.49892	6.48654	16.3536
Q0092	0.189779	0.0213403	0.164563	0.0740443
Q0105	14.4963	15.0727	10.0214	31.076
Q0110	9.47121	9.77914	6.93263	15.5107
Q0115	1.63431	1.29916	1.2395	2.43144
Q0120	2.85825	2.47847	2.23445	4.29043
Q0130	22.4563	20.7732	17.0445	39.0596
Q0140	1.04511	0.22156	0.20099	0.432268
Q0142	0.422501	0.045004	0.331993	0.2417
Q0143	0.537835	0.252313	0.927452	0.29844
Q0144	1.9406	0.233031	1.51944	3.53816
Q0160	3.40972	1.84195	1.7056	2.48717
Q0182	6.02066	6.08859	4.65032	11.4571
Q0250	2.27	1.97435	1.20131	1.73243
Q0255	0.128445	0.00635807	0.0402686	0.227447
Q0275	1.00665	0.451703	0.581343	1.4411
Q0297	1.22077	0.838905	2.9221	1.54661
YAL001C	0.338944	0.188559	0.099974	0.199813
YAL002W	3.67565	6.71118	2.38559	4.41494
YAL003W	3.38048	6.4042	8.89095	5.82728
YAL004W	0.290693	0.31676	0.318424	0.657586
YAL005C	21.6407	33.1138	17.1757	38.2189
YAL007C	1.2174	1.67771	2.36661	2.10181
YAL008W	0.25888	0.0815439	0.0770379	0.129339
YAL009W	0.135743	0.156809	0.0829738	0.30637
YAL010C	1.45853	1.63505	1.0776	1.33472
YAL011W	0.471641	0.74965	1.46938	0.318902
YAL012W	5.43347	8.36146	4.70938	9.21571
YAL013W	2.05517	3.37803	1.84055	1.18766
YAL014C	1.3502	1.83155	1.30393	1.15203
YAL015C	0.440516	0.673296	0.940426	0.546843
YAL016W	3.8065	6.57801	2.78512	5.53446
YAL017W	8.94086	19.1731	3.95818	6.96369
YAL018C	0.234705	0.0180687	0.068391	0.0178292
YAL019W	0.0913151	0.100893	0.131244	0.223565
YAL020C	14.1657	24.7329	9.14896	14.4923
YAL021C	0.562984	0.523566	0.752588	0.604084
YAL022C	0.664187	0.599616	0.496661	0.129128
YAL023C	2.27644	3.17341	1.65951	2.96684
YAL024C	0.472738	0.0271689	0.339137	0.860883
YAL025C	0.923446	1.12244	0.67682	1.10761
YAL026C	0.405143	0.159239	0.15515	0.252108
YAL027W	0.675107	0.777434	0.253327	0.356393
YAL028W	11.7392	20.1994	7.11719	12.1689
YAL029C	0.204873	0.133655	0.176038	0.305123
YAL030W	1.05391	1.56745	0.455259	0.448467
YAL031C	1.00928	1.73924	0.509575	1.02018
YAL032C	0.128332	0.110247	0.142541	0.065114
YAL033W	2.7499	4.65377	3.89324	1.79416
YAL034C	1.62061	1.443	0.98591	0.912639
YAL034W-a	0.692305	0.773973	0.88951	0.274449
YAL034c-b	0.116635	0.0100165	0.0712937	0.0457206
YAL035C-a	0.0271514	0.00369522	0.118878	0.0519027
YAL035W	0.736863	0.182038	0.775907	1.26036
YAL036C	0.227786	0.178353	0.260481	0.307574
YAL037W	0.0534839	0.00259122	0.121237	0.0714715
YAL038W	38.2912	38.3009	20.6098	52.9043
YAL039C	1.6818	1.80501	1.20425	1.604
YAL040C	1.52959	1.78008	0.847944	1.34825
YAL041W	0.253863	0.375722	0.253526	0.252068
YAL042W	2.36663	3.71862	1.82715	3.63294
YAL042c-a	0.0302794	0.0034257	0.0185084	0.0381231
YAL043C	0.369347	0.189513	0.511885	0.30923
YAL043C-a	0.365664	0.264581	0.436732	0.254467
YAL044C	7.81812	13.126	8.81074	13.5929
YAL044w-a	5.76542	9.77811	4.05953	6.9234
YAL045C	0.337318	0.442362	0.229949	0.862391
YAL046C	0.759718	0.595621	0.440585	59.2161
YAL047C	0.262324	0.0315953	0.0636338	0.0404708
YAL048C	0.161253	0.221827	0.0985667	0.309112
YAL049C	0.115034	0.113783	0.0885919	0.269342
YAL051W	0.187905	0.186488	0.0371724	0.164402
YAL053W	8.2017	13.2256	5.26086	8.21246
YAL054C	0.239706	0.246889	0.159912	0.253496
YAL055W	1.88718	2.95437	1.25092	1.76633
YAL056W	0.334246	0.322816	0.312747	0.32255
YAL056c-a	0.144466	0.0985158	0.249986	0.236639
YAL058C-a	0.1733	0.0319673	0.111203	0.069398
YAL058W	0.373531	0.139645	1.20814	0.34356
YAL059W	1.31056	2.07538	2.02851	1.61747
YAL060W	2.74588	11.8444	6.26912	73.5743
YAL061W	20.6021	42.7617	11.9261	25.7613
YAL062W	0.575697	0.685411	1.04094	0.281205
YAL063C	5.25558	6.4422	3.68372	5.91456
YAL064C-a	1.6085	2.31646	1.22377	0.528869
YAL064W	0.154024	0.106572	0.138509	0.193022
YAL064W-b	12.922	15.2774	7.93172	18.1645
YAL065C	0.676236	0.245227	0.636405	0.602749
YAL066W	0.361363	0.0450193	0.192959	0.164797
YAL067C	0.233746	0.221279	0.0932555	0.0660397
YAL068C	28.1309	69.6648	16.1126	58.8013
YAL069W	0.140557	0.159671	0.25933	0.459323
YAR002C-a	8.29647	18.2711	6.10524	10.6568
YAR002W	0.407207	0.433167	0.0570618	0.348074
YAR003W	5.2655	10.391	3.9061	6.56095
YAR007C	0.0928659	0.0191683	0.135163	0.103686
YAR008W	0.155214	0.017456	0.197349	0.152604
YAR009C	7.92618	10.974	8.99642	23.5181
YAR010C	1.97227	2.29556	3.33881	4.33724
YAR014C	0.0885149	0.0501883	0.0677874	0.139914
YAR015W	3.90222	5.34493	2.84227	4.82655
YAR018C	14.6063	30.6865	9.73022	18.6067
YAR019C	16.9221	26.8256	10.3797	17.4677
YAR020C	54.5852	164.379	32.4677	176.3
YAR023C	0.476568	0.673584	0.205136	2.82865
YAR027W	0.176797	0.0878635	0.353497	0.0717186
YAR028W	0.148202	0.206441	0.667865	0.193367
YAR029W	0.691551	0.88682	0.739123	0.290612
YAR030C	1.00777	1.91355	0.529226	1.19185
YAR031W	0.0819244	0.00179363	0.0500768	0.039
YAR033W	0.226616	0.247946	0.469752	0.0841086
YAR035W	0.326673	0.333385	0.52789	0.177585
YAR042W	0.255653	0.177697	0.540188	0.0700403
YAR044W	0.357872	0.273673	0.136366	0.186312
YAR047C	1.00054	1.86101	2.85167	0.320653
YAR050W	0.09264	0.00673275	0.131419	0.0464264
YAR053W	0.108081	0.0913515	0.665024	0.119663
YAR060C	0.247983	0.251781	0.09549	0.0458268
YAR061W	3.85176	6.44366	2.5047	6.03148
YAR062W	0.210869	0.202658	0.398268	0.141633
YAR064W	0.0701076	0.00180985	0.534835	0.0818148
YAR066W	1.12599	1.7275	3.14665	0.653782
YAR068W	6.099	7.68071	4.41682	4.93434
YAR069C	1.31996	2.18722	1.18131	0.836863
YAR070C	0.0788703	0.00208131	0.537084	0.0704328
YAR071W	3.28871	3.92777	4.58811	3.24205
YAR073W	13.4485	30.1387	9.83654	18.8443
YAR075W	2.98337	3.41246	2.58936	2.35372
YBL001C	1.56854	2.1695	1.55597	1.81709
YBL002W	18.8551	16.3458	15.8898	25.6845
YBL003C	17.0307	26.5527	15.1051	31.31
YBL004W	23.6451	59.9525	13.6532	27.8443
YBL005W	0.218982	0.298477	0.494017	0.164352
YBL005W-a	4.42068	6.20486	7.40876	10.2945
YBL005W-b	11.4276	16.8657	8.93433	33.4995
YBL006C	1.14994	1.51694	1.31049	1.51482
YBL007C	0.983849	1.5551	2.149	1.23329
YBL008W	7.69459	17.3009	5.33386	4.27112
YBL009W	0.295644	0.531957	0.224685	0.201693
YBL010C	0.398205	0.557605	0.238461	0.444821
YBL011W	0.38534	0.32213	0.403457	0.370247
YBL012C	0.187665	0.0908131	0.114711	0.0384905
YBL013W	0.0823951	0.0608836	0.119923	0.207478
YBL014C	0.0885418	0.00184396	0.0821726	0.0866142
YBL015W	0.13514	0.00208653	0.214464	0.162576
YBL016W	0.635368	0.509223	0.259834	0.403563
YBL017C	0.863295	0.927311	0.803484	0.668938
YBL018C	0.283151	0.393235	0.173078	0.310142
YBL019W	0.0717826	0.049047	0.412393	0.0544085
YBL020W	0.678667	1.14078	0.353922	0.743449
YBL021C	19.9569	34.9948	14.149	23.3084
YBL022C	0.880846	1.17475	0.74083	0.384404
YBL023C	3.90658	9.46026	2.31875	1.66411
YBL024W	0.680878	0.724517	2.54255	0.933553
YBL025W	1.27327	2.34458	0.501649	1.13842
YBL026W	1.04205	1.80258	0.81866	1.09616
YBL027W	19.8659	35.309	16.6369	38.4953
YBL028C	0.802651	1.25724	1.56233	2.04442
YBL029W	0.543652	0.666523	1.06566	0.144412
YBL029c-a	0.344568	0.445977	0.167168	0.0390293
YBL030C	29.2783	90.5432	19.9204	39.877
YBL031W	0.440057	0.505129	0.616112	0.206803
YBL032W	0.65276	0.85881	0.753776	3.25796
YBL033C	0.594682	0.815738	0.220045	0.818151
YBL034C	0.118828	0.148331	0.242032	0.0953974
YBL035C	0.144457	0.0816924	0.337329	0.131328
YBL036C	6.83584	13.2751	4.61479	9.99538
YBL037W	0.0867229	0.0681697	0.0530098	0.0575393
YBL038W	7.44331	16.4812	4.82641	8.90343
YBL039C	1.88629	2.70854	1.58732	2.47618
YBL040C	0.650026	0.642034	0.632141	2.09289
YBL041W	0.578024	0.333993	0.422981	1.49137
YBL042C	0.216323	0.0195353	0.146694	0.104112
YBL043W	0.408039	0.429634	0.233582	0.481318
YBL044W	0.107496	0.0898122	0.131415	0.111798
YBL045C	3.08961	5.57302	1.92508	2.77232
YBL046W	0.689956	1.22341	0.792348	0.343157
YBL047C	1.96526	2.34299	1.70391	1.32339
YBL048W	0.281309	0.242007	0.27577	0.358667
YBL049W	1.89709	3.04456	1.6352	3.11044
YBL050W	1.95685	2.46967	1.79518	2.41135
YBL051C	0.231729	0.256568	0.670506	0.314532
YBL052C	0.147533	0.14458	0.237429	0.0598659
YBL053W	0.371757	0.414993	0.776333	0.240348
YBL054W	2.481	4.17116	1.24403	2.47335
YBL055C	1.57694	3.28302	0.590794	1.6692
YBL056W	13.9109	24.0101	9.08704	17.9315
YBL057C	9.28349	14.2098	4.91121	8.61967
YBL058W	0.500135	0.871631	0.584802	0.543629
YBL059C-a	0.448417	0.622252	3.25656	0.705571
YBL059W	0.154328	0.138875	0.270202	0.0775393
YBL060W	0.0978243	0.125958	0.197441	0.453745
YBL061C	0.0987187	0.154688	0.286026	0.110051
YBL062W	0.108245	0.00795068	0.0949638	0.0754879
YBL063W	0.0788469	0.0510477	0.149755	0.089181
YBL064C	1.11993	1.47476	0.237324	1.10076
YBL065W	3.02376	5.95757	1.7414	0.820868
YBL066C	0.0795848	0.0610255	0.0982567	0.055663
YBL067C	0.189013	0.15259	0.115535	0.0921016
YBL068W	0.509347	0.53915	0.697798	0.718401
YBL069W	1.05857	1.36765	0.767168	0.373651
YBL070C	0.132686	0.318381	0.123357	0.153862
YBL071C	0.129797	0.165796	0.0793391	0.0454452
YBL071w-a	0.0697658	0.0616288	0.0426447	0.281744
YBL072C	23.916	29.2866	21.3704	46.5277
YBL073W	0.23027	0.137399	0.234381	0.231276
YBL074C	0.156915	0.124906	0.192882	0.164302
YBL075C	3.59344	6.57468	2.15777	4.03543
YBL076C	5.67404	7.78884	4.49676	8.73626
YBL077W	0.137328	0.0713594	0.382489	0.207807
YBL078C	1.97758	3.53061	1.75571	0.471638
YBL079W	0.365168	0.460582	0.156587	0.510562
YBL080C	0.0747638	0.0963583	0.185612	0.094131
YBL081W	0.16167	0.156242	0.0988216	0.0398435
YBL082C	6.79695	11.5337	4.04415	5.85169
YBL083C	0.151324	0.108675	0.299656	0.206553
YBL084C	0.157662	0.19669	0.207627	0.139338
YBL085W	0.681323	0.863996	1.68302	0.432549
YBL086C	56.4487	145.906	40.5802	71.7785
YBL087C	26.0719	41.9681	22.5681	50.3973
YBL088C	1.02976	1.51607	2.7094	1.314
YBL089W	0.135574	0.182482	0.535615	0.108267
YBL090W	0.120635	0.0444627	0.159324	0.274091
YBL091C	2.14863	2.95207	2.15141	3.55793
YBL091C-a	0.462388	0.466794	0.281063	1.20235
YBL092W	5.59045	5.48096	4.9182	11.3969
YBL093C	7.95889	14.5433	5.85875	9.10948
YBL094C	0.587882	0.82547	1.75809	0.942584
YBL095W	11.6014	25.7882	7.57847	11.9637
YBL096C	0.644145	0.936484	0.697734	0.464277
YBL097W	0.189571	0.231813	0.451223	0.0948201
YBL098W	0.271368	0.125373	0.238959	0.285449
YBL099W	6.92058	11.6737	5.44273	9.96295
YBL100C	0.200519	0.125696	0.439521	0.0771804
YBL101C	0.744363	0.835787	0.728606	0.357499
YBL101W-a	17.8585	24.4193	14.2411	47.1616
YBL101W-b	22.6863	29.4278	17.0099	53.6261
YBL102W	6.06786	6.34978	3.35227	6.93579
YBL103C	0.145019	0.177434	0.324484	0.13853
YBL104C	0.522668	0.526896	0.453793	0.725682
YBL105C	0.347932	0.416608	1.23615	0.118162
YBL106C	32.111	75.8892	20.3149	42.5107
YBL107C	0.429453	0.561848	0.912475	0.455645
YBL107W-a	39.1185	67.7451	31.3986	99.123
YBL108W	0.133596	0.153036	0.71474	0.112144
YBL108c-a	0.337683	0.47883	0.206411	0.177381
YBL109W	0.112493	0.103431	0.734694	0.156824
YBL111C	1.56788	1.82638	1.89305	1.87196
YBL112C	43.0786	90.9733	29.8929	53.1491
YBL113C	9.4687	20.5263	6.58875	13.5014
YBR001C	0.182495	0.242165	0.46934	0.181007
YBR002C	2.50423	4.08732	2.23594	2.18865
YBR003W	0.496855	0.817836	1.51985	2.08068
YBR004C	0.292869	0.366366	0.917087	0.169021
YBR005W	0.542275	0.624177	0.645404	0.753356
YBR006W	1.90413	3.45653	2.33015	1.0931
YBR007C	1.30855	2.43775	1.35974	1.3998
YBR008C	0.598723	0.134883	0.347191	0.89674
YBR009C	0.984495	1.88553	0.854266	1.46849
YBR010W	13.1054	21.5584	11.4778	24.9093
YBR011C	9.09692	17.123	7.52618	19.4611
YBR012C	16.7962	30.913	8.38	14.688
YBR012W-a	1.74112	2.24586	8.60618	3.6517
YBR012W-b	5.62277	8.22779	5.38713	15.3308
YBR013C	1.06154	1.82364	0.819749	1.37096
YBR014C	0.16314	0.0611625	0.91202	0.194906
YBR015C	0.0985826	0.0558372	0.381372	0.0746139
YBR016W	0.493554	0.648075	1.54145	0.410466
YBR017C	1.37054	1.84232	1.10057	2.10787
YBR018C	0.597877	1.03333	1.72654	0.328548
YBR019C	0.108366	0.0788541	0.0662391	0.0904821
YBR020W	0.180408	0.209545	1.45943	0.375985
YBR021W	22.8257	50.5446	14.3013	25.5986
YBR022W	1.83469	2.4399	0.934705	1.71088
YBR023C	0.289226	0.120268	0.27289	0.212435
YBR024W	0.321794	0.312774	0.77341	0.119245
YBR025C	4.64316	5.23765	4.07806	9.0362
YBR026C	0.310683	0.305129	0.883893	0.138768
YBR027C	0.266486	0.0112526	0.233807	0.10975
YBR028C	0.291521	0.319319	0.360165	0.0736539
YBR029C	0.532026	0.446027	1.50815	0.983184
YBR030W	0.11242	0.00767939	0.620497	0.273891
YBR031W	10.8339	13.048	9.37537	20.5549
YBR032W	0.14233	0.0235982	0.261435	0.125734
YBR033W	0.312657	0.0401555	0.037163	0.0572266
YBR034C	0.599147	0.61529	0.322611	0.649129
YBR035C	0.630582	0.623359	0.655212	0.904721
YBR036C	1.34747	2.22352	0.557842	0.889554
YBR037C	0.152347	0.0203723	0.0976725	0.420657
YBR038W	0.150058	0.209133	0.221068	0.125862
YBR039W	0.261628	0.206064	0.159922	0.381929
YBR040W	0.0445947	0.00497243	0.310799	0.0484309
YBR041W	0.469138	0.722428	0.172912	0.773514
YBR042C	0.302627	0.283676	0.599272	0.294225
YBR043C	0.976117	1.4626	0.778339	0.279876
YBR044C	0.247257	0.392635	0.139788	0.0881805
YBR045C	0.227298	0.144801	0.0318512	0.0290554
YBR046C	0.0996589	0.0274496	0.236478	0.0301786
YBR047W	0.131592	0.173091	0.711811	0.130102
YBR048W	7.12043	7.30451	5.53326	12.9581
YBR049C	0.491777	0.680242	0.534302	1.09714
YBR050C	0.2732	0.333564	0.152841	0.201695
YBR051W	1.93171	3.28841	1.43949	2.23729
YBR052C	0.968982	1.00692	0.950664	0.959451
YBR053C	9.60318	18.5722	5.62739	7.10993
YBR054W	2.73694	2.30703	2.16221	5.1465
YBR055C	0.819123	1.38209	0.467084	1.28888
YBR056W	13.5078	39.4705	9.87853	16.7717
YBR057C	0.562697	0.573607	0.0768935	0.179724
YBR058C	0.886222	1.00441	0.229981	1.15545
YBR058c-a	0.0969274	0.148577	0.125481	0.0807078
YBR059C	0.758212	1.04278	2.33204	1.04721
YBR060C	0.284632	0.350486	0.173983	0.481335
YBR061C	0.27639	0.26626	0.125535	0.46163
YBR062C	0.111522	0.0378983	0.153868	0.10891
YBR063C	0.171643	0.165537	0.104918	0.024152
YBR064W	0.105025	0.133675	0.329326	0.10251
YBR065C	0.32843	0.488036	0.594734	0.235849
YBR066C	1.84397	2.15204	0.742207	1.85106
YBR067C	10.8305	9.80435	7.05991	19.6478
YBR068C	2.79415	5.36124	1.47724	1.53907
YBR069C	0.360588	0.267332	0.143277	0.0206361
YBR070C	0.150668	0.203859	0.366457	0.336227
YBR071W	12.319	21.3083	7.27057	12.4629
YBR072W	6.61015	10.8424	3.90181	6.70492
YBR073W	0.31931	0.213029	0.449259	0.872527
YBR074W	0.315131	0.180396	0.519457	1.07648
YBR075W	4.96754	6.62642	2.946	4.82401
YBR076W	0.0912405	0.0455217	0.848723	0.0758335
YBR077C	0.379914	0.0578678	2.71825	1.06744
YBR078W	9.15094	12.066	7.31135	15.4987
YBR079C	8.53922	12.9834	4.42804	10.3742
YBR080C	3.30423	3.77587	1.70385	2.93138
YBR081C	0.369471	0.473111	0.315916	0.466856
YBR082C	5.40507	6.50809	5.34085	9.54699
YBR083W	1.89084	2.36712	1.21651	2.36201
YBR084C-a	13.5651	13.8163	12.0347	26.916
YBR084W	0.837703	1.23964	0.329717	0.667451
YBR085W	1.67966	2.84629	7.46974	2.26623
YBR085c-a	0.0903939	0.00302264	0.0221608	0.0382542
YBR086C	7.93911	12.3464	6.4835	12.3498
YBR087W	0.0543748	0.0462386	0.132601	0.173871
YBR088C	0.413955	0.576029	0.524824	0.464142
YBR089C-a	1.86674	2.42344	2.03991	3.3811
YBR089W	0.0321755	0.00544551	0.0456441	0.0463729
YBR090C	0.261461	0.225628	0.392103	0.452949
YBR091C	0.288953	0.216458	0.138049	0.151718
YBR092C	0.302147	0.250264	0.138381	0.102148
YBR093C	13.3966	22.7475	7.89292	12.7775
YBR094W	1.14032	1.68845	0.775219	0.439456
YBR095C	2.23398	3.89219	1.15354	2.45508
YBR096W	0.899624	1.23286	1.92701	1.19547
YBR097W	0.259008	0.181991	0.296577	0.185195
YBR098W	0.0977799	0.00652512	0.396876	0.190204
YBR099C	0.482755	0.384068	5.32551	0.520131
YBR100W	0.5086	0.526644	1.74655	0.357177
YBR101C	0.816898	0.682962	0.529165	1.5929
YBR102C	0.428659	0.359104	0.232483	0.209756
YBR103W	0.344644	0.434092	0.102365	0.572206
YBR103c-a	2.28042	2.5577	2.40262	4.27
YBR104W	0.859993	1.42342	3.53593	1.16349
YBR105C	0.1806	0.236455	0.110392	0.0810631
YBR106W	7.98034	12.9121	6.68065	9.84775
YBR107C	0.110788	0.0531637	0.262135	0.298557
YBR108W	2.61342	5.87668	2.52951	3.32037
YBR109C	3.28546	4.14217	2.76309	4.84929
YBR110W	0.440702	0.703644	0.329823	0.633752
YBR111C	10.8027	15.347	6.89313	8.78218
YBR112C	4.22189	6.25819	4.80522	4.65205
YBR113W	2.95237	6.71738	0.82604	2.20376
YBR114W	0.0982715	0.0143146	0.0476768	0.132796
YBR115C	1.02006	0.872284	2.63929	1.49575
YBR116C	0.247378	0.215613	0.23714	0.0291884
YBR117C	0.789321	1.58496	0.702154	0.147898
YBR118W	57.5425	86.0366	48.8199	108.283
YBR119W	0.46188	0.382124	0.704846	0.670365
YBR120C	0.453337	0.64233	0.639292	0.233909
YBR121C	2.29426	2.02687	1.67319	3.405
YBR122C	0.728268	0.997224	0.624906	0.33661
YBR123C	0.224396	0.0402485	0.075974	0.0462329
YBR124W	0.0386247	0.0112107	0.0635476	0.0486302
YBR125C	1.66322	2.35774	0.465456	1.92459
YBR126C	5.78759	10.0865	4.18265	5.00639
YBR127C	15.8752	22.08	13.2274	20.0475
YBR128C	0.134912	0.0151796	0.0529123	0.0446654
YBR129C	1.36277	2.28164	0.793365	1.55008
YBR130C	2.32258	3.97117	1.67765	2.53564
YBR131W	0.423036	0.356712	0.0645619	0.174831
YBR132C	0.0859261	0.0109113	0.0525228	0.0420743
YBR133C	0.0977479	0.0714937	0.196369	0.162894
YBR134W	0.259526	0.274089	0.167195	0.480597
YBR135W	0.37723	0.114357	0.0465554	0.255071
YBR136W	0.443525	0.57758	0.0849532	0.0975286
YBR137W	0.244822	0.293523	0.0468935	0.132036
YBR138C	0.180674	0.226366	0.041757	0.154726
YBR139W	14.3283	28.8775	7.38458	13.2435
YBR140C	0.330129	0.310046	1.82543	0.404711
YBR141C	0.234678	0.26089	0.977481	0.0985354
YBR142W	0.344945	0.454186	0.585429	0.218913
YBR143C	2.53293	2.87432	2.38377	3.18908
YBR144C	1.15611	1.00835	0.727129	0.315374
YBR145W	2.56064	3.01516	1.7186	2.71871
YBR146W	0.441772	0.307413	0.315509	0.147338
YBR147W	0.264133	0.0183989	0.114323	0.10123
YBR148W	1.66921	3.1147	0.635452	1.82125
YBR149W	2.9115	3.42943	2.25604	4.11345
YBR150C	3.05617	4.95415	2.57018	2.53216
YBR151W	3.20916	3.62159	3.49172	1.21446
YBR152W	0.118867	0.0252748	0.0880987	0.109638
YBR153W	4.14539	7.94783	2.54444	3.90214
YBR154C	0.328673	0.20999	0.0866972	0.493757
YBR155W	0.961896	1.093	1.78782	0.203762
YBR156C	0.197862	0.20036	0.120944	0.0908467
YBR157C	0.278956	0.449272	0.538511	0.379298
YBR158W	4.80155	9.92446	3.44576	8.9243
YBR159W	0.827142	0.94961	0.345057	0.747316
YBR160W	0.2207	0.160347	0.134904	0.111504
YBR161W	8.51746	14.5016	4.88812	6.7984
YBR162C	4.35909	6.46808	4.1868	7.09571
YBR162W-a	65.9432	164.753	37.8959	62.1715
YBR163W	0.266478	0.215345	1.48538	0.0364946
YBR164C	31.2672	75.1986	21.4037	36.0079
YBR165W	0.700143	1.07511	0.342886	0.371141
YBR166C	1.03156	0.886662	0.489199	0.722119
YBR167C	0.310082	0.47726	1.31965	0.156047
YBR168W	1.8796	3.34613	1.57201	0.618706
YBR169C	3.15448	4.38701	1.90885	2.63076
YBR170C	1.04058	1.21801	0.703026	1.00158
YBR171W	21.185	34.4159	13.0445	23.745
YBR172C	0.161578	0.0925623	0.700358	0.187574
YBR173C	25.5704	56.642	20.6577	40.4214
YBR174C	0.326372	0.130393	0.0461077	0.0164192
YBR175W	0.17	0.188145	0.368234	0.176851
YBR176W	0.0948822	0.056138	0.170708	0.0837252
YBR177C	0.567601	0.536474	0.814581	0.596383
YBR178W	0.301864	0.0606262	0.0441496	0.0438354
YBR179C	0.189651	0.28268	0.115925	0.178755
YBR180W	0.248438	0.287229	0.16825	0.499578
YBR181C	15.7209	21.4043	14.6433	30.143
YBR182C	4.15337	4.14504	2.61456	1.22739
YBR183W	0.624828	0.563432	0.095543	0.971282
YBR184W	0.100757	0.048696	0.169918	0.0566154
YBR185C	0.412394	0.263868	0.406392	0.435367
YBR186W	0.0896896	0.0120935	0.132132	0.0361424
YBR187W	0.398376	0.201485	1.68364	0.527212
YBR188C	0.627114	1.00444	1.69242	0.230135
YBR189W	13.6283	22.675	11.58	25.4852
YBR190W	0.973671	1.06432	0.566905	1.25965
YBR191W	15.4901	14.2207	12.9143	28.5919
YBR191w-a	1.57656	1.76096	0.180467	0.0324687
YBR192W	6.57945	13.7365	6.01464	9.03335
YBR193C	0.205483	0.207581	0.416477	0.254137
YBR194W	11.3782	22.1186	7.24182	13.2704
YBR195C	0.145128	0.17629	0.589618	0.163841
YBR196C	22.2972	46.9422	14.275	28.779
YBR197C	0.453323	0.555268	0.508724	0.425514
YBR198C	3.43044	2.46034	2.96791	2.00779
YBR199W	4.94604	10.2564	5.2283	7.079
YBR200W	0.302042	0.379767	0.145273	0.452077
YBR201W	0.708007	0.670761	0.385886	0.669251
YBR202W	0.285176	0.101853	0.073208	0.110644
YBR203W	67.9714	130.605	35.0255	62.8127
YBR204C	1.68901	3.31354	1.18239	0.608189
YBR205W	11.2004	24.8424	7.13762	12.3799
YBR206W	0.31814	0.130192	0.333705	0.243581
YBR207W	1.03873	1.41484	1.19352	0.532124
YBR208C	0.122336	0.00208435	0.0450566	0.108738
YBR209W	0.120463	0.030217	0.292583	0.124192
YBR210W	14.464	39.6039	7.56709	13.6573
YBR211C	0.234025	0.215183	1.15619	0.0551106
YBR212W	0.731178	0.934919	0.50076	0.389284
YBR213W	23.4225	44.4739	15.019	26.5834
YBR214W	3.86968	6.05449	8.39162	4.61097
YBR215W	11.434	22.5205	7.58494	14.2473
YBR216C	0.11662	0.0136478	0.59431	0.0755669
YBR217W	8.25361	19.5351	3.78961	8.27461
YBR218C	30.3905	67.1678	18.485	33.7688
YBR219C	21.9774	62.1944	16.372	28.6608
YBR220C	0.203156	0.169395	1.6727	0.0314344
YBR221C	2.15914	2.30273	2.05988	3.42401
YBR222C	1.22481	1.1002	0.898392	1.09376
YBR223C	2.00622	2.04174	1.48504	0.588301
YBR224W	1.0688	0.852625	1.69294	0.405656
YBR225W	0.428493	0.0784544	0.65617	0.201848
YBR226C	1.84728	2.41051	4.64222	0.189797
YBR227C	0.10096	0.028907	0.153868	0.149326
YBR228W	0.260376	0.149389	0.234422	0.0908937
YBR229C	0.286159	0.00705499	0.935862	0.163046
YBR230C	0.368804	0.0400823	0.0485682	0.0562643
YBR231C	0.634886	0.783497	1.4454	0.0579579
YBR232C	43.0957	126.677	27.397	52.5538
YBR233W	1.12003	0.78611	1.16674	0.637867
YBR233w-a	8.73377	10.161	3.45958	4.60576
YBR234C	1.82769	2.37264	2.86467	2.23804
YBR235W	1.73457	1.59517	1.06676	1.42779
YBR236C	6.2537	8.85379	3.71923	3.44449
YBR237W	0.406433	0.00961357	0.671164	0.0777178
YBR238C	0.655452	0.368162	0.342549	0.65279
YBR239C	3.16373	5.55712	0.845837	1.55112
YBR240C	4.4227	8.11713	2.25552	0.918418
YBR241C	1.43625	1.32643	1.94306	0.434781
YBR242W	0.672934	0.608754	0.439927	0.694159
YBR243C	0.422786	0.324605	0.76713	0.795947
YBR244W	6.60116	9.33868	5.55454	3.82975
YBR245C	0.476211	0.375244	3.27385	0.164788
YBR246W	0.340707	0.0157046	0.120754	0.261418
YBR247C	1.34005	1.20669	4.50289	0.421694
YBR248C	4.20909	6.25818	3.39627	6.08554
YBR249C	1.64115	1.07441	1.94416	1.5887
YBR250W	0.759856	0.616475	0.438523	0.0449256
YBR251W	0.242196	0.132645	0.649644	0.0383489
YBR252W	1.11951	1.08149	0.568145	1.10885
YBR253W	0.698226	0.457275	0.9188	0.242978
YBR254C	0.509116	0.12406	0.42725	0.150071
YBR255W	0.285357	0.139294	0.139719	0.0864863
YBR255c-a	1.46589	3.90647	1.23672	1.3565
YBR256C	0.498567	0.0679634	1.14415	0.564226
YBR257W	0.572581	0.0520405	0.508459	0.233562
YBR258C	55.3156	118.558	38.6007	72.6113
YBR259W	0.27356	0.208727	2.13636	0.0397289
YBR260C	0.611424	0.575804	0.500486	0.089951
YBR261C	1.13225	1.69119	1.04259	0.281225
YBR262C	0.871554	0.815127	0.298297	0.495925
YBR263W	5.68943	9.98172	4.56638	7.91299
YBR264C	0.899834	0.915478	0.515949	0.258874
YBR265W	3.40355	6.7228	2.85897	0.750455
YBR266C	0.335283	0.210881	0.224183	0.0991442
YBR267W	2.07317	2.8804	0.774509	1.68942
YBR268W	2.18136	2.53419	1.70535	1.97785
YBR269C	0.368092	0.0835638	1.03712	0.127601
YBR270C	0.290472	0.124201	0.150313	0.0863458
YBR271W	0.799751	0.904645	0.723964	0.336571
YBR272C	0.324072	0.30809	0.400587	0.187665
YBR273C	0.899246	0.763497	0.865892	0.244487
YBR274W	9.49639	17.3497	7.53466	6.54125
YBR275C	2.07777	2.78036	2.97107	0.816821
YBR276C	8.54431	18.9284	5.05901	7.47937
YBR277C	0.342923	0.237997	0.599971	0.197801
YBR278W	0.330664	0.0671691	0.312615	0.183722
YBR279W	0.518397	0.35688	0.26153	0.777053
YBR280C	0.471833	0.312301	0.184283	0.641189
YBR281C	0.639582	0.195615	0.347498	0.356378
YBR282W	0.928423	0.808242	0.249298	0.940513
YBR283C	8.59093	17.8118	6.59377	11.2615
YBR284W	0.49792	0.464713	0.450453	0.224465
YBR285W	0.801845	0.722122	1.00934	0.223107
YBR286W	7.72577	9.35177	4.75781	8.30512
YBR287W	1.09294	0.715342	4.00282	1.63144
YBR288C	0.831611	0.35463	0.498492	0.55252
YBR289W	5.61344	5.68574	3.86216	4.79226
YBR290W	4.08411	6.96506	3.09515	3.86342
YBR291C	0.633507	0.38698	1.22594	1.30935
YBR292C	0.131382	0.00161403	0.554385	0.219209
YBR293W	2.38018	4.5055	1.18805	0.494541
YBR294W	4.27798	4.93891	3.48247	0.590624
YBR295W	0.847985	0.929848	0.857448	0.273499
YBR296C	4.42277	9.1702	2.52127	1.37879
YBR297W	0.384064	0.3037	1.08591	0.119401
YBR298C	1.39152	1.89923	9.33353	0.227458
YBR299W	0.345868	0.404155	0.963847	0.131999
YBR300C	0.175478	0.108463	1.40553	0.0826487
YBR301W	36.4424	105.917	23.0822	99.7522
YBR302C	8.22303	10.918	6.98576	11.8262
YCL001W	10.3322	21.4522	6.3968	8.124
YCL001W-a	0.179671	0.0281404	0.122581	0.241338
YCL001w-b	0.272053	0.324884	0.405508	0.148976
YCL002C	0.788777	0.0389715	1.17531	0.667494
YCL004W	0.366102	0.263425	0.825335	0.081027
YCL005W	1.32744	1.43751	1.09436	0.72639
YCL006C	3.45903	4.56039	2.53714	1.20338
YCL007C	0.497179	0.468977	0.977137	0.164226
YCL008C	0.611207	0.540172	0.433828	0.148239
YCL009C	2.1806	2.22774	4.80629	2.42989
YCL010C	4.20655	7.88499	3.03182	4.3532
YCL011C	15.187	35.5825	11.7928	19.8549
YCL012W	1.84966	4.06413	2.25889	1.65506
YCL014W	28.9214	46.6562	19.5345	24.9368
YCL016C	1.44021	1.65344	0.606943	0.122115
YCL017C	0.873091	0.886354	1.13242	0.592423
YCL018W	2.73648	2.77858	7.98651	4.15504
YCL019W	21.8035	28.617	17.0421	53.0143
YCL020W	22.8859	36.2605	18.4595	62.5846
YCL021w-a	0.0891989	0.0922032	0.22417	0.291598
YCL022C	3.22282	6.24045	2.27683	5.54464
YCL023C	0.082014	0.0397091	0.130154	0.118
YCL024W	0.222558	0.260424	0.236439	0.121338
YCL025C	5.72783	8.86577	2.00167	1.68402
YCL026C-a	1.28739	2.53492	0.517114	0.575405
YCL027W	0.34423	0.426253	0.333137	0.408756
YCL027c-a	1.60874	1.72982	1.2542	2.15501
YCL028W	6.51592	9.4244	5.42258	7.67099
YCL029C	5.16076	7.10926	2.49674	4.63839
YCL030C	2.49786	3.76893	2.31012	3.47234
YCL031C	0.276508	0.233957	0.165781	0.188155
YCL032W	10.8227	23.7624	7.02226	11.6648
YCL033C	0.527723	0.657105	0.511521	0.600196
YCL034W	1.44332	2.24099	1.57808	1.68671
YCL035C	3.54183	4.30857	2.54271	4.97175
YCL036W	0.80218	0.955055	0.234597	3.19568
YCL037C	0.550748	0.302703	0.289298	1.73842
YCL038C	0.833475	0.874684	1.05656	0.764041
YCL039W	0.49226	0.617076	1.46487	0.497873
YCL040W	4.74198	4.87916	3.15764	4.66726
YCL041C	1.08334	1.18881	0.718434	0.30794
YCL042W	3.12004	4.37096	2.64342	3.93923
YCL043C	11.6493	13.955	8.89791	15.9264
YCL044C	0.0803332	0.0557001	0.166319	0.301545
YCL045C	0.138911	0.144649	0.154292	0.308213
YCL046W	1.27569	1.84721	0.334964	0.254526
YCL047C	59.4462	140.635	29.5606	56.6139
YCL048W	1.49291	2.85301	1.57284	0.312998
YCL049C	0.259665	0.375451	0.814832	0.321937
YCL050C	0.421061	0.349865	1.41603	0.710667
YCL051W	0.615171	0.964641	0.493781	0.745964
YCL052C	14.5005	24.7882	11.1506	19.5711
YCL054W	1.34662	2.24326	1.14981	1.58729
YCL055W	0.277333	0.256281	0.298187	0.410166
YCL056C	0.523035	0.971693	0.341325	0.106193
YCL057W	0.0753795	0.0379271	0.111178	0.0873809
YCL057c-a	6.1634	12.3637	3.95273	6.88983
YCL058C	0.143518	0.10264	0.146645	0.277867
YCL059C	3.61964	6.22314	3.7562	5.64245
YCL061C	0.191848	0.169088	0.469074	0.254568
YCL063W	0.385324	0.427353	0.385504	0.314339
YCL064C	0.601653	0.933146	0.451293	0.432442
YCL065W	0.210917	0.152177	0.67694	0.0967498
YCL066W	3.89808	9.84981	3.11385	2.89104
YCL067C	2.66988	5.62345	1.95971	3.09383
YCL068C	0.247826	0.188398	0.469496	0.119723
YCL069W	0.336775	0.501657	1.05236	0.405033
YCL073C	0.126888	0.127406	0.208763	0.114345
YCL074W	1.18125	1.20957	0.819027	1.63443
YCL075W	0.126661	0.15128	0.101273	0.084382
YCL076W	0.147678	0.148495	0.988585	0.118492
YCR001W	0.102015	0.103756	0.169263	0.137697
YCR002C	0.285057	0.228472	0.749222	0.450165
YCR003W	0.616237	1.00813	2.74723	0.507055
YCR004C	2.97359	4.72261	1.6221	2.54521
YCR005C	5.86553	9.69461	4.91575	9.94685
YCR006C	0.156399	0.248135	0.231772	0.0773898
YCR007C	0.128509	0.179761	0.0785517	0.27173
YCR008W	14.2619	31.2158	10.057	18.5053
YCR009C	2.02068	2.84043	1.811	6.42509
YCR010C	0.13148	0.0833433	0.223837	0.0532754
YCR011C	0.439724	0.654731	0.179164	0.37227
YCR012W	82.5888	187.89	64.9031	127.162
YCR013C	2.59789	3.4111	3.69739	2.86115
YCR014C	0.820817	1.30513	0.617962	1.72611
YCR015C	0.220205	0.295952	0.223108	0.211977
YCR016W	2.46931	4.25818	1.68413	0.773256
YCR017C	4.83026	8.61546	3.05458	5.7904
YCR018C	0.0950887	0.0797705	0.173287	0.145462
YCR018C-a	1.83303	1.96983	1.18431	1.87568
YCR019W	0.17937	0.158527	0.375431	0.0844984
YCR020C	0.1514	0.102185	0.251203	0.0432453
YCR020C-a	0.35091	0.379756	0.287905	0.125126
YCR020W-b	3.58049	6.10489	2.82894	2.62251
YCR021C	0.12596	0.0110159	0.258936	0.122558
YCR022C	0.128919	0.101822	0.222467	0.186102
YCR023C	3.11131	4.68505	1.97249	3.26903
YCR024C	0.0772148	0.0392895	0.125943	0.11813
YCR024C-a	13.9067	32.2941	10.6814	23.687
YCR025C	0.464878	0.544439	0.786836	0.584109
YCR026C	4.61757	7.98412	1.88636	3.43264
YCR027C	0.110565	0.0442739	0.0675834	0.0890649
YCR028C	0.134301	0.112266	0.818794	0.159861
YCR028C-a	2.19981	2.67579	1.82366	2.98088
YCR030C	8.8678	11.8778	5.27847	8.17249
YCR031C	3.68105	6.45279	2.99876	6.87469
YCR032W	0.682308	0.793957	2.08721	0.763599
YCR033W	0.493112	0.0421208	0.656779	0.99339
YCR034W	2.18226	2.13809	1.71027	2.5728
YCR035C	0.171588	0.185965	0.0715048	0.287176
YCR036W	0.519162	0.249214	1.7399	0.334042
YCR037C	3.51067	6.72788	2.60719	3.23788
YCR038C	13.5402	24.2815	7.76171	11.8318
YCR038w-a	10.7416	24.1596	6.56842	11.2654
YCR039C	3.6878	8.02371	2.86673	4.23148
YCR040W	4.89874	11.8643	4.05565	5.35334
YCR041W	1.06727	0.359692	2.03892	0.155325
YCR042C	0.459935	0.503467	1.89635	0.260213
YCR043C	0.398289	0.584437	0.756476	0.731718
YCR044C	0.135658	0.107936	0.213214	0.168741
YCR045C	0.102817	0.0708815	0.207517	0.0810328
YCR046C	23.1681	31.9784	16.4657	27.7751
YCR047C	11.0832	19.7807	6.05951	10.9541
YCR048W	1.62538	2.4345	1.32239	1.60089
YCR049C	0.0896156	0.0709335	0.111792	0.105234
YCR050C	0.216571	0.344231	1.26617	0.0743388
YCR051W	0.479729	0.640469	0.776476	0.804046
YCR052W	0.632987	0.819262	0.686484	0.727267
YCR053W	2.5736	2.88822	1.81982	3.48798
YCR054C	11.5195	19.8322	7.02516	12.8864
YCR057C	0.742581	1.40574	0.46446	2.11566
YCR059C	0.742611	0.726004	1.37378	0.773696
YCR060W	1.61042	3.20308	0.899625	1.66577
YCR061W	5.17558	8.60539	3.34384	3.76807
YCR062W	1.94125	4.00149	1.3237	2.21651
YCR063W	0.36371	0.470932	0.692246	0.895149
YCR064C	0.229665	0.0289529	0.564767	0.0503553
YCR065W	1.84434	1.96771	1.22479	2.2212
YCR066W	2.04455	3.83277	2.49329	1.1603
YCR067C	0.368054	0.193555	0.205998	0.301911
YCR068W	0.525179	0.558697	0.393677	0.48509
YCR069W	30.5951	75.6295	21.3088	39.8597
YCR071C	0.195378	0.141468	0.119426	0.0777034
YCR072C	0.0765512	0.0335513	0.374947	0.179971
YCR073C	0.187111	0.1491	0.275655	0.215556
YCR073W-a	0.477439	0.514903	0.989682	0.563437
YCR075C	0.0871354	0.100541	0.390383	0.217364
YCR076C	0.276206	0.353403	2.03212	0.32305
YCR077C	11.958	23.6591	8.32091	14.3936
YCR079W	0.25751	0.326611	0.648707	0.231779
YCR081W	0.13115	0.133614	0.52005	0.101153
YCR082W	1.31638	1.73214	0.627962	0.558374
YCR083W	0.313173	0.129584	0.327073	0.674579
YCR084C	0.70722	0.932005	0.379919	0.952215
YCR085W	0.174532	0.129944	0.166269	0.177766
YCR086W	0.0946862	0.00605878	0.198759	0.0678242
YCR087C-a	0.360441	0.286976	0.519137	0.808414
YCR087W	0.150056	0.153786	0.204147	0.115514
YCR088W	10.2757	22.2677	7.08574	13.3264
YCR089W	0.206446	0.164279	0.361869	0.115906
YCR090C	0.560536	0.551421	2.79762	1.2378
YCR091W	0.35727	0.481778	0.405458	0.184004
YCR092C	2.58572	7.13469	1.84197	2.41657
YCR093W	1.38756	1.95618	1.01677	4.04598
YCR094W	0.148015	0.0395705	0.0676253	0.555702
YCR095C	0.133961	0.121617	1.65327	0.0644728
YCR096C	1.14455	2.34106	3.12769	1.47796
YCR097W	0.0874592	0.0645192	0.468432	0.232502
YCR097w-a	0.120787	0.0102356	0.14452	0.0595071
YCR098C	0.660164	1.07926	0.553769	0.794755
YCR099C	0.021107	0.00680609	0.0162552	0.0531495
YCR100C	0.554923	0.798133	0.823065	0.362889
YCR101C	3.50182	6.04011	2.53028	3.97206
YCR102C	0.740494	0.653317	0.0925441	0.14988
YCR102W-a	10.3016	27.1206	6.07785	10.5004
YCR103C	0.0594622	0.0068981	0.0363466	0.0285666
YCR104W	28.0961	62.9636	16.4205	61.5222
YCR105W	5.16928	9.35689	1.55478	148.859
YCR106W	11.3121	16.8187	6.37046	10.6089
YCR107W	0.312812	0.186544	0.344233	2.26626
YDL001W	0.185272	0.149087	0.294125	0.284828
YDL002C	0.797637	1.23018	0.454956	1.52656
YDL003W	1.78166	3.12453	1.77677	2.89075
YDL004W	3.48227	4.21623	2.50006	5.10713
YDL005C	0.94294	1.40839	0.507024	0.473725
YDL006W	0.455581	0.537101	0.768653	1.52837
YDL007W	7.30541	13.1734	5.46762	11.1622
YDL008W	0.750391	0.984508	0.280996	0.630503
YDL009C	0.295304	0.304452	0.382278	0.33202
YDL010W	0.375384	0.408871	0.119712	0.590122
YDL011C	0.202364	0.229461	0.48693	0.128595
YDL012C	0.686232	1.10805	0.732869	0.23483
YDL013W	0.256818	0.292141	0.753448	0.207348
YDL014W	2.0968	2.27146	1.13816	2.35982
YDL015C	2.14754	2.29609	2.43764	3.78905
YDL016C	0.0569138	0.0282078	0.120927	0.175403
YDL017W	0.35853	0.501091	3.63839	0.164509
YDL018C	8.87166	16.1983	7.14285	9.90692
YDL019C	3.87348	6.49951	3.04703	4.5976
YDL020C	34.3146	72.2197	22.0761	42.7438
YDL021W	0.637904	0.417434	0.443492	0.424207
YDL022W	4.07476	5.10315	2.90806	5.18148
YDL023C	1.87613	0.293937	1.15347	1.45633
YDL024C	0.239241	0.207776	0.094428	0.2245
YDL025C	0.23577	0.331086	1.37103	0.0842493
YDL026W	0.318055	0.147342	0.204586	0.0882175
YDL027C	0.534261	0.615966	0.588947	0.631874
YDL028C	0.222318	0.158708	0.31538	0.282354
YDL029W	2.96438	4.55253	2.95398	4.07963
YDL030W	0.857706	1.03479	0.205671	0.489965
YDL031W	2.97641	5.55422	1.41491	2.78646
YDL032W	5.00542	7.50922	2.73817	2.04764
YDL033C	0.765114	0.935993	0.470215	0.792874
YDL034W	0.805198	1.15423	1.7871	0.0805269
YDL035C	0.171697	0.147243	0.0849794	0.143025
YDL036C	0.541701	0.698605	0.149187	0.173152
YDL037C	0.761934	0.617276	0.213142	1.04373
YDL038C	0.878388	0.793595	1.19176	0.551803
YDL039C	1.74701	1.70742	1.62622	3.24812
YDL040C	0.875462	1.20374	0.481071	1.16334
YDL041W	3.73827	7.94463	2.55538	3.36806
YDL042C	8.60569	13.3545	3.75515	5.61618
YDL043C	0.175563	0.172909	0.0882391	0.343415
YDL044C	0.675572	1.07546	1.63516	0.263971
YDL045C	0.160255	0.211943	0.0979569	0.247964
YDL045W-a	2.76843	3.90654	1.78	2.28381
YDL046W	3.6196	8.49799	1.92951	3.44575
YDL047W	2.45802	3.4753	0.971001	2.80427
YDL048C	17.1343	37.2217	10.7995	19.0987
YDL049C	0.613044	0.63034	0.828681	0.799083
YDL050C	0.246703	0.474364	0.871739	0.125272
YDL051W	1.65009	1.89026	1.43745	2.48351
YDL052C	0.653686	0.433821	1.16659	0.890498
YDL053C	0.63376	0.847554	1.0232	2.05831
YDL054C	6.38798	10.8461	3.3794	5.42678
YDL055C	9.14112	13.7602	8.05107	15.2525
YDL056W	2.88331	4.9784	2.06445	3.31291
YDL057W	0.276613	0.0292661	0.0398733	0.0321286
YDL058W	7.26614	14.5123	5.72574	7.68214
YDL059C	0.182678	0.0331994	0.184351	0.240581
YDL060W	0.553779	0.74369	0.747734	0.942842
YDL061C	4.30781	4.16594	3.95039	6.61505
YDL062W	0.178237	0.181404	0.0569536	0.313339
YDL063C	0.184855	0.222581	0.431008	0.466786
YDL064W	0.817025	1.02436	0.442919	0.410282
YDL065C	0.796363	1.09034	0.790211	0.346194
YDL066W	4.95759	6.09845	13.3837	6.96447
YDL067C	0.0666695	0.00478487	0.104785	0.0545385
YDL068W	0.191275	0.102086	0.549385	0.0554975
YDL069C	0.271309	0.125716	0.179772	0.0446374
YDL070W	5.67548	9.31234	5.39466	9.58696
YDL071C	0.155677	0.15968	0.677115	0.144533
YDL072C	0.687463	0.409904	0.437989	0.593726
YDL073W	1.51777	2.33436	0.697163	1.0817
YDL074C	0.110538	0.0638864	0.217813	0.156831
YDL075W	19.8449	33.0206	17.5899	36.0791
YDL076C	3.8504	6.0084	2.81769	3.74167
YDL077C	0.0927177	0.0546284	0.196216	0.119194
YDL078C	49.6354	109.363	30.1558	58.7598
YDL079C	5.16349	6.94867	2.54914	4.1535
YDL080C	0.468679	0.888845	0.526894	0.344823
YDL081C	33.439	48.6984	21.299	42.9205
YDL082W	9.95233	7.65532	8.91361	20.0115
YDL083C	11.7331	15.37	10.1071	21.8186
YDL084W	1.02592	0.78998	2.88682	1.74929
YDL085W	0.607681	0.723111	0.082133	0.101038
YDL085c-a	70.0393	181.612	39.7987	219.279
YDL086W	1.00228	1.30729	0.519649	1.16508
YDL087C	0.164731	0.197896	0.261423	0.604207
YDL088C	0.245159	0.236487	0.325226	0.397946
YDL089W	0.375023	0.346287	0.675607	0.263005
YDL090C	0.168776	0.117449	0.10047	0.115451
YDL091C	0.57994	0.709106	0.137833	0.907759
YDL092W	0.962786	1.22446	0.541266	2.90613
YDL093W	0.4235	0.148703	0.489187	0.291495
YDL094C	0.0543881	0.0451599	0.0938543	0.108701
YDL095W	1.10992	1.19473	0.320644	1.50993
YDL096C	3.05028	4.07745	1.31771	2.31524
YDL097C	55.5706	106.315	40.6842	69.1676
YDL098C	0.0668845	0.016057	0.146488	0.0939152
YDL099W	1.00471	1.06596	0.510966	1.07294
YDL100C	1.38886	1.5249	1.37135	2.07607
YDL101C	0.400222	0.459055	0.425434	0.526515
YDL102W	0.105116	0.00668829	0.789658	0.0884302
YDL103C	0.442296	0.608108	1.05634	0.41891
YDL104C	1.9515	3.35423	0.866439	1.71141
YDL105W	0.449004	0.487196	0.169715	0.219039
YDL106C	13.1753	20.7477	11.4232	13.926
YDL107W	0.138383	0.148659	0.225713	0.18826
YDL108W	11.2477	18.6018	6.49976	15.5064
YDL109C	0.55834	0.581195	0.0822279	0.272904
YDL110C	0.805378	0.824875	0.124382	0.830608
YDL111C	0.170365	0.172465	0.212524	0.189752
YDL112W	0.0886363	0.0599103	0.149477	0.287262
YDL113C	0.448888	0.383086	0.817564	0.144862
YDL114W	0.247868	0.226283	0.0872813	0.0794956
YDL114w-a	1.23291	1.66409	4.05646	2.04193
YDL115C	25.0589	52.7535	14.7363	27.6732
YDL116W	0.158833	0.0100414	0.169547	0.384991
YDL117W	0.473223	0.539426	0.388811	0.221496
YDL118W	0.648825	0.874718	0.642394	0.41615
YDL119C	80.4356	304.506	47.3594	86.834
YDL120W	2.54145	5.2602	1.42149	1.86083
YDL121C	0.360191	0.350434	0.186663	0.887121
YDL122W	0.0392651	0.0453625	0.0410411	0.0494365
YDL123W	3.00439	5.76285	0.968464	2.67752
YDL124W	0.933191	0.988401	0.736977	0.658241
YDL125C	9.04241	13.6979	6.7566	13.6981
YDL126C	3.66192	4.05579	3.29943	5.55436
YDL127W	1.89374	2.63917	1.12194	0.729233
YDL128W	29.3117	82.0989	20.1015	41.7761
YDL129W	16.1191	25.8629	12.2104	13.9915
YDL130W	18.5544	33.7364	15.8895	33.4158
YDL130W-a	9.89864	15.3171	4.68225	7.4935
YDL131W	0.778155	1.08357	0.30645	1.3019
YDL132W	1.30348	1.36896	3.05288	1.39347
YDL133C-a	70.0456	222.11	54.8629	124.406
YDL133W	2.60998	2.31771	2.61169	4.53152
YDL134C	1.76355	2.44212	1.41873	1.45401
YDL135C	8.86355	13.6031	6.13614	9.15075
YDL136W	15.4395	16.7713	14.3748	31.0729
YDL137W	34.0276	82.3858	21.9161	41.3198
YDL138W	11.4066	19.8663	7.47013	11.0694
YDL139C	2.15262	2.97492	0.482829	0.482917
YDL140C	3.55531	4.12487	2.438	4.5762
YDL141W	1.41441	0.991385	0.361688	0.0984507
YDL142C	0.306307	0.0137329	0.445582	0.0609153
YDL143W	1.99468	2.29589	2.76763	2.83151
YDL144C	2.94548	5.53799	2.73121	3.97747
YDL145C	1.2172	0.443732	1.10833	1.60696
YDL146W	0.852579	0.911015	0.863354	0.140043
YDL147W	18.9452	44.1492	12.0908	24.157
YDL148C	0.666313	0.486525	0.645208	0.622814
YDL149W	0.53843	0.228107	0.543456	0.188251
YDL150W	2.09937	2.19708	1.98247	1.5118
YDL151C	4.93565	6.17638	3.37903	3.5146
YDL152W	0.375035	0.0700356	0.171291	0.437259
YDL153C	9.81675	21.3364	6.53035	11.4286
YDL154W	1.51759	0.61317	1.43553	1.24648
YDL155W	2.90104	3.29435	10.2672	2.6353
YDL156W	6.60898	8.52291	4.69104	6.28823
YDL157C	14.9716	24.3589	8.30365	14.7416
YDL158C	0.388622	0.00554728	0.528425	0.138468
YDL159W	0.672435	0.813309	0.975336	0.428753
YDL159w-a	8.25814	11.9549	5.41923	12.4778
YDL160C	2.61832	3.98496	11.1364	4.12934
YDL161W	1.01412	0.917312	1.10479	1.24101
YDL162C	3.3502	4.91923	2.92926	0.80003
YDL163W	4.42515	6.55751	2.37511	3.62187
YDL164C	2.45647	3.41285	0.878813	0.403879
YDL165W	1.52788	1.69473	0.514168	0.735629
YDL166C	80.1447	182.646	53.6504	89.6823
YDL167C	1.22782	1.25002	2.54271	0.751683
YDL168W	1.51543	1.36908	4.64991	2.45082
YDL169C	0.91216	1.07533	0.851241	0.151342
YDL170W	4.53567	8.02686	3.39765	1.81962
YDL171C	2.59051	3.18133	6.65767	4.12963
YDL172C	0.914407	0.248953	0.336998	0.143149
YDL173W	25.0272	54.2043	16.2884	28.5711
YDL174C	1.12255	0.939548	0.818811	0.229449
YDL175C	0.711018	0.567074	0.375296	0.219137
YDL176W	0.499177	0.464744	1.0302	0.144052
YDL177C	0.626699	0.617322	0.845729	0.311791
YDL178W	0.80087	0.515355	0.86876	0.22785
YDL179W	0.391941	0.166702	0.200102	0.0552626
YDL180W	0.346874	0.0721757	0.715884	0.0608067
YDL181W	0.750193	0.994851	3.23268	0.235836
YDL182W	2.55763	2.94804	3.59956	5.24865
YDL183C	0.398441	0.163513	0.728332	0.250956
YDL184C	63.3778	181.329	61.0028	98.2998
YDL185W	6.4549	10.0671	5.23163	10.6247
YDL185c-a	0.0750423	0.0235762	0.189865	0.086203
YDL186W	3.80642	5.02861	3.71222	3.50536
YDL187C	0.287407	0.0340983	0.36508	0.0574406
YDL188C	3.90142	4.64312	2.70842	5.1945
YDL189W	0.880174	0.711258	0.550112	0.109288
YDL190C	1.55667	0.905575	1.2996	0.893486
YDL191W	26.5258	49.3774	18.4986	48.6344
YDL192W	3.00447	5.48443	1.62433	3.77518
YDL193W	2.03675	1.7987	1.81431	1.55437
YDL194W	0.532695	0.389294	1.35155	0.0908741
YDL195W	101.239	228.124	60.8666	114.778
YDL196W	9.29892	18.275	4.17232	5.57465
YDL197C	2.19133	2.62327	0.61989	0.614455
YDL198C	1.48755	1.57143	0.982029	0.378803
YDL199C	51.4211	96.0109	40.3996	63.2012
YDL200C	1.62041	2.44549	2.29527	0.201052
YDL201W	1.79576	2.73554	1.85786	0.572163
YDL202W	5.18819	8.19081	3.99032	1.11636
YDL203C	0.690684	0.673799	0.339454	0.160199
YDL204W	0.933552	1.18121	2.10253	0.272898
YDL205C	0.709309	0.703347	1.5435	0.122095
YDL206W	3.7121	6.37932	0.914763	1.04146
YDL207W	7.84077	11.8903	4.87444	5.21697
YDL208W	3.33934	4.86425	13.8172	5.74243
YDL209C	21.1853	41.567	13.1534	20.2225
YDL210W	0.544231	0.133272	0.629918	0.256104
YDL211C	0.39531	0.0774468	0.332694	0.0389856
YDL212W	3.77255	6.65298	2.83897	4.21436
YDL213C	0.725583	0.388832	0.494234	0.103417
YDL214C	0.295953	0.0112479	0.544241	0.101334
YDL215C	0.847676	0.77385	1.65748	0.675585
YDL216C	1.25482	0.917636	1.1742	1.26968
YDL217C	33.0688	65.6392	22.6669	42.9695
YDL218W	1.01353	1.16115	1.3109	0.159437
YDL219W	44.6573	109.295	23.3426	49.3838
YDL220C	0.38848	0.166642	0.814853	0.0858258
YDL221W	0.285548	0.00746486	0.520019	0.114603
YDL222C	0.482382	0.0848493	0.532094	0.0909516
YDL223C	0.696863	0.484096	0.533002	0.210449
YDL224C	3.03775	6.29525	2.20217	2.90418
YDL225W	0.506434	0.712523	1.30836	0.166371
YDL226C	4.32009	6.70864	2.86105	3.14238
YDL227C	0.602047	0.632296	0.166939	0.842027
YDL228C	0.330521	0.0377151	0.542617	0.0410557
YDL229W	28.5072	52.8635	24.4827	46.9959
YDL230W	1.40914	1.23657	2.42823	1.22061
YDL231C	2.54024	3.94186	1.32084	1.3961
YDL232W	3.81548	6.14133	0.938242	5.33166
YDL233W	0.434683	0.280035	0.792572	0.0806206
YDL234C	2.73336	5.00735	4.19494	3.60556
YDL235C	2.58927	4.41843	2.55024	4.1291
YDL236W	1.26883	0.882905	0.991195	2.27509
YDL237W	2.86951	7.10162	2.4128	3.18203
YDL238C	1.84703	2.50433	3.29781	0.387515
YDL239C	0.295953	0.024418	0.522247	0.283307
YDL240W	1.23559	0.669891	1.02297	1.6304
YDL240c-a	0.547979	1.01483	0.507614	0.589568
YDL241W	0.672959	0.105593	0.474442	0.572121
YDL242W	0.398616	0.0547846	0.998952	0.0575183
YDL243C	23.9702	64.5244	17.2634	26.1337
YDL244W	1.74806	2.32417	1.59013	1.29803
YDL245C	2.67154	5.6286	2.41933	1.82308
YDL246C	2.07439	3.47116	0.95354	0.415762
YDL247W	0.182101	0.00217922	0.0971131	0.223161
YDL247w-a	1.35986	2.05336	1.11694	1.67362
YDL248W	58.4111	128.801	42.5314	76.03
YDR001C	0.937191	0.757053	0.995058	0.765751
YDR002W	2.3288	2.11312	3.21283	3.39821
YDR003W	0.540236	0.374602	0.135761	0.75984
YDR004W	0.34545	0.160259	0.248727	0.0712065
YDR005C	1.14568	1.15157	0.461579	0.250422
YDR006C	0.228749	0.00735145	0.681387	0.106001
YDR007W	44.1735	108.326	30.7589	54.1983
YDR008C	0.668453	0.743294	0.911576	0.0698477
YDR009W	0.305953	0.329193	0.744548	0.180338
YDR010C	1.6302	2.02458	0.499249	0.382069
YDR011W	0.422466	0.320914	2.94532	1.2385
YDR012W	16.4638	22.9608	13.8011	30.278
YDR013W	2.08433	3.66482	1.8378	1.76541
YDR014W	2.04709	1.23505	1.91436	0.435557
YDR015C	2.26791	4.10796	3.02358	2.27046
YDR016C	3.36237	7.06448	2.29422	3.36084
YDR017C	1.55729	1.99579	1.24234	1.14384
YDR018C	1.27362	1.53677	1.08953	0.245615
YDR019C	7.46985	14.3228	4.39109	8.29018
YDR020C	1.17837	1.22836	0.659165	0.357206
YDR021W	0.433965	0.0251485	0.542158	0.337879
YDR022C	0.621273	0.358918	1.02973	0.138272
YDR023W	10.9587	19.2946	8.72192	14.0731
YDR024W	0.549338	0.168687	0.618364	0.0872925
YDR025W	8.71072	13.3594	7.47919	15.1749
YDR026C	0.983713	0.117321	1.11334	0.871893
YDR027C	1.46805	1.20821	2.37743	0.428343
YDR028C	1.97793	2.30985	6.05956	2.24655
YDR029W	0.189604	0.00284393	0.625482	0.108519
YDR030C	0.386401	0.272132	0.817226	0.139441
YDR031W	1.5127	2.19021	0.330598	0.464948
YDR032C	2.50075	3.68507	10.1634	2.64488
YDR033W	6.49647	8.63592	6.29013	12.88
YDR034C	1.68943	1.76894	1.76638	1.5712
YDR034C-a	0.405532	0.300444	0.822319	0.193887
YDR034C-c	34.8588	57.5635	26.7549	92.3778
YDR034C-d	26.0292	37.6113	19.0434	61.5823
YDR034W-b	1.80636	1.68308	0.990754	2.18425
YDR035W	11.2084	22.3876	6.25175	10.0382
YDR036C	0.919379	0.0547886	0.351264	0.953326
YDR037W	3.00619	4.2059	2.2791	4.28196
YDR038C	0.901599	0.922577	0.867276	0.265195
YDR039C	0.228903	0.0054447	0.404155	0.0540209
YDR040C	0.181138	0.0282614	0.564653	0.0694662
YDR041W	0.882355	0.545502	0.418831	0.852681
YDR042C	0.51158	0.0699987	0.559249	0.104132
YDR043C	2.05075	2.25682	1.94018	1.61635
YDR044W	6.98355	8.25379	5.7883	11.4743
YDR045C	4.61303	5.4992	3.11013	4.56455
YDR046C	0.963258	0.580335	0.446664	0.172839
YDR047W	78.5163	158.468	49.5899	75.5609
YDR048C	0.32959	0.136338	1.08521	0.0559217
YDR049W	1.63129	2.71901	0.552134	0.831739
YDR050C	28.2579	40.9808	24.3161	49.6559
YDR051C	3.92834	4.58663	5.12482	5.80509
YDR052C	2.26057	2.48696	2.3358	1.41336
YDR053W	0.923153	1.13183	1.36236	0.0865815
YDR054C	26.9999	52.0755	17.2601	25.2679
YDR055W	7.83989	14.1752	5.28265	7.10586
YDR056C	8.28065	13.0705	4.93337	9.06942
YDR057W	2.82347	6.42993	2.20238	3.96565
YDR058C	0.774998	1.03942	1.39999	0.20889
YDR059C	0.446996	0.316982	1.15825	0.195589
YDR060W	4.8517	7.30004	3.67317	5.35117
YDR061W	2.8273	5.77468	2.82951	2.29896
YDR062W	1.63042	1.5215	1.76642	1.85676
YDR063W	6.12055	8.57364	3.84483	4.20067
YDR064W	15.5087	24.0819	11.4616	27.2365
YDR065W	1.2359	1.22669	1.06759	0.592638
YDR066C	1.35147	2.29961	1.11497	0.335846
YDR067C	0.0335543	0.00561945	0.0129206	0.0823253
YDR068W	16.6359	31.3537	11.1065	18.3975
YDR069C	0.143234	0.0238715	0.0363267	0.0537695
YDR070C	0.969845	1.58194	1.70217	0.792349
YDR071C	0.734822	0.585593	0.330773	0.267043
YDR072C	5.36197	7.53858	3.06716	4.32219
YDR073W	0.120804	0.0392836	1.24731	0.0317966
YDR074W	4.92421	9.93097	2.12589	3.66806
YDR075W	0.864555	1.51695	0.572806	0.394066
YDR076W	11.1798	20.0643	6.44463	12.5232
YDR077W	11.485	11.8561	6.93455	15.8066
YDR078C	0.0613913	0.0651699	0.397102	0.0421652
YDR079W	0.775202	0.556958	0.278405	0.576777
YDR079c-a	0.31548	0.368578	0.0584019	0.523371
YDR080W	0.219634	0.228494	0.235004	0.0900918
YDR081C	0.149088	0.0916904	0.260573	0.0826869
YDR082W	2.03855	4.17919	1.11317	0.911906
YDR083W	5.33248	7.6995	10.3426	4.94066
YDR084C	1.75174	2.58396	1.22429	2.29498
YDR085C	1.26856	1.4978	0.859561	1.65878
YDR086C	3.99319	5.22468	3.22622	6.45936
YDR087C	0.65183	0.984361	5.24004	1.92736
YDR088C	1.14254	1.78829	0.679162	1.17397
YDR089W	12.228	23.2358	6.99088	9.85932
YDR090C	3.03629	6.43608	1.47489	2.93633
YDR091C	0.831008	0.623702	0.519533	0.558325
YDR092W	1.62098	1.95412	1.79924	2.65661
YDR093W	0.209838	0.201074	0.128265	0.173148
YDR094W	0.0634208	0.0232726	0.300872	0.168043
YDR095C	0.090402	0.0615893	0.117033	0.154478
YDR096W	0.141981	0.126013	0.579362	0.0553712
YDR097C	52.7634	51.6538	28.0397	87.409
YDR098C	1.67398	2.64248	0.965098	2.87787
YDR098C-a	1.77853	2.03695	1.0619	3.62968
YDR098C-b	26.1419	33.6103	20.3317	62.5268
YDR099W	2.01721	2.33034	5.23092	3.09502
YDR100W	12.0785	29.6999	5.85355	10.9462
YDR101C	21.3771	26.4244	9.76808	17.2797
YDR102C	0.348414	0.306116	0.163498	0.137095
YDR103W	1.14621	1.28573	0.677222	1.71246
YDR104C	0.603838	0.866587	0.653195	0.34152
YDR105C	1.92443	3.60779	2.9605	2.375
YDR106W	0.129951	0.0701137	0.174611	0.108763
YDR107C	1.27714	2.09824	0.688252	3.02443
YDR108W	3.90628	6.02635	2.81634	3.19067
YDR109C	1.67397	2.2012	0.91036	1.7835
YDR110W	7.74511	11.0058	4.94084	8.10866
YDR111C	0.33233	0.1762	0.141748	0.564166
YDR112W	0.302034	0.557435	0.258688	0.42076
YDR113C	1.84872	2.58427	1.03961	2.35223
YDR114C	0.120788	0.125869	0.309274	0.148406
YDR115W	43.121	100.879	24.9513	51.6379
YDR116C	26.3909	81.0649	18.8741	35.6279
YDR117C	0.201885	0.10748	0.14698	0.237895
YDR118W	0.15016	0.149851	1.08886	0.0717182
YDR119W	0.142821	0.0988587	0.644836	0.0465992
YDR120C	0.136675	0.21538	0.797844	0.255037
YDR121W	22.3678	33.4316	12.9321	20.8393
YDR122W	0.223103	0.173267	0.926417	0.109046
YDR123C	0.755778	1.23308	6.17725	0.898736
YDR124W	0.0479851	0.0385549	0.112217	0.0584085
YDR125C	0.277823	0.012273	0.0327051	0.114308
YDR126W	0.184662	0.056738	0.372403	0.0506423
YDR127W	3.91524	6.08921	2.60231	5.37805
YDR128W	0.618686	0.987971	0.532833	0.318917
YDR129C	2.51726	3.24661	2.09974	2.61007
YDR130C	3.42243	5.34133	2.04622	3.30526
YDR131C	0.141418	0.0049223	0.274308	0.0444276
YDR132C	0.24432	0.227141	0.428559	0.50737
YDR133C	0.213594	0.0179502	0.0476274	0.0163217
YDR134C	40.5736	40.8497	24.864	70.1049
YDR135C	1.36061	1.45663	0.835824	1.89529
YDR136C	52.0337	97.5078	33.8665	59.4821
YDR137W	26.1023	45.2719	17.9144	26.1183
YDR138W	7.56099	12.2672	5.25599	8.65288
YDR139C	0.650147	1.06602	2.02149	0.860247
YDR140W	5.28818	11.5283	3.0973	5.90008
YDR141C	0.167993	0.0173319	0.152104	0.270786
YDR142C	0.550567	0.765248	0.79572	0.203017
YDR143C	0.845664	1.25203	0.787499	1.09538
YDR144C	0.179256	0.207054	1.30931	0.284618
YDR145W	0.303855	0.282451	0.0963348	0.500579
YDR146C	7.5158	13.888	4.9912	9.86704
YDR147W	0.252964	0.367107	0.154625	0.257802
YDR148C	9.90014	25.815	7.22279	12.3918
YDR149C	0.181819	0.0172988	0.0385293	0.0185726
YDR150W	0.454926	0.442911	0.226271	0.486275
YDR151C	0.0984189	0.00752618	0.645442	0.0216009
YDR152W	1.44436	2.88446	0.750466	1.55165
YDR153C	0.496502	0.487479	1.70696	0.788021
YDR154C	11.6639	19.5817	9.50051	16.7703
YDR155C	24.0069	38.964	17.961	34.3983
YDR156W	1.71187	2.8857	1.01181	2.13724
YDR157W	13.246	23.9524	8.87154	12.6107
YDR158W	6.68413	7.48545	5.68562	10.0389
YDR159W	2.13394	2.07747	1.25204	2.20444
YDR160W	0.21088	0.00988376	0.244426	0.0798798
YDR161W	0.377246	0.0839117	0.140172	0.273461
YDR162C	0.140005	0.0195588	0.0855789	0.199985
YDR163W	0.595015	0.938514	0.229533	1.01301
YDR164C	0.174788	0.231735	0.357612	0.333041
YDR165W	0.680186	0.67764	0.226191	0.20215
YDR166C	6.48718	14.337	4.86778	6.6488
YDR167W	0.342528	0.273243	0.920574	0.711627
YDR168W	0.238982	0.19047	0.603462	0.25286
YDR169C	1.42523	2.27541	7.08119	1.10356
YDR170C	0.954463	1.15539	0.655326	1.92044
YDR170W-a	1.90517	2.16068	3.66813	4.29179
YDR171W	0.789345	0.949074	1.36654	2.52865
YDR172W	1.47165	1.65959	0.776977	1.80148
YDR173C	8.7226	14.3048	5.70588	10.3035
YDR174W	3.26621	3.55948	2.60518	5.26523
YDR175C	4.69823	9.34287	2.61682	2.87346
YDR176W	6.92792	10.1274	5.04681	7.44461
YDR177W	2.21706	3.69689	1.40768	3.04089
YDR178W	1.52591	2.29858	0.991256	1.76898
YDR179C	0.0997331	0.0337518	0.179642	0.13888
YDR179W-a	0.0900642	0.048885	0.193615	0.147107
YDR180W	0.0862226	0.0239464	0.55987	0.0897064
YDR181C	0.147083	0.159192	0.36606	0.0537533
YDR182W	0.247954	0.0476384	0.134247	0.122193
YDR183W	1.07783	1.40598	1.58843	0.219357
YDR184C	0.262061	0.357873	0.169859	0.601347
YDR185C	0.129448	0.0808881	0.123475	0.102876
YDR186C	0.814211	1.02374	0.476529	0.463525
YDR187C	7.69635	9.29163	5.14201	7.53487
YDR188W	7.43016	12.3192	9.07819	10.7265
YDR189W	0.280834	0.27916	0.644808	0.13916
YDR190C	0.212349	0.154217	0.127512	0.400878
YDR191W	0.244159	0.293853	0.310763	0.141412
YDR192C	0.935849	1.28489	0.626279	0.71431
YDR193W	1.17088	2.11412	0.392667	1.0034
YDR194C	0.358571	0.164683	0.226917	0.994618
YDR195W	0.984164	1.06046	0.261062	0.18008
YDR196C	0.533749	0.717073	1.62034	0.615418
YDR197W	0.354204	0.276281	0.568223	0.0560491
YDR198C	0.12701	0.0837677	0.33887	0.137142
YDR199W	2.56844	1.50375	0.28719	0.283208
YDR200C	0.341383	0.416251	0.350413	0.380534
YDR201W	4.22231	7.41484	3.14082	5.31599
YDR202C	0.500091	0.523953	0.690955	0.196593
YDR203W	6.37501	13.977	2.88479	4.3425
YDR204W	0.232983	0.144187	1.92524	0.261699
YDR205W	0.921725	1.49728	1.09523	1.00172
YDR206W	4.48773	13.0552	2.69956	4.46979
YDR207C	0.764442	0.715215	0.250543	0.124547
YDR208W	0.0931097	0.0382458	0.0569138	0.134194
YDR209C	1.21867	1.95299	0.455135	1.15109
YDR210W	0.906834	1.58548	1.67874	1.22738
YDR210W-a	13.4739	18.9063	9.96543	34.7929
YDR210W-b	23.1202	29.4753	17.9747	56.6015
YDR210W-c	3.39227	4.2984	3.84886	7.23247
YDR210W-d	16.5839	22.0725	11.861	39.7041
YDR210c-c	2.17902	2.54073	2.46256	5.91238
YDR210c-d	22.414	31.2718	16.3756	51.1372
YDR211W	0.81033	0.792364	0.912631	1.5762
YDR212W	3.33913	5.39245	2.55864	5.93639
YDR213W	0.702431	0.746392	0.428111	0.473657
YDR214W	0.468011	0.451939	0.579092	0.767982
YDR215C	0.158457	0.155403	0.122033	0.13175
YDR216W	0.0450852	0.00690585	0.0976585	0.0970657
YDR217C	0.666421	0.651898	0.810075	0.20666
YDR218C	0.0520212	0.0112029	0.111146	0.067777
YDR219C	0.235997	0.149779	0.193583	0.0942806
YDR220C	0.0661898	0.00705238	0.142291	0.0588048
YDR221W	0.217637	0.120416	0.236047	0.195254
YDR222W	0.549235	0.511073	0.640345	0.873315
YDR223W	7.88824	12.9925	5.63649	8.69532
YDR224C	3.35699	2.93401	3.87114	6.54925
YDR225W	17.1306	32.6078	14.6257	30.2601
YDR226W	5.91198	6.31561	4.92686	8.50718
YDR227W	0.371938	0.272284	0.0541522	0.14154
YDR228C	0.113857	0.129078	0.0695955	0.504154
YDR229W	0.335661	0.394359	0.755869	0.127233
YDR230W	0.182342	0.124027	0.36738	0.201063
YDR231C	6.05377	7.17501	2.7145	6.08761
YDR232W	1.54633	2.04844	1.6253	2.34815
YDR233C	3.11401	4.27044	4.04392	5.07319
YDR234W	12.5984	28.6072	7.20619	17.4835
YDR235W	0.899216	1.03319	0.53486	0.144741
YDR236C	0.493425	0.559397	0.29331	0.355868
YDR237W	0.746389	1.36828	0.129511	0.508072
YDR238C	7.31192	14.3956	4.7239	7.34249
YDR239C	24.9705	43.8517	13.4257	25.4042
YDR240C	20.9373	51.1586	14.5694	34.6016
YDR241W	0.0938097	0.0963894	0.31259	0.0450677
YDR242W	0.155003	0.19442	0.11623	0.211492
YDR243C	1.78791	2.08702	0.713379	1.24205
YDR244W	0.270881	0.3543	0.52434	0.231856
YDR245W	0.648653	0.595197	0.427481	1.09958
YDR246W	0.259032	0.287954	0.42773	0.140469
YDR247W	0.428339	0.47683	0.223696	0.134763
YDR248C	0.698369	0.903933	0.737522	1.50276
YDR249C	3.82435	6.30899	1.59301	1.44626
YDR250C	0.709562	0.473781	0.269704	0.161127
YDR251W	1.06551	1.0088	0.574915	0.61653
YDR252W	4.96473	5.20197	3.80731	12.1351
YDR253C	4.17832	5.9287	3.06944	10.308
YDR254W	0.395663	0.388689	0.4051	0.279946
YDR255C	0.648666	0.663266	0.323572	0.57403
YDR256C	0.341928	0.489643	2.32476	0.31686
YDR257C	0.677911	0.729709	0.459672	0.20607
YDR258C	9.87006	18.8498	5.71998	10.0437
YDR259C	1.52122	2.10884	1.1433	2.25399
YDR260C	1.27224	1.46325	0.973067	2.14992
YDR261C	1.22754	1.30683	0.893821	2.31928
YDR261C-c	3.52028	3.69752	3.03302	8.39002
YDR261C-d	51.187	80.2992	37.358	118.905
YDR261W-a	24.1278	32.5763	18.26	59.9228
YDR261W-b	22.3722	31.5425	15.8566	50.1988
YDR262W	0.946819	0.29762	0.808129	1.2505
YDR263C	6.47573	9.56456	4.28517	8.31498
YDR264C	1.31633	1.38133	1.5959	2.2259
YDR265W	1.8352	3.60477	1.32143	2.07336
YDR266C	1.09408	0.815373	1.21921	1.10595
YDR267C	11.3785	20.6959	8.86692	14.9083
YDR268W	3.27904	6.12944	2.67569	3.62721
YDR269C	0.113917	0.0109138	0.174202	0.0809946
YDR270W	2.63529	3.81667	1.97538	5.20445
YDR271C	19.8933	24.0295	17.868	44.6335
YDR272W	29.0702	45.1634	19.6851	53.7226
YDR273W	9.71618	17.9647	6.98351	19.9344
YDR274C	1.02957	1.60506	0.348008	0.354643
YDR275W	0.948599	1.03154	1.83492	1.01674
YDR276C	1.65898	1.58144	3.41249	2.39021
YDR277C	8.20154	15.5919	4.5437	9.15886
YDR278C	0.162177	0.0135705	0.793328	0.0802531
YDR279W	0.237256	0.110606	0.252401	0.325274
YDR280W	11.5321	23.3098	7.42115	12.268
YDR281C	3.96877	6.98278	2.71628	7.79696
YDR282C	0.3915	0.222395	0.416179	0.218658
YDR283C	10.0277	17.16	9.41468	19.8863
YDR284C	26.2966	68.0468	16.7348	33.5425
YDR285W	0.51553	0.520354	0.474644	0.104122
YDR286C	0.257301	0.344849	0.624413	0.181655
YDR287W	0.386789	0.141889	1.06593	0.422259
YDR288W	7.54327	19.6526	4.06463	8.99926
YDR289C	0.4873	0.644153	0.726984	0.185879
YDR290W	0.469292	0.259774	0.67658	0.084549
YDR291W	0.301031	0.35801	0.225784	0.31057
YDR292C	3.28067	5.04126	2.72857	3.57896
YDR293C	2.38285	4.04678	1.71506	2.61226
YDR294C	15.1628	32.094	10.9957	20.952
YDR295C	1.54315	1.90705	2.62534	0.627591
YDR296W	7.42866	12.9213	4.9207	9.05739
YDR297W	0.0599226	0.0343164	0.036628	0.056747
YDR298C	0.792393	0.721425	0.791979	0.485167
YDR299W	0.352431	0.406318	0.215425	0.160232
YDR300C	0.686196	0.954886	1.00805	0.837449
YDR301W	1.66005	2.21908	0.790438	0.500255
YDR302W	38.816	102.63	22.7514	41.4523
YDR303C	0.260452	0.122244	0.0666966	0.158011
YDR304C	1.40617	1.66539	1.02346	2.21817
YDR305C	33.2504	85.2684	19.573	43.7621
YDR306C	7.29782	13.014	5.7563	16.4086
YDR307W	0.359292	0.442023	0.711482	0.195494
YDR308C	0.765139	1.02609	0.870945	0.274354
YDR309C	0.288166	0.0308774	0.108032	0.313189
YDR310C	0.938784	0.949014	0.844215	0.322383
YDR311W	29.1143	71.1223	16.6606	30.3164
YDR312W	6.41316	11.1765	4.37902	8.27949
YDR313C	0.586751	0.432867	0.592525	0.683711
YDR314C	0.380203	0.109689	0.700354	0.123826
YDR315C	0.207696	0.187691	0.348396	0.303661
YDR316W	9.4616	24.7047	5.59206	10.7708
YDR316W-a	5.9696	8.13577	4.58848	11.4278
YDR316W-b	11.3076	17.4051	8.86135	28.6219
YDR317W	7.05883	11.7475	4.66117	6.30217
YDR318W	0.222274	0.333539	0.474141	0.131157
YDR319C	9.84124	18.9064	4.77497	7.23528
YDR320C	0.153215	0.0715705	0.266533	0.27349
YDR320c-a	2.63698	3.07703	1.61271	4.64829
YDR321W	0.738574	0.994382	1.37993	1.25755
YDR322C-a	0.0265247	0.0145638	0.0162133	0.0688168
YDR322W	0.27632	0.285304	1.51384	0.210343
YDR323C	0.186641	0.0279243	0.439737	0.239938
YDR324C	1.84983	3.28894	2.36376	0.431228
YDR325W	1.02397	1.2041	0.385492	0.761195
YDR326C	1.27073	1.36891	0.426879	2.72504
YDR327W	1.85802	1.41292	1.5349	5.22808
YDR328C	1.67863	2.41559	2.44363	2.35299
YDR329C	0.137208	0.00998134	0.286485	0.0489195
YDR330W	1.65939	2.18058	0.956139	0.62434
YDR331W	0.197494	0.176272	0.713302	0.130571
YDR332W	1.48554	2.05523	1.03918	0.931745
YDR333C	2.57055	3.54945	1.68835	2.77469
YDR334W	3.61025	6.52763	2.84402	4.54081
YDR335W	57.4699	153.586	37.7893	65.0297
YDR336W	0.371706	0.380678	0.350875	0.0785756
YDR337W	19.5888	40.7811	10.5993	22.0737
YDR338C	0.890537	1.06526	0.274707	0.164516
YDR339C	0.172177	0.0466445	0.336522	0.116456
YDR340W	0.0643586	0.00230214	0.0991295	0.0598117
YDR341C	2.55803	3.84312	2.31257	4.67098
YDR342C	12.9954	18.802	8.19963	16.4007
YDR343C	8.50471	11.0967	5.41494	10.4727
YDR344C	0.738741	0.652605	0.898364	0.739451
YDR345C	36.7713	90.6577	21.8585	49.2686
YDR346C	22.0234	53.1575	15.526	30.5587
YDR347W	0.791713	1.26198	0.284674	0.504551
YDR348C	27.6746	56.8122	16.7684	29.9186
YDR349C	0.161317	0.116036	0.0726535	0.11352
YDR350C	1.84959	3.43193	5.10016	0.600296
YDR351W	0.155027	0.114099	0.296611	0.248262
YDR352W	1.9701	2.08318	2.20692	2.53531
YDR353W	6.23534	8.83002	4.29704	7.52715
YDR354W	4.09717	3.75027	2.49706	4.37629
YDR355C	2.1279	1.96985	0.705762	0.437285
YDR356W	2.1398	3.29055	2.26304	3.32107
YDR357C	1.27368	0.602846	0.904224	1.72404
YDR358W	0.42198	0.0123598	0.173813	0.19706
YDR359C	0.758909	1.15649	1.35067	0.370544
YDR360W	19.7609	38.0786	12.3364	18.2533
YDR361C	1.36501	1.31671	1.12609	2.80008
YDR362C	0.304015	0.341116	0.2982	0.464285
YDR363W	10.0515	25.7403	5.43912	9.46115
YDR363W-a	1.89338	2.66812	6.22021	2.57752
YDR364C	0.702529	0.868756	0.544008	0.183116
YDR365C	0.600011	0.807055	1.68745	0.63202
YDR365W-a	3.60429	4.17831	3.10392	7.61686
YDR365W-b	26.806	38.701	20.0038	63.3243
YDR366C	0.250753	0.0468995	0.285193	0.0684104
YDR367W	0.155594	0.164363	1.48108	0.228437
YDR368W	1.07323	0.942799	1.47286	1.39321
YDR369C	0.209669	0.189589	0.311921	0.207808
YDR370C	0.123556	0.176452	0.217849	0.138482
YDR371W	96.0989	311.324	58.0076	116.342
YDR372C	0.943302	1.33012	1.34564	0.918733
YDR373W	19.9497	53.6824	10.3793	19.3743
YDR374C	0.726368	1.30111	0.813657	1.81688
YDR375C	0.918322	0.783512	0.59928	0.838139
YDR376W	2.87979	5.11935	2.39979	5.38115
YDR377W	1.41602	1.49978	1.04785	1.90534
YDR378C	2.6177	2.8515	1.8217	3.8981
YDR379W	2.00372	3.30105	1.86743	2.00504
YDR379c-a	0.415055	0.660974	0.444405	0.910201
YDR380W	0.160523	0.0699438	0.325822	0.170735
YDR381W	8.14511	18.0217	5.12956	8.87847
YDR381c-a	1.59659	3.02203	3.43103	1.394
YDR382W	26.983	54.1888	20.9981	45.4062
YDR383C	14.6936	29.4694	7.62536	14.2416
YDR384C	12.8687	36.8614	8.39999	17.1631
YDR385W	22.0298	32.7066	19.3367	39.2768
YDR386W	0.221419	0.292102	0.528632	0.342227
YDR387C	0.689511	1.34275	0.207462	0.536307
YDR388W	2.05086	2.85155	0.668264	0.906691
YDR389W	0.730319	0.912179	0.673547	1.14193
YDR390C	1.57442	2.51419	1.76779	1.79578
YDR391C	0.178889	0.250806	0.402837	0.0363027
YDR392W	0.0854301	0.00629277	0.255065	0.0717661
YDR393W	0.263485	0.294209	0.248694	0.327617
YDR394W	0.859228	1.18708	2.96578	1.48484
YDR395W	1.73879	2.52249	3.40265	2.09085
YDR396W	0.0777631	0.00956797	0.204988	0.0650197
YDR397C	14.472	23.5918	11.6451	20.0289
YDR398W	1.13938	1.92772	0.577035	2.24577
YDR399W	2.30246	3.20073	1.52016	4.5814
YDR400W	1.0683	1.29754	1.15363	1.19437
YDR401W	0.496117	0.636198	0.407314	0.125214
YDR402C	2.70743	5.1013	2.0223	1.86549
YDR403W	0.433065	0.712116	0.420624	0.124584
YDR404C	0.726405	0.98159	1.16399	0.337601
YDR405W	4.42767	5.13518	2.2055	3.67095
YDR406W	0.554441	0.453609	0.183882	0.166805
YDR407C	1.32141	1.58928	1.25613	0.495871
YDR408C	0.331406	0.0520765	0.84224	0.397973
YDR409W	0.335886	0.349593	0.398128	0.381708
YDR410C	1.43299	2.08346	0.537087	1.41541
YDR411C	0.173481	0.19876	0.97914	0.240781
YDR412W	1.39466	2.39908	0.43619	1.70677
YDR413C	16.2452	19.8653	7.44462	13.112
YDR414C	44.6003	121.123	29.591	59.8218
YDR415C	0.0538275	0.00529589	0.473212	0.0369607
YDR416W	0.309755	0.315873	0.691703	0.185906
YDR417C	11.1719	19.8791	5.4399	9.46957
YDR418W	14.2101	14.1135	12.317	28.272
YDR419W	0.582255	0.973929	0.412161	0.538462
YDR420W	0.418595	0.392269	0.760963	0.156915
YDR421W	0.0902369	0.00957352	0.120782	0.0764484
YDR422C	0.449412	0.354629	0.353189	1.44974
YDR423C	0.111913	0.00634541	0.221268	0.264605
YDR424C	0.171371	0.171443	0.487483	0.223274
YDR425W	0.147924	0.00383685	0.0741599	0.128088
YDR426C	0.27391	0.231235	0.498118	0.107842
YDR427W	1.58717	1.72512	1.26233	2.30592
YDR428C	0.713057	0.82212	0.6917	0.254274
YDR429C	2.67183	4.4794	2.17706	3.93974
YDR430C	0.162132	0.230826	0.157318	0.162019
YDR431W	0.0805772	0.0764624	0.345107	0.0688447
YDR432W	1.13661	0.907744	1.22051	1.39263
YDR433W	1.72969	1.42632	0.997549	1.64626
YDR434W	0.0259542	0.0227741	0.0863056	0.049137
YDR435C	0.563593	0.850637	1.30613	0.249662
YDR436W	44.0196	102.071	28.9128	52.0127
YDR437W	0.542089	0.713651	0.429464	0.586722
YDR438W	0.0673022	0.024465	0.452187	0.0307281
YDR439W	1.64872	3.12357	1.29785	1.5647
YDR440W	1.06828	1.77843	0.272572	0.755912
YDR441C	0.43325	0.262348	0.114941	0.558509
YDR442W	4.38436	9.49972	3.19662	2.53314
YDR443C	0.157339	0.194431	0.096174	0.245453
YDR444W	0.0537413	0.0586641	0.107963	0.060484
YDR445C	0.323544	0.0389828	0.0406684	0.031229
YDR446W	1.92926	1.91457	1.06503	1.0123
YDR447C	14.4281	14.6405	12.3345	29.677
YDR448W	0.886842	1.07418	0.464566	0.401
YDR449C	1.23983	1.40475	0.452373	0.946217
YDR450W	16.9564	27.6386	13.0203	30.2604
YDR451C	0.451175	0.047106	0.157564	0.2359
YDR452W	4.24147	6.6857	2.7804	5.05097
YDR453C	0.358954	0.286621	0.227489	0.479508
YDR454C	13.1137	20.1459	7.89756	15.2979
YDR455C	0.0600915	0.0180369	0.235782	0.112193
YDR456W	1.24542	1.62803	0.984328	1.43073
YDR457W	0.557238	0.693689	0.183077	0.820031
YDR458C	0.132824	0.0664162	0.631807	0.127162
YDR459C	0.151278	0.156074	0.0924693	0.0678805
YDR460W	17.8187	48.0104	13.2616	24.7969
YDR461W	8.86285	9.23591	6.09981	10.9176
YDR462W	0.415017	0.510707	2.47441	0.190317
YDR463W	4.80036	6.15891	2.5151	4.93416
YDR464W	3.12015	4.61414	1.90903	0.947049
YDR465C	0.328891	0.231048	0.276021	0.188574
YDR466W	0.0894721	0.0742819	0.154966	0.12805
YDR467C	0.160113	0.14282	0.09787	0.286891
YDR468C	5.64435	13.2536	3.35723	6.50859
YDR469W	0.301724	0.127762	0.156672	0.324954
YDR470C	1.20407	2.02348	0.569734	0.857206
YDR471W	10.3575	9.51109	8.74891	20.7681
YDR472W	0.325418	0.012523	0.216827	0.127418
YDR473C	0.317191	0.215129	0.126719	0.27874
YDR474C	0.649581	0.821205	0.619351	0.808997
YDR475C	0.341474	0.149501	0.190846	0.894163
YDR476C	1.80046	2.57605	1.75638	2.85638
YDR477W	0.389087	0.269766	0.397064	0.805109
YDR478W	0.176033	0.266032	0.360159	0.267662
YDR479C	64.0204	129.608	37.0211	63.4354
YDR480W	3.8677	5.58528	1.99726	2.76084
YDR481C	0.297037	0.268163	0.0907828	0.511645
YDR482C	0.197917	0.223952	0.557761	0.244356
YDR483W	0.912279	0.994087	1.6995	1.33189
YDR484W	0.0883092	0.0827001	0.17657	0.110263
YDR485C	0.693347	1.15011	0.220732	0.884601
YDR486C	8.13067	13.5973	5.25411	8.82336
YDR487C	24.848	47.1777	12.8847	24.6684
YDR488C	0.356509	0.515845	0.616144	0.246911
YDR489W	0.115772	0.00776642	0.0463348	0.286717
YDR490C	0.22174	0.265407	0.4188	0.181048
YDR491C	0.0961381	0.0816997	0.058765	0.129416
YDR492W	1.23225	1.49254	1.13475	1.89153
YDR493W	0.345902	0.301664	2.25678	0.704295
YDR494W	2.99029	4.29102	1.97229	3.03096
YDR495C	0.21748	0.0150443	0.251496	0.153472
YDR496C	1.23508	1.70291	0.721102	0.37178
YDR497C	9.18501	17.1357	6.93017	11.8307
YDR498C	0.56276	0.130588	0.231534	0.574943
YDR499W	0.36085	0.43076	0.304898	0.379644
YDR500C	8.00199	7.33937	6.61173	15.7676
YDR501W	1.9717	3.48791	0.864193	1.41789
YDR502C	17.2911	21.7791	14.0973	34.6524
YDR503C	1.2511	1.95935	0.908488	1.66241
YDR504C	0.446419	0.0512526	0.507334	0.146753
YDR505C	0.41217	0.400125	0.110239	0.505918
YDR506C	0.802042	1.3507	1.57784	0.312013
YDR507C	0.113763	0.162415	1.21317	0.201967
YDR508C	0.133157	0.173259	0.894539	0.121092
YDR509W	0.30882	0.0625744	0.113206	0.0897559
YDR510W	1.77736	1.63537	1.71877	3.10021
YDR511W	1.73915	2.18259	0.893961	1.75399
YDR512C	59.6369	204.873	42.3147	81.9034
YDR513W	0.489395	0.471194	0.11303	0.779528
YDR514C	12.2849	18.8525	9.24145	15.8441
YDR515W	0.107926	0.0184878	0.0659706	0.0343521
YDR516C	1.24526	1.57974	0.863156	0.549255
YDR517W	0.498882	0.365282	0.743753	0.804344
YDR518W	0.147128	0.118625	0.0348483	0.119232
YDR519W	1.00054	1.00422	0.717566	1.25984
YDR520C	0.269322	0.448377	0.207463	0.285176
YDR521W	0.573831	0.868834	0.895113	0.0774279
YDR522C	2.00659	3.93447	1.55122	1.67087
YDR523C	0.261908	0.350172	0.433104	0.400364
YDR524C	0.905393	1.82914	0.855668	1.70731
YDR525W	1.22559	1.38757	0.923906	0.432063
YDR525W-a	1.25273	1.58851	1.14609	2.77979
YDR526C	0.65713	0.915692	0.412174	2.18143
YDR527W	0.106599	0.0312176	0.37978	0.275715
YDR528W	0.626228	0.40063	0.253353	0.0871264
YDR529C	0.797313	1.0173	1.09606	1.81348
YDR530C	0.510407	0.582437	0.16301	0.299614
YDR531W	0.197209	0.177765	0.345716	0.542143
YDR532C	0.558246	0.657393	0.0810955	0.148344
YDR533C	1.28698	1.54098	1.07355	1.04575
YDR534C	0.101671	0.117229	0.0621468	0.293065
YDR535C	0.10798	0.0460593	0.102015	0.107062
YDR536W	8.77485	14.4342	5.42072	1.43215
YDR537C	0.326093	0.421373	0.103752	0.159674
YDR538W	0.256155	0.343887	0.365309	0.378989
YDR539W	1.71842	2.38952	1.32472	2.4032
YDR540C	0.499304	0.829658	0.307075	0.106329
YDR541C	3.92626	5.05582	4.50581	11.1298
YDR542W	52.4236	138.679	29.8116	115.616
YDR543C	0.160117	0.0732972	0.106147	0.500041
YDR544C	0.61033	0.640267	0.15148	0.205598
YDR545W	11.5555	24.1428	8.03684	16.2728
YEL001C	2.21602	2.69979	1.89809	4.60583
YEL002C	1.34559	1.6881	1.54366	2.15831
YEL003W	1.55434	2.35247	1.10269	0.926523
YEL004W	0.233086	0.255109	1.46178	0.105375
YEL005C	0.107726	0.114508	0.899143	0.143239
YEL006W	0.0660227	0.0234023	0.430966	0.0467277
YEL007W	0.730202	0.702395	0.355233	0.344167
YEL008W	15.436	26.6864	7.3382	15.5028
YEL009C	2.49766	2.16704	3.7721	3.7404
YEL010W	2.87826	3.92337	2.48611	3.7548
YEL011W	1.04614	1.45993	0.293158	0.172868
YEL012W	0.585637	0.717068	0.148528	0.576136
YEL013W	0.689436	1.00001	1.53501	0.98185
YEL014C	0.0967272	0.0714841	0.28959	0.0900859
YEL015W	0.28292	0.124441	0.266311	0.303599
YEL016C	0.202202	0.201182	0.107029	0.12704
YEL017C-a	13.8942	25.253	11.9887	24.2048
YEL017W	0.253543	0.0271526	0.178707	0.368352
YEL018W	4.88179	7.544	3.09315	4.93253
YEL019C	0.0714395	0.0649727	0.154744	0.319927
YEL020C	0.23692	0.126967	0.36832	0.260849
YEL020W-a	0.86862	0.510785	0.935058	1.03559
YEL021W	41.0279	96.5385	25.1623	52.0722
YEL022W	0.644335	0.669565	0.444499	0.26333
YEL023C	0.0790143	0.0330797	0.518184	0.100758
YEL024W	0.543152	0.569635	0.961288	0.588322
YEL025C	0.260331	0.167452	0.234049	0.0813215
YEL026W	3.36918	3.09777	2.67202	6.44694
YEL027W	15.6116	23.6605	12.1131	27.4045
YEL028W	4.78152	7.70816	3.67513	3.25344
YEL029C	0.408767	0.13422	0.0502415	0.147956
YEL030W	1.96985	2.55853	6.90402	2.39311
YEL031W	0.312192	0.250558	0.665948	0.403658
YEL032W	0.269618	0.334512	0.329612	0.747728
YEL033W	0.753071	0.899768	0.370713	0.236066
YEL034W	27.8191	48.0659	20.3708	45.7586
YEL035C	0.184555	0.218584	0.11281	0.259783
YEL036C	0.289401	0.384281	0.176898	0.430898
YEL037C	9.14597	12.3849	4.71421	4.34416
YEL038W	0.32152	0.396598	0.187376	0.86248
YEL039C	0.955927	1.32425	0.246544	1.75803
YEL040W	0.426205	0.347683	0.270581	0.689192
YEL041W	0.48339	0.481875	0.572003	0.566543
YEL042W	0.120733	0.012395	0.739584	0.231031
YEL043W	6.47307	9.15928	3.80602	7.16581
YEL044W	3.89024	6.9771	2.94735	3.69408
YEL045C	0.430824	0.42337	0.577516	1.21791
YEL046C	3.5012	4.49468	2.58753	3.78237
YEL047C	5.12369	6.43959	3.00499	4.70255
YEL048C	0.231043	0.181924	0.518831	0.166071
YEL049W	53.2491	117.201	31.2979	155.057
YEL050C	9.63811	13.907	5.91556	11.2496
YEL051W	4.22751	4.48783	3.45281	6.42222
YEL052W	0.562587	0.690708	0.694054	0.0855348
YEL053C	0.455499	0.458133	0.278426	0.106715
YEL054C	20.2948	30.2725	18.6168	41.6136
YEL055C	1.31578	1.69617	2.81809	0.561286
YEL056W	0.0945365	0.0478995	0.446075	0.323726
YEL057C	0.186892	0.090297	0.0268524	0.1013
YEL058W	12.3484	19.1454	10.1373	11.6654
YEL059C-a	1.39404	1.8279	1.63609	2.76506
YEL059W	0.089372	0.00194531	0.576461	0.122924
YEL060C	3.54656	5.34475	2.17652	2.0396
YEL061C	0.128199	0.121866	0.0783622	0.405081
YEL062W	0.591257	0.685625	0.17886	0.6818
YEL063C	4.37794	7.76415	2.76889	1.90246
YEL064C	0.172729	0.0806553	0.138351	0.0712622
YEL065W	0.190962	0.287922	0.255604	0.382792
YEL066W	3.20099	4.9297	1.35143	1.97878
YEL067C	2.73989	7.649	1.88815	1.6913
YEL068C	0.17422	0.135557	0.305031	0.178417
YEL069C	1.31228	1.82774	1.11866	0.310023
YEL070W	6.91476	9.40011	3.74514	5.61662
YEL071W	9.16703	12.3457	7.47827	14.6329
YEL072W	0.365721	0.185176	0.435105	0.163397
YEL073C	0.418962	0.54488	0.516073	0.125281
YEL074W	0.107377	0.0485442	0.780388	0.0413146
YEL075C	0.890161	0.872822	0.704753	1.00906
YEL075w-a	2.42585	3.50167	2.15433	5.06615
YEL076C	2.35757	3.87303	7.1925	3.03766
YEL076C-a	0.550218	0.694438	0.259394	0.247519
YEL076W-c	0.443315	0.495771	0.0828755	0.695926
YEL077C	4.35883	7.88481	3.02872	6.41726
YER001W	52.2704	80.671	35.9497	56.8746
YER002W	0.326012	0.402133	0.316332	0.885814
YER003C	1.07946	1.34696	2.83177	1.31125
YER004W	0.424606	0.39151	0.944058	0.211051
YER005W	0.23571	0.100515	0.355908	0.568559
YER006W	28.5077	61.1946	16.918	32.5313
YER007C-a	1.04402	1.02573	0.905309	1.6146
YER007W	2.00399	2.17524	2.07641	3.70779
YER008C	2.01866	2.73472	2.56026	2.77458
YER009W	3.38582	2.9365	2.73347	5.97484
YER010C	2.21855	4.12306	1.56337	2.9464
YER011W	56.8097	90.3416	31.508	93.4923
YER012W	1.99259	2.18824	2.14161	3.26355
YER013W	52.4126	123.918	30.6032	59.8929
YER014W	1.99924	2.23744	1.55419	2.32126
YER014c-a	0.138731	0.00480362	0.303944	0.451661
YER015W	0.940476	1.11529	0.553013	0.332149
YER016W	14.0484	27.8082	8.99669	16.7774
YER017C	5.13398	7.26995	4.09822	5.60944
YER018C	1.92394	2.72419	1.79991	0.722236
YER019C-a	3.66882	6.6513	2.84951	5.95
YER019W	8.48119	8.54879	4.88064	7.39557
YER020W	1.60957	2.80984	1.12634	2.18838
YER021W	6.99267	14.6551	4.7349	9.41361
YER022W	0.302021	0.185209	0.203377	0.502502
YER023W	1.52375	1.80005	0.925112	1.97724
YER024W	2.59015	4.8256	8.74581	1.23123
YER025W	15.5956	30.3765	11.1244	21.1609
YER026C	1.67998	1.43332	1.33549	2.03031
YER027C	0.308168	0.172742	0.379748	0.467339
YER028C	0.261584	0.269204	0.152959	0.597896
YER029C	0.725971	1.06789	0.446868	1.27034
YER030W	5.20061	7.15036	5.08774	8.80382
YER031C	1.6487	1.93763	2.09962	3.09652
YER032W	2.72641	2.51924	0.471675	1.8155
YER033C	0.117745	0.0777576	0.43214	0.266775
YER034W	4.93136	8.00503	3.7726	5.50258
YER035W	0.945609	1.13215	1.90516	1.28738
YER036C	2.77596	3.21521	2.34759	4.87161
YER037W	2.23209	3.12909	0.957149	1.50502
YER038C	0.0552585	0.0184743	0.143576	0.0604381
YER039C	2.2371	2.06359	0.598369	1.87495
YER039C-a	0.106808	0.14106	0.670403	0.116661
YER040W	0.134414	0.00640805	0.263702	0.0681221
YER041W	0.397347	0.388765	0.469078	0.432456
YER042W	1.66739	1.88992	1.64063	2.32526
YER043C	5.10162	6.02761	6.20972	9.02068
YER044C	1.77544	1.70881	1.42238	3.32819
YER044C-a	0.0443507	0.00469615	0.121489	0.0500994
YER045C	0.377661	0.464087	0.230848	0.243956
YER046W	0.494351	0.683391	0.176713	0.181769
YER047C	0.120867	0.137431	0.0738803	0.120783
YER048C	1.24375	1.8353	1.28608	1.60603
YER048W-a	0.403029	0.254463	0.814235	0.878593
YER049W	1.48738	2.17968	0.82348	2.98525
YER050C	0.45479	0.403475	0.112453	0.332601
YER051W	0.600391	0.601083	0.300335	0.361259
YER052C	0.771791	0.261295	0.634606	1.31522
YER053C	1.04419	1.11514	0.790241	1.33244
YER053c-a	0.117935	0.0326637	0.0720884	0.0130237
YER054C	0.158362	0.201149	0.593263	0.111966
YER055C	3.51777	3.86995	2.52506	4.14726
YER056C	1.40932	1.12975	3.98535	1.97018
YER056C-a	19.1092	28.0061	14.846	36.5635
YER057C	2.39866	3.16946	1.77863	3.29819
YER058W	0.236361	0.268268	0.320136	0.131935
YER059W	0.255997	0.2887	0.45755	0.0527504
YER060W	0.0827109	0.0325062	0.322269	0.151928
YER060W-a	1.75618	1.69494	1.29692	1.86203
YER061C	0.459091	0.315898	0.526428	0.664231
YER062C	4.19655	5.09834	10.6597	6.35904
YER063W	3.71899	5.79775	8.81066	6.15049
YER064C	0.0768304	0.0168888	0.139128	0.134626
YER065C	0.211707	0.281481	0.753898	0.281764
YER066C-a	0.157895	0.0858291	0.0666185	0.0507801
YER066W	0.189774	0.222334	0.251981	0.0547754
YER067W	0.524599	0.439949	0.100663	0.246535
YER068W	0.135715	0.0907381	0.453706	0.208103
YER069W	1.06015	0.863132	0.980629	1.98466
YER070W	1.05903	1.58686	1.62538	2.41887
YER071C	0.783415	0.931999	0.336333	0.90911
YER072W	0.479542	0.960072	0.396562	0.548557
YER073W	4.12695	7.16716	4.43225	5.66596
YER074W	27.185	39.4207	23.0321	50.4986
YER074w-a	0.589647	0.511599	0.21615	0.456455
YER075C	17.0609	30.4069	12.2435	21.1148
YER076C	0.14337	0.162767	0.145891	0.120307
YER077C	0.0425212	0.0138903	0.061888	0.0602447
YER078C	0.281524	0.351401	1.23058	0.151551
YER079W	0.0372638	0.0133609	0.0950869	0.1059
YER080W	0.912247	1.18928	1.02061	0.364995
YER081W	4.04309	3.40595	4.17148	14.8209
YER082C	0.216943	0.36369	0.688975	0.455384
YER083C	1.03743	1.31757	0.680335	0.740868
YER084W	0.579504	0.461669	0.226688	0.392361
YER085C	22.6485	33.0073	14.0473	24.7688
YER086W	3.95826	3.96176	3.50492	7.43143
YER087C-a	8.09401	17.3271	5.26652	11.4977
YER087W	0.726751	1.37158	0.899016	0.314571
YER087c-b	0.172471	0.16858	0.105424	0.401056
YER088C	0.836495	0.939497	2.18514	0.347298
YER089C	1.23733	1.09029	0.905073	1.28415
YER090W	1.35526	2.5575	0.684357	1.76711
YER091C	8.51327	7.86468	8.14855	24.2847
YER091C-a	1.1343	1.23189	1.10096	1.97861
YER092W	1.00009	1.30197	10.7076	1.72864
YER093C	0.099852	0.0182527	0.0610351	0.041958
YER093C-a	0.950135	1.64158	1.55085	1.55011
YER094C	0.0419543	0.00969691	0.0610628	0.0397144
YER095W	8.83177	16.1141	7.18145	13.6128
YER096W	3.06604	6.04469	1.7061	3.55351
YER097W	0.173159	0.0249822	0.438746	0.0700022
YER098W	0.31345	0.332111	0.85973	0.223623
YER099C	7.30181	10.6951	4.67534	8.32827
YER100W	1.91432	2.6779	1.38428	2.22989
YER101C	2.8536	4.1584	2.72576	5.20262
YER102W	22.323	26.286	19.8393	42.1223
YER103W	0.0949764	0.0691317	0.475807	0.110601
YER104W	2.85266	2.28988	2.62822	5.40638
YER105C	0.240567	0.0309109	0.523913	0.223087
YER106W	1.77194	2.6232	2.13401	2.19834
YER107C	25.295	51.2395	17.6205	33.8236
YER109C	0.0443253	0.00575897	0.110317	0.0381221
YER110C	0.13242	0.0798674	0.942648	0.285121
YER111C	0.142115	0.1545	0.216591	0.317621
YER112W	6.6192	12.5921	4.03147	6.83357
YER113C	1.55185	2.2376	0.349429	1.29649
YER114C	0.356393	0.349498	0.57439	0.493323
YER115C	1.22852	1.14613	0.894524	1.63866
YER116C	0.565622	0.670046	0.842701	0.139506
YER117W	18.3131	25.7839	16.7281	35.7596
YER118C	1.27827	1.30243	1.42982	0.511897
YER119C	0.316501	0.252423	0.524629	0.532752
YER119C-a	3.56498	4.59056	2.98097	5.86344
YER120W	1.44453	2.55627	0.910346	2.31559
YER121W	0.363601	0.438806	1.25993	0.306211
YER122C	10.3192	22.9631	6.51976	9.4247
YER123W	1.43895	2.03608	1.17306	1.92155
YER124C	0.824846	1.09527	0.370939	0.921525
YER125W	1.501	1.68041	1.31238	1.90621
YER126C	1.79239	2.28259	1.73729	2.33622
YER127W	10.2712	21.6313	6.38448	12.549
YER128W	11.6004	13.0763	10.4972	22.0488
YER129W	0.874816	1.11389	1.04382	0.817102
YER130C	0.380693	0.429932	0.53808	0.534601
YER131W	17.5055	18.3871	13.6089	36.4427
YER132C	0.123906	0.0968019	0.805623	0.102346
YER133W	3.54738	5.85735	12.156	4.71538
YER134C	0.0919056	0.0173582	0.168533	0.115535
YER135C	0.0984405	0.071984	0.254703	0.330725
YER136W	1.31591	1.69514	0.992766	0.746517
YER137C	0.301038	0.458602	1.40331	0.207183
YER137C-a	2.56487	3.74528	3.70362	5.80656
YER138C	9.13274	13.2178	7.77903	27.7907
YER138W-a	32.6815	59.3023	25.8302	76.8192
YER139C	2.50379	2.35904	1.5639	3.01666
YER140W	2.28744	3.76829	1.00287	1.14493
YER141W	22.0147	30.2723	17.2144	40.0985
YER142C	0.443709	0.695403	0.826012	0.33235
YER143W	16.29	32.1764	9.98303	16.1595
YER144C	0.656817	0.794243	0.529249	0.49935
YER145C	3.18661	4.73923	2.01716	4.53425
YER146W	2.89739	4.34797	2.38909	5.12
YER147C	1.72573	2.95558	1.42202	1.09304
YER148W	1.24757	1.22662	1.95867	2.1512
YER149C	1.0643	1.62552	0.732098	3.65655
YER150W	0.052598	0.0602488	0.232259	0.0386325
YER151C	0.975315	1.52835	1.92307	0.963001
YER152C	1.32605	1.66551	1.79742	0.414802
YER153C	32.8182	48.2114	22.1927	41.2313
YER154W	5.47231	7.25265	4.42469	8.02218
YER155C	2.78537	4.76961	1.77823	3.4826
YER156C	3.96134	5.52025	2.75545	3.96363
YER157W	0.141297	0.19725	0.0863688	0.265541
YER158C	5.02746	8.09966	8.97598	5.46842
YER159C	0.971373	1.07334	0.807479	1.2863
YER159C-a	3.76173	5.13704	3.53346	8.82413
YER160C	10.2658	14.7636	8.57406	30.8834
YER161C	18.45	34.87	12.9655	25.4918
YER162C	1.62161	1.91659	0.538748	0.52451
YER163C	1.67088	2.09484	1.34642	1.50333
YER164W	0.046429	0.0566354	0.230641	0.0519035
YER165W	7.18913	9.97415	4.91146	10.6157
YER166W	1.71386	1.95145	1.3501	1.54941
YER167W	0.282877	0.338386	0.56614	0.606186
YER168C	1.64958	2.64618	0.742395	2.17855
YER169W	0.398182	0.376377	0.451473	0.164786
YER170W	0.251766	0.264102	0.629433	0.0563422
YER171W	3.65161	5.54006	3.60155	5.05265
YER172C	3.19469	3.7096	2.54812	8.24002
YER173W	8.32914	15.6605	5.80593	12.6904
YER174C	7.13084	9.42138	4.37071	5.59761
YER175C	1.0551	1.47086	0.573046	1.34483
YER176W	0.397452	0.457834	1.99908	0.191953
YER177W	16.4751	23.0515	11.9832	24.2029
YER178W	1.83538	1.79768	1.72853	3.16232
YER179W	0.120245	0.124712	0.185209	0.130589
YER180C	0.0727462	0.030213	0.105879	0.0743298
YER181C	0.0860286	0.0737798	0.445973	0.197501
YER182W	3.26549	4.31739	1.61745	1.83268
YER183C	0.532652	0.679945	0.872962	0.739452
YER184C	27.5691	74.6591	25.8254	28.5272
YER185W	13.1523	27.9092	7.45815	15.0143
YER186C	6.94901	16.1516	3.95395	5.59134
YER187W	0.458327	0.875511	0.648787	1.01509
YER187W-a	0.313508	0.223024	0.500727	0.442495
YER188W	0.407708	0.575321	0.108994	0.236525
YER189W	1.09946	0.870784	0.960521	1.23559
YER190W	8.04707	19.2199	5.76568	9.06994
YFL001W	0.412883	0.418981	0.307665	0.930323
YFL002C	2.10715	3.9362	1.75534	3.11756
YFL002W-a	18.908	27.3164	14.2187	43.0154
YFL002W-b	19.2533	27.9199	13.9817	46.316
YFL003C	0.170842	0.136467	0.178165	0.441873
YFL004W	1.04804	1.64798	0.322962	1.36324
YFL005W	1.82149	2.29091	1.6743	2.30281
YFL006W	4.41135	7.53631	2.40287	1.34991
YFL007W	67.7649	168.586	40.8978	77.2901
YFL008W	0.125016	0.134204	0.230656	0.117315
YFL009W	0.144856	0.231523	0.6845	0.162097
YFL010C	2.05492	2.64853	1.38494	2.48697
YFL010W-a	2.30096	3.25461	2.03108	2.8247
YFL011W	20.5425	36.4473	13.515	20.7383
YFL012W	0.133379	0.155111	1.13806	0.108199
YFL012w-a	0.0587412	0.00914464	0.141344	0.017616
YFL013C	1.0325	1.2965	0.202552	1.40041
YFL013W-a	0.0789389	0.0644628	0.168388	0.208631
YFL014W	0.176345	0.232497	0.107792	0.19692
YFL015C	20.4992	47.1915	17.166	29.5596
YFL016C	2.42731	2.6847	1.77448	2.25897
YFL017C	2.47583	2.38821	1.56318	2.1493
YFL017W-a	2.24207	4.32978	1.85903	5.17447
YFL018C	1.27491	1.24802	1.34441	1.74623
YFL019C	0.238045	0.00662107	0.0826686	0.223394
YFL020C	52.7834	181.764	30.3634	164.786
YFL021W	1.59121	1.71435	1.06811	3.6111
YFL022C	1.76002	2.08265	1.36627	2.74362
YFL023W	1.65497	2.40642	1.10215	2.14614
YFL024C	25.6403	49.7252	15.8185	24.7436
YFL025C	0.202661	0.0454934	0.124979	0.174682
YFL026W	5.72355	8.20991	4.17915	7.50858
YFL027C	0.227656	0.16626	0.398022	0.338753
YFL028C	0.488697	0.471714	1.79364	0.610471
YFL029C	151.557	606.949	82.0961	163.023
YFL030W	0.135854	0.185845	0.614393	0.157589
YFL031W	3.65545	3.75393	2.41396	4.61974
YFL032W	39.6475	103.104	22.1819	41.8662
YFL033C	0.218786	0.185589	1.01717	0.0655001
YFL034C-a	1.76902	2.57025	1.06918	3.11089
YFL034C-b	0.136927	0.0213358	0.0525641	0.417959
YFL034W	18.8033	29.0618	10.5163	17.8837
YFL036W	0.336896	0.409196	0.750988	0.243666
YFL037W	5.57366	8.27256	4.03403	6.70073
YFL038C	2.71367	2.87321	2.20378	4.26631
YFL039C	8.20744	12.0389	7.31623	14.3674
YFL040W	0.286851	0.172125	0.290918	0.157871
YFL041W	3.1819	7.39682	1.93206	2.47013
YFL042C	0.595955	0.568512	2.86847	1.30486
YFL043C	3.68128	6.93512	2.6952	6.67134
YFL044C	0.416274	0.124245	0.136919	0.709801
YFL045C	4.0479	5.88689	3.50917	6.44503
YFL046W	0.523282	0.601406	0.770857	0.463869
YFL047W	0.247874	0.238244	0.687939	0.272294
YFL048C	0.967824	1.29648	0.971764	4.4187
YFL049W	0.28519	0.41842	0.405753	0.278637
YFL050C	71.7289	144.313	40.3539	75.9658
YFL051C	0.200777	0.179031	0.354003	0.0985931
YFL052W	0.157045	0.216085	0.578179	0.212202
YFL053W	0.0747451	0.0386099	0.316521	0.100909
YFL054C	23.8195	51.2048	12.4218	22.8324
YFL055W	0.0467514	0.0198253	0.028577	0.151351
YFL056C	35.6991	77.6514	19.2432	44.4698
YFL057C	62.5094	176.701	39.8813	83.5754
YFL058W	1.21787	1.77312	0.329805	1.11934
YFL059W	3.90559	6.53739	2.49993	2.62249
YFL060C	0.140514	0.0423486	0.0858897	0.0362695
YFL061W	0.86904	1.4404	0.692304	0.404778
YFL062W	7.88051	10.813	5.86832	10.4638
YFL063W	0.140486	0.0345791	0.390717	0.158971
YFL064C	5.88089	12.7504	3.81419	6.98054
YFL065C	13.1047	32.4146	8.6802	17.294
YFL066C	8.7955	13.1461	5.49475	9.89008
YFL067W	2.23731	3.49557	0.610239	0.609718
YFL068W	0.252485	0.376554	0.160408	0.642335
YFR001W	4.01298	6.62464	3.23181	5.24861
YFR002W	0.505805	0.473378	0.623057	0.651771
YFR003C	1.88676	2.63223	1.47132	1.73853
YFR004W	1.90042	2.4485	1.45748	3.15333
YFR005C	0.105829	0.0217897	0.295644	0.0521608
YFR006W	16.069	35.9651	9.66677	14.9977
YFR007W	0.102052	0.071667	0.06238	0.11674
YFR008W	0.0756352	0.00310205	0.155432	0.0889252
YFR009W	0.198698	0.0494373	0.136291	0.589529
YFR010W	23.5827	54.0169	17.9678	27.059
YFR011C	0.831882	1.57569	5.04272	0.266433
YFR012W	0.0618461	0.0067768	0.0378038	0.0263884
YFR012w-a	0.171242	0.200071	0.213618	0.153692
YFR013W	7.12161	12.6705	3.53004	5.65413
YFR014C	4.26995	5.01681	1.9808	1.03472
YFR015C	1.09885	1.26919	0.206476	0.238888
YFR016C	1.0819	1.37558	0.683852	1.36651
YFR017C	0.0875848	0.0161235	0.204213	0.0612135
YFR018C	0.692693	0.772342	1.21075	0.566398
YFR019W	0.188001	0.145852	1.16102	0.0535065
YFR020W	2.97511	3.81752	1.19826	1.74742
YFR021W	20.7189	53.2294	12.2884	24.2162
YFR022W	0.300448	0.262355	0.260053	0.458122
YFR023W	0.217332	0.286948	0.421757	0.181186
YFR024C	17.3067	40.1768	11.8015	22.0419
YFR024C-a	11.5891	23.2054	8.25892	13.2398
YFR025C	0.524249	0.380055	0.249784	0.219889
YFR026C	0.0355228	0.00232599	0.0547146	0.0447248
YFR027W	0.0895827	0.00451914	0.24803	0.0880763
YFR028C	0.272799	0.200429	0.504739	0.163592
YFR029W	0.23264	0.087403	0.0438948	0.106216
YFR030W	0.824321	1.16049	3.29295	3.49462
YFR031C	0.153667	0.145219	0.371763	0.177821
YFR031C-a	12.9223	15.0277	11.4433	24.4428
YFR032C	0.146339	0.0745658	0.0268441	0.190069
YFR032C-a	11.9906	15.6789	13.8495	23.996
YFR033C	0.559588	0.573136	1.52307	0.79066
YFR034C	0.277335	0.355893	1.48079	0.424375
YFR035C	44.2691	106.758	27.0863	46.4702
YFR036W	0.416221	0.507049	0.352009	0.654021
YFR037C	1.03367	1.53918	0.456176	1.46106
YFR038W	0.123364	0.0118611	0.0766852	0.145543
YFR039C	0.197595	0.0236831	0.113168	0.0724335
YFR040W	6.08251	9.31797	2.88241	6.97901
YFR041C	0.159014	0.133168	0.794232	0.29458
YFR042W	0.100234	0.0187241	0.0759397	0.0989122
YFR043C	0.23916	0.10888	0.117124	0.075428
[truncated: 4,389 more rows]

## Sheet: Transcriptomic data - Holm
	Ref	NOX	ATPase		*GEO accession number: GSE20374
b0001	9.02209	8.42111	8.89161
b0002	13.8477	14.0492	13.9025
b0003	13.4817	13.6845	13.3936
b0004	12.5713	12.7929	12.4467
b0005	8.5781	8.64714	8.89225
b0006	10.508	10.5721	10.6278
b0007	6.1589	6.78429	6.68423
b0008	12.9692	13.0259	12.8453
b0009	9.69783	9.65044	9.67627
b0010	7.8894	8.47536	8.53127
b0011	6.66437	7.75437	7.26763
b0012	4.62266	6.47445	5.87528
b0013	5.79837	7.37293	6.95031
b0014	13.3996	13.6251	13.2819
b0015	11.7752	11.9444	11.7352
b0016	12.1767	12.4597	12.7762
b0017	9.45081	10.9595	10.7396
b0019	8.77293	8.51754	8.92267
b0020	11.1966	11.1612	11.0842
b0021	10.8924	11.5367	11.5945
b0022	12.1592	12.3836	12.4427
b0023	12.4669	11.5073	11.6518
b0024	3.99874	4.02664	4.00129
b0025	11.0807	11.0099	10.77
b0026	11.2042	11.3063	11.1376
b0027	11.9652	12.1501	11.734
b0028	11.0873	10.8343	10.9321
b0029	10.5941	10.6208	10.5952
b0030	7.7081	9.3167	8.18825
b0031	10.8782	10.308	10.5502
b0032	12.8629	13.0303	12.5023
b0033	12.401	12.5945	12.1061
b0034	9.93993	9.84831	9.98661
b0035	10.0824	10.9952	10.7018
b0036	9.1999	10.5137	9.9675
b0037	7.83692	8.75743	8.58227
b0038	3.52063	4.28332	4.82633
b0039	7.75881	8.92698	8.69815
b0040	6.62955	8.73986	8.4069
b0041	7.18293	8.17591	8.45579
b0042	8.99045	10.3478	9.8976
b0043	7.41621	9.50515	8.26709
b0044	7.14241	8.92937	8.5195
b0045	9.63047	10.8029	10.4966
b0046	8.35745	8.35451	8.61119
b0047	9.06642	9.49133	9.81929
b0048	9.72179	9.53436	9.69911
b0049	11.3661	11.3508	11.6926
b0050	11.0502	10.9739	11.078
b0051	10.7175	10.4793	10.9376
b0052	10.8058	10.5378	10.7638
b0053	12.0357	11.7225	11.7413
b0054	11.0334	10.6515	10.7202
b0055	10.0036	10.0685	9.99925
b0056	8.96138	8.52109	8.45288
b0057	9.52384	8.50735	8.10657
b0058	9.92561	9.99552	9.93784
b0059	10.5134	10.5311	10.5418
b0060	9.27315	9.76423	9.89305
b0061	7.00705	8.53529	8.162
b0062	7.15826	8.45563	8.14073
b0063	7.07805	9.26212	8.274
b0064	9.36855	9.58623	9.61366
b0065	11.0917	11.3469	11.2395
b0066	7.77304	7.97442	8.11169
b0067	8.56242	9.88394	9.40758
b0068	6.8095	7.63993	7.82356
b0069	5.76984	6.30839	6.49722
b0070	9.5341	10.1186	10.0114
b0071	12.3455	11.9791	12.3828
b0072	13.6031	13.5144	13.401
b0073	11.2882	10.8813	10.355
b0074	12.6041	12.4517	12.3555
b0075	10.1866	9.8099	9.711
b0076	8.12306	9.164	8.53723
b0077	10.6979	10.5779	10.3481
b0078	10.1601	9.97605	10.0979
b0079	12.2248	12.165	12.1181
b0080	10.8558	10.7209	10.7326
b0081	11.7313	11.2246	11.3719
b0082	10.9346	10.4376	10.5677
b0083	12.2694	11.8671	12.0517
b0084	10.7803	10.6372	10.7397
b0086	10.6957	10.4224	10.2055
b0087	10.9104	10.9181	10.8115
b0088	7.86409	7.56949	7.936
b0089	11.2048	11.0208	10.9988
b0090	10.2323	9.80984	9.80501
b0091	10.1822	10.0018	10.0152
b0092	11.3201	10.8951	10.9798
b0093	12.1709	11.7453	11.8159
b0094	12.5561	12.3704	12.2896
b0095	12.4598	12.1464	12.2618
b0096	11.8852	11.5194	11.3833
b0097	10.931	10.7941	10.3322
b0098	11.7711	11.6404	11.5098
b0099	7.01277	7.30849	6.91864
b0100	11.4022	11.8946	11.9474
b0101	11.2384	11.2643	11.4573
b0102	12.0387	12.0284	11.9227
b0103	11.7491	11.6229	11.8484
b0104	10.8317	10.5676	10.6762
b0105	11.0945	11.6448	11.738
b0106	6.76109	8.61064	8.20209
b0107	2.4383	2.61542	2.65596
b0108	7.49499	9.17131	8.17683
b0109	9.44049	9.34928	9.53834
b0110	10.5988	10.6793	10.6813
b0111	10.6099	10.8771	10.8432
b0112	10.9227	11.1586	10.6833
b0113	11.25	11.1374	11.2719
b0114	12.9263	12.9719	13.7773
b0116	13.3399	13.7685	13.9009
b0117	6.87836	8.91944	7.9514
b0118	9.80336	10.5846	9.7081
b0119	8.74656	8.46753	8.39585
b0120	11.4952	11.1037	11.0173
b0121	12.1174	12.137	11.8074
b0123	10.8556	10.6219	10.5208
b0124	10.659	10.5573	10.6864
b0125	11.0302	10.7717	10.8475
b0126	12.3789	11.6896	11.8991
b0128	8.03837	8.53949	7.96875
b0129	8.52817	8.54051	8.30028
b0131	11.3169	11.0576	11.3856
b0132	8.68908	10.3487	9.87497
b0133	9.78995	9.17853	9.92119
b0134	9.70635	9.49553	9.43133
b0135	5.86494	7.76022	7.68621
b0136	7.78926	9.34156	7.84599
b0137	7.64991	8.97608	8.61397
b0138	7.64422	9.2683	8.06634
b0139	4.86626	5.36284	5.86546
b0140	7.30213	9.67093	7.86099
b0141	7.96785	9.93797	8.39648
b0142	10.4525	10.655	10.6329
b0143	12.3503	12.5209	12.5644
b0144	8.92017	9.15936	9.25222
b0145	12.2339	11.4379	11.7154
b0146	11.1089	10.6896	10.9087
b0147	8.73273	8.71864	8.99942
b0148	8.02667	7.91393	8.00024
b0149	11.0129	11.1982	11.0546
b0150	9.30169	9.65952	9.44412
b0151	8.88421	9.64915	9.24238
b0152	7.77541	8.74525	8.22947
b0153	5.35449	6.00689	6.13013
b0154	11.1194	11.0292	10.9076
b0155	9.21378	9.15296	9.42092
b0156	11.5017	11.1817	11.4695
b0157	9.46852	10.1143	9.88003
b0158	10.5908	11.001	10.8694
b0159	12.019	11.8853	11.8396
b0160	9.68889	9.38801	9.28676
b0161	10.0436	9.54671	9.88187
b0162	10.0721	10.5698	10.1944
b0163	11.4801	10.6172	11.2361
b0164	9.6466	10.5963	10.1955
b0165	9.51994	9.72818	9.65613
b0166	11.2061	10.793	10.8436
b0167	10.6534	10.9043	10.9497
b0168	11.0263	10.6234	10.7018
b0169	13.3258	13.314	12.9964
b0170	13.7505	13.7542	13.5582
b0171	11.7857	11.7716	11.8822
b0172	12.0293	11.5173	11.6061
b0173	10.6308	10.4698	10.4392
b0174	11.5969	11.2838	11.2472
b0175	9.95224	9.77399	9.73388
b0176	10.669	10.5063	10.495
b0177	12.0749	11.9386	12.0556
b0178	12.9568	12.3352	12.4118
b0179	11.8105	11.377	11.5229
b0180	12.6924	12.2564	12.14
b0181	8.79995	8.71062	8.74196
b0182	10.1401	9.90372	9.91329
b0183	8.16379	7.94929	7.93615
b0184	9.6462	9.5399	9.69507
b0185	11.4626	11.1144	11.0843
b0186	7.66504	7.40059	8.12017
b0187	10.732	10.5002	10.5192
b0188	11.0627	10.9633	11.0491
b0189	4.3878	4.50872	4.9029
b0191	10.6582	10.6147	10.6777
b0192	9.45685	9.22642	9.33833
b0193	3.25789	3.26861	3.52399
b0194	11.389	11.4672	11.2198
b0195	11.0522	10.8705	10.8741
b0196	11.6249	11.1261	11.3794
b0197	13.9716	14.0265	13.8468
b0198	11.2972	11.2412	11.1016
b0199	10.3954	10.3383	10.6543
b0200	12.3919	12.0484	11.9408
b0201	15.9154	15.9977	16.0798
b0205	15.2399	15.3868	15.4625
b0207	9.63386	9.68162	9.81878
b0208	11.331	11.6081	11.9657
b0209	10.3935	9.9557	10.3127
b0210	9.04612	9.09722	8.9747
b0211	13.229	13.1068	12.9287
b0212	10.1453	9.92681	9.99685
b0213	8.91466	8.93105	8.89542
b0214	11.5611	11.5392	11.3947
b0215	9.502	8.93322	9.38771
b0217	7.41462	9.29925	8.14669
b0218	7.8522	10.0187	8.5915
b0219	7.45895	7.41844	7.52794
b0220	11.7545	11.0312	11.7664
b0221	9.56495	9.62312	9.4945
b0222	9.5922	9.20453	9.36434
b0224	10.7166	10.3086	10.3267
b0225	11.5044	11.3014	11.2793
b0226	11.449	10.5319	10.7356
b0227	7.80449	9.46166	8.3732
b0228	2.50764	2.47666	2.50588
b0229	5.10859	7.82786	7.20392
b0230	6.11864	7.66598	7.11288
b0231	6.71381	7.8018	7.65649
b0232	10.3163	10.3474	10.1082
b0233	7.53671	7.86143	7.80799
b0234	4.38836	4.57374	4.9065
b0235	4.06643	5.45843	5.44795
b0236	5.94075	7.92951	7.59558
b0237	12.7044	12.768	12.965
b0238	10.0808	9.89881	9.85729
b0239	10.6157	10.3822	10.3374
b0240	12.2557	11.9459	11.9129
b0241	8.67835	9.46128	8.93219
b0242	10.1252	9.60999	9.77362
b0243	10.8545	10.6133	10.7768
b0245	3.72149	5.17603	5.5168
b0246	5.76374	8.59006	8.32849
b0247	4.86523	6.06753	6.18315
b0248	5.59282	7.40254	7.48839
b0249	7.08219	9.12232	8.51426
b0250	8.98287	9.43331	9.67539
b0251	8.12471	9.32363	9.2908
b0252	7.1238	9.80341	9.30988
b0253	8.09478	9.30205	8.56533
b0254	7.961	9.55899	8.75359
b0255	8.92365	8.8991	9.06022
b0257	9.29693	9.31247	9.13984
b0258	8.95898	9.7799	9.82995
b0259	13.8932	14.2336	14.3153
b0260	8.7119	9.12507	9.38444
b0261	10.8325	11.0015	11.2302
b0262	5.57768	7.85045	7.21068
b0263	4.64309	5.47864	5.44876
b0266	5.65796	5.8567	6.21569
b0267	8.77055	8.7213	9.09089
b0268	7.52676	7.94985	8.25351
b0269	8.56966	8.74095	9.59235
b0270	6.55604	7.01236	8.02564
b0271	8.42971	8.78786	9.7156
b0272	11.1856	11.117	11.498
b0273	11.9312	11.6159	11.7082
b0276	9.27644	9.65573	9.61599
b0277	9.01193	9.28567	9.40267
b0278	8.018	9.1115	8.39784
b0279	6.77606	8.04525	7.62325
b0280	11.0186	10.3377	10.7271
b0281	10.5514	10.4541	10.4167
b0282	5.23445	5.93351	5.71688
b0283	6.86485	7.28519	7.52195
b0284	7.94147	8.57038	8.82236
b0285	5.41011	5.44866	5.97207
b0286	9.70875	10.6323	10.2028
b0287	12.0487	12.5888	11.9283
b0288	8.49507	9.40929	9.23832
b0289	5.03775	5.79721	5.72305
b0290	8.51844	9.63801	9.25248
b0291	6.14784	7.81457	7.75012
b0292	6.19957	7.77339	7.29808
b0293	8.25093	8.1263	8.13793
b0294	6.28139	8.53609	6.69093
b0295	9.85412	10.6835	10.0107
b0296	6.32629	7.01099	6.68412
b0297	7.24632	8.60362	8.68271
b0298	11.3491	11.7882	11.9221
b0299	9.80237	11.0508	10.8886
b0300	9.1681	10.3132	9.44286
b0301	6.46074	7.73585	7.27918
b0303	2.57707	2.48012	2.55768
b0304	9.86305	9.76598	9.86606
b0305	8.50978	9.34844	9.04908
b0306	9.42358	10.4123	10.0925
b0307	8.29303	9.08528	9.0863
b0308	10.2989	10.721	10.6781
b0309	3.3483	3.73004	4.44606
b0310	4.93589	7.47367	6.57026
b0311	10.0297	10.4861	10.3945
b0312	9.94389	10.0199	9.68161
b0313	10.0088	9.71506	9.82131
b0314	8.39579	8.78864	8.70292
b0315	11.6647	11.2501	11.0232
b0316	8.30683	8.74669	8.75615
b0317	6.79121	8.91764	7.70086
b0318	6.28138	6.68638	6.96657
b0319	6.52836	8.71895	7.94716
b0320	5.72294	8.42181	7.40272
b0321	7.02526	8.27874	8.18678
b0323	7.63496	9.47809	8.49607
b0324	8.9576	9.12743	9.38843
b0325	10.6704	9.76137	10.316
b0326	6.62153	7.96348	7.04854
b0327	8.6203	8.75055	8.55595
b0328	7.31896	8.25172	8.11072
b0330	5.58124	6.56913	6.58629
b0331	5.4219	8.21746	7.2452
b0333	9.22781	10.4404	10.2
b0334	7.18324	8.28374	8.53481
b0335	7.95504	9.25195	8.98738
b0336	11.1183	11.1866	10.7673
b0337	12.3507	12.4439	11.9648
b0338	8.97939	9.60791	9.29687
b0339	7.12992	9.13081	8.42576
b0340	5.19959	6.42566	6.5878
b0341	7.23949	9.18537	8.62917
b0346	10.6627	10.7132	10.5663
b0347	6.16194	7.73864	7.54686
b0348	7.80753	9.65149	8.76056
b0349	8.24189	9.63345	8.86942
b0350	6.23279	8.26989	7.82599
b0351	5.04836	6.52389	6.0128
b0352	9.23961	10.2544	9.68186
b0353	6.01057	7.2702	7.16184
b0354	11.4645	11.2605	11.4886
b0355	8.36683	8.97888	8.93848
b0356	9.01389	9.06848	9.47325
b0357	10.3164	10.3447	10.6732
b0358	7.4777	8.88263	8.25082
b0359	7.19183	9.62543	7.93325
b0360	12.2542	12.7918	12.8095
b0362	3.35456	3.43983	4.54502
b0363	3.75252	4.07938	3.8369
b0364	6.18408	8.73203	7.13345
b0365	8.42099	10.0911	8.88967
b0366	6.71256	7.82392	7.34269
b0367	4.42532	6.25366	5.82763
b0369	11.6731	11.6379	12.0563
b0370	5.93627	7.73041	6.64404
b0371	7.6868	9.8824	8.95779
b0374	3.6389	3.90875	4.25888
b0375	6.235	8.6307	7.52811
b0377	8.93981	9.45067	9.16793
b0378	10.4151	10.2621	10.2182
b0379	11.6006	11.1517	10.9431
b0380	9.00495	9.0872	9.12504
b0381	10.9564	10.9906	10.9875
b0382	11.7329	11.0079	11.1042
b0383	9.79661	10.0239	9.69926
b0384	8.84595	8.32008	8.44203
b0385	8.41178	9.66035	9.4983
b0386	9.58956	9.31862	10.0141
b0387	10.6374	10.5902	10.5881
b0388	11.9191	11.7996	11.6606
b0389	11.1191	10.7382	10.7707
b0390	9.14783	8.98783	8.97935
b0391	9.0839	8.69471	8.91676
b0392	2.86558	3.10342	3.81243
b0393	11.4806	11.3752	11.6121
b0396	7.45302	8.23605	8.08597
b0397	9.83429	10.1208	10.1067
b0398	6.97259	7.53376	7.7222
b0399	6.46879	6.51258	6.21713
b0400	6.50085	6.73381	6.06584
b0401	10.9754	11.041	10.8471
b0402	9.12449	9.4639	9.46117
b0403	10.0864	10.2575	10.1281
b0404	7.23869	7.27012	7.40646
b0405	9.7329	9.72234	9.50362
b0406	11.4239	11.0458	10.82
b0407	12.6805	12.3504	12.0301
b0408	11.2907	11.034	10.7053
b0409	11.0494	11.0594	10.8484
b0410	11.3791	11.36	11.2384
b0411	9.8365	9.64902	9.71626
b0413	10.7813	10.5588	10.569
b0414	10.7512	10.7476	10.8285
b0415	12.3649	12.4804	12.389
b0416	10.5876	10.5109	10.5928
b0417	8.97232	9.00333	9.26745
b0418	9.79118	9.99298	10.2636
b0419	11.3678	10.3929	10.8412
b0420	10.4062	10.2244	10.3243
b0421	12.5877	12.515	12.5827
b0422	11.3124	10.9323	11.0184
b0423	8.25596	8.40352	8.53088
b0424	6.23198	7.01681	7.70302
b0425	11.0808	10.9506	11.2113
b0426	11.7154	11.1795	11.6291
b0427	10.3704	10.6671	10.7012
b0428	11.4771	11.5342	11.7505
b0429	12.5913	12.6507	12.6289
b0430	13.1119	13.3693	13.4243
b0431	12.9791	13.2671	13.2895
b0432	12.8853	13.0018	13.1528
b0433	8.69409	9.10775	9.06996
b0435	10.9715	9.02681	9.89647
b0436	13.5342	13.4521	13.0483
b0437	11.2455	10.5682	10.5932
b0438	12.3916	12.04	12.0084
b0439	12.4713	12.664	12.3208
b0440	11.9888	11.0368	10.7903
b0441	11.9299	11.9343	11.5155
b0442	9.58047	10.2696	9.7045
b0443	2.932	2.53748	2.97164
b0444	11.0976	11.1182	11.0769
b0445	4.35404	5.44724	5.36134
b0446	8.62113	9.09539	8.70811
b0448	7.83575	8.36549	8.13586
b0449	8.75093	9.01285	9.30919
b0450	9.21002	9.53013	8.90519
b0451	5.92051	6.59093	6.41052
b0452	10.4925	10.2242	10.6315
b0453	9.4043	8.17584	8.9683
b0454	9.48733	9.46657	9.48173
b0455	13.244	12.8375	12.917
b0456	8.56759	8.67126	8.85745
b0457	6.51151	6.85033	7.30217
b0458	10.1667	10.1579	10.2265
b0459	10.053	10.2221	10.1856
b0460	10.6785	9.34379	9.73453
b0461	12.0152	11.2317	11.2245
b0463	11.7102	11.5998	11.3381
b0464	9.81703	9.96525	10.0459
b0465	8.70572	8.61701	8.61247
b0466	10.1954	9.8988	9.87534
b0467	8.84776	8.55976	8.88238
b0468	8.70057	8.80431	8.75504
b0469	11.1017	10.6959	10.59
b0470	11.3796	11.3685	11.1173
b0471	12.6923	12.686	12.5736
b0472	11.6328	11.4718	11.4744
b0473	11.1866	11.4097	11.2922
b0474	13.3944	13.1723	12.7378
b0475	9.05029	9.22263	9.08018
b0476	7.46945	8.96937	8.41844
b0477	11.3118	11.416	11.2923
b0478	9.36112	9.75601	9.46367
b0479	6.48956	7.28268	7.27444
b0480	10.6206	10.2281	10.0908
b0481	9.76265	9.5904	9.83448
b0482	10.0365	9.95719	9.953
b0483	10.9093	10.6219	10.7201
b0484	8.94472	9.03734	9.51348
b0485	9.75559	8.65056	9.97461
b0486	9.86741	9.02022	10.4222
b0487	10.7915	10.6103	11.2446
b0488	9.12414	9.2993	9.49564
b0490	10.6726	10.5335	10.6203
b0491	9.90165	10.0546	10.3258
b0492	11.6121	11.6003	11.8605
b0493	11.2661	11.356	11.5246
b0494	11.8731	12.0136	12.3694
b0495	9.02577	9.01026	9.4658
b0496	8.0418	8.42738	8.31487
b0497	4.84315	4.79251	5.68766
b0498	6.83535	6.59485	6.36857
b0499	7.61515	8.97517	7.99117
b0500	2.35948	2.22594	2.30022
b0502	9.68389	10.3037	10.2693
b0503	6.51255	6.47007	6.74326
b0504	8.06346	9.44754	8.91693
b0505	7.75664	7.805	8.35663
b0506	11.6623	11.3782	11.4907
b0507	6.63289	7.78752	7.14151
b0508	6.88927	8.7788	7.87161
b0509	4.79224	5.33435	5.32385
b0510	4.8642	5.55312	5.24301
b0512	7.0076	9.29008	8.1972
b0513	6.29394	7.96631	7.66635
b0514	5.41021	5.46907	5.80476
b0515	11.2935	11.6547	11.4869
b0516	3.10715	3.34309	3.73021
b0517	5.45201	7.6999	7.21714
b0518	5.16469	6.59029	6.43419
b0519	5.36638	7.23315	6.77124
b0520	7.278	7.94763	8.17317
b0521	7.32294	8.77408	8.32729
b0522	11.0857	11.307	11.2835
b0523	11.7653	11.7755	11.7279
b0524	9.87496	9.91818	9.81341
b0525	12.3082	11.7749	11.7822
b0526	10.4323	10.481	10.4775
b0528	9.41242	9.65472	9.53615
b0529	12.0266	11.7494	11.7747
b0530	5.66063	7.7978	7.09848
b0531	8.01644	8.45052	8.51017
b0532	6.5051	7.21208	7.24189
b0533	5.53027	6.91815	6.39396
b0534	8.52066	9.97695	8.85811
b0535	6.99144	9.31579	7.95769
b0537	10.1534	9.95326	10.0903
b0538	6.4539	8.17021	7.34488
b0539	7.18445	8.87837	8.30468
b0542	4.23232	4.07913	3.78744
b0543	5.43394	4.59204	4.63956
b0544	7.76966	9.12803	7.96837
b0545	9.24525	9.70992	9.31217
b0546	8.8814	8.58266	8.65823
b0547	2.80529	2.44425	2.56591
b0548	8.16974	10.3438	9.1093
b0549	6.66009	8.73061	7.53634
b0551	9.14583	10.0518	9.55943
b0553	13.661	14.1081	13.3809
b0554	9.62436	10.4175	9.82554
b0555	7.10026	7.8817	7.42281
b0556	8.42804	9.9718	8.81079
b0558	3.64363	3.96496	4.1519
b0559	5.62288	7.30818	6.42118
b0560	11.4197	12.3464	11.9243
b0561	7.9925	9.7354	9.07222
b0562	10.7988	11.8466	10.998
b0563	6.12909	6.42591	6.4128
b0564	9.0354	8.15286	8.69624
b0565	14.5365	14.5194	14.4751
b0566	5.03006	6.42269	5.53948
b0568	7.93828	8.72614	8.32241
b0569	7.87437	8.76037	8.78437
b0570	9.67487	10.1137	10.1872
b0571	9.21867	9.36607	9.53865
b0572	8.66894	9.51223	8.93754
b0573	9.5115	9.67117	9.09174
b0574	6.62754	7.93888	6.92579
b0575	6.42979	7.71127	7.60407
b0576	9.1346	9.17404	9.47845
b0577	8.86102	9.10591	8.93759
b0578	11.0017	10.9076	10.9071
b0579	11.1896	11.2353	11.1734
b0580	11.363	11.302	11.2808
b0581	6.17396	6.08934	6.92346
b0583	6.33008	8.31029	7.39333
b0584	8.78569	10.15	9.59767
b0585	7.67622	9.74725	9.13278
b0586	4.6801	6.20495	6.25853
b0587	6.83711	8.3217	7.7566
b0588	8.18159	9.88314	9.14933
b0589	7.1563	8.33423	7.68633
b0590	8.57824	9.36522	8.81825
b0591	5.71956	7.11334	6.94016
b0592	6.7567	8.12915	7.94722
b0593	7.58212	9.40806	9.10803
b0594	3.98531	5.78149	5.44582
b0595	9.52761	10.549	10.4282
b0596	9.2828	10.0109	10.0638
b0597	8.65203	9.84942	9.7915
b0598	10.795	11.4515	10.9654
b0599	9.78847	9.89993	10.076
b0600	6.93644	7.12851	7.37618
b0601	5.37779	6.2968	6.13362
b0602	5.39154	7.97788	6.59781
b0603	3.85799	4.20116	4.28219
b0604	9.09217	8.67097	8.87072
b0605	13.8828	13.8752	13.6438
b0607	8.92567	8.63952	8.90659
b0608	10.0342	10.3818	10.3733
b0610	9.49988	9.65994	9.77063
b0611	10.7609	10.4832	10.5602
b0612	3.99801	5.70495	5.78041
b0613	5.95862	8.3316	7.38685
b0614	6.46901	8.60321	8.07679
b0615	6.50946	8.75242	7.99955
b0616	8.29747	10.6026	9.10273
b0617	4.66027	6.32787	6.2651
b0619	6.24623	6.61613	6.80431
b0620	9.07591	9.51807	9.27003
b0621	7.26299	8.96233	8.10792
b0622	9.26	9.00749	9.24908
b0623	12.9876	10.9486	10.8038
b0624	8.08544	7.78472	8.18143
b0625	7.52262	7.52414	7.67809
b0626	4.83282	4.84808	5.44717
b0627	12.6869	11.9064	12.008
b0628	10.6241	10.2532	10.5489
b0629	6.81036	8.15433	7.21027
b0630	9.78322	9.77188	9.9956
b0631	10.2187	9.63106	9.8537
b0632	11.2111	11.1845	10.9845
b0633	10.7027	10.558	10.6643
b0634	9.02648	9.11898	9.37366
b0635	9.65108	9.58345	9.62585
b0636	10.7602	10.6439	10.7007
b0637	10.9335	10.7076	10.9038
b0638	9.67882	9.73289	9.74392
b0639	10.7579	10.6672	10.7908
b0640	9.74338	9.5938	9.67557
b0641	10.136	9.75657	10.034
b0642	11.9846	11.8562	11.7958
b0643	12.1193	11.1781	11.8068
b0644	7.56523	9.19142	8.18448
b0645	4.20479	4.90967	5.8989
b0646	5.97814	7.05101	7.40828
b0647	6.58847	8.45273	7.58504
b0648	7.05441	8.48294	7.799
b0649	7.61318	9.01874	8.17179
b0650	7.21486	8.67986	8.28529
b0651	6.17927	6.04505	6.1033
b0652	11.0407	11.0387	10.9765
b0653	9.50642	9.60928	9.4877
b0654	6.94842	7.27364	7.04475
b0655	11.7803	11.5798	11.4637
b0657	10.0226	9.95917	9.84621
b0658	11.3734	11.3606	11.3838
b0659	12.1529	12.1012	12.201
b0660	12.0243	12.011	12.0061
b0661	10.4279	10.1813	10.0418
b0662	10.1584	10.029	10.4757
b0674	10.7554	10.4051	10.0783
b0675	11.1659	10.9185	10.7401
b0676	11.5357	11.3593	11.1022
b0677	10.4662	10.3653	10.2631
b0678	11.206	10.5052	10.4129
b0679	2.50435	2.66848	2.82171
b0680	11.4532	11.4786	11.0511
b0681	5.21732	7.68768	6.31342
b0682	8.58539	9.53852	9.06895
b0683	12.2997	11.8902	11.9468
b0684	10.706	10.1837	10.4882
b0685	10.189	10.2038	10.4247
b0686	9.19925	9.14223	9.29549
b0687	9.77572	8.9956	9.23509
b0688	10.4035	10.0406	10.2625
b0689	8.44671	9.15059	8.45844
b0690	7.69564	9.0992	8.404
b0691	6.71266	8.42422	7.59304
b0692	6.22244	8.3954	7.48108
b0693	5.60023	8.47812	7.46801
b0694	8.87232	10.356	9.12666
b0695	10.283	12.3638	10.58
b0696	8.16568	12.6954	9.01949
b0697	8.21288	12.3625	8.93436
b0698	5.41888	11.1709	6.66649
b0699	10.5204	9.52115	10.0658
b0700	7.32488	7.41352	7.79223
b0701	9.16311	9.86392	9.41594
b0702	4.23295	5.92449	5.05023
b0703	5.77292	6.7698	6.60081
b0704	4.99105	6.10181	5.64796
b0706	2.35948	2.22594	2.30022
b0707	10.0457	9.19601	9.59898
b0708	9.00219	9.11285	9.26023
b0710	11.8352	11.5842	11.6076
b0711	10.264	9.88109	10.1739
b0712	9.98056	9.72538	9.85424
b0713	11.3052	11.0792	11.1117
b0714	9.91254	9.92331	10.022
b0715	8.53033	8.39376	8.82708
b0716	6.57522	8.22105	7.76729
b0717	6.19878	8.32115	7.60973
b0718	5.09698	6.67335	6.88054
b0719	7.49726	8.99757	8.32861
b0720	10.8598	11.4642	10.4242
b0721	10.5654	10.6437	10.7037
b0722	12.1429	12.7565	12.0246
b0723	12.9625	13.747	12.8659
b0724	12.0934	12.7229	12.2511
b0725	12.1269	12.3282	12.1577
b0726	12.577	12.9051	12.7003
b0727	12.9936	13.5482	13.4066
b0728	13.0322	13.7592	13.312
b0729	12.6698	13.2883	12.6378
b0730	9.26887	9.49416	9.68783
b0731	6.7543	7.84585	7.86724
b0732	7.66052	8.15173	8.3006
b0733	11.2476	11.2986	11.4695
b0734	11.1445	11.0707	11.3804
b0735	9.72178	9.50431	9.57198
b0736	10.7853	10.3386	10.1143
b0737	10.9527	10.9359	10.7137
b0738	11.2952	10.8442	10.7218
b0739	11.812	11.2261	11.202
b0740	12.5721	12.4472	12.0399
b0741	12.9884	13.2632	12.5581
b0742	12.1804	12.3149	12.0404
b0750	12.5735	12.579	12.4293
b0751	9.36454	9.24552	9.19313
b0753	6.53358	5.61173	6.3828
b0754	12.8654	12.7654	12.376
b0755	14.2927	13.8112	14.0197
b0756	11.6732	11.3339	11.6972
b0757	10.6894	10.6808	10.6626
b0758	11.1916	10.8616	10.706
b0759	10.8566	10.3487	9.78708
b0760	11.1269	11.4239	11.2101
b0761	9.08	9.22361	9.22048
b0762	9.38388	8.35427	8.76924
b0765	6.57083	6.93489	6.79375
b0766	8.14758	8.21118	8.47863
b0767	8.63812	7.07365	8.47178
b0768	7.15098	8.30223	8.24093
b0769	7.14842	8.39951	8.01238
b0770	3.01945	3.26503	3.86591
b0771	8.85406	10.2628	9.66044
b0772	9.80356	9.8469	10.2821
b0773	9.27079	8.46555	8.94865
b0774	8.78804	8.8079	8.80968
b0776	4.45933	4.30355	4.88183
b0778	8.68591	8.10482	8.53984
b0779	10.6565	10.3828	10.5914
b0780	10.1056	10.0489	10.0914
b0781	11.4265	11.2034	11.5154
b0782	11.3533	10.9157	11.0949
b0783	11.5849	11.1565	11.2637
b0784	11.0495	10.7873	10.5981
b0785	11.3275	11.0239	11.2538
b0786	11.7394	11.3068	11.4871
b0787	5.78064	7.36745	6.73996
b0788	8.15842	8.37653	8.26995
b0790	10.2849	9.6231	10.1111
b0791	7.22463	7.22791	7.59003
b0792	8.50382	8.84691	9.06029
b0793	8.58869	8.57811	8.94901
b0795	9.85159	9.81152	9.90297
b0796	10.5707	10.5382	10.6925
b0797	10.1586	9.59599	9.62204
b0798	8.19545	8.83919	8.40313
b0799	6.48488	7.16193	6.97029
b0800	9.56827	8.97118	9.06842
b0801	11.715	11.7892	11.2907
b0802	10.7722	10.4173	10.5058
b0803	7.74804	7.88358	8.02998
b0804	7.34384	8.6242	8.44919
b0805	6.17867	6.71941	7.04944
b0806	8.02585	7.57116	7.88296
b0807	9.55372	9.51432	9.64805
b0808	7.18105	7.56577	7.4948
b0809	11.4618	11.5711	11.6098
b0810	10.7577	10.8583	10.7485
b0811	11.5564	11.6587	11.3861
b0812	13.0281	11.1014	12.5217
b0813	6.76476	7.5	7.09496
b0814	13.2464	12.3636	12.3277
b0815	8.05562	8.20553	7.82885
b0816	5.26887	7.12111	6.4494
b0817	11.201	10.7961	10.7192
b0819	10.9467	10.2701	10.5835
b0820	10.2778	10.12	10.0934
b0821	9.44851	9.66937	9.78929
b0822	9.20611	9.04906	9.25527
b0824	7.19479	9.47121	8.4752
b0825	8.13402	8.82612	8.41154
b0826	4.27596	4.46243	4.7491
b0827	2.42695	2.3105	2.75281
b0828	11.3683	10.9266	10.9916
b0829	11.592	11.6739	11.5519
b0830	10.4888	10.4772	10.3781
b0831	9.51074	9.50527	9.39724
b0832	10.3075	10.3384	10.2872
b0833	10.0003	9.66003	9.87386
b0834	10.8876	10.823	10.825
b0835	9.74785	9.53411	9.60037
b0836	7.69016	8.3421	8.43674
b0837	8.91811	9.16989	9.36319
b0838	10.4543	9.82426	10.3956
b0839	10.2598	9.82493	10.3487
b0840	10.3956	10.538	10.647
b0841	7.01958	7.15559	7.15979
b0842	8.89508	9.15629	9.17471
b0843	7.57768	8.34043	8.30331
b0844	10.4573	10.6416	10.6173
b0845	8.70367	9.27039	8.75304
b0846	8.50435	9.35139	8.90085
b0847	8.33501	8.20982	8.41945
b0848	7.67893	7.94308	7.69753
b0849	10.3383	10.6087	10.4465
b0850	9.98421	9.92215	9.84044
b0851	8.976	8.95865	8.97941
b0852	9.89471	9.65432	9.55694
b0853	9.93058	9.71486	9.57048
b0854	9.90478	9.24423	9.12875
b0855	9.76606	9.69538	9.53178
b0856	9.60884	9.68883	9.80331
b0857	7.74471	8.31988	8.39393
b0858	7.62685	7.88758	7.88261
b0859	9.4563	10.1325	9.94134
b0860	10.0209	9.76408	9.80361
b0861	10.3174	10.4321	10.2838
b0862	11.7704	11.8584	11.7364
b0863	9.78855	9.41753	9.63303
b0864	11.6225	11.2633	11.5302
b0865	9.78846	9.04879	10.1559
b0866	10.925	10.3935	10.5111
b0867	10.0761	9.75249	10.1221
b0869	10.9401	10.8401	11.0645
b0870	11.2844	10.975	11.0136
b0871	9.3156	9.05202	9.70958
b0872	7.33187	9.24303	8.1393
b0873	6.86635	8.96262	8.55414
b0874	9.24444	9.48886	9.35811
b0875	8.22521	8.63621	8.5413
b0876	9.09182	9.56647	9.36616
b0877	10.911	10.9869	10.9291
b0878	10.4787	10.3193	10.3806
b0880	11.1364	10.1469	10.8053
b0881	12.2769	11.6078	12.1747
b0882	11.4558	11.1684	11.2559
b0884	12.072	11.1931	11.1367
b0885	9.94245	10.0263	10.1743
b0886	8.892	8.91007	9.14666
b0887	7.69907	7.85286	8.08383
b0888	11.8851	11.6336	11.6576
b0889	13.233	12.9836	12.7978
b0890	10.9909	10.7831	10.7556
b0891	11.7678	11.3819	11.2541
b0892	9.94234	9.87391	9.64324
b0893	12.1742	12.0386	11.9754
b0895	8.75762	9.82287	9.09818
b0896	7.38485	8.75677	8.48451
b0897	12.026	11.1205	12.1724
b0898	10.2413	10.3584	10.3138
b0899	5.90983	8.0688	6.89273
b0900	6.02334	7.12175	7.03836
b0901	8.93853	9.13223	8.9985
b0902	11.0862	10.6453	10.6307
b0904	9.69866	9.39027	9.42769
b0905	5.34132	5.16011	4.9567
b0906	10.9237	10.6779	10.821
b0907	13.0069	12.9445	12.7491
b0908	11.0169	10.6491	10.5262
b0909	4.16197	4.78525	4.49602
b0910	10.6643	10.1966	9.94211
b0911	14.4232	14.5346	14.3303
b0912	12.7406	12.1409	12.0674
b0913	5.45086	6.43955	6.18185
b0914	11.1386	11.0628	10.7784
b0915	8.89605	8.8821	8.70969
b0916	8.11401	8.75597	8.42917
b0917	12.1977	12.2141	12.1426
b0918	11.2646	10.9878	11.0135
b0919	8.58434	8.82602	8.83369
b0920	2.36908	2.24514	2.47649
b0921	9.23052	9.09692	9.16427
b0922	10.475	10.1835	10.1734
b0923	11.9455	11.6598	11.4257
b0924	11.8172	11.7313	11.5954
b0925	11.2164	10.8672	11.0954
b0926	12.2529	11.5119	12.1069
b0927	10.6908	10.407	10.6756
b0928	12.277	12.5607	12.378
b0929	15.0263	15.2521	14.7782
b0931	11.3844	11.214	11.3636
b0932	11.8096	11.7022	11.5816
b0933	8.96725	9.69723	9.18015
b0934	8.38704	9.25155	8.87145
b0936	6.18534	8.17101	6.79026
b0937	5.13287	7.6529	7.01312
b0938	7.69116	8.53768	8.28105
b0939	3.45183	4.11234	3.95121
b0940	4.60683	5.38244	4.95086
b0941	8.68527	9.65651	9.13712
b0943	5.68197	5.69526	5.95516
b0944	8.51615	8.76391	8.79468
b0945	8.05935	7.27723	7.20367
b0946	10.478	10.1705	10.1481
b0947	9.47423	9.40782	9.49636
b0948	11.1059	10.9021	10.6023
b0950	9.77644	9.98938	9.74039
b0951	6.79036	6.88991	6.70739
b0952	8.70724	8.58688	8.73611
b0953	11.9319	10.4415	11.3556
b0954	10.4465	9.68386	9.85115
b0955	10.2398	9.97968	9.9963
b0956	10.4486	10.4316	10.3863
b0957	14.7171	14.9536	14.5788
b0958	10.7865	10.3761	10.6289
b0959	9.76901	10.0773	10.0198
b0960	9.78727	9.83602	10.034
b0961	8.98065	8.88784	9.15797
b0962	9.65255	9.74187	10.0224
b0963	11.2757	10.7025	10.8617
b0964	9.31228	9.63508	9.87509
b0966	9.88146	9.4531	9.83969
b0967	11.4025	11.4658	11.3554
b0968	10.8681	10.4048	10.6673
b0969	10.0508	9.60399	9.85887
b0970	11.6894	11.0371	11.2716
b0972	7.92226	9.1163	8.70904
b0973	7.02819	8.25106	7.95573
b0974	5.51773	6.13509	6.13221
b0975	2.94727	3.56285	3.78994
b0976	6.84361	6.81676	7.11199
b0977	4.56555	5.1095	5.445
b0978	9.81353	9.38181	9.83782
b0979	7.04571	6.97686	7.52182
b0980	8.89421	8.62277	9.02657
b0981	8.13604	8.74057	8.66331
b0982	7.82598	8.44889	8.03273
b0983	6.74015	8.38328	7.77923
b0984	7.47822	8.07695	7.96495
b0985	8.74116	9.83255	9.5721
b0986	6.74991	8.60331	7.43198
b0987	8.51045	8.61588	8.33935
b0989	9.47758	9.26479	9.28128
b0990	12.2523	11.0375	11.1259
b0991	2.35948	2.22594	2.30022
b0992	5.32271	7.4011	6.49636
b0993	5.95603	7.19334	6.92501
b0994	5.76708	6.50474	7.00107
b0995	6.70896	7.26341	7.34917
b0996	5.31771	7.46923	6.97163
b0997	6.83237	7.9349	8.05939
b0998	7.04897	8.42425	7.58454
b0999	9.08279	8.67115	9.45957
b1000	11.0463	9.95611	11.0124
b1001	8.10735	9.73664	8.3733
b1003	10.9547	9.65869	10.6039
b1004	11.9412	10.4554	11.528
b1005	8.43	8.72329	8.57165
b1006	8.4351	9.20541	9.23658
b1007	7.34064	7.74636	7.959
b1008	4.80555	5.24006	5.93035
b1009	7.84669	9.93762	9.43106
b1010	8.54776	9.79903	9.54593
b1011	8.99433	10.0265	9.87738
b1012	7.80325	9.63779	8.88923
b1013	10.6876	10.8818	10.7776
b1014	10.0105	10.3386	10.4499
b1015	10.3482	10.2404	10.1135
b1016	9.68009	9.47912	9.2959
b1017	7.80482	8.3012	7.97761
b1018	8.99732	9.24011	9.05559
b1019	8.04477	8.78176	8.5465
b1021	5.70322	6.40287	6.02538
b1022	6.48205	8.54515	7.58494
b1023	7.2353	8.96664	7.77544
b1024	6.96947	8.40264	7.47897
b1025	8.73694	9.00351	8.5434
b1028	5.37587	7.94256	6.67747
b1029	5.07707	8.03416	6.77488
b1033	10.1716	10.1123	9.89137
b1034	11.5919	11.3652	11.512
b1035	11.7471	11.8171	11.6589
b1036	5.26314	5.38065	5.22197
b1037	4.00107	3.86793	4.37565
b1038	7.4955	7.2052	7.50699
b1039	8.87293	8.51199	8.72384
b1040	10.3582	9.75086	10.2235
b1041	6.73693	7.34135	7.1899
b1042	8.69206	8.98803	8.75446
b1043	6.68657	8.09526	7.4529
b1044	4.34379	5.03921	4.25747
b1045	9.30488	9.14867	9.22216
b1046	7.68523	7.76203	7.94331
b1047	8.15205	8.52061	8.38519
b1048	11.9431	11.9519	11.6881
b1049	10.4923	10.3334	10.3342
b1050	9.48722	8.61712	9.39776
b1051	12.183	10.5813	11.625
b1052	2.45125	2.39106	2.82001
b1053	8.58934	9.21522	9.23473
b1054	10.8789	10.9262	11.0025
b1055	11.1041	10.6874	10.5487
b1056	9.85967	9.80844	9.7618
b1057	9.4126	9.58418	9.47235
b1058	8.99613	9.87411	9.04396
b1059	11.4139	11.2854	11.2314
b1060	11.7888	10.7648	11.0724
b1061	10.3892	9.59275	9.69885
b1062	11.7464	11.7128	11.7884
b1063	10.0421	9.79895	10.2368
b1064	12.5902	11.9317	12.5009
b1065	7.51257	8.91302	8.20247
b1066	10.5081	10.1848	10.236
b1067	10.7666	10.4729	10.225
b1068	11.0534	11.0548	11.1516
b1069	9.84417	10.0099	9.81039
b1070	7.95621	8.20281	8.42956
b1071	8.16147	8.42273	8.40858
b1072	7.77556	8.62424	8.2575
b1073	6.86285	8.15671	7.49556
b1074	8.91706	9.48264	8.43562
b1075	5.18321	5.7707	6.16459
b1076	8.49632	9.11142	8.62868
b1077	4.35951	5.09538	4.97231
b1078	7.79202	8.44377	8.19488
b1079	5.47849	6.54568	6.66735
b1080	2.42767	2.31262	2.57363
b1081	6.8769	8.50999	7.7388
b1082	5.89765	7.34295	6.8436
b1083	8.97187	9.24949	8.86016
b1085	9.04948	9.22382	9.1378
b1086	10.3599	10.1041	10.1481
b1087	10.7598	10.1608	10.7123
b1088	14.3673	14.1587	13.8609
b1089	11.5774	10.6877	10.4191
b1090	11.8993	11.7745	11.4462
b1091	11.6236	11.3826	11.3431
b1092	12.7626	12.62	12.5488
b1093	12.2041	11.8431	11.7433
b1094	14.4546	14.132	13.6546
b1095	11.3604	10.8483	10.5381
b1096	8.24965	8.43773	8.61344
b1097	9.94731	10.1063	9.89411
b1098	10.587	10.4554	10.674
b1099	10.0919	10.1195	10.2066
b1100	11.7024	11.4778	11.6515
b1101	13.1707	13.4981	12.9939
b1102	6.44025	7.83392	8.10408
b1103	9.96353	10.1186	10.2878
b1104	9.2726	9.64065	9.57446
b1105	11.2776	11.8069	11.8383
b1106	9.59242	9.62388	9.80259
b1107	9.93482	10.1279	10.1301
b1108	11.446	10.8573	11.1009
b1109	10.7446	10.2494	11.2595
b1110	8.68021	7.70292	8.27287
b1111	9.08342	9.15146	9.13675
b1112	10.2783	9.24959	9.518
b1113	10.4153	10.3709	10.1859
b1114	10.8345	10.8894	11.1265
b1115	5.34227	6.87237	6.5225
b1116	10.5046	10.2011	9.95387
b1117	9.65768	9.55545	9.45067
b1118	11.2464	11.2241	11.1338
b1119	10.3107	10.1925	10.2696
b1120	7.94465	7.8768	7.92091
b1121	5.81415	7.05049	6.55633
b1122	7.42132	8.62435	8.18571
b1123	11.4383	11.4829	11.3036
b1124	10.9457	10.9114	10.5805
b1125	11.1164	10.7719	10.4621
b1126	11.1501	11.0924	10.7725
b1127	10.098	9.64627	9.79274
b1128	10.921	10.8574	11.0325
b1129	9.87083	9.72918	9.98235
b1130	11.6239	11.6058	11.5447
b1131	12.2694	12.3727	12.3902
b1132	11.4311	11.2209	11.261
b1133	10.9089	10.7536	10.9547
b1134	6.9117	6.77631	7.09194
b1136	14.3635	14.4997	14.3551
b1137	7.2012	8.13384	7.37991
b1138	6.21575	6.73239	5.8846
b1139	9.87733	9.77982	9.65911
b1140	5.80434	7.09814	6.75319
b1141	6.6642	7.6338	6.82349
b1142	2.63209	2.24514	2.31942
b1143	9.82339	9.35093	9.38714
b1144	8.04797	8.50831	8.28185
b1145	10.4306	10.1681	10.2824
b1146	5.72455	7.70189	6.70823
b1147	6.41764	7.64457	6.78426
b1148	6.4192	8.63749	7.71841
b1149	4.45888	5.67953	5.33685
b1150	4.90274	5.2768	5.24817
b1151	6.85282	8.84036	8.0505
b1152	7.87052	8.3869	8.36026
b1153	9.04443	10.0964	9.74958
b1154	8.6716	9.93047	9.79637
b1155	6.59638	7.93794	6.81343
b1156	7.99142	8.69388	8.49228
b1157	8.05411	10.3908	9.22146
b1158	6.31094	6.5531	6.57228
b1159	7.65313	9.41033	8.34593
b1160	2.66025	2.4509	2.56793
b1161	4.36591	4.80596	4.4961
b1162	10.9019	10.7669	10.9518
b1163	9.57326	9.7891	9.24803
b1164	8.93363	8.63986	8.57725
b1165	10.4883	9.97084	10.2069
b1166	7.13664	6.54189	6.4356
b1167	4.72993	4.91827	4.61271
b1168	5.37898	7.44243	6.64161
b1169	5.32062	7.4533	7.0041
b1170	10.0707	10.4492	10.3544
b1171	10.4063	10.1932	10.4882
b1172	10.4731	10.0106	10.1322
b1173	9.86428	10.792	10.5043
b1174	10.8713	10.7175	10.9459
b1175	11.4956	11.1374	11.4587
b1176	11.7344	11.2393	11.3833
b1177	8.95475	8.69282	8.77817
b1178	8.58358	8.38476	9.01166
b1179	10.1758	9.36703	9.56901
b1180	10.5539	10.059	10.1833
b1181	9.728	9.43482	9.53589
b1182	8.53482	9.5447	9.40912
b1183	3.19123	3.62087	3.94979
b1184	6.27121	6.8485	6.73849
b1185	10.5383	10.5442	10.3847
b1186	9.15002	9.17925	9.0382
b1187	11.3101	11.0906	10.9013
b1188	9.78832	8.64655	9.69495
b1189	9.48052	9.26056	9.68346
b1190	9.02418	9.3922	9.34538
b1191	4.84437	5.15404	5.13977
b1192	9.3042	9.3017	9.34768
b1193	10.2617	10.075	10.3679
b1194	5.24989	5.64683	5.79297
b1195	10.051	9.26563	9.65392
b1196	6.40105	7.18785	7.11588
b1198	11.1981	11.0847	11.0389
b1199	10.8346	10.6956	10.3759
b1200	10.1903	9.93972	9.76854
b1201	7.56349	8.01839	8.10069
b1202	7.33621	8.05011	8.30567
b1203	11.7445	11.5702	11.4957
b1204	10.8078	10.5792	10.7413
b1205	10.0804	8.89335	9.3112
b1206	6.73975	7.79782	7.61573
b1207	11.9129	12.1554	11.838
b1208	10.4932	10.4375	10.4117
b1209	10.2505	10.2663	10.3069
b1210	10.8308	10.2609	10.5197
b1211	10.3601	10.2377	10.339
b1212	10.0646	10.0829	9.87469
b1213	9.2817	8.95848	8.89894
b1214	11.3798	11.3607	11.1482
b1215	10.1924	9.7861	9.79622
b1216	8.8354	8.72603	8.79722
b1217	10.8004	10.1024	10.1291
b1218	10.7041	10.4227	10.7004
b1219	10.0245	9.67038	10.0223
b1220	8.4164	8.62616	8.75589
b1221	12.3609	12.2667	12.4782
b1222	9.76968	9.97053	10.2227
b1223	7.4107	8.39482	8.4679
b1224	7.63408	8.9275	8.28477
b1225	7.87451	9.13065	8.88149
b1226	7.24613	8.48517	7.82086
b1227	6.7432	8.48789	7.58604
b1228	4.28449	3.90203	3.89091
b1229	10.2377	10.7141	10.7855
b1232	11.4762	11.1645	11.4094
b1233	11.3097	10.8842	10.9313
b1234	11.4929	10.8536	11.3131
b1235	9.69885	8.96515	9.45662
b1236	9.67289	8.63195	8.81955
b1237	13.0681	12.4514	12.1182
b1238	10.4626	10.2748	10.2784
b1239	7.73623	8.75362	8.45338
b1240	9.46338	10.8142	10.3998
b1241	12.8271	12.2658	13.2762
b1242	6.3048	6.99974	7.41319
b1243	11.6965	11.5511	11.4192
b1244	9.86056	9.5067	9.42138
b1245	11.283	11.189	10.9198
b1246	11.7095	11.6533	11.4551
b1247	9.73193	9.44364	9.6337
b1249	9.31732	8.88404	8.9438
b1250	9.51567	9.46715	9.67834
b1251	10.8327	10.6331	10.7783
b1252	9.09183	8.88445	8.8689
b1253	8.91029	7.89033	7.92597
b1254	10.6874	10.8673	10.5598
b1255	9.94595	9.86541	9.78983
b1256	6.28781	6.74111	7.08356
b1257	8.05615	7.50155	8.01526
b1258	10.8185	10.1698	10.8333
b1259	10.0813	9.54441	9.89737
b1260	12.4384	12.5765	12.1444
b1261	10.9119	11	10.8249
b1262	12.4873	12.6241	12.0765
b1263	12.0178	12.1385	11.985
b1264	10.6317	10.5232	10.2705
b1265	11.4037	11.2817	10.9267
b1266	9.3001	9.12532	9.3048
b1267	10.2778	9.64239	10.1867
b1268	5.37716	5.73955	5.76595
b1269	11.9862	11.9134	11.5037
b1270	9.54681	9.68799	9.94728
b1271	8.98534	8.89652	8.97254
b1272	11.0568	10.4518	10.6301
b1273	10.6889	10.1799	10.3802
b1274	11.8238	11.3943	11.3045
b1275	10.2886	9.95916	9.72799
b1276	11.4229	11.046	11.108
b1277	10.2298	9.93489	10.0468
b1278	9.40685	9.30992	9.25213
b1279	10.5444	10.3534	10.1746
b1280	9.52655	9.49647	9.46889
b1281	10.0446	9.63881	9.58378
b1283	11.8788	10.2332	10.7418
b1284	8.45304	8.39939	8.4236
b1285	9.84772	9.54673	9.97812
b1286	12.4618	12.3883	12.2768
b1287	11.2184	11.2093	11.3353
b1288	12.2951	12.0534	11.9264
b1289	9.35595	9.65647	9.78685
b1290	8.53443	8.53885	8.67332
b1291	10.9017	10.7524	10.8248
b1292	7.0391	7.35556	7.23133
b1293	8.37445	8.68995	8.67631
b1294	10.837	11.072	11.1554
b1295	5.84237	5.95895	6.36716
b1296	8.68741	8.80301	8.64
b1298	10.0573	9.28241	9.55275
b1299	8.18028	7.12933	7.58989
b1300	11.2353	10.3243	10.3192
b1301	9.59248	9.00288	9.00492
b1302	10.1635	9.71757	9.82468
b1303	7.93565	8.77726	8.84009
b1304	11.5006	10.7805	10.5486
b1305	10.8995	10.0499	9.96471
b1306	11.3993	10.9649	10.7512
b1307	8.10876	7.68814	7.30541
b1308	10.3088	9.45053	9.37084
b1309	4.78613	5.12232	4.91166
b1310	2.79577	2.94163	3.11093
b1311	5.92046	7.16666	6.97735
b1312	3.65189	4.42073	4.16917
b1313	8.29928	9.58125	8.89561
b1314	6.25985	6.56621	6.59617
b1315	9.51495	10.3808	10.1859
b1316	5.46041	7.26714	6.5547
b1317	3.16096	3.09534	4.0912
b1318	5.25702	7.11851	7.12252
b1320	9.17008	9.30109	9.5369
b1321	10.3683	10.5456	10.2584
b1322	8.61621	9.04352	8.9994
b1323	9.8412	9.69343	9.43518
b1324	12.9745	12.7365	12.5145
b1326	5.80294	5.68577	6.03286
b1327	6.69897	7.8025	7.48248
b1328	6.8028	6.99705	6.67537
b1329	10.5111	10.3506	10.3527
b1330	5.31197	5.30507	5.52911
b1332	11.824	11.251	11.2837
b1333	10.7483	9.93513	10.2446
b1334	12.0651	11.6055	11.9902
b1335	9.45634	9.68462	9.73448
b1336	7.99972	8.83661	8.69113
b1337	6.6784	8.57653	7.99634
b1338	7.50855	8.98951	8.25771
b1339	6.81756	7.89713	7.77971
b1340	3.90781	3.92592	4.42872
b1341	9.79519	9.58749	9.91562
b1342	9.53009	9.49088	9.80071
b1343	8.45929	8.44315	8.38185
b1344	10.8384	10.3987	10.383
b1345	6.43154	7.39523	6.88506
b1346	7.17008	7.86727	7.2231
b1347	7.21792	8.73325	7.60386
b1348	5.62583	7.72411	6.91299
b1349	8.83047	9.14493	8.94894
b1350	6.63036	8.42422	7.7565
b1351	5.45837	6.76996	6.37583
b1352	5.85807	7.27852	6.41356
b1354	5.72989	7.453	6.72733
b1355	6.76543	7.12098	6.67617
b1356	10.8264	10.305	10.7605
b1357	6.7236	7.30963	6.78616
b1358	3.04492	2.78627	3.13114
b1359	5.25451	5.15411	5.19391
b1360	5.26488	6.84602	6.59937
b1361	6.78137	8.55745	7.53277
b1362	6.86718	9.4245	7.87534
b1363	7.92624	7.94119	7.88979
b1364	3.97944	3.87703	3.94642
b1365	8.27603	9.2379	8.76642
b1366	4.9845	5.65122	5.7415
b1367	5.76262	6.99946	6.67303
b1368	9.72154	10.5218	9.6648
b1369	8.72854	8.80711	8.6839
b1370	9.62436	9.98942	10.3054
b1371	2.6375	2.62368	2.64135
b1372	6.01261	8.01026	7.30959
b1373	7.37623	8.88406	7.99649
b1374	10.2333	10.3407	10.1865
b1375	11.8698	11.2662	10.5724
b1377	6.92628	8.92928	8.03526
b1378	10.9254	10.7055	10.8853
b1379	11.3414	10.6149	10.8796
b1380	9.56293	8.82951	9.59282
b1381	10.2063	10.3835	10.1962
b1382	9.22619	9.08315	9.06927
b1383	7.17848	6.95674	7.02442
b1384	7.92319	9.096	8.99338
b1385	7.65093	7.82682	7.6848
b1386	6.68096	8.30181	7.94285
b1387	6.49219	8.10199	7.21351
b1388	7.37404	9.08898	8.6297
b1389	5.43335	5.91289	6.07536
b1390	7.0897	8.81568	7.8734
b1391	5.86316	7.79317	7.30987
b1392	9.11492	10.1087	9.87443
b1393	8.38719	8.87005	9.1423
b1394	6.8332	8.12692	7.9256
b1395	7.29972	7.66411	7.40962
b1396	6.56738	6.73473	7.07715
b1397	8.10903	8.83804	8.54935
b1398	8.52022	9.29327	8.86737
b1399	7.5515	7.45041	7.56689
b1400	9.68969	9.68785	9.63924
b1401	8.50203	9.22205	8.73758
b1405	9.04322	8.85055	8.86376
b1406	8.50754	8.11977	8.39834
b1407	6.97267	8.11674	7.39342
b1408	3.51564	4.93803	4.31017
b1409	5.24682	7.44581	6.38431
b1410	8.99608	10.6825	9.63081
b1411	9.30514	9.90351	9.77062
b1412	8.09811	8.64544	9.03312
b1413	11.338	11.0837	11.0967
b1414	8.92225	8.26574	8.38471
b1415	10.7349	10.891	10.3131
b1416	9.22461	8.38875	9.25177
b1417	11.2572	10.5878	11.1348
b1418	12.2292	12.15	11.8488
b1419	8.9869	8.57585	8.35076
b1420	9.2904	8.67929	8.69133
b1424	10.1343	9.93782	9.63463
b1425	7.20249	7.94214	8.07008
b1426	10.2097	10.0899	9.88337
b1427	9.17001	8.99769	8.9283
b1428	8.23134	8.04071	8.38114
b1429	8.97307	9.40966	8.79915
b1430	8.37146	7.95009	8.21765
b1431	9.73043	8.25501	8.55046
b1432	9.56884	9.5179	9.54372
b1434	5.46996	6.24807	6.43798
b1435	9.37287	9.51451	9.4828
b1436	7.37009	9.08227	8.11297
b1437	6.25729	8.43907	7.73644
b1438	9.77064	9.55177	9.65998
b1439	3.37484	3.28464	3.35892
b1440	8.49232	7.77859	8.24161
b1441	8.59592	8.94491	8.55769
b1442	6.88362	7.278	7.25548
b1444	9.13589	9.30265	9.36726
b1445	8.70972	8.31226	8.51397
b1446	10.14	9.42777	9.73064
b1447	8.07627	7.98122	8.18449
b1448	11.0037	10.6937	10.8338
b1449	10.1695	9.46161	10.1211
b1451	9.3318	9.5489	9.36412
b1452	10.1031	10.1554	9.90566
b1454	4.17943	4.17498	4.53574
b1455	6.32272	7.38049	6.16572
b1456	7.95329	8.35009	8.26144
b1458	5.784	7.45834	6.27113
b1459	5.81626	6.82515	5.96189
b1460	11.6997	13.0595	12.2504
b1461	6.81914	6.21227	6.6919
b1463	6.17052	6.46447	6.45781
b1464	9.30192	9.32063	9.52617
b1465	3.98813	4.67925	5.64962
b1466	9.79627	10.2626	9.7661
b1467	6.98556	7.20754	7.28557
b1468	6.34453	6.34534	6.45836
b1469	9.58441	9.99972	9.77287
b1470	4.02776	5.39033	4.67132
b1471	2.93557	3.51789	3.1305
b1472	5.0672	5.86284	5.57574
b1473	8.42735	8.39954	8.4898
b1475	5.15808	5.96453	6.26976
b1476	6.18478	7.36846	7.2674
b1477	10.2877	9.90556	9.8389
b1479	9.86781	9.83237	9.54755
b1480	11.8118	8.83294	10.4537
b1482	10.0517	8.87505	10.1147
b1483	7.05841	7.97305	7.87484
b1484	8.29436	9.81465	9.23393
b1485	9.0122	9.93173	9.82914
b1487	8.44604	9.25042	9.03912
b1488	5.08546	6.23629	6.91137
b1490	8.08824	7.92983	8.21889
b1491	8.42246	8.37648	8.42206
b1492	10.4997	7.9582	10.6814
b1493	11.6459	8.27915	11.5654
b1494	9.40492	9.89485	9.49019
b1495	6.85756	8.78349	7.7013
b1496	6.05891	7.94993	6.85425
b1497	4.83937	6.26855	5.63658
b1498	8.24237	9.00424	8.71909
b1499	6.85997	8.62267	7.35765
b1500	6.45197	8.07616	6.45989
b1501	6.97902	7.9432	7.80921
b1502	5.46435	7.37547	6.67906
b1503	7.41984	9.24417	8.50789
b1504	5.66107	8.46132	7.15717
b1505	6.58354	8.41284	7.63102
b1506	2.71538	2.83574	2.9742
b1508	6.19564	6.39027	5.96055
b1509	8.75298	9.07024	8.87946
b1510	7.69067	8.33078	7.82246
b1511	8.38765	9.07435	8.87408
b1512	9.2094	9.25751	9.27793
b1513	8.17157	9.20393	9.29408
b1514	6.60451	8.53149	7.62218
b1515	8.03661	9.44193	9.11938
b1516	6.8715	7.25091	7.37811
b1517	8.65124	9.12953	8.93832
b1518	6.72233	7.03448	6.9851
b1519	8.66503	8.22149	8.68623
b1520	8.21788	8.33774	8.22041
b1521	6.99343	9.02521	7.86925
b1522	5.80178	6.79346	6.26367
b1524	10.2309	10.1031	9.98812
b1525	10.1319	10.1584	9.97496
b1526	7.54092	7.63933	8.19139
b1528	8.26541	8.40191	8.59258
b1530	7.97341	7.83367	7.95006
b1531	9.87228	9.70954	10.0241
b1532	6.04691	6.53695	7.12352
b1533	11.3678	11.2088	11.0495
b1534	2.35948	2.22594	2.30022
b1535	7.86751	8.0075	8.00982
b1536	9.97643	9.42785	9.91003
b1537	8.58672	9.06245	9.07085
b1538	11.5989	11.2824	11.1126
b1539	10.674	10.1647	10.4058
b1540	10.1624	9.92086	9.9663
b1541	7.60325	8.13746	7.77369
b1543	6.1259	7.45687	7.22612
b1547	4.09887	4.50963	4.40674
b1549	3.89969	4.8302	4.41348
b1550	2.35948	2.22594	2.30022
b1551	8.62149	7.81298	7.12411
b1552	8.0482	6.36408	6.579
b1553	3.11791	3.6316	3.38219
b1554	4.63504	4.6829	4.56445
b1555	3.73541	4.179	3.8949
b1556	2.87548	2.78767	2.81313
b1557	10.9808	9.79308	9.58443
b1558	8.81698	8.27455	8.42139
b1559	3.93306	4.00048	3.67508
b1560	3.79259	4.70795	4.20071
b1561	7.83778	8.69839	7.95127
b1562	2.35948	2.22594	2.30022
b1563	11.008	10.51	10.3338
b1564	9.11937	8.11245	8.02161
b1565	4.48066	4.7318	5.46515
b1566	8.7236	9.36945	9.19201
b1567	7.30126	8.94858	7.98319
b1568	7.15761	7.51753	7.23105
b1569	5.37343	6.85927	6.23119
b1570	10.5107	9.31619	9.64673
b1571	11.2241	11.4153	11.2587
b1573	5.31782	6.99345	5.96538
b1574	5.51868	4.68226	5.67561
b1575	6.9301	8.25606	7.55308
b1576	9.14879	11.0905	9.78374
b1577	7.95443	8.37878	8.32284
b1578	12.1345	12.9776	12.889
b1579	7.44381	8.76812	8.26539
b1580	5.48274	6.5572	6.02132
b1581	7.2132	9.21992	8.1665
b1582	9.0556	9.62764	9.12372
b1583	11.718	11.6613	11.5572
b1584	11.0152	10.9476	10.7909
b1585	8.73623	8.56807	8.6641
b1587	6.19961	7.81418	6.754
b1588	9.90948	10.5228	10.0901
b1589	5.52909	6.91784	6.73293
b1590	7.25	7.70404	7.73644
b1591	10.3412	10.4009	10.4557
b1592	6.49487	7.50826	7.3969
b1593	9.51905	9.82504	9.88809
b1594	10.3535	10.2422	10.4005
b1595	9.10216	9.54489	9.30545
b1596	8.23458	9.14745	8.61737
b1597	8.40878	8.83138	8.83693
b1599	8.23333	9.15003	8.87688
b1600	10.7225	10.7923	10.2755
b1601	8.22413	9.05404	8.78284
b1602	11.5793	11.9404	11.5372
b1603	14.1197	14.3192	13.7496
b1604	10.9071	10.5176	10.7163
b1605	7.82733	8.70224	8.40551
b1606	9.05015	9.00759	9.11203
b1607	9.91093	9.46072	9.34279
b1608	10.9494	10.9473	10.9008
b1609	8.57129	8.96786	9.09344
b1610	10.2804	10.5911	10.5832
b1611	9.96931	9.68399	9.52952
b1612	12.0127	12.1243	11.6871
b1613	10.6467	9.82061	10.2763
b1614	11.201	10.4233	10.8044
b1615	5.20438	7.11197	6.47999
b1616	7.06978	8.17892	7.97216
b1618	10.0524	9.94866	9.9001
b1620	10.2069	10.3482	10.1079
b1621	6.05218	6.50738	6.82263
b1622	9.87106	9.95629	10.1312
b1623	9.13438	9.71136	9.68049
b1624	10.0811	9.9489	10.0511
b1625	9.55669	9.28871	9.34542
b1626	8.58633	8.51943	8.50809
b1627	9.52064	9.22738	9.32153
b1628	11.1653	10.9725	10.6767
b1629	10.5985	10.607	10.6198
b1630	7.55646	7.59038	7.99025
b1631	8.58784	8.71047	8.65212
b1632	9.46324	9.57958	9.67608
b1633	8.96974	8.90386	8.81181
b1635	10.141	9.93284	10.4966
b1636	9.56707	9.39004	9.35187
b1637	12.1588	12.0586	11.9641
b1638	10.0254	9.77183	9.89732
b1639	5.45558	5.28411	5.358
b1640	9.20936	9.11135	9.14439
b1641	12.3574	12.0335	12.0513
b1642	10.6416	9.68048	10.18
b1643	7.88267	8.53978	8.03051
b1644	5.32219	5.99081	5.94405
b1645	6.19497	7.79674	7.44817
b1646	10.6134	9.87026	10.5369
b1648	7.36872	7.66334	7.56093
b1649	10.2723	9.82293	9.48571
b1650	9.31969	9.44613	9.42427
b1651	11.656	11.0716	11.1277
b1652	8.99013	8.9338	8.84772
b1653	7.63173	8.14286	8.19628
b1654	11.7437	10.9798	10.9543
b1655	10.8057	10.3457	10.3836
b1656	13.8016	14.027	13.9287
b1657	9.73201	10.0153	9.8199
b1658	10.1969	9.4788	9.73018
b1659	8.0134	8.56332	8.38789
b1660	6.25522	7.59768	6.91985
b1661	11.5358	10.395	11.9009
b1662	11.334	10.8825	11.2521
b1663	8.93808	9.11594	9.18379
b1664	10.5099	9.84086	10.1871
b1667	12.7898	11.8132	12.0673
b1668	8.63542	8.09031	8.609
b1669	6.8992	7.68315	7.49781
b1670	8.29584	9.14498	8.84384
b1671	4.53502	5.09349	5.08597
b1672	6.94032	8.48772	8.06838
b1673	2.80807	2.8825	3.17376
b1674	4.94577	7.18433	6.18218
b1675	8.82624	8.71633	8.53973
b1676	12.7029	12.2269	12.6447
b1677	15.2431	14.3277	14.0877
b1678	9.42292	8.20574	9.01265
b1679	2.57872	2.38357	2.57447
b1680	5.94356	5.58023	6.20126
b1681	8.84309	8.49833	8.89454
b1682	9.39242	9.06752	9.14967
b1683	10.1429	9.54882	9.80222
b1684	9.57905	8.80721	9.27394
b1685	10.0611	9.81522	10.2923
b1686	11.0723	11.2761	11.062
b1687	10.6581	10.8168	10.3721
b1688	9.18406	9.09598	9.36154
b1689	6.80745	8.68648	7.64312
b1690	5.02893	5.53323	5.82106
b1691	5.4337	7.82593	6.93075
b1692	6.21733	7.6737	6.72006
b1693	8.71239	8.23771	8.60645
b1694	6.72067	9.30756	7.51626
b1696	6.78483	7.73457	7.93904
b1697	5.64253	7.80007	6.72598
b1698	6.27714	7.58623	7.40294
b1699	3.26342	3.19382	4.13075
b1700	6.39312	6.511	7.037
b1701	3.58725	3.84986	4.18243
b1702	11.464	11.7976	11.3844
b1703	9.09868	9.17204	9.38485
b1704	10.5014	10.2851	10.2163
b1705	7.71968	8.35264	8.03526
b1706	10.261	10.1611	10.3011
b1707	8.43434	8.19864	8.26487
b1708	8.95346	8.11184	8.61084
b1709	9.99535	9.80522	10.2393
b1710	11.6212	11.1445	11.3228
b1711	9.54307	9.62916	9.50703
b1712	12.2154	11.5416	11.5772
b1713	11.9792	11.936	11.7429
b1714	12.762	12.8108	12.4063
b1715	8.2658	8.19967	6.91722
b1716	9.76648	9.6163	9.31212
b1717	13.3669	13.2929	12.5449
b1719	11.7252	11.4461	11.0317
b1720	3.39659	3.51579	3.81311
b1721	4.70827	6.61152	5.38855
b1722	9.96208	9.57568	9.69395
b1723	12.0971	11.527	12.0123
b1724	10.815	9.65907	10.0637
b1725	10.8892	10.2233	10.7691
b1726	10.273	9.25087	9.63733
b1727	10.0192	9.97071	10.0831
b1728	3.41421	3.75135	4.70717
b1729	12.2803	12.4935	11.9566
b1730	5.20276	6.93772	6.09573
b1731	9.75105	9.67116	9.57743
b1732	11.7925	10.6005	11.5715
b1733	9.7143	10.3501	10.2157
b1734	7.09476	7.96385	7.81077
b1735	8.82705	9.09601	8.79416
b1736	10.3737	10.3089	10.0176
b1738	10.1849	9.96193	9.88379
b1739	10.9448	8.57802	10.1019
b1740	11.5445	10.8789	11.2592
b1741	8.45978	8.22879	8.36111
b1743	9.88556	9.71561	9.68121
b1744	7.89265	8.61833	8.39775
b1745	3.50839	3.97966	4.61886
b1746	8.95451	9.66368	8.40727
b1748	8.40754	8.18156	7.6278
b1749	4.24557	4.14047	4.25833
b1750	3.1946	4.00756	4.09797
b1751	8.80487	10.0281	9.22277
b1752	5.8912	7.27893	6.9678
b1753	8.9019	9.10898	8.63244
b1754	4.09257	4.07086	4.43511
b1755	4.06619	5.38416	5.46341
b1756	8.43807	9.26854	8.78948
b1757	8.0882	8.51586	8.51588
b1758	4.28356	4.27831	4.53597
b1759	9.13548	9.48939	9.66095
b1760	5.93917	6.29796	6.53052
b1761	12.1244	12.2626	12.1977
b1763	8.10544	8.09922	8.16073
b1764	11.2317	11.366	11.3116
b1765	11.1016	10.8045	10.957
b1766	9.92712	9.81371	9.6661
b1767	11.2705	11.1279	11.4598
b1768	10.9319	10.6482	10.8498
b1769	6.28305	6.39557	6.32405
b1770	9.16822	9.41904	9.45039
b1771	7.61201	8.8455	8.69178
b1772	5.87905	8.05318	6.68132
b1773	7.18499	8.65271	8.33707
b1774	8.6754	9.65794	8.9589
b1775	7.32572	8.84068	8.509
b1776	7.28833	8.66373	8.29879
b1777	12.6498	12.5362	12.692
b1778	11.5906	11.0497	11.3245
b1779	13.9551	13.9433	14.0101
b1780	9.9583	9.91317	10.0987
b1781	10.1812	9.87055	10.1654
b1782	11.8363	11.6486	11.3726
b1783	12.7238	11.7929	12.7289
b1787	9.61409	9.56025	9.7987
b1788	2.35948	2.22594	2.30022
b1789	9.52999	9.62798	9.62441
b1790	8.31333	8.31216	8.57244
b1791	7.84776	8.79953	8.48617
b1792	7.0396	6.90777	7.2749
b1793	8.59122	8.03871	8.18938
b1795	12.0788	9.84437	10.6801
b1796	7.57629	9.85825	8.29527
b1797	5.64605	8.43393	7.08524
b1798	7.9192	8.67327	8.22771
b1799	10.311	10.0923	10.199
b1800	7.78988	8.95726	8.6192
b1801	4.81786	5.57389	6.30687
b1802	8.391	10.004	9.41113
b1803	5.26096	6.45177	7.01741
b1804	9.05549	9.1294	8.96221
b1805	7.49205	7.48529	7.30821
b1806	9.05419	8.98618	9.32917
b1807	7.78576	7.76416	7.91762
b1808	2.56385	2.75087	2.80595
b1809	11.6985	11.3109	11.404
b1810	10.7649	9.76856	10.3676
b1811	11.8736	11.786	11.8657
b1812	10.2087	10.1885	10.1495
b1813	9.77981	9.65149	9.65056
b1814	10.8275	10.6667	10.7404
b1815	7.75382	8.39767	8.40562
b1816	9.61295	9.88483	9.9967
b1817	12.8922	13.2545	13.1608
b1818	12.0794	12.6553	12.3921
b1819	11.3629	11.9756	11.6291
b1820	6.8532	7.40676	7.18322
b1821	9.60968	10.418	10.1621
b1822	9.9077	9.75526	9.43374
b1823	13.9283	13.3229	12.5182
b1824	13.3844	12.3832	11.7733
b1825	11.1816	11.029	10.707
b1826	11.1435	10.7443	10.4105
b1827	10.6777	9.99137	10.2331
b1829	10.8903	10.5488	10.5198
b1830	11.5477	11.3119	11.1152
b1834	10.5043	10.2827	10.3732
b1835	8.91631	9.38521	9.2413
b1836	10.3733	9.73922	10.8404
b1837	10.4037	9.74172	10.1334
b1838	9.42432	9.5791	9.71305
b1839	11.2863	10.9774	11.0616
b1840	9.25281	9.19698	9.31128
b1841	11.369	11.163	11.4269
b1842	11.7704	11.3018	11.6895
b1843	7.94322	8.12078	8.52123
b1844	10.5997	10.6859	10.8893
b1846	10.5687	10.4249	10.6231
b1847	11.4128	10.2615	10.8542
b1848	12.2976	11.6775	11.6368
b1849	11.9145	12.257	12.1204
b1850	11.8979	11.9595	12.1275
b1851	9.15547	9.38622	9.77043
b1852	11.625	11.0801	11.0772
b1853	9.84127	9.56158	9.68631
b1854	11.8739	11.6534	11.7816
b1855	10.3441	10.0485	10.2114
b1856	8.75208	8.6994	9.25686
b1857	9.04004	8.70957	8.70359
b1858	8.76483	8.30548	8.25171
b1859	8.96187	9.55222	9.23792
b1860	11.0802	11.0238	11.0006
b1861	9.10799	8.75239	8.93086
b1862	4.8897	5.31447	5.38369
b1863	10.8128	10.7406	10.8702
b1864	12.0154	11.7775	11.8
b1865	11.3828	11.0832	10.9674
b1866	10.8413	10.8596	10.5976
b1868	7.01372	7.19798	7.18955
b1869	10.7303	10.2909	10.4554
b1870	10.3814	10.0995	10.3863
b1871	10.9194	10.7895	10.7014
b1872	6.28676	6.94756	6.7396
b1873	8.38937	9.39793	9.03076
b1874	8.40237	7.77325	8.19872
b1875	8.23599	8.01322	8.20505
b1876	12.0832	11.9761	11.8602
b1877	2.67097	2.48833	2.59346
b1878	4.22369	6.37331	5.68954
b1879	8.90887	9.76644	9.44588
b1880	5.92469	6.6784	6.54406
b1881	8.65466	9.6447	9.1618
b1882	8.55612	9.16558	8.72825
b1883	7.31636	7.82606	8.04435
b1884	5.73219	6.99777	6.87341
b1885	4.75163	6.70159	6.11268
b1886	7.51314	9.35363	9.00196
b1887	5.25255	6.45151	6.56677
b1888	7.84628	9.77329	8.83765
b1889	7.98057	9.60957	8.77789
b1890	7.49361	9.36798	8.21254
b1891	9.5923	9.75874	9.83792
b1892	10.0753	10.04	10.0849
b1895	7.88083	8.07632	8.21193
b1896	10.4763	9.04523	10.0507
b1897	11.7926	10.805	11.2274
b1898	7.37548	8.30121	7.44204
b1899	3.29309	4.19798	4.59756
b1900	6.95449	8.88723	8.40233
b1901	8.76	9.4823	9.06567
b1902	9.20417	8.64559	8.84931
b1903	8.14594	9.22891	8.39613
b1904	2.83773	2.77211	2.86446
b1905	13.3418	13.2416	13.1349
b1906	2.96474	3.57332	3.74478
b1907	8.16866	8.81274	8.65209
b1908	11.7431	11.5802	11.2988
b1912	8.39636	8.13055	7.97073
b1913	11.064	11.0816	10.9112
b1914	10.9005	10.3731	10.586
b1915	9.87034	9.52333	9.49615
b1916	9.35312	9.07916	8.90731
b1917	9.8871	9.73845	9.41512
b1918	9.86422	9.66612	9.50557
b1920	11.4751	11.4244	11.123
b1921	3.96994	4.36609	4.49946
b1922	7.51049	7.8768	7.72434
b1923	7.00319	6.59766	6.71162
b1924	5.80822	7.47598	6.74211
b1925	7.84953	8.98796	8.54452
b1926	8.64671	9.34197	9.26984
b1927	10.5825	9.52696	10.2581
b1928	11.5481	10.9405	10.8691
b1929	9.9702	10.1694	9.71557
b1930	9.71694	9.8696	9.66676
b1931	6.27887	7.47799	7.35453
b1933	4.67225	6.08491	4.94067
b1934	4.62264	6.03716	5.11927
b1935	3.8316	4.17304	4.134
b1936	8.37258	9.38357	8.80417
b1937	5.30529	7.41293	6.63305
b1938	6.46853	8.47866	7.9364
b1939	5.28094	7.24703	6.41729
b1941	7.01662	8.32695	7.68043
b1942	7.65334	9.1499	9.08168
b1943	7.82554	9.79984	8.84981
b1944	6.96331	8.24974	8.09408
b1945	8.66453	9.16074	9.16455
b1946	6.65431	8.03966	7.58391
b1947	5.41582	7.602	6.54094
b1948	5.33691	7.00924	6.52191
b1949	5.90661	7.72462	7.42627
b1950	5.5226	7.29245	6.15307
b1951	7.78816	9.23968	8.98863
b1952	9.93932	9.59208	9.58668
b1953	9.97034	9.20284	9.68729
b1954	2.3749	2.22594	2.30022
b1955	7.96223	7.68849	8.04805
b1956	8.90147	8.96773	8.88034
b1957	11.0115	10.3638	10.5174
b1958	10.0568	9.70508	10.0183
b1959	8.78193	9.76152	9.29372
b1960	9.08582	9.30417	9.18612
b1961	10.566	10.5168	10.4736
b1962	9.23104	8.46216	8.65953
b1964	7.57171	8.23458	7.86543
b1965	8.15442	8.67201	8.54336
b1966	6.87635	8.23097	7.75479
b1967	10.6902	9.42783	10.4385
b1968	4.48464	4.42767	3.99642
b1969	9.99265	9.51743	9.5083
b1970	9.97912	10.3914	9.75633
b1971	9.35114	9.2882	9.35771
b1972	9.37006	9.54914	9.43818
b1973	8.37303	8.85721	8.78924
b1974	9.32111	9.5343	8.92747
b1976	8.50744	8.4553	8.27869
b1978	8.83022	9.15905	8.84347
b1979	3.28565	3.5303	3.85866
b1980	4.19342	3.71625	4.36684
b1981	9.44867	9.36878	9.13285
b1982	11.054	10.9046	10.8448
b1983	11.5272	10.4098	10.7289
b1987	10.9422	10.858	10.7319
b1988	6.98556	7.53386	6.78755
b1990	9.15835	9.05804	9.19915
b1991	2.35948	2.22594	2.30022
b1992	10.9735	10.9634	10.9619
b1993	8.78036	8.82215	8.92849
b1995	7.79167	9.10845	8.99706
b1998	7.94479	8.2072	8.24522
b1999	4.92696	5.176	5.3767
b2000	9.14814	12.1883	10.1177
b2001	6.22804	8.91446	7.37721
b2002	8.45265	10.4323	9.2382
b2003	6.13253	7.17246	7.36134
b2004	4.83714	7.23206	6.6714
b2005	2.4383	2.63492	3.09287
b2006	5.69517	5.98691	6.38052
b2007	12.6375	11.542	12.1211
b2008	8.81521	8.87161	9.08784
b2009	10.1982	9.76977	9.91327
b2010	8.20765	8.07446	8.32737
b2011	8.9389	8.8161	9.15661
b2012	9.94099	9.46066	9.83629
b2013	9.41986	9.24244	9.39208
b2014	10.7588	10.4558	10.1495
b2015	10.3276	10.3726	10.3712
b2016	11.1633	10.9883	11.2269
b2017	11.3881	10.7219	10.9332
b2018	2.96986	2.3141	2.58424
b2019	12.9415	12.7779	12.2801
b2020	10.8672	10.5483	10.3701
b2021	12.0603	11.8416	11.8138
b2022	9.58486	8.96063	8.74811
b2023	11.0674	10.8034	10.647
b2024	11.6453	11.5517	11.3303
b2025	11.1907	11	10.7773
b2026	11.4447	10.9149	10.7962
b2027	10.9302	10.7853	10.6859
b2028	10.2805	10.1925	9.9036
b2029	12.6399	12.5301	12.0755
b2031	10.1485	9.93696	9.62881
b2032	11.5061	10.9218	10.5042
b2033	11.0491	11.0454	10.4832
b2034	10.6864	9.96756	9.63094
b2035	11.1191	10.6758	10.3451
b2036	11.903	11.0875	10.4493
b2037	10.1758	9.81815	9.21719
b2038	10.7409	10.2709	10.0305
b2039	12.49	12.3099	11.9947
b2040	11.416	11.0084	10.8141
b2041	11.8867	11.4745	11.2066
b2042	11.3893	10.6546	10.8982
b2043	9.38377	9.48519	9.33144
b2044	8.5087	9.25284	9.18138
b2045	5.07329	6.13293	6.09296
b2046	9.68269	11.4399	10.0077
b2047	8.60311	10.0179	9.46104
b2049	7.57849	9.10222	8.71348
b2050	6.94713	8.47301	8.26581
b2051	6.32724	8.14485	7.67521
b2052	5.33861	7.13752	6.54379
b2053	6.54486	7.6565	7.6748
b2054	4.59613	5.04082	5.01904
b2055	3.39265	3.5899	3.90318
b2056	4.17895	6.32964	6.04494
b2057	7.271	8.60068	8.07154
b2058	6.36632	6.77982	6.68361
b2059	9.14665	9.75425	9.65682
b2060	3.54384	4.31669	5.17827
b2062	4.45685	6.03474	6.22075
b2063	9.03963	9.00839	9.22236
b2064	9.40184	9.39099	9.37366
b2065	10.6647	10.5663	10.5047
b2066	9.37607	9.06829	9.19892
b2067	10.2315	10.1449	10.4846
b2068	6.33245	6.72955	6.67877
b2069	6.88621	7.64228	7.78142
b2070	6.76442	8.89282	8.10504
b2071	8.8733	9.71967	9.91921
b2072	2.54894	2.40975	2.68495
b2073	3.24622	4.05935	5.17651
b2074	2.4606	2.52413	2.90206
b2075	9.33624	10.0946	9.98458
b2076	7.83546	8.81773	8.73836
b2077	11.1365	12.1814	11.836
b2078	6.55013	7.1133	7.04189
b2079	9.4169	9.31896	9.56947
b2080	11.5369	10.3266	11.2047
b2081	9.5635	9.30333	9.44242
b2082	7.46305	7.19919	7.35952
b2083	7.26129	8.53122	7.62582
b2084	7.54475	8.67	8.39562
b2085	6.26349	6.77519	6.4579
b2086	8.99288	7.43668	8.32741
b2087	3.20623	4.58031	4.39613
b2090	10.7991	10.8885	10.886
b2091	7.369	7.83511	7.70276
b2092	14.1477	14.7013	14.4519
b2093	12.2254	12.6061	12.0259
b2094	14.002	14.2808	14.263
b2095	13.8225	14.3457	14.1529
b2096	14.0758	14.1666	13.8357
b2097	11.3311	10.2124	11.2138
b2098	6.13758	7.39225	7.19317
b2099	6.83914	7.29726	7.12088
b2100	7.14697	9.01798	8.11035
b2101	9.771	10.172	10.0354
b2102	8.42193	9.03288	8.7156
b2103	8.30607	9.27751	9.05686
b2104	6.48858	8.14852	7.46717
b2105	11.7781	11.5423	11.8381
b2106	6.70811	7.40606	7.50436
b2108	6.55663	8.40535	7.77398
b2109	3.23418	4.32357	4.29152
b2110	4.38759	4.72947	4.49867
b2111	6.53288	7.60887	7.23365
b2112	7.98051	7.40436	7.47228
b2113	9.79931	9.13515	9.70451
b2114	11.0062	10.8697	10.8788
b2115	8.03299	8.00564	8.02699
b2116	6.70913	7.76265	7.38821
b2117	8.0912	8.81879	8.77159
b2118	7.92894	9.17404	8.46031
b2119	7.10611	8.38333	8.1057
b2120	8.81569	9.92803	9.88419
b2121	4.436	7.13708	6.85315
b2122	3.91754	4.84485	5.11306
b2123	7.77216	8.95436	8.59422
b2124	9.0435	8.77762	8.68453
b2125	9.05824	9.30037	9.06909
b2126	9.43688	9.39826	9.61576
b2128	8.54655	8.78122	9.15092
b2129	5.80392	5.64647	5.88922
b2130	7.82205	7.53068	7.8943
b2131	10.42	9.51644	10.0386
b2132	10.4252	10.6237	10.424
b2133	10.9593	10.8137	10.8899
b2134	7.87153	7.7006	7.70333
b2135	9.68485	9.60451	9.69088
b2136	9.70977	9.62458	9.89924
b2137	9.03669	8.85476	9.32431
b2138	5.18111	6.89137	6.51458
b2139	2.4383	2.5693	2.92944
b2140	8.93681	9.40472	9.09174
b2141	8.31958	8.65128	8.37099
b2142	7.2094	7.76588	7.60728
b2143	10.1684	9.81618	9.86768
b2144	8.64941	8.62361	8.60944
b2145	10.5241	10.5096	10.3577
b2146	8.8983	9.14212	8.97176
b2147	9.85638	10.3813	10.3812
b2148	9.2894	9.78497	9.17529
b2149	10.853	11.0712	10.4799
b2150	11.7079	11.6012	11.0789
b2151	10.7631	10.6279	10.4314
b2153	13.4607	13.4068	13.1829
b2154	10.3011	10.2492	10.4286
b2155	8.5597	9.67995	9.50972
b2156	10.6568	10.7793	10.26
b2157	8.09554	8.05813	8.62331
b2158	7.66544	8.5451	8.34123
b2159	8.98157	8.90247	9.20864
b2160	8.29302	8.78432	8.94634
b2161	3.2715	4.17061	4.01231
b2162	5.00383	6.26807	5.84502
b2163	5.51453	7.11652	6.8521
b2164	4.10578	5.01124	4.69008
b2165	3.93101	5.19506	5.1298
b2166	7.50125	8.98078	8.16411
b2167	11.3743	11.3741	11.216
b2168	10.7113	10.2726	9.94961
b2169	10.7804	10.2094	9.89914
b2170	5.4298	7.11085	6.43234
b2172	7.94818	8.45258	8.29503
b2173	9.25424	9.48744	9.41395
b2174	9.60624	9.77782	9.55548
b2175	11.6242	10.9734	11.1173
b2176	8.48045	8.81142	8.80416
b2177	10.0371	10.1872	10.3056
b2178	7.62643	8.3204	8.118
b2179	4.28011	6.01321	5.55903
b2181	10.95	10.5487	10.5724
b2182	9.29614	9.32009	9.29037
b2184	10.211	10.457	10.4603
b2185	13.0216	12.6539	11.9964
b2186	8.20991	7.85188	7.77366
b2187	10.1872	9.87011	10.4663
b2188	10.9293	10.9947	11.0292
b2190	9.20898	9.45445	9.21219
b2191	11.0929	12.3614	12.1528
b2193	11.144	10.8654	10.9259
b2194	6.65997	6.73903	6.9136
b2195	7.8103	8.82376	8.50961
b2196	5.75292	6.92013	6.73908
[truncated: 2,071 more rows]

## Sheet: Transcriptomic data - Ishii
	RF	pgm	pgi	gapC	zwf	rpe	WT_0_5	WT_0_7		*The original data of Ishii et al. can be downloadable at http://ecoli.iab.keio.ac.jp/ > Transcriptome > DNA Array
b0957	45.2787	27.112	48.3871	25.5292	33.3873	48.5738	38.1884	40.3712
b0929	42.1731	20.9042	38.39	74.4559	46.8758	19.7228	26.7348	26.5211
b1480	38.3515	63.7791	31.1049	18.809	39.6277	58.1598	9.82168	4.97766
b3299	29.2015	29.8809	33.5984	68.1229	32.7722	21.3507	30.0791	48.9965
b2093	36.7784	37.0361	35.0839	21.9553	32.0735	20.7396	41.5371	11.651
b2092	38.6492	27.1189	26.015	29.2553	34.0442	22.6569	25.0377	5.46317
b3300	27.1764	19.8122	23.1315	47.1653	26.139	20.6328	34.6971	43.4035
b0953	33.6974	58.4573	42.3023	17.1725	29.1828	49.7596	4.971	1.54472
b0728	30.5473	27.0896	41.3827	31.9122	29.8019	29.3143	25.9131	25.4615
b1419	37.4876	27.5677	21.8116	37.8761	33.2153	65.4379	8.01921	4.4616
b3342	27.1983	24.7972	37.7373	33.9301	39.0702	24.8542	39.6807	47.6545
b3319	25.7716	22.2839	29.2765	49.4876	32.8041	10.7656	40.4329	59.3377
b3307	10.5363	8.48817	10.5024	11.53	7.8012	12.8503	16.7645	7.86432
b1415	37.652	26.309	20.7936	33.5918	48.3112	39.1085	7.79702	2.06418
b2095	36.4894	31.223	31.7142	43.4038	33.403	18.0654	22.7557	12.2713
b3737	24.9429	24.4091	30.2272	26.2938	30.2737	13.799	32.5142	29.2634
b4015	31.5254	20.1479	34.7137	22.5207	29.8218	29.944	13.5326	6.03471
b3308	27.4688	21.9925	29.4574	25.5075	35.347	17.6602	33.2811	49.028
b1088	26.623	29.4206	21.1578	44.9759	34.2486	20.1092	28.8963	30.9979
b4014	30.7625	19.0044	39.1173	26.9077	29.5382	29.122	12.2867	9.51732
b0169	24.8914	15.1906	25.4015	45.7249	26.2392	21.0473	40.3395	39.7967
b0598	33.3633	14.001	11.4402	26.5457	29.5967	61.1633	29.9883	2.14479
b3985	19.9019	18.8166	20.7625	43.8298	27.1731	21.0972	31.5393	42.8155
b0565	24.8107	27.6229	27.5391	25.8729	26.3326	32.9987	29.622	43.3061
b3321	20.6709	22.2605	20.2359	40.9819	27.0865	8.28752	38.3279	48.4384
b2094	27.1899	20.0543	33.0727	24.4115	29.9946	15.9276	20.3695	7.66042
b0880	34.1132	25.21	21.6296	28.3324	12.5684	56.3612	7.66297	1.82941
b1677	27.0833	23.3909	27.6344	25.9184	25.6032	30.0533	24.7563	17.3897
b1717	25.708	22.194	32.0294	64.7546	31.595	25.5327	29.1012	18.0003
b3185	20.7693	27.7692	34.054	25.4595	32.222	18.176	41.3713	41.3205
b0553	27.0313	17.9037	15.7019	27.7297	39.9933	19.2374	49.5109	16.0015
b2224	16.5722	20.5791	17.0527	21.9822	15.3089	16.8947	14.5732	12.5108
b3297	23.6831	27.7164	35.8491	27.1157	31.5169	13.5469	33.1175	35.162
b3296	22.7297	17.1487	23.9791	15.293	30.3645	18.0589	31.4119	34.4982
b3340	26.3616	25.0447	21.0578	24.0005	38.47	25.9123	29.9112	23.1342
b0419	8.1166	8.11397	13.4304	11.9599	8.71992	8.1734	9.69101	11.1331
b3734	26.3729	9.76271	13.9795	9.2689	22.0176	14.4101	33.6209	27.3286
b2597	24.0819	34.1205	18.2747	13.4987	19.9495	79.7223	14.8947	4.65584
b0862	22.0406	25.0823	26.3232	24.9392	11.6545	23.2902	29.3055	28.7344
b2608	22.4081	23.995	21.2894	34.4163	12.9687	23.3384	22.5685	32.054
b3306	22.079	17.6367	26.4538	14.0532	20.2353	10.133	33.6903	39.4473
b2530	22.681	18.0714	34.0824	21.0158	26.9246	25.1791	15.4626	23.4569
b3986	16.993	26.8989	19.3202	18.3966	22.2956	11.5647	38.4576	45.7484
b3310	18.4339	22.4193	18.3303	17.0763	19.6892	9.20181	18.6863	29.2905
b0440	23.5179	20.343	18.6892	11.8891	28.8154	14.0123	15.7827	9.69149
b0406	23.3165	29.5027	13.845	36.2932	28.2065	27.3956	25.9619	23.349
b3186	19.4836	21.9988	27.2632	38.2338	18.7564	19.7763	33.1111	41.3585
b3341	20.2523	22.2987	12.1979	24.6383	18.5066	16.7776	27.0043	34.2079
b2415	18.3357	28.038	26.649	32.7175	20.0788	18.557	42.5489	29.45
b3339	22.1241	20.5454	23.2672	27.6088	22.9255	15.5335	25.5155	27.4158
b4200	19.3814	21.5719	22.2836	31.6274	20.169	9.39928	38.4269	31.4714
b3460	24.0071	19.137	19.4395	37.4476	30.1705	11.9858	19.5768	15.2055
b0259	23.889	19.8601	13.6152	29.696	25.1231	25.5024	35.2977	16.3861
b4201	19.6667	16.0163	21.2873	9.19685	29.4079	12.5612	35.276	31.5499
b3312	19.4171	20.576	22.049	22.0787	14.1515	13.0292	29.5218	34.7376
b1713	26.1657	10.8562	24.3079	18.7647	17.266	18.0962	13.4844	12.2235
b3315	19.7155	23.8027	29.4291	22.2564	20.6307	9.01164	35.0331	44.6694
b3316	20.4135	13.3855	23.3185	12.7524	29.4448	15.2948	31.4102	40.1241
b2741	25.0273	21.3768	13.8237	15.5388	23.1324	22.232	8.69274	6.09591
b0741	22.5201	17.3419	18.3603	11.7986	16.1657	15.0627	28.4709	29.0316
b1093	26.0636	19.6102	16.554	12.3055	25.668	17.0859	17.4913	17.9174
b4171	20.481	39.9812	15.4947	15.5946	14.917	25.9754	12.0736	12.0822
b1094	21.8912	22.6514	21.1885	27.852	22.6185	21.1904	21.4981	23.248
b3320	16.576	21.4745	20.2587	11.2622	18.1306	5.49623	29.3965	32.0213
b3318	20.0494	32.5687	23.0592	10.1158	19.7096	8.70029	42.0503	36.6779
b2019	16.0794	25.0278	16.4291	17.2147	18.2336	43.8865	16.0054	15.2256
b1994	19.9022	21.9799	9.22168	27.795	13.234	17.8395	21.5278	16.1642
b3739	16.9782	19.4099	11.7803	16.1136	30.4606	15.346	28.3312	21.7432
b0812	23.7415	37.7114	19.9581	10.7723	8.15486	53.5962	9.61881	7.68407
b0720	7.13072	7.56343	14.0056	9.69027	5.68949	5.70914	7.37939	4.42509
b1261	15.791	14.5654	43.0077	17.5401	17.7612	30.7052	26.7739	30.8439
b1818	8.00057	5.13178	12.417	12.5413	10.9556	7.02227	4.04976	4.63349
b2416	21.0061	20.9181	26.9725	31.561	16.0281	24.4279	20.4958	16.3079
b0881	20.3671	17.125	21.4711	28.191	24.0376	22.8178	11.6626	13.3598
b1778	23.4493	20.7403	24.485	25.4179	15.9575	27.6256	13.2247	12.1453
b3368	17.5347	18.9114	16.6995	46.7195	13.9877	19.7434	11.1736	16.075
b2285	21.0161	14.4809	19.9365	20.7471	21.4903	17.5733	28.0123	15.8617
b3908	19.1026	22.6762	20.1427	32.5141	23.4989	17.9542	16.0002	17.4055
b2281	18.7552	12.1202	13.1745	19.5728	15.2912	12.0994	26.0942	16.4628
b0072	22.1132	13.3488	21.0121	35.5054	26.802	14.3978	24.7344	13.9387
b1136	21.1212	22.6591	24.0121	17.2271	24.3573	19.7379	19.2	18.684
b2215	22.0527	27.0481	15.306	15.8733	19.2256	19.8113	18.0624	20.5533
b3195	16.8018	18.2393	10.6759	26.0107	19.2883	26.3674	13.175	12.9286
b2091	26.5222	16.1981	15.3636	13.0399	24.974	9.66357	12.3674	2.93331
b3309	19.5896	19.4809	25.8472	31.5164	17.9848	9.72354	27.1008	29.0241
b1004	20.2876	25.8863	22.8214	20.6643	19.0995	26.3157	14.7815	9.50808
b3295	17.5319	12.616	31.9371	17.4017	11.2294	12.591	31.8284	38.2655
b3302	17.5682	22.9328	22.9745	18.9402	14.9609	12.6679	12.3809	22.2456
b2607	20.5295	24.1098	28.2533	16.2351	17.639	15.1699	17.892	28.1421
b3735	19.3586	22.3335	13.366	19.8295	22.6756	14.3208	26.2674	25.9004
b4143	16.0974	14.1959	11.6192	15.9321	16.4483	15.812	16.165	15.3499
b1817	19.0969	19.2477	14.9501	20.592	21.645	9.46401	30.5758	8.39335
b2601	20.9094	6.88564	47.7027	4.5455	5.1419	32.2143	5.03822	11.4316
b2587	21.8917	19.1162	14.8844	23.7611	19.3887	14.8881	10.2344	9.97495
b0177	19.354	18.5904	15.5664	23.7167	10.1825	15.8677	19.1416	19.7368
b0073	18.9562	16.4253	31.3712	22.1641	26.6243	9.25592	21.7663	16.3689
b3304	15.3337	19.7949	18.0993	27.6605	11.7388	7.04801	26.6799	29.6944
b1719	6.49944	12.7372	6.47364	6.80915	6.32383	4.98174	5.80318	8.64608
b3984	15.2631	19.4294	18.8156	10.7078	8.454	6.96241	28.3209	42.6232
b2414	18.1488	25.4222	29.567	15.8362	17.4115	9.68778	28.2491	34.8899
b3303	7.21812	6.07762	7.90253	10.2775	4.90012	10.7806	13.5731	7.16052
b2096	19.1216	18.2544	19.0351	33.9957	32.0117	17.8163	17.3669	5.85526
b2925	14.2601	11.6657	14.2051	12.9384	14.7127	10.9342	19.4886	27.5172
b0431	15.2879	10.4664	23.228	14.5172	23.6529	11.5403	19.7297	22.7715
b4142	6.69545	5.19967	6.26502	9.42178	7.2984	6.94264	7.0078	4.45162
b2742	20.7211	25.1696	15.0001	21.2284	39.6798	21.4638	9.93559	10.5807
b0126	12.3797	24.0917	39.6512	19.3405	25.6782	10.6441	14.4347	36.3085
b0811	21.635	24.768	8.30066	21.0214	20.2487	21.4051	8.80214	5.98447
b0904	17.8428	23.0135	15.4543	15.9791	20.0609	22.4798	17.1564	12.1294
b1092	17.4456	17.204	21.8583	15.4833	16.298	14.2991	19.3885	18.2044
b3983	15.4707	11.9379	21.3245	9.31984	16.7044	8.3725	29.727	26.2219
b1006	13.9915	12.2721	7.23972	19.1487	14.4307	29.455	8.31974	6.57029
b0911	15.7063	20.8115	20.6233	16.2147	14.4503	5.98396	25.701	26.6836
b1716	16.4308	20.9048	16.2522	16.8327	18.9624	8.48554	18.5159	21.3703
b0071	18.6196	24.3909	13.37	22.5075	21.7139	8.91858	17.6725	12.4884
b1101	20.5521	19.4136	9.93758	11.2309	17.2514	7.53453	23.1309	19.2538
b4172	18.3454	15.4173	13.1711	17.8634	15.1151	16.6802	15.8674	15.5612
b3733	18.5309	13.1696	25.8212	24.9158	12.1137	9.14123	21.122	19.8903
b1002	22.7909	19.2014	11.8534	22.6818	9.67299	22.3412	7.27031	2.26845
b1051	17.6984	27.2573	16.8313	9.02311	18.0286	30.226	8.68931	7.08865
b3314	15.2912	12.7471	24.9714	19.2032	13.6521	6.06207	22.0071	26.2096
b0740	6.67297	13.1411	5.39139	9.29817	4.71448	9.10412	8.34135	5.76245
b1718	17.4725	24.6022	22.5153	10.3122	22.4183	12.2978	17.5752	15.6593
b0004	16.7451	17.3988	15.6478	16.6039	17.2084	7.5794	24.0017	31.9407
b0449	14.812	15.4837	12.2095	18.4305	16.4532	15.0002	12.4177	13.5025
b0755	13.542	12.8641	10.0162	16.8759	10.2479	14.8662	12.9293	13.2487
b3509	18.4879	18.1103	15.7569	9.11604	16.2154	21.9091	15.2327	12.3919
b1712	18.4619	13.9849	19.17	12.574	14.3248	13.3756	9.23088	9.84931
b0118	20.0119	15.5602	18.7215	19.5685	13.677	8.45123	12.132	8.77931
b2280	15.4801	8.38159	14.7393	13.7069	14.3725	9.24827	23.0438	12.9465
b2572	17.7408	17.9673	13.9922	16.5771	12.7209	17.5597	6.29166	6.41331
b1824	16.4363	8.61133	12.9497	17.7662	15.9553	17.7257	13.9998	14.2156
b3403	17.6991	13.8984	7.45736	20.4933	17.7613	22.5181	13.7892	5.29022
b4177	13.0288	12.3989	12.0623	16.1333	20.1108	26.2625	18.7806	13.1256
b0723	18.0031	14.6612	20.9796	28.6019	9.81436	14.5183	15.1477	12.3605
b1739	18.4789	22.9722	10.569	6.49159	12.3929	39.4459	7.69071	5.68205
b4189	24.6207	7.26742	2.52355	2.69247	7.86909	41.2476	1.17644	0.487994
b1237	15.1606	12.9223	12.3911	24.7242	11.5759	14.237	13.1595	12.6437
b3202	17.493	15.2988	13.9154	14.3385	14.6687	13.3855	11.1529	9.2518
b3097	15.1087	17.455	14.2414	7.3578	11.6695	24.7347	10.2201	8.73121
b1205	23.2365	11.2931	3.86629	8.57983	12.0669	20.527	6.23945	1.17881
b3284	17.1021	11.9022	12.0542	13.4202	12.9027	25.568	8.1677	7.19494
b1920	16.4033	18.1414	19.3317	26.9085	11.1808	14.5068	21.0308	18.1659
b0679	16.1583	9.97303	7.43862	22.1252	15.8914	15.6693	10.1924	4.28161
b4252	17.7675	18.023	17.1206	19.705	8.59322	20.8726	19.9529	14.9412
b3736	16.8003	17.4846	11.3599	15.3232	24.2304	9.22964	22.1414	18.1308
b4069	19.1961	17.225	4.20545	20.3953	12.4879	26.6392	2.43658	0.750446
b1714	15.6765	16.3488	29.8935	21.4107	15.3438	10.8666	18.9844	21.6094
b2426	18.3709	13.3991	4.51523	18.5428	13.1805	24.9365	6.21257	2.70311
b2286	15.7234	12.0089	15.4897	16.343	19.2141	19.0355	18.7704	16.1767
b0726	15.1536	10.9605	19.6691	17.3873	13.8599	15.3305	14.403	12.3775
b1777	18.2183	14.6406	13.781	24.498	8.53026	16.0409	11.2447	9.69218
b4174	13.6173	15.3089	9.35416	13.757	14.1488	8.85567	17.6945	15.8745
b3294	12.8432	13.4046	16.5947	13.2825	12.2167	8.49686	30.7212	31.1345
b1324	13.6623	13.982	21.0387	25.0993	17.5161	11.0636	20.3635	21.1646
b0912	14.3905	13.5288	16.3011	14.8128	11.9153	25.5008	11.3013	8.7473
b3317	16.1321	13.361	22.028	19.0793	12.7966	7.86757	14.6361	36.7737
b3527	7.20951	6.45061	7.56877	7.31196	8.09592	7.45661	6.44822	7.30474
b2999	16.1295	17.7015	23.0082	11.8885	11.3668	14.1041	9.15361	9.04757
b0432	13.9426	11.7137	15.3543	14.6434	18.6552	10.3604	24.1333	31.0588
b4206	13.4916	10.2974	12.8415	16.5605	12.7526	18.0166	10.2949	7.1134
b2309	15.0491	10.942	15.0808	19.2291	15.3418	18.4138	11.744	13.9471
b1823	12.8492	31.8134	10.8525	10.6927	10.1499	17.795	11.2479	9.98267
b1243	11.8497	11.7338	8.73063	17.0626	9.47029	9.23999	16.6274	13.8077
b0727	15.8733	16.2992	22.1987	11.8702	11.4108	15.4651	16.6068	12.4202
b2659	9.51606	9.7454	13.4556	10.4019	10.4501	27.2383	8.25061	9.47093
b3738	16.3735	15.5206	10.528	7.36352	15.7671	9.2884	19.0471	14.1614
b2927	12.4381	19.6615	19.945	12.9296	17.0952	14.423	16.7221	16.889
b3418	13.9127	14.5525	10.2307	22.8955	17.7414	16.3307	8.68899	3.83968
b4173	12.4596	12.7596	20.6916	10.4428	11.7017	10.1821	12.1926	11.0672
b1603	15.6975	12.0049	17.891	17.543	16.7121	9.99537	16.2508	27.743
b2284	14.9736	11.0945	12.6044	13.318	12.757	10.7298	19.7656	10.6994
b0180	13.4666	12.7242	13.8234	17.7934	14.751	14.8161	19.1685	18.6865
b2288	13.8329	12.8543	14.0158	18.4585	20.8003	11.3945	16.4736	10.2691
b2185	11.7127	19.6728	15.2512	14.8233	16.377	7.37736	28.5731	27.7704
b0471	11.8488	15.1107	16.7732	18.3989	14.6074	8.60258	18.887	21.6088
b0882	14.7423	12.8315	13.2935	10.8013	12.1627	24.4011	9.45199	6.59499
b0605	14.4342	10.4031	11.4051	20.0299	15.768	13.0589	8.56266	16.2588
b3510	14.597	21.2198	15.1824	9.45425	12.9233	14.7784	15.3528	7.17585
b4245	12.0166	18.688	13.1642	10.8705	3.93525	1.02968	26.9542	40.3988
b2609	13.1555	12.5038	14.3696	13.3331	12.0243	4.59932	16.9497	19.9722
b2417	12.7797	10.5724	15.6171	10.7754	13.338	15.7815	12.3072	11.6533
b0430	14.4087	9.86749	11.1075	11.7694	11.3337	14.1164	15.9186	15.8069
b0924	12.4036	16.4472	12.9436	14.4374	27.5606	15.6555	10.1512	9.46933
b0146	17.0293	16.5074	5.90692	7.89743	11.6703	26.3007	4.25233	4.38889
b2113	10.5142	11.4309	10.6065	14.2375	13.4006	14.4952	10.6023	11.3115
b2779	11.6557	9.69673	9.83797	9.68822	10.5077	16.8737	20.7727	24.0054
b3336	16.8415	17.8467	8.83629	10.7755	15.6955	31.6582	7.36825	5.04735
b0429	14.7208	9.48411	10.1087	10.5923	7.42246	12.7642	12.3454	14.764
b3637	3.56477	6.96441	2.80436	3.75507	2.6883	5.89874	8.07318	4.09004
b3305	5.42894	5.2459	6.5129	6.94975	2.88706	6.24995	7.26952	5.79538
b3255	9.44172	13.9785	16.8401	16.9435	17.2784	6.78744	16.7187	25.6067
b3231	11.27	11.5826	15.7249	10.8894	13.0372	3.8608	18.4645	22.2734
b0884	10.6093	13.8507	23.2958	16.1205	14.2679	6.6098	17.0284	36.5765
b3782	11.2229	11.3322	10.3807	13.8805	10.3861	11.6116	10.091	14.2141
b0926	12.8451	19.1368	21.417	13.6013	16.1683	10.2033	7.53559	8.33906
b3313	14.975	17.9102	18.2598	9.19667	12.1489	6.33018	14.9805	11.7114
b2282	14.669	8.80194	9.59897	12.4626	12.3519	9.78834	19.9017	10.9468
b1276	15.733	8.50358	14.2347	10.0682	11.2909	17.25	8.49261	4.57751
b3942	11.4174	11.5673	9.4564	11.7198	12.6766	9.36677	11.6616	6.63936
b1967	13.6689	18.2659	9.44532	6.33722	13.0854	24.7999	7.90802	5.02227
b0116	12.7735	9.12452	12.5479	16.7845	14.2253	8.36646	13.3855	14.9618
b3349	9.501	10.5662	13.8948	10.0719	10.3144	13.7201	12.5325	13.7488
b2599	14.1595	9.47179	22.472	18.8097	19.2675	4.61339	11.4596	9.20047
b2529	12.1793	12.1715	15.001	13.613	12.3029	9.2616	7.54294	13.8716
b0729	5.01291	3.15323	9.28852	4.4913	4.29948	4.25926	2.98407	6.02999
b0003	13.5875	14.0083	11.4299	8.76983	12.7081	4.23335	18.4668	27.4613
b1152	7.69896	16.8117	9.04697	8.48603	6.29787	8.89797	6.21484	5.91556
b2310	14.0132	7.62457	5.47027	10.8024	14.7386	25.2441	3.65527	2.23303
b2809	15.6984	19.1999	8.59553	6.69102	14.2573	5.65583	1.62563	1.36943
b0198	13.1058	16.1792	17.3419	16.0633	10.2323	2.35266	13.3793	14.4547
b2696	14.9829	12.1083	7.91597	8.41961	9.15111	16.9062	7.28727	8.1696
b0095	12.8699	11.9162	17.4804	9.93773	13.7069	14.5182	10.0704	11.9497
b3936	10.1451	11.5022	10.5484	9.35377	9.81924	4.67205	10.3016	14.4632
b0722	13.0409	11.9876	14.0434	11.6084	14.0325	9.93212	15.4495	10.9387
b1197	11.6151	17.2802	12.6347	11.3179	9.05938	17.8456	7.05821	7.07736
b3829	8.85366	6.92552	15.5543	6.01459	10.9542	0.69943	19.0653	30.76
b2029	8.35046	9.46103	10.9614	11.6357	7.25174	7.69593	14.3268	16.631
b4202	11.9259	10.1562	14.7098	11.9801	13.595	5.5661	17.7615	22.3243
b2926	12.7077	12.6591	19.5227	10.5317	14.4033	12.5653	16.139	16.4255
b2752	9.65367	14.6013	18.0486	9.89149	15.6956	0.618646	23.122	26.2414
b3301	5.62615	5.33512	7.89022	8.08696	5.68676	1.20083	8.43997	6.15761
b3212	9.77538	7.2956	21.4508	8.56835	10.6109	3.04173	22.6748	33.5936
b0094	12.8688	15.2481	19.0573	9.92486	12.5006	14.0289	8.99973	10.0066
b2513	11.0913	16.0763	12.7956	13.043	11.3909	7.2512	11.2555	15.1464
b2050	8.71952	11.2417	9.99613	9.57118	11.01	8.79298	9.3988	10.0515
b4212	6.98582	5.52763	6.19815	8.39015	6.12828	7.0937	7.78062	6.79603
b1048	11.1306	16.7723	13.9988	12.3986	13.0485	6.40951	14.9943	16.1967
b3430	12.2463	9.94742	10.3969	7.35701	10.5585	15.2408	8.85729	8.23578
b2573	14.1536	14.8042	7.25368	7.43546	8.70272	12.7877	3.05758	3.15335
b1440	13.4363	9.00682	6.47715	7.9528	11.6836	21.9689	4.87144	3.73766
b3963	12.061	11.8085	6.88597	16.3233	14.6014	17.8132	9.14344	4.04285
b3570	14.253	12.5798	6.90729	13.7597	18.5833	4.72712	2.93676	2.1852
b3433	9.31961	9.24374	15.7688	12.2307	9.09886	8.83432	10.9926	15.225
b3169	11.684	8.86457	10.4927	12.9788	11.8929	8.09345	15.512	16.9356
b2323	10.3432	11.6118	15.2653	12.4721	15.0191	8.70211	12.3525	12.9103
b1761	9.76342	4.69145	20.3969	14.5683	10.1056	3.00474	14.3819	16.5666
b3636	8.06859	7.10372	7.00485	12.527	8.67103	4.85372	14.9226	16.3947
b2283	11.8925	6.50256	9.09764	11.6982	12.3864	6.62017	16.9476	11.2624
b0329	14.2962	12.6737	15.7314	8.42911	8.67079	12.7906	3.97036	2.53044
b1779	8.57496	10.6114	11.2239	9.8268	10.0834	12.983	18.876	17.2327
b3994	9.57065	8.97753	17.1135	10.6196	11.4998	12.8535	11.964	14.1015
b4376	9.23733	19.7533	24.023	3.94449	6.83466	5.08043	8.4039	11.1486
b0810	13.2284	9.0219	7.04225	16.536	13.3778	13.8511	8.42363	6.42014
b4068	14.4511	7.80332	3.58344	14.084	17.104	15.5998	1.60928	0.287884
b0032	9.36495	10.3872	19.1543	10.1332	10.0185	0.952501	21.3574	41.1433
b0074	11.8191	8.33648	20.5526	14.0229	16.6737	4.21538	13.6825	10.199
b3767	12.7263	9.50459	8.51035	11.0019	13.7581	1.83714	10.294	12.3797
b0054	12.6909	13.5293	7.72566	11.2226	12.4662	7.81797	8.32053	9.40557
b1724	10.6871	7.50123	12.5884	6.78499	8.90546	15.0885	3.87165	3.23523
b0863	11.5639	9.98939	9.73039	11.6794	13.4442	14.8664	12.3469	9.68879
b1124	13.4419	13.5216	15.8183	14.7776	6.40579	6.69829	12.661	11.988
b3981	8.97178	7.78791	9.54333	11.4593	12.5195	8.07255	13.4373	14.3939
b2751	8.93404	11.5833	12.5369	9.55892	13.4982	0.397187	16.5248	21.124
b1199	7.63235	9.86075	9.08633	9.21809	10.8896	12.1182	8.68056	9.67168
b4188	15.7979	4.0467	1.04461	1.10405	3.92754	32.992	0.477903	0.243865
b2977	4.55134	2.49279	4.40325	5.14478	5.41059	4.35033	3.00452	0.896411
b2013	9.99037	12.4079	22.6809	18.7019	18.4645	0.467092	8.5907	8.9617
b4244	8.89485	9.78908	5.28735	7.66788	2.54169	1.50545	19.6865	26.8812
b2909	9.15106	11.9033	16.3611	11.812	11.2592	10.1051	12.4902	14.6625
b1641	4.37534	7.31557	2.70899	4.44834	4.82119	4.26761	4.42613	3.16169
b4036	12.6196	3.39075	2.08298	14.5823	11.7452	10.8886	8.6515	0.963375
b3236	10.8706	7.42215	12.2636	13.4483	11.5799	9.23506	11.9383	6.95154
b0014	10.618	9.49286	11.5232	9.4625	10.4324	11.5001	10.3886	12.6083
b3209	8.56894	7.95386	7.27829	12.0748	11.2544	4.97589	7.1381	2.97375
b0220	8.50308	21.9638	18.7965	6.93192	7.52737	7.61414	3.19375	3.19123
b3291	11.4421	6.41484	9.96239	6.12592	7.81907	16.5416	5.69435	5.86579
b1810	9.51227	15.9888	10.7316	3.76373	7.60741	18.3949	4.75304	2.91226
b3528	12.9041	21.0065	4.35111	16.3369	11.8397	10.7357	6.38114	1.92839
b0721	4.32857	4.87125	5.78189	3.8254	2.95316	5.15057	3.64845	5.04502
b2289	11.1202	9.88706	10.4435	11.184	11.4868	14.6956	6.74677	3.88522
b0623	12.6781	7.59395	11.5796	10.5317	13.1059	13.8479	4.12944	3.76682
b0724	1.85028	3.2622	2.14204	1.39862	1.60155	0.998926	2.26532	1.53362
b1283	10.6486	21.927	9.11431	5.11098	6.69764	17.5024	5.62306	3.48036
b2697	9.35512	8.26538	11.6861	9.50609	7.52981	4.10118	11.5942	12.5161
b0573	8.84941	4.9423	9.56886	23.5661	10.5156	6.2601	31.8916	23.4025
b3708	12.55	17.2381	2.37912	12.4221	14.069	12.1866	4.07183	0.284077
b2341	13.1143	13.9458	3.83543	10.5983	10.8787	13.7584	3.88624	1.67497
b0346	12.7141	11.2801	3.68116	17.0156	13.0434	19.259	2.08087	1.19955
b3213	9.31576	7.77764	16.7504	8.57185	9.88633	2.93839	12.4468	28.9199
b3207	11.6508	8.15167	9.11519	6.0942	8.66074	15.7451	6.33338	4.43578
b0170	9.93248	9.24101	9.14115	10.7907	9.66247	5.93184	16.9166	19.1093
b4067	13.1812	5.83051	3.37021	11.0506	14.7481	17.2615	1.60566	0.524243
b0734	10.9664	8.94924	6.9963	8.39497	12.0711	11.3014	12.9648	4.97027
b0733	10.5263	7.15762	9.112	8.62321	10.9918	11.3384	18.3965	6.74102
b2595	8.7822	9.66912	10.6098	10.8923	10.6473	6.62369	10.996	11.0794
b3588	10.5385	7.68543	3.25931	3.81563	6.65077	23.4301	0.9108	0.186738
b2322	8.09441	7.48112	7.59384	10.3989	8.87032	6.48593	7.98056	7.32172
b3049	9.20192	8.54771	7.9643	4.19144	6.1366	20.2686	5.1684	1.74748
b2022	6.64733	5.59361	15.5682	6.63905	8.84817	32.1814	12.1205	11.5699
b0179	9.30824	9.08307	11.9552	11.791	8.90006	6.28399	10.8013	13.5443
b4340	6.54057	11.7876	8.13347	9.12975	6.94608	7.09568	4.86204	5.45648
b1175	10.1167	7.81214	8.84717	9.35648	10.6619	11.8611	11.4663	8.26221
b0928	8.32546	10.441	11.71	9.84664	7.63903	6.0537	13.2159	11.9155
b0659	9.53579	10.5031	8.90967	10.3165	10.2624	11.665	8.6801	11.712
b3298	8.76007	7.26147	15.5905	8.86794	9.08924	3.31487	10.6894	15.9224
b3959	5.49919	7.08518	7.92427	5.89011	6.38057	2.76259	12.106	18.5051
b1064	10.3651	11.2667	14.3271	5.86164	8.58056	9.99636	7.39664	6.65024
b4382	6.64732	9.30168	4.9605	4.7033	6.409	9.64624	4.06901	3.3166
b0114	10.4203	7.40738	7.78811	9.52898	10.3755	5.37302	13.5243	19.2407
b4019	7.64818	6.11349	5.98559	7.11667	7.31668	5.37266	6.43171	6.35146
b1259	9.55772	32.9934	10.3745	3.77862	8.07094	6.24083	3.83802	1.94289
b3656	4.39165	5.21537	4.87667	4.99944	4.90867	5.38927	5.96765	7.1792
b2528	3.47558	8.04712	3.5512	3.80774	2.84348	2.08176	4.03376	3.87762
b4203	6.83139	8.59467	9.78735	7.61651	6.1648	3.65566	13.4678	16.7108
b3164	10.1195	8.05473	6.4677	9.54701	6.0117	6.59756	8.2846	8.47076
b3389	9.27269	7.81727	8.92402	8.76654	8.01661	8.28922	9.95823	9.55346
b2688	8.59884	10.8484	9.57862	6.48077	8.27877	12.6318	8.59913	9.15724
b4000	8.58993	12.6441	9.12903	10.0114	7.91889	12.2712	10.1191	10.5679
b2029	10.429	8.055	8.2088	9.43073	10.1073	5.07196	8.03897	8.60238
b0134	8.11735	10.3858	8.94729	12.6176	12.7113	6.30407	11.8098	13.4855
b0470	9.32959	10.1401	10.6469	12.0544	10.375	4.69236	14.0479	14.1872
b1583	7.4884	12.9357	10.1424	11.5192	11.0217	9.17012	16.2257	11.2438
b0093	10.5077	12.0064	8.72846	8.67222	9.66254	10.7425	5.67998	7.65647
b3703	7.171	6.79149	9.57669	11.3854	10.0236	6.24455	13.1072	20.082
b3610	8.94819	10.0729	10.2996	8.63586	10.6065	12.2812	9.32829	9.5083
b1223	6.61047	5.16423	6.03917	7.81734	7.14357	4.78369	7.97657	8.15286
b2329	10.5006	8.01099	10.5872	11.5503	11.5935	3.83817	8.7788	5.30578
b2665	10.4284	10.4837	10.4333	3.62345	6.50015	16.5795	3.32423	2.34722
b2521	10.4781	7.68751	7.09823	4.90524	7.15616	24.2791	4.49307	3.66861
b1831	7.08211	9.24678	11.3698	10.5369	10.5762	5.71116	10.8505	16.5882
b0075	8.89623	12.9917	11.7117	9.77857	12.854	7.56573	7.67524	8.07278
b0814	7.56543	12.6201	16.0628	4.97583	7.21638	10.7967	8.11275	17.5906
b3836	8.68825	6.95151	10.271	9.99744	9.27364	9.09015	9.83299	7.47672
b2277	10.3908	6.31429	6.46234	9.31015	9.05239	5.33304	12.7596	8.07501
b1207	8.36082	11.2259	9.0055	8.15108	10.0875	3.4898	11.1831	14.5257
b2036	10.2619	7.37068	7.32294	8.58269	9.11061	4.14619	8.18129	8.11803
b2891	7.34079	10.3099	10.086	11.2828	12.1653	4.32546	15.8839	15.2297
b3649	7.02622	8.31306	10.2364	10.3908	7.60852	6.66933	8.85227	11.7634
b3098	9.25505	7.97735	7.01118	3.35002	5.71633	16.1609	5.56261	4.6658
b0683	8.7703	7.29273	11.3009	10.0485	9.83962	12.0266	5.33131	6.34699
b0754	4.4931	6.17718	20.5483	9.33303	9.11289	2.80058	21.2587	30.6595
b0002	8.2842	6.86836	8.24928	4.67042	6.73568	2.15704	11.059	13.3926
b1260	5.88594	6.11234	13.3311	5.36808	6.24164	13.3078	6.44603	6.82781
b3175	6.60763	6.44788	12.3575	11.8007	9.85505	7.59625	14.1952	29.8419
b1107	9.62059	12.431	9.92609	5.78451	8.94867	10.1994	8.51324	10.1398
b2464	9.03536	10.827	12.8958	3.6598	8.1837	9.19666	5.86742	4.95477
b2762	10.7623	7.10243	7.21205	6.36833	9.94084	0.530477	8.52114	11.1453
b4314	6.73862	4.24524	5.14762	15.5044	10.7797	2.33564	32.6885	23.4244
b1443	11.769	14.9539	4.29135	5.55378	8.81298	19.8447	2.37249	1.21306
b2499	5.10863	10.1848	18.2527	14.1117	11.6524	2.57386	13.7989	22.2834
b2557	7.22708	5.12419	8.31023	9.90866	5.71295	2.95063	6.39624	8.27022
b3915	8.19113	7.72463	8.17249	7.32496	8.437	11.5447	8.56435	7.8497
b4259	6.82744	7.43363	8.49996	6.66662	8.91274	6.53697	7.60521	9.79045
b3203	8.39485	7.73356	8.58923	7.2227	7.04121	6.88765	5.86138	4.77092
b2672	9.92118	11.3729	8.67593	3.39611	6.32594	12.7094	3.37932	2.7035
b3178	9.07475	7.9122	6.21462	6.54875	6.40369	6.79973	9.54148	7.9423
b0176	10.0766	7.60079	7.55382	10.0142	8.39216	5.44973	8.27664	8.82228
b3067	7.85179	8.14575	7.4074	6.34848	6.97651	10.3261	6.53915	7.11477
b4226	6.68311	7.32734	9.35974	8.82446	8.62027	6.97382	9.42332	11.1642
b0923	8.82638	9.36434	8.73959	9.00407	11.0946	8.00834	8.31889	8.81085
b4227	8.61813	8.93558	2.12837	5.60369	7.99158	25.5013	1.11353	0.53235
b3929	6.44921	6.41267	8.43004	5.44581	6.2402	11.8125	5.06559	4.26968
b0089	8.23414	9.30523	8.30988	9.28031	9.44915	7.99189	8.40404	10.0089
b1003	7.71975	12.0189	10.3338	3.87498	8.72747	15.0722	7.22333	4.51956
b4176	6.67432	6.88717	6.90428	6.06365	7.99301	7.394	6.08161	7.02851
b2514	8.20964	8.65398	9.70904	7.82755	6.03403	4.96307	9.13201	8.9959
b1305	7.58467	65.0946	4.7632	7.2528	6.8832	5.68748	5.59084	4.24666
b3204	8.26574	7.70432	7.3644	9.44874	7.52254	7.34802	6.78962	6.84452
b3919	7.14485	9.52367	9.57006	6.56341	9.3152	11.2335	11.0586	11.4476
b3311	7.32759	6.83486	8.04632	6.5592	7.5596	3.18219	13.1156	15.1282
b1897	8.54258	12.7371	10.446	3.50673	5.31984	10.5359	2.83199	2.84683
b1176	8.25072	8.55126	9.46974	8.84877	7.40798	8.82858	6.62451	7.12312
b1104	8.02428	6.10745	9.96016	7.23235	8.96769	13.0639	10.2439	8.20897
b2661	8.50414	8.96916	7.48596	7.14544	10.3855	16.7871	3.9871	2.31492
b0907	5.30459	7.98409	16.1468	7.63765	7.84324	2.93566	16.4552	19.3816
b2898	6.66025	7.50812	8.79313	7.81427	9.53103	10.654	6.71683	6.89581
b0655	8.83973	4.73977	4.95485	5.72643	7.81423	16.151	4.62278	3.55932
b1642	8.03345	10.9803	10.4138	8.40826	9.04769	9.03928	8.43562	9.05214
b0474	7.14303	6.74433	8.07525	10.8237	9.90207	4.2649	23.0223	18.3902
b0096	8.33802	7.66846	11.6856	9.90353	8.86709	8.56533	8.57524	6.39093
b3992	6.99318	7.66446	10.4646	7.54687	7.90072	6.16554	7.31311	11.2762
b1100	11.1454	8.35464	3.68049	4.87153	5.97159	11.6151	2.50102	2.94532
b2025	6.09516	5.38291	11.3866	5.4945	6.63259	18.7176	11.6124	12.8708
b4139	8.75054	9.04819	5.55019	12.4629	9.55658	14.9427	4.9811	2.98206
b3517	8.69084	12.7011	6.9714	1.03294	4.90044	19.9114	8.19907	3.82878
b0954	7.1976	6.05678	8.43762	7.41251	7.78978	5.48241	10.8953	7.30284
b3357	8.06487	10.6071	7.61993	9.27109	8.17232	10.6739	8.36979	7.6837
b3795	9.10658	8.76768	5.96766	5.24364	5.61959	14.2512	4.58636	5.04267
b3987	6.88182	5.8515	9.70408	6.22609	6.64286	3.73511	6.70703	8.09046
b2149	9.49403	9.75241	2.63392	15.4378	13.929	4.30433	5.97598	0.982593
b3200	7.37298	8.88738	8.40114	10.61	9.52365	7.24225	7.41963	8.35273
b0910	6.94022	9.46943	10.5285	10.5876	9.86762	3.67352	10.1167	14.6315
b0019	9.33059	8.54934	5.46463	5.9232	6.58432	13.7562	4.87576	3.94992
b1298	9.88769	7.91113	4.30274	10.073	5.96842	14.2711	2.96316	3.90437
b1819	9.47126	6.46264	6.1897	6.64502	8.99137	5.30854	11.972	3.64784
b3732	8.91111	7.95297	10.8909	12.0779	11.2389	3.88637	10.4683	9.35881
b2959	7.15462	8.27327	9.75251	6.36468	6.10832	12.4272	8.42827	6.86445
b1732	9.13697	12.9201	9.17544	4.00581	9.84764	4.89424	4.01249	2.97415
b1664	8.54621	7.82626	6.55566	5.41363	7.69936	13.8067	8.96414	6.71138
b1103	7.87252	6.26421	8.55261	5.92357	8.61085	13.7747	7.76115	5.81346
b0854	9.45123	9.25743	5.92062	6.68495	9.34299	8.55688	6.82882	5.52986
b2294	6.16505	7.94843	10.4819	7.64633	6.41436	17.5691	10.5783	10.2002
b2040	8.20775	8.26552	6.72321	8.21226	8.06504	4.59612	8.95273	10.5284
b3804	8.24368	8.62801	6.52363	7.09638	8.18807	8.99872	5.99026	5.62104
b1174	8.39587	7.54304	5.66492	7.87643	9.38644	9.42949	7.79693	6.33106
b3730	6.46444	7.08163	7.62936	5.78999	7.23452	8.01487	5.88839	9.80636
b3170	7.56687	7.51385	8.40106	8.43346	7.86743	5.40025	9.75463	13.2727
b1619	8.05686	10.5063	9.32067	3.81087	9.48042	10.2645	5.20399	3.53317
b3598	5.24932	5.65841	6.53606	5.4588	5.63447	3.68492	1.77514	2.47369
b2009	8.12544	6.30989	4.72751	4.25924	6.61171	19.9408	4.21281	1.98592
b3179	8.71032	5.63179	5.38502	6.94173	6.19635	7.29543	6.17869	6.19609
b1208	7.22257	8.73657	8.39601	8.8435	9.6537	3.6466	9.21583	10.0102
b2425	6.79109	8.93149	10.6968	11.0581	8.33594	0.374727	10.948	10.1206
b3431	8.51552	6.60548	7.19322	4.32817	6.15575	7.00882	4.53958	5.1469
b0078	7.75092	5.85003	9.80056	7.18696	8.84053	6.33406	10.549	11.6753
b1263	5.39273	4.63097	31.7922	4.24778	5.06921	23.9835	7.38299	12.8213
b0057	8.17378	10.693	5.02631	7.72647	6.78401	6.73228	6.36282	6.05994
b2660	8.17154	8.28465	5.86254	6.17587	6.18373	9.79133	3.76619	2.12481
b0181	7.10134	7.94433	8.13351	6.93307	6.62013	6.70519	6.76791	7.21635
b0864	7.6671	6.23335	6.02579	8.07098	8.98492	8.69919	8.53876	7.30723
b4255	5.40662	4.97035	8.01304	4.83102	6.16406	7.81474	5.59917	6.05267
b3421	4.78432	4.62682	5.05942	6.57725	3.61514	6.35833	5.1416	5.39421
b3993	6.03018	5.90247	8.92415	6.74088	7.06045	7.33257	7.37781	9.73087
b0145	8.40093	7.61906	6.7327	7.5413	6.46912	9.48319	4.17672	4.03936
b1482	8.24669	8.2654	7.09723	4.22128	7.50466	12.4247	3.29035	2.12121
b2216	6.66315	6.58808	7.44556	7.72821	8.38268	6.01545	6.57272	7.50916
b2303	6.35618	7.95453	9.39498	5.10927	6.5189	7.68442	6.26626	6.78858
b1614	7.62145	7.29624	6.00433	5.69903	4.6498	11.0489	6.7374	5.61633
b1091	7.89427	7.20287	7.95923	8.27105	8.94411	4.5376	8.73335	9.69054
b1866	7.26514	5.5015	8.06235	7.69745	7.96703	4.34301	8.93822	8.51657
b0572	5.96144	3.5403	8.52683	12.0836	6.67068	4.89643	12.795	13.443
b4051	7.00046	7.48517	8.24013	4.35751	7.31587	16.0166	4.47089	4.46026
b3731	8.44954	6.86082	7.13258	5.41204	6.9305	3.53237	7.43691	8.21769
b0409	8.98528	6.78685	5.89066	8.11946	8.05317	4.30732	7.68126	8.07724
b2525	6.16879	8.13501	11.4118	7.48365	5.71648	4.05578	6.18842	12.9902
b1667	8.33264	5.19875	6.11355	8.82959	5.94669	9.62907	6.21399	3.9873
b1865	7.33593	5.44885	6.62635	7.49617	6.89715	4.38403	9.92062	10.189
b0753	9.42411	18.641	5.97469	3.18832	5.92833	5.1476	3.25387	2.26536
b0506	8.8223	6.96435	5.4076	4.14777	7.21602	12.0341	4.18734	4.06146
b3251	5.94989	7.62443	7.82621	8.29904	9.2301	3.26091	9.11684	9.08623
b1736	4.49555	5.13947	3.39846	4.79857	5.14954	4.57105	4.07942	3.99046
b2344	9.12838	13.1502	2.60625	7.12264	7.00808	14.3327	2.20364	1.04916
b1651	6.24324	6.25441	10.6983	7.90438	5.98369	5.97581	11.2294	7.40768
b3414	6.58287	6.82793	6.86632	6.5159	7.2478	6.05153	7.22906	9.37681
b1478	8.69411	8.09311	5.99641	4.59049	8.5766	7.33895	3.46204	2.22335
b2477	5.53883	6.82271	10.6531	7.71546	7.37206	5.14169	9.46149	12.0003
b1376	9.87179	4.4164	1.65922	6.01207	5.65502	22.0588	2.50747	0.744243
b0025	6.36754	8.39086	10.1021	7.41392	9.52741	4.13787	6.76736	10.9882
b1783	7.49296	7.90767	7.54432	2.46479	5.17634	15.7006	2.27892	2.46545
b3386	4.60727	5.11464	3.97574	4.49483	5.67623	0.62857	5.34226	5.25451
b1852	6.7703	8.17594	7.8479	7.10087	1.4636	6.02843	8.87056	8.52042
b3781	6.04772	6.37527	7.97823	7.70874	7.19054	8.2774	8.60989	8.42129
b1656	7.70618	2.77149	3.14128	8.05777	6.36089	4.77756	13.2988	5.6583
b3956	5.31513	4.90317	8.13007	5.50784	6.62415	3.07323	7.3746	12.9166
b0897	3.44264	5.56493	5.0101	1.58706	1.93795	4.40635	1.28826	1.05407
b1130	7.63099	7.6676	8.89593	7.25325	6.87106	7.16811	6.83852	7.32297
b3846	7.7781	10.679	3.68981	7.17264	8.64348	6.52351	0.98139	0.637709
b2745	7.09001	7.30861	5.02628	6.2623	5.42343	6.87381	4.6942	5.64448
b0097	7.2978	7.01505	6.31882	12.6441	9.96152	3.53902	9.07702	9.49811
b4216	8.57627	9.45311	2.08089	4.84212	7.74945	10.6789	3.19118	0.593283
b3464	5.9504	6.62865	8.21828	6.57599	6.10426	5.3748	6.81504	6.56857
b1333	7.58913	6.0452	6.30908	4.30051	5.81795	16.7595	3.3874	2.74078
b3362	7.76704	7.01634	5.75489	4.54888	6.95674	13.7942	2.54814	2.68982
b1710	6.2536	9.36284	10.0833	4.63346	7.35782	12.1609	5.03141	5.05913
b2531	6.20677	8.77259	10.9097	10.1336	9.72259	5.35736	5.11278	6.55535
b3033	7.33007	9.28049	5.35282	8.41937	6.81003	7.67979	3.87869	3.50005
b0077	6.90288	5.54551	7.7195	7.46843	5.26426	6.48541	11.3737	11.8053
b0033	7.98842	4.74468	6.30553	5.28076	3.2128	1.86693	9.47946	19.2492
b1241	4.92659	5.38639	6.00219	3.92203	5.76692	13.217	5.62169	4.97148
b3287	7.06249	5.68903	4.99314	5.57166	4.5248	7.22392	4.5286	6.34751
b3494	1.46687	0.760722	0.759425	0.364128	0.792114	4.15437	1.33394	3.20585
b2946	2.4832	3.18211	3.3786	2.91654	2.73457	3.03797	3.37739	4.04611
b1262	4.63056	4.35319	14.7742	4.16228	4.62918	11.9882	7.88751	6.81691
b3847	6.23969	5.97213	8.32341	6.19122	5.93278	6.72032	6.51774	6.42571
b2978	8.17285	5.30134	4.16673	7.55191	9.75244	6.55947	4.89763	1.84235
b1957	7.975	8.29488	6.43965	3.06095	5.69257	12.0514	3.37146	2.32327
b2007	5.83729	7.08495	7.37674	8.636	6.82056	6.38129	10.8143	9.39564
b0416	5.12506	6.5893	9.13737	8.93846	8.47337	4.48759	11.8936	14.1563
b3192	7.32147	6.08007	7.22347	6.47333	6.93203	6.17475	7.1005	5.90496
b0023	3.82376	4.41728	9.2146	7.92123	7.52773	4.0279	9.90224	20.071
b4107	6.77661	9.2453	8.48397	2.71022	5.31956	13.6926	1.99369	1.40292
b2423	7.71652	6.87615	6.23895	6.66728	5.43469	0.323371	6.75283	5.9412
b3932	5.58127	5.19628	6.61229	4.94642	6.64057	6.33975	7.83771	8.01175
b2181	7.47487	3.69991	5.29249	4.89968	5.47299	10.0766	3.81133	4.81019
b1444	9.45345	12.8947	2.73301	4.32601	7.54335	15.0703	1.40946	0.607058
b3859	5.7055	6.39432	7.17185	6.26047	6.0568	5.70096	8.33999	7.39082
b3648	6.04627	7.4373	6.56026	5.798	5.06924	6.64259	6.61339	8.19216
b0171	6.58993	6.58099	7.8575	7.32045	5.63547	3.87574	15.5423	18.4802
b4384	5.26202	5.18425	2.20053	5.98756	6.89262	4.53868	6.72917	4.54248
b3774	5.39805	4.82815	4.06181	7.11475	7.04604	2.06624	10.893	9.3641
b2887	5.49929	6.02763	3.94686	5.33472	4.88416	6.10146	4.67982	3.96389
b3429	5.49479	4.94649	7.48606	3.94524	4.86758	6.21881	4.07431	4.24801
b2020	4.67412	4.08235	8.06477	3.52797	5.31153	23.6571	7.09657	7.41409
b3958	4.19715	6.31957	8.30408	5.90742	5.70532	1.09091	10.064	15.9095
b0115	7.33408	7.30021	4.45817	6.23419	2.94308	4.72514	10.2079	11.5053
b3399	6.62669	5.83448	6.01322	6.18596	6.19094	11.5282	5.72026	6.79169
b1089	7.38708	5.29195	4.54279	6.57175	7.52076	3.37206	8.9214	8.53119
b2105	6.0041	8.07586	7.93248	5.63908	5.95451	8.555	5.39715	5.63984
b2764	6.55169	5.01575	5.37607	4.68545	7.74351	0.576572	7.196	9.41704
b0852	4.79201	5.36277	5.11957	5.69944	5.40585	4.37114	6.08039	6.77178
b1288	5.56515	5.71584	7.17443	7.12822	6.67808	7.92335	9.01873	7.98858
b4035	3.63273	0.960034	0.754291	4.49447	3.27481	3.55666	2.02727	0.179395
b2463	7.9927	5.07876	2.65327	9.29003	6.97007	6.23115	4.73916	2.19215
b4039	6.59065	8.08221	7.36783	6.96467	6.06733	8.23046	4.56271	4.46458
b1267	5.20611	4.07227	3.54465	5.09655	4.24968	7.25825	7.21526	7.29735
b0711	6.46307	7.85677	8.04595	5.98627	7.90397	6.63962	7.44362	6.19531
b4127	6.5327	7.41703	5.84217	2.89796	4.25764	15.2561	3.63961	4.0927
b0331	9.14038	13.3186	4.9112	6.96059	10.3798	1.07915	1.42419	1.30952
b3035	5.90065	7.03885	7.92195	5.23584	6.04575	6.93235	7.64191	6.93772
b1681	6.11461	10.2682	8.91692	4.20938	6.89507	7.51757	3.24146	5.39417
b0680	4.66538	3.67438	2.53557	6.40807	4.80049	4.40189	4.29124	4.00949
b1929	4.738	8.19227	6.48489	6.88267	4.55383	2.75432	2.9011	1.05084
b3770	4.27986	4.05428	5.24473	4.91337	5.38219	4.03856	13.5922	17.0678
b0708	6.17883	6.88316	7.35439	5.82688	6.5256	7.08848	6.11889	6.48206
b4126	6.37243	6.09189	5.59903	2.72565	4.90291	14.1474	3.53969	3.70836
b3922	5.96947	8.15646	7.27601	2.71071	6.89185	7.34061	4.96754	4.32381
b2821	7.08829	3.29961	2.16957	8.65129	6.6707	5.44358	3.69381	1.2481
b3988	6.46836	4.31652	5.43106	7.04655	5.09482	3.68279	7.34156	6.07891
b1612	7.21376	5.20549	4.53008	7.98452	6.3668	6.51194	4.73708	4.20425
b2890	5.57868	5.86749	7.0465	7.67869	7.39559	3.42897	9.86341	10.1926
b2317	6.05723	6.21409	7.92919	6.3868	6.65448	3.44297	5.51121	6.23872
b1056	6.68719	6.33251	5.62781	6.70368	7.12289	2.61792	3.72056	4.24007
b2278	7.71899	4.69799	4.09335	6.7222	6.75031	3.40488	9.90987	6.20463
b3405	6.85985	4.83183	4.8271	4.46478	5.21966	10.6493	3.90426	3.19881
b3990	6.02052	5.0513	9.74257	4.75331	5.67067	4.9401	6.19318	7.34056
b2041	2.78817	3.41345	2.75156	2.85839	2.67938	1.43149	3.4611	3.51603
b2942	4.55518	6.54053	10.8116	6.67198	6.81825	0.558018	8.35905	12.8544
b1256	6.29804	3.15089	1.85343	6.17752	6.92423	6.59223	39.2575	1.27231
b1132	4.63173	7.79993	9.83105	9.39319	8.9652	3.80574	8.57785	11.3459
b1857	5.65935	11.3414	6.05818	9.14104	9.29316	4.8342	5.07231	6.71442
b2279	6.28731	3.94318	4.2799	6.49753	6.89703	2.99324	9.98348	6.30574
b2422	6.54964	4.60344	5.38992	5.12751	5.41616	0.444346	6.68295	6.43566
b1864	6.2165	5.02447	5.95128	7.41545	5.91114	3.51363	9.25996	7.64926
b0082	6.48249	9.11154	6.28787	5.0989	5.93594	6.93133	5.34326	6.39303
b1765	6.57867	4.63782	6.92755	4.82654	5.76082	5.97623	8.30331	7.14542
b3387	5.70605	5.32173	6.84537	6.5985	6.05441	3.25628	8.14945	9.25151
b0955	6.38884	6.09597	4.6824	5.1722	5.74455	6.96318	5.02532	4.92788
b0783	5.37014	5.50011	7.09497	4.88202	5.40803	7.13994	5.79664	7.76823
b3769	4.75894	6.18089	6.57809	6.20061	5.7414	3.84381	10.0682	14.5845
b1550	4.4335	11.5951	6.61099	13.7145	6.89949	2.20927	6.48749	5.1035
b4373	5.93536	6.69678	6.57578	3.63096	5.28805	8.96388	4.89541	5.65883
b1901	6.78254	5.40316	1.90408	9.48811	8.12329	8.52093	2.15032	1.71969
b3260	2.46634	2.17071	3.55965	3.48712	0.963823	3.93855	5.0487	2.44473
b0237	5.80183	5.60639	5.50611	7.9653	6.95801	6.14359	9.28216	7.71104
b0643	6.3396	5.89835	4.22468	2.73797	3.1156	18.1276	1.91991	1.32035
b0240	6.25169	5.78857	7.16502	8.07258	9.07724	6.02351	7.81045	9.90454
b0710	5.82185	5.45914	8.19162	5.90554	6.7191	5.80638	7.40493	6.61904
b1635	2.53416	2.37071	4.44509	1.81382	3.84204	1.8651	1.56172	2.55866
b3870	5.06577	4.35486	6.60897	4.21183	6.22088	2.43873	9.47842	14.8328
b0809	6.7709	4.81226	4.12989	7.72591	6.36686	5.63145	4.72103	3.79429
b3572	5.17981	5.06457	7.10746	6.47265	7.25818	5.41054	6.11651	4.89271
b2133	7.00301	5.77087	5.8644	6.40338	7.11196	7.58907	5.55903	3.77489
b4258	5.12702	3.54874	3.54909	4.50115	3.94382	3.47715	5.7935	6.41556
b3670	6.52024	4.69141	2.07489	6.65048	8.34894	3.24734	6.56098	5.11203
b3934	6.49815	6.45896	3.48565	4.59787	6.44535	11.0715	3.34285	2.77402
b3351	4.54109	6.30635	4.52873	4.74883	3.88273	4.92013	4.1136	4.2808
b4056	6.53472	7.6743	8.35622	5.52225	5.54416	7.07423	4.67138	3.68934
b0226	6.69729	6.6456	6.87897	4.82028	6.03535	7.05929	3.63175	4.4452
b0460	3.84863	8.1	9.54746	6.10951	7.07299	4.9907	6.17984	13.8521
b1851	5.37409	6.81535	6.38727	5.8133	5.69117	3.39475	9.85857	8.7679
b2033	6.65956	6.42628	5.84181	5.69546	5.84307	3.28087	7.18386	7.67102
b3163	5.62691	3.43948	6.10927	5.94616	5.20002	3.89097	5.94427	6.51671
b3611	5.03147	5.75021	5.41834	5.51549	5.64552	4.67463	6.71184	6.48078
b2763	7.43223	4.46505	4.98935	4.78514	6.56907	0.224512	6.75533	8.46356
b2032	6.13976	4.99189	3.77334	5.23959	4.85937	3.30018	5.03895	5.03337
b0050	5.7655	7.91052	6.90267	4.45603	6.1961	8.5393	4.14864	5.11716
b3560	4.46112	4.39448	7.06538	6.70499	7.20318	5.43272	9.98566	8.32567
b1992	5.29278	5.25335	5.86223	6.66969	6.41322	4.57349	5.18658	4.90292
b1304	4.34821	56.4967	2.49901	3.47066	3.50698	2.99556	3.6836	2.52258
b2039	5.92845	5.20825	8.15251	4.89531	4.94146	3.70966	6.8257	8.40744
b1955	6.75676	7.27537	6.07498	2.08231	3.94082	11.2889	2.45318	1.72349
b2913	3.11978	4.32157	8.26139	3.63604	4.41439	2.223	10.1427	14.4554
b1203	4.63796	5.59685	8.44344	6.53472	6.58935	3.52139	10.4158	13.0432
b4037	7.01382	2.76346	1.26241	8.06692	6.57052	6.88295	4.5291	0.565614
b0931	5.863	6.87288	8.33311	5.63491	6.23518	2.872	6.11383	6.20026
b0411	6.31572	3.41121	3.9035	7.32529	6.18653	3.17181	6.16754	7.76596
b1108	5.85035	6.10605	5.08409	5.00821	5.90495	10.6752	3.94457	4.64633
b1090	6.03728	5.97686	6.52724	5.59976	6.3433	3.5875	5.28291	7.61946
b2935	5.44589	6.72778	7.95398	7.525	6.19693	3.39917	9.21529	8.83528
b1264	2.72201	4.52848	13.2847	3.52392	4.12648	9.1161	6.78274	10.7457
b1426	6.84197	7.9933	2.47562	1.86863	4.53479	16.2032	1.73522	0.407942
b2518	4.37872	6.64373	8.32931	9.28067	10.2656	7.83994	8.88926	7.35964
b0742	5.49569	4.01177	6.42391	5.63118	4.64155	2.76286	5.61122	5.84417
b0688	5.85354	0.333344	5.65386	6.50825	6.52409	9.81868	7.23636	6.41319
b0428	6.34404	3.68099	3.69167	3.80091	4.73263	4.82058	8.07059	8.1427
b3190	4.24046	7.26617	10.6204	6.28997	6.78563	3.79877	9.70771	11.4801
b1325	5.48874	4.86719	4.34998	5.56617	5.10472	5.25651	3.40756	2.5784
b0631	4.96653	4.9239	9.02547	6.2343	5.67002	9.60201	3.72313	4.04389
b0839	6.36997	6.12854	4.33918	4.23987	6.26914	10.7894	3.80746	2.739
b1661	1.15543	1.22041	0.601972	1.07706	1.0672	0.686638	0.767874	1.77197
b2037	5.80256	6.41725	5.07646	5.86377	5.62847	2.55781	6.65386	6.40921
b3052	5.95429	7.25213	7.13498	4.4864	6.0893	4.1068	8.473	8.90926
b2976	6.74283	3.12757	3.25004	6.17807	6.94401	4.82396	3.80031	1.19192
b3885	6.51141	4.07649	3.17843	5.24282	5.4395	14.3459	3.55297	1.96232
b4222	5.13006	4.79221	5.76806	5.06685	6.20977	4.18384	3.72328	6.18476
b3805	2.44701	3.20347	2.57775	2.36786	2.55156	2.53268	2.33069	2.73559
b3666	3.55035	1.96452	19.0905	32.7907	8.4697	1.34181	0.326583	0.128242
b3261	5.27994	5.79143	5.15983	7.24229	7.95146	1.67736	7.82693	10.3588
b2526	4.92418	5.38319	7.57882	5.37963	5.45694	3.22201	5.14492	7.93575
b3671	2.69312	2.33253	0.992522	2.94858	3.40528	1.17717	3.31049	2.39347
b4367	3.54115	5.17767	6.46937	5.30489	5.1434	4.02166	4.49975	7.29806
b0677	5.27672	5.43629	5.48912	6.53373	5.84862	5.80747	6.27108	6.35545
b2551	4.34049	4.86571	8.3307	6.21719	4.51616	4.03443	7.63903	8.94651
b4154	5.57991	4.67084	3.11408	5.4888	6.5608	11.3423	4.15453	1.90436
b4225	4.29712	4.5424	3.98737	4.05004	4.63725	6.64953	4.4941	4.58458
b4381	3.00014	2.71296	3.73159	2.29119	2.02053	6.74939	2.40353	2.2947
b0184	5.40867	5.28066	6.81061	7.68262	6.09325	4.77648	5.4945	7.01643
b0389	5.82861	5.37651	5.01369	3.58028	3.58428	8.25881	2.08077	4.19322
b0166	5.23031	5.60202	8.3363	5.76281	5.42799	3.05824	7.49328	4.97985
b1740	4.60847	5.15728	7.63742	4.62973	4.9307	4.20057	6.1406	8.42658
b3191	6.10192	5.28517	6.58453	4.76429	5.59081	5.47854	5.18571	5.46722
b3883	4.24148	5.20004	3.91413	5.15208	3.93507	4.78704	5.44918	4.30137
b3390	4.86355	4.60026	7.00287	5.66002	7.42302	3.77047	7.09859	7.96129
b1836	5.67351	10.7048	3.88945	2.09982	4.70716	7.99342	1.55442	0.982912
b1847	5.42597	4.58391	5.09377	3.40757	4.76488	9.08395	3.33464	3.33667
b3559	5.02415	3.99652	3.03282	5.13878	6.00995	4.24887	6.53191	5.22119
b2918	5.37852	5.48249	5.50483	5.37351	4.19313	4.7321	4.75885	4.42189
b0658	5.23143	7.57834	3.90117	7.35732	6.71735	3.50206	6.82206	6.9405
b1853	4.82294	8.31116	3.81133	9.39812	10.3088	4.97672	5.78404	4.26957
b2259	6.4193	5.03178	2.23793	6.36078	4.62	6.11253	3.07028	1.81986
b2584	7.76243	4.53895	2.25193	4.4595	5.5059	10.4355	1.58487	0.740083
b3456	5.28563	4.26909	4.3215	3.6947	4.86549	2.6583	5.19346	5.84354
b3198	5.61921	6.22488	5.26375	5.90149	5.67876	5.02557	5.1397	7.07856
b0197	5.54877	3.63694	6.55425	6.41679	4.84198	1.20744	6.13611	6.51056
b3167	5.53667	4.17854	3.57279	4.64724	4.57828	3.39273	7.80304	8.06085
b0413	4.79186	5.62579	7.71181	5.98243	6.45373	4.46647	6.48576	7.02881
b0407	4.83266	4.57142	3.90401	5.90302	6.25543	3.1838	6.24156	7.29439
b0756	5.34013	5.51765	4.12995	6.02184	5.88774	7.21876	6.46334	5.08073
b0970	4.66986	7.47654	6.83617	4.5229	5.99501	4.40618	8.75698	5.42924
b3931	4.30073	6.04707	4.30496	3.86797	4.44258	4.32088	6.89573	7.04361
b3065	4.01074	5.89903	6.98865	8.33832	5.66397	3.1485	6.87417	13.6168
b0212	6.08153	3.57862	3.77532	7.24204	6.48874	6.23866	3.48778	3.73471
b0149	5.1652	5.22267	4.83755	3.95147	4.50209	3.26867	3.99032	5.01412
b3639	4.04182	6.12357	8.08565	5.42957	5.52034	4.69478	7.64244	9.08993
b4235	4.18417	6.82551	5.40756	3.84335	4.24877	5.45638	4.00063	4.26818
b2231	5.64144	4.3738	5.1871	5.79376	6.01642	2.21968	7.32338	6.84774
b4315	3.5841	3.68787	2.79167	10.4154	8.57119	1.55814	22.0846	14.5702
b3024	6.13094	7.00177	5.59583	0.951803	5.00215	6.32556	3.79725	2.97564
b2610	5.11654	4.90194	6.35202	5.42827	4.99201	3.34067	6.41042	7.66251
b0525	4.19373	5.66696	7.64348	5.22199	4.90318	4.03628	8.20022	9.77038
b1057	5.83765	5.50453	4.26188	4.81598	6.2545	3.50795	4.27679	3.8608
b0388	5.41878	3.02043	7.40873	6.33415	3.09754	5.21264	4.17519	6.03901
b3741	3.67366	3.82256	3.37428	4.80378	5.30393	1.95355	4.1069	4.31334
b2494	4.65183	6.67273	6.65377	5.00935	6.25268	3.83023	4.38921	4.93208
b3199	2.07455	2.42488	2.5393	2.54209	2.23311	2.18774	3.20327	2.01139
b3982	0.890421	0.764954	1.02085	1.01483	1.11429	0.794044	1.48985	1.53311
b2191	5.49401	4.2124	3.90782	7.52167	5.75887	4.26115	4.1573	3.10615
b2780	4.05893	3.87745	6.38528	4.23202	5.16877	4.1942	10.3925	11.6518
b0865	6.02299	6.38993	4.50926	3.18232	4.42868	7.65379	3.90554	1.97909
b0927	4.86808	6.64473	6.48452	6.54769	6.3225	3.31344	3.86764	4.02519
b2960	4.51979	6.94143	6.07403	3.94135	4.11805	6.14654	4.43885	4.53076
b4305	6.86666	3.07445	6.23278	9.77437	3.26278	8.20089	0.368419	0.176896
b3037	4.42917	3.55272	5.57201	4.1217	4.66005	5.54071	3.54945	3.49563
b2537	5.51381	4.95828	2.95955	5.85762	5.77845	5.77879	1.65086	0.729694
b1297	6.31644	3.47475	1.70205	9.36219	4.59374	8.56761	1.45505	2.67895
b2507	4.35069	2.68695	6.23682	3.43498	2.84965	1.26556	7.40096	10.723
b3053	5.08284	4.88725	3.88572	4.07187	4.1763	4.08995	4.36523	3.61443
b1190	5.66577	5.52332	2.60875	7.75705	7.40418	10.0339	5.26202	2.07415
b1829	5.71266	5.17523	3.66619	6.00288	5.31618	3.71972	5.38895	3.50039
b3541	5.35977	4.44169	2.96976	6.88913	5.89365	3.48384	5.45365	4.27117
b2624	0.985692	0.813381	1.59224	1.13352	1.38516	0.25129	3.26353	2.53103
b1678	5.35479	3.73306	6.25166	1.56649	2.57155	10.9697	3.48667	2.58526
b0382	5.45385	5.10212	4.17109	3.78098	5.19289	10.4464	5.5984	2.81236
b0435	6.36636	3.72114	4.89991	2.93228	3.39826	14.2094	1.46669	1.55414
b3293	5.17706	5.4797	3.60216	4.36109	5.30827	6.84597	5.11037	3.55317
b3455	5.83909	4.40354	4.56058	6.33081	4.77723	2.74926	4.87211	5.48344
b3253	5.07778	5.95004	3.8417	4.0963	5.16079	8.92379	4.78023	2.7227
b3794	3.87453	4.07339	2.88309	4.13998	3.68118	3.1685	2.94142	2.62963
b3073	5.97429	4.17963	2.97031	1.9236	3.72087	10.9021	2.03237	2.2066
b0336	4.65401	6.02412	4.08255	5.06222	3.59095	0.913376	15.0442	21.2264
b2351	3.63926	3.78689	4.02393	9.09352	5.69527	1.61386	7.6245	9.86883
b3044	4.79318	4.70624	6.65452	3.72505	5.29757	6.17255	4.40106	4.39863
b0438	4.95337	5.39783	5.44641	4.04109	4.30979	5.17138	4.3843	5.05782
b3863	5.06567	5.32728	4.2139	4.02213	4.94665	5.36265	5.12248	4.98526
b3556	1.69731	1.48159	4.80938	4.38758	3.14583	1.71825	5.10065	16.8804
b0081	4.58265	8.37784	5.38869	4.74319	4.3952	6.79237	3.85418	5.56803
b1034	4.75287	4.52168	6.57303	4.95056	5.53948	3.90945	7.26457	7.48763
b3844	5.0729	4.24109	5.42089	5.2135	5.07359	7.33809	4.92707	4.25502
b2021	3.67898	3.17117	6.12897	2.57936	4.63787	20.6066	6.84568	7.16107
b0889	5.35329	3.40668	4.94539	5.92055	4.89306	2.27661	5.48439	5.97371
b3388	4.68228	4.53572	4.16354	4.13525	4.57029	3.43768	5.35703	4.46721
b2393	4.78725	4.4834	6.74044	6.35658	5.59493	2.39564	7.07961	7.6056
b0772	4.81248	4.10737	3.88173	5.04654	6.05512	3.10684	11.9233	8.88035
b4140	2.40612	1.90755	1.54284	1.80985	1.91724	2.13801	1.66493	1.58876
b1129	5.10815	5.26643	5.07299	5.10887	5.91089	2.77435	5.20134	5.26097
b3495	5.06712	5.82576	3.40007	4.26606	4.86937	4.41665	3.73672	3.19619
b2175	4.68567	5.55353	2.92648	7.88146	7.63522	4.34415	4.37443	3.7735
b2235	4.67266	5.08664	5.38537	5.28376	5.26438	3.24132	6.16339	6.60045
b2388	4.36509	5.4642	4.94687	5.58173	4.39785	6.24209	7.19799	4.2206
b1308	5.22507	11.6943	1.71837	4.76681	4.14146	9.31889	2.81492	1.17119
b4170	4.14575	6.20078	2.89966	3.51055	3.95099	3.46846	3.55646	2.83214
b2828	4.47609	3.99319	3.01873	4.24526	5.0513	4.06462	4.93595	6.04871
b1066	4.57452	5.17096	5.80781	3.72289	5.01836	7.40058	5.19502	4.69546
b1896	4.64882	8.83025	7.81251	2.0737	3.35508	6.08047	2.63925	2.52281
b3054	3.81869	5.15068	5.44669	4.25291	5.35845	4.41491	5.51971	6.57505
b1033	4.85931	5.82927	6.06315	3.6509	5.46805	4.85132	7.62862	6.24282
b3506	4.9023	5.09191	3.27159	0.835252	2.63577	10.4571	5.42188	3.75178
b1976	5.92538	4.11503	2.33042	7.32265	5.89037	5.24899	2.34699	0.832182
b1826	4.94143	6.48227	4.59759	6.37095	5.2225	3.60024	4.69907	5.90867
b1005	5.24538	14.5208	5.80485	2.18564	4.379	4.52819	1.09039	0.890412
b0902	3.95003	4.83404	5.79082	3.741	4.52364	9.97996	6.37261	5.01026
b0921	2.15915	2.21202	2.06636	2.66282	2.8102	1.69078	1.96852	2.22525
b2016	4.56178	4.18068	6.49314	3.3262	3.71748	5.95842	4.01774	4.70196
b4254	3.61094	5.4643	4.9632	5.62796	4.88453	0.305798	8.89797	11.0853
b2287	5.52323	3.8303	4.06526	6.80828	7.79369	2.71335	7.69561	5.21988
b0001	3.43229	4.9128	7.3507	4.13927	4.4211	2.81355	3.78302	7.6365
b0951	4.35227	5.56051	4.13091	3.37831	3.84717	2.88549	4.31509	4.61062
b3816	4.58926	5.7759	7.03603	4.08511	4.83062	6.9711	5.34539	4.97207
b0757	5.04509	4.88959	2.57653	10.9799	5.68362	3.86089	5.44102	2.8641
b3337	1.63178	3.96552	1.27407	2.47279	1.57286	1.6231	2.46673	1.34675
b2027	4.06924	4.26331	7.40974	4.82242	5.59856	1.93548	6.48409	6.09017
b1878	3.01335	2.68554	3.43289	5.3813	3.4415	2.66671	5.98502	6.96252
b4175	4.35068	2.75126	3.48917	3.48751	3.22509	4.05582	4.57135	3.9121
b1795	4.039	3.17609	5.284	1.46661	2.87211	3.56197	5.55161	4.9055
b2104	4.44941	4.69384	5.92754	5.71078	4.05111	3.15118	4.88314	5.94191
b0908	3.85036	4.01806	9.21484	4.32794	5.46124	1.61044	9.04525	10.9462
b3991	4.94737	3.83037	6.13108	3.8708	4.98638	4.36426	4.91993	6.54185
b3283	3.72934	4.31117	6.07797	4.59528	5.01049	7.29986	3.75209	4.37872
b1702	5.8892	5.84062	5.62871	5.33144	5.42802	2.74603	2.28458	2.09391
b3230	2.88923	4.82492	4.56931	4.12378	3.88295	2.59677	7.28355	10.5457
b0191	4.70755	7.97355	5.61115	4.11899	4.77379	3.77034	3.33877	3.51034
b3165	3.79017	3.12965	4.0202	3.41062	3.91045	2.69123	5.85589	6.49497
b3860	4.21742	4.03068	4.20844	4.23427	3.63725	5.69129	5.73453	4.22352
b0112	5.08398	4.62449	5.10674	5.42174	5.00224	3.31336	6.98943	5.96501
b1492	5.12534	6.21863	2.35868	1.38076	2.67861	7.44549	4.66015	2.42293
b3845	4.61494	5.54689	1.70891	4.38328	4.18669	3.96791	0.564039	0.356248
b4179	3.70159	3.33136	4.36212	3.66918	2.87865	6.75968	4.57426	4.9936
b2400	3.61133	3.7359	4.77187	4.90259	4.82243	2.65467	6.04036	6.93193
b4401	4.71238	3.28491	3.5181	2.43179	3.34594	6.25753	2.85075	1.88792
b3103	5.49807	3.71425	3.06319	2.85981	3.5525	6.92732	2.22184	1.89135
b0334	7.36011	7.65042	3.14898	5.29868	8.81993	0.383772	0.0432838	0.187342
b2662	4.727	4.54201	4.34834	3.10213	4.57195	11.237	2.08763	1.2628
b2424	5.87496	4.66158	5.07994	6.68641	6.51856	0.279943	5.89605	5.64443
b1195	5.51772	5.76801	4.25219	1.33807	2.73681	11.0006	1.29439	1.26812
b3803	5.33998	3.92365	3.5105	3.10363	4.32922	4.45941	4.29123	3.6378
b0439	4.55635	4.20071	3.5308	3.58452	4.57389	4.97839	4.70219	6.19032
b2744	4.62725	4.42765	3.9258	3.78473	4.11403	4.71045	3.64578	4.92568
b2000	2.59209	2.17518	4.20306	19.9192	2.35698	8.62558	2.15771	2.27649
b0200	4.18322	4.11554	7.04534	6.19693	4.83206	4.06649	6.63783	6.16999
b3068	5.02708	3.75538	3.44395	3.34232	4.61177	8.35773	4.76797	4.00304
b2151	3.99606	3.07768	2.43586	5.21278	4.3406	3.79073	3.84402	3.91569
b1676	4.02772	3.83124	4.7434	3.02886	5.23874	4.31179	5.30007	6.94536
b0987	3.16707	2.98054	2.18861	4.23471	3.06101	3.47363	3.16468	1.25538
b0801	4.31824	3.71873	7.9835	4.01672	5.28537	3.61655	8.15146	8.81996
b3941	1.69107	1.71045	4.2305	2.21095	2.29853	0.148217	3.81102	4.29658
b3866	4.30509	5.67039	4.47253	3.53545	3.84758	5.73633	4.63907	3.86613
b2602	6.71275	2.61718	3.67205	1.05584	1.7657	9.50335	0.494891	0.772151
b1764	4.69791	2.92623	4.19992	4.32281	4.27196	4.38098	5.29361	4.17691
b1015	5.56316	4.54346	2.05795	6.91345	4.7369	3.31954	2.48854	2.12915
b0178	3.69401	3.25596	4.00825	4.15403	3.8771	2.85487	4.53581	5.38642
b1809	3.92596	3.90512	6.81485	4.86352	4.57777	2.33695	7.07564	6.91483
b1481	5.05851	16.773	4.01119	4.50859	4.65715	2.69744	0.490973	0.737947
b0242	4.02708	5.04218	5.37496	4.11014	5.3365	2.73842	5.90136	5.53928
b3638	3.50812	2.90067	4.49098	3.63468	3.89807	3.37803	6.08721	6.90698
b1189	4.69342	4.22225	1.7219	7.28649	6.89838	7.92692	5.04042	1.96739
b3742	1.53209	1.4855	2.78574	2.37023	1.9101	2.57876	3.44963	1.52185
b0121	2.21945	1.79751	2.83201	2.05388	1.24144	3.58768	4.64554	2.15559
b1118	4.71796	4.16669	2.91992	5.0318	5.29964	4.35479	3.05269	3.08008
b3780	3.47273	3.29944	4.17303	3.84348	3.42512	3.27603	4.166	4.50131
b3928	3.60333	3.07972	4.64391	3.75595	2.92955	4.59704	4.79567	4.91025
b1420	6.25704	2.44978	1.56241	7.78845	4.96615	4.2844	1.63123	0.580982
b3704	3.16255	5.61559	5.33465	5.66391	6.41557	2.20919	6.39844	14.1293
b0878	4.27711	3.12972	2.7863	4.8604	4.46255	3.6348	3.14702	2.59085
b1060	1.01038	0.365554	0.504303	2.13113	0.376174	0.327408	0.741155	1.99501
b1120	4.42105	3.75255	4.35955	4.14428	5.19454	4.92522	3.74313	3.63442
b1246	3.91788	3.09217	3.74624	3.91596	3.03126	1.70552	5.81584	4.60179
b3766	3.43551	4.89139	7.20608	3.03546	3.42852	4.52951	2.45692	3.94044
b4135	4.67074	4.35583	5.54229	3.05433	3.5959	8.17215	2.13812	1.89226
b3843	4.252	4.34728	4.67301	4.02308	3.84288	4.84452	3.3203	3.70557
b0196	4.21153	4.2579	4.69656	5.19937	5.13316	2.21648	6.45179	7.74041
b1416	3.86881	5.31381	5.67273	7.26723	4.70565	3.31626	2.07871	4.2324
b1908	2.10963	3.08979	1.83161	2.15215	3.58812	2.65207	2.09531	1.63274
b2630	4.55666	4.08612	3.98497	3.84882	4.15873	3.96738	3.39569	2.67745
b3926	4.9022	5.01324	5.63208	5.79711	4.6224	4.44545	0.960326	0.399116
b2901	4.28033	4.91876	5.63817	3.81431	3.79572	4.21152	4.73333	4.08808
b3783	3.51394	3.9942	5.31189	4.87833	5.10358	2.99821	6.66507	8.33444
b2962	3.4551	3.83028	4.43912	5.40729	3.41967	3.55727	3.57905	3.95764
b3359	3.7574	4.04912	7.3368	4.36377	5.26523	1.07375	8.57442	9.68332
b1840	3.04666	5.00131	3.70281	3.91163	3.63397	2.58964	8.0596	9.95715
b1564	4.80798	3.59616	4.03543	4.64746	4.18821	4.63313	3.91015	3.14735
b2034	0.871373	1.64768	0.612546	0.480948	0.936513	1.15584	1.07964	1.14873
b4246	3.73637	4.01793	3.18501	4.04597	2.67606	1.25025	7.11361	12.2494
b2953	3.70188	5.49218	5.55465	5.84452	4.36443	2.04438	7.57763	8.3341
b0660	4.60314	4.45722	4.65358	3.50722	3.73978	4.83169	4.58486	5.52961
b2914	3.68606	3.92812	5.14786	3.81548	4.45054	4.36939	5.22518	5.71004
b2783	4.72646	4.2187	4.49175	3.97624	4.36733	5.35195	3.77563	4.47229
b0350	3.77685	3.54763	2.87789	4.79501	3.55667	2.61401	4.05352	4.2453
b4055	5.13051	3.80088	1.65546	9.11938	6.1912	2.91667	3.44653	1.06411
b0968	4.77095	3.98469	3.48339	2.24896	4.13464	8.73762	2.75675	1.96556
b3440	3.7796	5.81607	3.39077	3.13839	3.9282	4.75575	2.63851	3.07387
b0192	4.71823	5.21799	4.81903	4.88577	4.83925	4.14025	3.25439	3.22446
b0369	3.94081	4.26505	5.76906	4.28559	5.03071	3.81009	7.71865	6.93851
b2512	4.30379	4.01333	5.177	3.325	4.29542	4.88965	3.54604	4.28973
b2585	4.60037	6.05883	2.53126	4.50727	5.37202	5.30021	3.75157	3.84774
b1953	5.41254	6.1879	2.519	1.46327	2.82604	7.67808	1.10392	0.968126
b2511	3.19783	4.26292	3.64131	3.16492	2.60444	4.32945	2.65936	2.53416
b2017	3.70384	4.81009	6.0141	4.20768	4.47772	3.37662	3.86504	4.87586
b1538	4.65176	4.68415	4.6174	3.85066	4.68236	2.69653	5.59476	4.80717
b2785	4.64246	4.53666	3.32445	4.48462	4.3513	4.28731	3.57879	3.64006
b2592	4.48225	3.19075	3.26485	2.82482	3.57385	5.63375	3.86294	3.54159
b2330	3.98426	4.57317	6.07486	4.66609	4.95576	2.76802	6.24645	6.39379
b3725	1.94861	1.84172	2.31178	1.90307	1.70274	2.01027	1.75902	1.37262
b0163	4.87548	3.75566	3.39457	3.42729	4.32933	9.02259	2.79529	1.64347
b2524	1.78075	2.31719	2.14843	1.50712	1.0975	1.84011	3.46517	1.78384
b3249	3.52052	4.97989	3.42297	3.44125	3.76567	3.3221	3.76372	5.42294
b3916	4.16829	3.39223	5.31473	2.72503	3.87046	5.88582	7.0029	4.92283
b0866	5.0914	3.41657	4.00843	2.65911	3.82165	6.12507	3.5233	2.50417
b3729	3.48243	3.14581	4.6434	3.19232	3.21421	5.35605	4.6572	5.86216
b3448	5.02217	5.07874	2.63305	1.2051	2.20817	7.52822	1.1318	1.05959
b2899	4.56943	3.75131	4.83657	3.89708	4.06928	6.39589	2.60133	1.91877
b1919	4.23671	3.88265	4.60742	6.31609	4.77252	3.43681	5.26686	4.65231
b2479	3.00181	4.52782	8.5774	3.21977	4.44001	3.61814	6.32421	6.79676
b3407	2.88485	3.25441	2.90029	3.03112	3.40394	2.10841	4.06312	4.49472
b2014	3.54243	3.33578	3.95538	4.25367	4.47292	0.659875	7.16161	9.80985
b3038	4.04495	6.39429	5.25351	4.94236	4.32558	3.97049	6.2663	5.82103
b1266	4.72938	3.7731	3.42364	2.75404	3.1997	6.56923	3.50221	3.29552
b0120	4.33142	4.12377	4.70122	4.10508	2.43968	2.12076	6.20283	9.98431
b2432	4.40626	6.82281	4.29556	5.43415	6.27271	3.48112	3.97103	3.93311
b1133	1.77786	3.42805	1.75252	2.13045	1.08581	2.41458	3.02239	1.29678
b3622	3.37317	3.43599	4.1769	4.00603	4.39244	2.02182	3.7748	6.34911
b0593	3.81781	5.21505	4.92009	3.19118	3.54835	1.98467	5.32247	8.36913
b0273	3.87916	4.07559	4.79282	4.54025	4.78206	0.829704	7.32196	10.4851
b0415	2.69829	5.31445	6.19938	3.39811	3.54583	2.25631	5.51483	6.57626
b0850	4.2544	3.97117	4.07719	4.71145	5.01313	3.36366	6.28046	5.2676
b1086	3.1552	4.04264	4.53498	3.23911	4.29666	2.97962	4.88298	6.1908
b2689	1.8475	2.22592	1.81324	1.14409	1.92737	2.32795	1.90537	2.4298
b1930	2.46431	1.57791	1.99593	2.17072	1.2711	1.33402	0.669	2.03388
b1209	3.91648	5.57053	5.82729	5.10456	5.16021	2.62566	6.29855	5.89314
b1248	3.89997	4.7331	5.70758	4.48132	3.60047	3.45037	5.7362	5.28762
b3150	3.96458	4.84768	3.03371	4.32236	3.73903	2.80922	3.88097	4.1453
b0414	3.86095	5.42609	5.35999	5.37877	4.66328	3.18606	4.3818	5.29934
b3619	3.52549	3.47967	4.82581	3.15893	4.21587	3.59013	5.02718	6.2105
b1035	3.43434	3.55584	4.55335	3.65424	3.79755	2.61073	3.94723	3.12065
b0836	4.10825	4.27416	4.87926	2.18148	3.65489	11.0657	4.91076	0.477482
b2097	4.50794	5.45906	4.40781	1.96618	3.7951	6.75791	1.62128	1.23826
b4144	3.45566	2.6691	3.42676	3.42735	4.04179	3.81345	3.50215	2.56178
b2908	1.78474	1.38772	2.17772	1.51698	1.36708	1.97192	2.00345	1.52977
b0829	2.42362	1.55085	2.55314	1.5791	1.72158	0.881819	1.7514	2.20345
b3184	4.07367	3.77349	3.57096	4.20455	4.56552	3.18921	3.54393	4.37862
b0738	4.11101	4.06705	3.5333	3.46093	5.07553	2.38533	3.63127	4.66622
b2147	3.4037	3.79716	3.09372	2.5779	3.04251	4.84473	2.27043	2.2268
b1584	3.6829	5.51871	4.28332	7.42279	5.36218	4.91028	6.76696	8.14363
b4167	3.76291	3.73107	3.36876	2.5419	3.16321	5.24595	2.48055	2.70687
b0890	4.94161	4.76883	4.05621	3.73713	3.89908	3.2216	3.65475	4.19874
b0408	4.4816	4.02668	4.45119	4.49587	5.61045	2.17727	4.78292	5.73639
b3913	3.696	7.173	1.17252	3.4993	3.96219	4.79557	1.88331	1.94072
b0606	4.07471	3.56937	3.51194	3.94684	4.3939	4.04778	3.55484	5.04164
b0092	4.85516	3.82718	3.09411	2.91865	4.15422	3.99217	2.57397	2.87875
b3166	4.12217	3.91126	2.88612	3.96195	3.4345	2.07113	5.60941	5.926
b1213	4.08226	4.72616	5.57816	5.24552	4.05706	3.21584	4.74916	5.01677
b2606	4.12593	3.77207	3.62133	3.60968	4.04274	1.26406	5.26122	7.40681
b1062	2.79873	4.35366	5.33577	3.02911	3.57075	1.30239	8.16392	11.7763
b0437	3.35048	1.73972	4.40067	3.19645	1.689	2.93527	3.4165	3.86981
b3384	2.73865	2.93003	4.09748	2.58847	2.9413	5.58378	4.55144	3.87627
b0608	4.49849	10.6162	6.782	2.4326	4.16816	2.4894	1.29059	1.22876
b0642	4.15972	3.39603	4.16447	3.73587	3.77133	2.67366	3.91245	4.25665
b2781	4.30951	3.88648	4.03821	2.52619	2.8199	6.47002	2.60316	2.83648
b2035	5.47922	3.52526	2.71264	2.78437	3.44285	2.62439	3.00622	5.13058
b3385	2.58977	2.36198	4.92873	2.59214	3.29782	7.11513	4.15521	4.80828
b4383	2.52114	2.74602	1.87623	2.4462	2.56504	3.51724	2.31809	2.01517
b3997	3.4025	4.61197	4.15424	2.82435	4.05957	5.15352	4.68879	4.81762
b0172	3.80298	2.19246	3.5813	4.08841	3.76127	3.39903	4.94383	5.05232
b2743	3.15627	3.46556	3.4848	2.62734	2.97061	4.00126	2.6778	3.83847
b3001	4.20549	3.35815	2.71159	4.85071	4.6866	7.01338	1.63547	0.456475
b2687	3.24025	3.42844	4.308	2.12299	2.95808	5.45903	3.66028	4.30054
b0871	3.67908	3.65413	3.71762	2.40977	3.54745	3.68893	1.8745	1.78124
b2183	1.88614	1.74729	3.24205	2.9109	2.96556	2.29516	2.88652	3.73324
b3630	3.14856	3.65281	3.52999	2.87969	3.66101	2.86378	2.55841	4.0221
b0932	4.13177	3.38168	4.48091	4.34242	3.84334	3.13202	3.7423	3.43105
b1512	5.22066	3.4647	1.75411	2.9275	3.87688	4.50668	1.14935	0.645479
b0443	5.03026	10.0338	2.46415	2.53702	4.68746	5.15488	1.37558	0.757836
b0174	4.15709	3.29338	4.17702	4.37881	4.7487	2.54209	3.65336	4.07507
b2515	3.79465	3.72818	4.0025	3.40542	4.65412	2.38168	3.55056	4.08124
b1563	4.2696	3.56352	3.64067	3.22904	3.27458	4.28776	3.32856	2.42578
b3066	4.15225	3.86381	2.3626	2.51233	3.4254	4.95439	1.97412	3.30153
b3347	2.68676	5.19636	3.13226	4.27967	3.37035	2.57459	5.20498	6.93809
b1306	3.63531	21.2126	2.78854	2.45608	2.26553	2.96779	2.49357	1.75331
b1832	3.09884	3.78064	4.77899	3.27514	3.99638	3.33342	4.3668	5.50631
b2620	2.83229	3.27281	6.7178	3.23943	3.90938	3.76131	5.37166	7.16318
b1448	3.1133	4.45026	6.71022	3.83338	4.45488	3.89762	5.35296	5.92235
b2421	3.65265	3.36668	3.78062	4.57422	4.36369	0.648887	5.42477	6.40685
b2308	4.09351	3.16146	3.86821	4.89652	4.48716	3.69392	3.50277	4.70816
b4149	4.28463	2.57238	2.40092	1.14547	2.3211	9.2392	1.38545	1.21279
b0759	3.83245	4.58639	3.52087	3.48594	4.40825	4.98874	4.49812	4.84702
b0770	1.91523	2.23506	1.98557	6.67826	2.20343	2.06579	2.07202	1.53786
b0891	3.98295	4.5791	3.78433	2.91192	2.81561	3.22935	3.21459	3.14246
b0087	4.25627	4.94784	4.86405	2.36163	4.23981	2.74877	3.61049	4.64004
b0215	2.9027	3.38333	5.88805	2.89096	3.94417	4.23617	4.08238	4.4181
b0786	4.47817	3.11111	3.99746	2.4207	3.0436	5.57654	3.64712	2.89292
b4260	3.41104	3.28217	3.02799	3.01012	3.58697	3.78808	4.25633	4.3115
b0026	4.14069	2.89902	3.63487	3.86142	3.68776	1.75202	4.36786	3.97933
b0422	3.4075	5.0327	4.68283	5.89601	5.82118	2.15991	3.5882	4.56318
b3508	3.20737	3.55655	3.27108	3.11012	2.43538	3.60105	3.04619	2.60725
b2747	3.3181	4.90931	3.53066	3.38395	3.06967	3.96616	5.13485	5.88571
b2478	3.36225	3.86304	5.69886	3.99062	4.47001	2.80861	4.96523	4.91793
b3609	3.50433	4.34579	2.61571	3.79251	3.97377	4.71306	4.85388	3.83397
b1105	3.96237	2.86546	4.10565	2.24138	3.88284	5.46026	4.41032	3.98025
b3886	4.11073	3.55068	2.68892	3.19044	4.03475	5.61744	2.57868	2.02585
b0221	4.51924	6.65564	4.2425	3.37034	4.28022	4.36878	1.63296	1.07611
b2989	4.02194	3.03864	4.71344	3.28226	4.26897	4.17466	3.05942	2.44855
b2159	3.46717	3.8324	5.60031	2.60783	3.36183	7.60755	3.88583	3.4022
b2315	3.83669	3.79653	3.67467	3.34195	3.73444	3.65969	3.01437	2.65406
b2804	3.62286	3.51439	3.29895	2.85157	3.49762	10.4371	4.23479	3.35927
b0735	1.89271	1.38692	1.38025	1.19076	1.5783	1.31085	2.32151	1.39526
b1258	3.51043	12.071	4.94253	1.48405	3.89027	1.89071	2.30902	0.993435
b1682	3.76614	5.01465	4.98101	2.46131	3.58997	5.1291	2.35824	4.49993
b1863	2.6708	1.86359	2.18412	3.18655	2.25753	1.88993	2.33141	1.7593
b0225	2.66572	3.14718	2.0435	2.08171	2.2525	3.4145	1.63186	2.00768
b3555	3.04403	4.61308	6.61655	0.964045	2.02169	4.53179	1.37223	1.71113
b1687	3.89951	2.98683	4.62651	4.17543	3.07697	2.33939	5.33581	5.10687
b0453	3.67554	5.20526	3.53499	1.53817	2.31699	3.4795	3.18117	2.65864
b0903	3.95275	3.91142	3.23969	2.51443	3.66294	3.0186	4.12947	2.77435
b1221	3.6573	3.28278	4.49494	3.60158	4.74044	2.91698	4.26699	4.41041
b1685	2.72495	2.03646	7.4501	2.54306	2.98703	1.96211	3.68943	3.19232
b3461	3.72509	2.89023	3.14856	2.46674	3.34495	8.0432	2.47892	2.71134
b4016	3.55825	2.18377	3.41655	2.89428	2.71569	1.69913	1.53028	1.72541
b0750	3.85447	5.4435	5.6114	4.72206	3.29012	2.58694	4.68756	6.0612
b2527	2.41997	4.17283	4.35378	3.95523	4.42978	1.59959	2.69298	6.39909
b3346	3.20875	4.34776	5.13224	3.48816	3.89627	4.34715	5.06193	6.20839
b3356	3.31393	3.19753	4.28959	3.71365	4.36073	4.71759	3.31796	3.44497
b2910	3.67031	3.5969	3.50827	3.20656	3.29654	3.00585	1.8313	2.36087
b3041	2.73247	2.22612	4.73591	2.53324	3.70704	15.3636	4.12893	3.25518
b1874	4.96037	3.28047	2.50814	2.61191	3.04149	3.70876	0.951108	1.18327
b1723	3.61413	4.11829	3.77197	2.20002	2.60404	6.29667	3.8966	3.21186
b2516	1.76633	1.92067	0.748908	1.20764	1.74872	1.50168	1.96632	2.0052
b2961	2.98968	5.11306	3.17899	6.3849	3.56781	3.11881	3.87428	4.8254
b0426	3.13827	3.10623	5.45339	3.23871	4.01916	3.22341	4.17889	4.64371
b3353	3.71423	2.96733	3.54433	2.58495	3.28672	4.98774	3.37953	3.32405
b0333	5.51269	6.32561	1.69925	4.444	6.66814	0.196147	0.604614	1.00018
b3157	4.15489	3.91413	2.83505	3.60166	3.49728	5.64775	4.14107	2.96478
b2350	2.3013	3.47235	3.67462	5.73769	5.09847	1.94381	6.12208	9.28627
b0956	3.69661	3.77781	2.22281	4.07518	3.56389	4.49475	3.54473	3.05482
b3640	3.21743	3.29474	4.88736	4.29214	4.07702	3.58416	4.40908	7.02053
b3600	2.9438	2.70011	2.40357	2.81817	3.46342	6.2355	2.39589	2.46719
b1654	3.0605	3.51755	4.80626	3.14048	3.91562	3.12246	4.44212	5.57704
b1729	3.20107	2.88915	4.07248	4.09422	3.38891	0.579217	7.52848	8.76065
b0462	4.15024	3.36726	2.34775	3.97008	3.75738	2.14165	4.62757	3.94645
b2784	4.32183	3.17373	3.5806	3.52734	3.43288	3.88504	3.13532	3.45042
b0337	2.76119	2.42391	3.39873	1.66272	2.32086	0.991254	8.48838	11.2029
b3603	3.91157	3.80829	2.78054	3.82811	4.36792	5.08055	1.78367	1.05795
b1684	3.66354	4.56295	3.66759	2.36448	3.00831	5.07884	1.70525	2.59015
b4208	4.141	2.77216	1.75736	2.45175	3.68522	5.50668	2.01217	1.32952
b1918	3.2212	2.77942	3.45565	5.22218	3.57307	2.06529	4.17259	4.82807
b1479	4.09917	5.1262	3.17187	4.46999	3.69146	1.9064	6.03594	5.38114
b1488	4.63735	4.36698	1.71172	2.28072	2.94564	8.92277	0.525521	0.380343
b2012	3.46625	2.94834	3.84704	5.16088	4.98903	0.256878	2.03208	2.03707
b4219	3.31996	3.60085	3.52143	1.89901	2.59533	7.30658	2.62619	2.37427
b0485	3.4593	3.01617	2.27123	0.681753	1.96751	7.97155	4.73406	2.78397
b0712	3.88597	3.132	3.97443	2.8164	3.25205	3.74184	4.08947	4.4488
b0828	3.50235	3.90426	4.56742	4.62185	4.64307	1.63597	3.38217	4.22446
b1020	3.43664	4.19145	4.39982	2.19351	2.75106	8.76758	1.08517	2.71799
b3543	3.79245	3.62354	1.9413	6.25714	4.03652	2.2753	6.56807	4.0556
b2080	4.16019	3.42334	2.40626	1.68052	2.45778	6.15772	1.15723	0.741647
b0211	4.48237	3.17944	2.57389	4.18624	3.622	1.56577	3.2024	2.98037
b0354	3.02084	4.24394	3.99568	4.41554	3.64845	3.02599	5.46186	4.54722
b3687	4.29201	1.908	1.64545	2.74726	2.77106	4.24653	2.5235	2.32833
b1604	3.23347	3.90692	4.22934	3.43406	3.41818	2.63098	4.64303	4.55775
b4213	3.42749	2.38959	2.19302	3.76204	4.08758	3.95851	2.81039	1.48598
b2922	3.40882	4.33873	3.30424	2.42721	3.70657	7.00613	2.62516	3.43353
b4178	3.31784	4.0332	2.42946	2.52339	2.36948	5.44261	2.44025	2.79198
b3887	3.50681	2.71691	3.08397	3.67465	3.22487	4.53734	3.85268	2.90191
b0335	5.70473	5.979	1.65316	4.49745	4.80505	0.268999	0.60296	0.50693
b2480	2.33247	2.99603	5.80304	3.74808	3.85248	3.46706	4.9426	6.63472
b1850	2.66208	3.09961	3.47876	2.3916	2.75502	2.91098	4.9379	4.83392
b4090	3.04967	2.96084	3.26207	2.94338	2.07179	3.93031	3.10312	2.65007
b3838	2.45172	2.58842	4.4423	4.07961	4.09845	2.74429	3.99673	6.19447
b2502	2.86	3.24176	3.24566	2.96997	3.01886	2.51569	2.84321	3.19012
b3554	3.46997	4.07558	2.50497	2.67893	3.18175	5.57325	3.63725	3.13992
b2112	4.03223	4.34711	3.22304	1.69792	3.22138	5.11221	2.04262	1.66482
b3972	2.64468	3.35576	3.59107	4.07757	3.21402	2.15046	3.70733	4.96985
b4147	2.20008	3.74447	4.48553	4.12736	4.45489	1.99209	5.64667	7.86922
b3962	3.16209	2.88228	2.69283	4.86379	3.00199	2.54709	3.27901	2.16576
b2498	2.92259	3.60437	3.34453	2.61268	2.56574	0.595671	10.4676	11.9985
b1000	3.40581	3.15194	3.35071	1.79796	2.89203	4.64233	3.69553	3.42696
b1725	3.87835	3.38207	2.48958	1.94749	2.86491	11.0405	1.52516	0.961153
b0373	3.32212	3.91582	5.88958	3.57752	3.76709	2.89097	4.21513	4.16604
b0827	3.31492	3.67967	4.50901	3.43795	3.82508	2.5342	3.66152	3.91516
b3672	3.7828	3.34657	2.33545	3.43791	4.18236	3.97254	2.5624	2.47701
b2827	1.38365	1.74819	1.80907	1.52978	1.69104	1.45092	1.91018	2.21648
b1390	2.64626	1.78855	1.08151	2.2355	2.27402	1.9007	1.22854	0.810566
b1805	4.70479	2.75129	1.45055	3.05002	3.12615	3.80158	0.686179	0.60277
b2679	3.72216	2.63924	4.85826	2.22226	2.54238	1.38221	4.18039	5.20462
b1422	3.63227	3.28544	2.83553	7.09301	4.8043	4.10397	1.88114	2.24918
b2148	4.77383	2.89068	1.27136	6.38628	4.64703	2.39645	3.18944	0.436036
b1188	4.05325	2.72947	2.92453	0.821333	1.71497	7.67116	0.74646	1.4852
b2800	4.16692	2.96297	1.19252	3.83039	4.58874	5.16299	1.59133	0.522344
b2023	2.44155	2.00837	4.20683	2.05772	2.77792	11.9237	4.77474	5.25745
b2673	2.35557	5.81319	2.93049	5.51351	5.41125	5.8309	1.82215	2.14543
b2327	3.36487	3.51432	3.74822	3.56221	3.40617	1.4858	3.46503	4.27241
b1232	2.44468	2.58148	5.46554	3.3056	3.94894	1.88771	6.20329	9.20783
b3641	2.62731	2.79562	2.99504	3.02642	3.0905	2.68415	3.91677	5.84223
b1686	3.44333	1.92794	3.71029	3.96811	2.88442	2.23398	5.16415	4.47563
b0574	1.80307	0.700796	1.1945	3.04502	1.88907	1.32017	6.44738	2.46136
b4052	2.63661	3.12008	4.92181	3.58537	3.99497	2.16879	4.98178	5.25304
b0684	3.11613	2.64052	3.90424	2.83863	3.6718	3.82667	3.94766	5.09645
b0425	2.53188	2.27103	3.69389	2.19214	2.1256	3.37952	3.13132	3.34762
b0463	3.23951	3.98863	2.9032	3.443	4.02405	1.99393	5.25884	4.52417
b0641	3.38549	3.2049	3.46002	3.2967	3.53744	2.19283	4.23955	4.97778
b0607	3.23017	2.32746	0.981158	1.47075	1.79621	13.9075	2.56213	1.24098
b2296	3.16811	3.16982	2.53982	2.88916	3.24505	5.94829	4.04124	3.11934
b0357	3.80658	3.33161	2.75416	4.0434	3.64811	3.20989	4.98202	5.34492
b2276	3.94238	2.33806	2.28957	3.30509	3.40089	2.25206	5.98998	3.07121
b3713	2.86919	4.42225	3.82729	1.67292	2.97419	5.718	3.1578	3.49916
b4057	2.80729	2.93301	2.92633	2.47921	2.1122	3.79789	1.80955	1.40104
b0922	3.43156	3.72883	3.66773	3.43973	3.89094	3.33951	2.92905	4.66184
b2217	3.39826	2.89703	3.2219	4.04463	3.62048	2.86789	3.8497	4.29038
b1854	3.252	3.6961	2.02612	3.4145	3.75547	4.0947	5.54389	3.17315
b3523	2.54049	2.03261	7.99582	2.03828	2.81682	1.62954	4.04509	4.98858
b4207	2.87896	2.91291	4.37569	3.34297	2.97269	2.06753	6.039	5.07501
b1517	5.00571	2.98506	1.51577	2.91007	3.726	3.57098	0.933431	0.647148
b3022	3.58846	2.95529	2.57464	2.53376	2.99308	5.98173	2.22821	1.94767
b3196	2.98556	3.05166	2.98594	3.00825	3.83986	2.72931	3.5086	4.41527
b0860	1.7218	1.69099	2.21346	2.38179	2.12195	0.845947	2.9851	4.30981
b3834	2.75369	3.10225	4.10065	2.53173	3.28811	3.86852	3.11197	4.24456
b1748	4.03304	2.70746	1.20021	1.95689	2.39982	15.4149	0.354444	0.385253
b0052	3.17078	5.01505	3.294	3.50025	3.88363	2.5868	3.67638	4.58711
b0190	3.14927	4.69676	3.62333	2.63314	3.12318	3.53495	2.26165	3.92814
b3831	3.50891	2.4627	2.84697	2.07916	3.1914	5.56202	1.96256	1.63119
b3809	2.75777	3.3094	3.64259	2.93238	3.63233	3.2285	3.76738	4.91989
b0661	3.34797	3.17602	3.67363	3.42832	3.69555	2.76541	5.62898	5.99902
b4194	2.19447	2.67954	1.62565	2.13074	2.2087	2.54523	2.34283	2.56716
b0830	3.96028	2.62958	4.06047	2.97228	2.99144	1.48004	2.6833	3.31707
b2968	2.38707	3.59386	2.38953	2.8574	2.38766	2.47445	2.5984	2.46939
b2068	1.41945	1.25415	1.08752	1.21328	1.28216	2.22137	1.01318	0.720388
b4125	3.19262	3.15096	1.8492	3.35774	3.90325	3.15088	1.80757	1.57522
b1602	3.48811	2.09916	3.02473	3.39468	2.67963	1.80594	5.4036	6.25991
b0167	3.26002	3.4073	3.27468	3.18737	2.73703	3.1798	3.47134	5.92466
b0224	2.62318	2.35448	5.67673	3.17143	4.32897	2.9375	5.12741	5.81448
b1244	2.85014	2.73599	2.63748	4.45691	3.30018	0.950125	6.50589	5.35336
b3907	4.58693	0.316886	2.39771	2.83314	3.31491	0.413626	1.16252	1.00872
b1927	3.48374	4.09176	3.49135	3.03587	2.64955	6.07767	1.7474	1.63645
b3661	2.55214	2.81765	4.15722	3.24207	4.64416	1.37938	8.3006	7.91226
b0581	4.04931	3.20961	3.20409	1.37419	2.51093	6.3634	1.85709	1.52663
b0999	3.53114	3.41299	2.82749	2.08803	3.05878	4.58167	3.31734	2.63827
b0981	2.60132	2.13947	2.61602	2.47259	1.98912	2.79054	1.99227	1.99133
b1399	4.0139	2.62135	2.69468	3.00198	3.52228	4.38468	2.15978	1.5713
b2598	2.83358	2.89064	5.80246	3.94824	4.36217	1.92383	1.82647	1.55722
b0687	3.3344	3.96808	3.55999	3.54057	3.61268	3.76985	4.14038	5.041
b0102	3.21672	3.64561	5.30021	3.43221	3.73265	2.70026	4.48067	5.213
b4062	3.36478	1.56703	1.13443	2.52272	3.59207	1.63521	0.623846	0.714209
b1658	2.10316	3.29036	4.56629	5.60484	5.41847	2.44372	5.95088	5.98673
b3627	3.21669	2.9248	3.05187	2.54347	2.54879	2.58652	1.88287	2.51242
b3400	3.34928	3.46275	3.93416	2.38821	2.46415	4.92511	2.99974	3.47572
b1743	3.45723	5.32352	2.58405	3.01904	3.56207	2.22769	1.28133	0.480237
b3416	3.45269	2.7359	1.64776	2.3354	3.04167	3.27524	4.17725	2.96272
b2830	2.76292	3.53285	4.22343	3.31464	3.77903	2.03477	3.57484	5.76445
b0193	2.05903	2.63563	2.10071	1.60475	1.92426	1.39335	2.2402	4.28389
b0775	2.38515	3.86305	4.42988	2.93876	3.62793	1.67111	6.28246	8.64074
b2155	3.26189	1.70243	2.78206	2.84601	3.20984	2.05368	2.17757	1.70165
b2449	3.35029	3.07428	4.08677	2.46229	2.69759	3.4736	2.06264	1.74901
b1746	2.86971	3.13674	2.35047	3.01978	2.59215	3.57281	2.10128	2.23022
b1952	3.40485	3.68749	2.44057	1.5524	2.32073	5.12609	1.51481	1.75214
b1123	3.64796	2.2522	2.45141	4.22098	2.52904	1.65008	3.25467	2.69049
b3404	3.41618	2.93775	2.60006	2.23451	2.98938	4.12682	2.41561	2.64278
b3685	3.16585	3.06273	2.92534	3.45059	2.96599	2.86498	4.02493	4.12974
b0015	3.13002	3.0571	3.07972	3.1582	3.39109	3.14507	4.12768	4.166
b2063	3.08536	2.82765	1.92917	1.70268	2.34985	2.90996	1.36952	1.03645
b0963	3.79694	3.30812	2.6319	3.63581	3.96846	4.6396	2.85782	2.2473
b1516	4.79417	3.85253	1.18785	2.32624	3.75102	3.47462	0.570532	0.245759
b2614	3.0359	2.61317	3.06391	3.07656	2.718	3.63142	3.92845	3.24964
b1611	3.76135	3.46929	3.36714	3.94131	2.93597	3.64297	1.40071	0.880849
b0634	3.52912	3.58469	4.47378	3.59755	3.32825	2.31721	3.52338	3.83593
b1028	2.57133	2.67678	2.03207	1.52205	2.07636	3.09759	2.89363	2.90051
b0397	2.55928	2.3524	2.83995	2.73956	2.10082	2.16517	2.543	2.47441
b3850	2.67076	2.77718	3.46301	2.65597	2.92709	3.57835	2.70442	3.97155
b3129	3.37295	3.47862	3.51931	3.16952	3.04991	3.64902	2.81089	2.5441
b1539	3.22209	3.52805	3.02379	3.77757	3.52337	2.87516	4.06892	4.0368
b1332	2.943	2.62966	2.98232	3.01389	3.72811	3.81111	2.93578	2.92312
b2187	2.67435	3.23057	4.96657	3.92836	3.88412	2.48502	3.54631	7.24369
b3792	2.69366	2.45752	2.33278	2.08532	2.83366	2.52034	2.19444	2.04663
b4303	3.95023	1.0723	2.50413	7.23181	1.37599	3.74357	0.448008	0.31326
b1180	3.10414	2.75338	3.92781	3.04407	3.47697	4.54336	3.46766	3.3417
b2750	2.72187	2.96191	2.71888	1.96914	3.48069	0.205962	4.79771	8.25767
b2412	3.16024	3.39398	2.16949	2.8676	2.99136	4.45047	3.02331	3.11447
b0487	2.66874	2.86506	2.85196	2.50121	2.7482	3.74274	2.74746	2.54529
b3176	3.67255	3.33084	3.32426	3.62791	3.04573	3.11827	5.13265	4.55245
b3034	3.07529	5.55006	4.23269	3.65525	4.59938	2.83643	2.88709	3.60323
b3183	3.55099	2.27045	3.13925	3.15721	3.19835	2.41746	3.11436	2.56501
b2567	2.78386	2.47636	3.67759	2.91754	3.6537	2.75567	3.2864	4.03699
b0739	2.86062	2.90918	2.07621	3.49352	2.27338	0.898484	1.83367	2.389
b2087	0.0146476	0.00532619	0.00261738	0.0150936	0.0147537	0.0143879	0.0146654	0.0145413
b0838	3.13248	2.5018	4.15377	2.75494	3.31186	3.27595	2.97606	2.86681
b2980	4.04935	2.18067	1.17372	3.942	3.73217	5.3867	1.20217	0.689267
b3432	3.3028	2.94532	2.96414	2.49048	2.75979	3.21617	3.63964	3.97531
b0484	3.26525	2.51255	2.87184	3.1199	2.79888	2.40982	5.69487	4.77402
b3608	2.84378	3.07778	2.84322	2.88684	3.07016	3.37245	3.56092	3.31624
b3566	4.04222	2.99458	0.822823	2.21963	3.32147	11.2809	0.500983	0.0609513
b3564	1.69408	2.04372	1.76548	1.81688	1.57607	4.01717	2.55441	2.47141
b1406	3.38627	2.96507	2.38968	2.22943	3.09938	6.74429	1.68219	0.909595
b3995	2.93666	2.26405	2.31503	2.26957	2.67685	7.32973	1.69105	2.08939
b3964	3.18324	3.2627	2.13463	3.62561	2.97921	4.87886	2.19464	1.62825
b1709	2.63407	3.98342	3.93066	2.4132	3.50797	4.41389	3.07767	2.88792
b2805	2.78426	3.39958	1.48082	3.45198	3.54729	4.28353	1.61761	0.917702
b4403	3.11958	2.97815	3.25969	3.03413	3.27861	3.99808	3.37213	3.37751
b2683	2.75795	3.4017	3.44069	3.10117	4.14972	1.61189	4.66174	7.37604
b2666	3.73447	3.29705	1.73084	1.18397	2.03554	6.09589	1.65429	1.73324
b0123	2.79874	3.23673	3.02242	2.23587	2.89474	3.94587	5.25564	5.46802
b2465	2.75408	3.46142	3.67487	1.06988	1.97697	3.07956	1.7362	1.51906
b1050	3.22708	4.02433	4.15431	1.22771	2.77321	7.40482	1.69166	1.22097
b3939	2.53603	3.77305	5.71627	3.15912	3.68263	1.01291	3.51215	5.72175
b2018	2.51055	3.40268	3.25414	2.52047	2.37176	4.17802	2.80601	3.00041
b3752	2.87381	2.63562	1.63457	3.32941	3.56546	3.10998	2.9627	2.37818
b3087	3.38059	3.3342	1.893	2.7309	3.4451	7.7256	1.53251	0.859755
b0637	2.34428	3.04544	3.38212	4.11297	3.94872	2.05128	5.09631	7.27202
b0466	3.00219	3.0376	3.84438	3.36974	4.07633	4.05582	3.50649	3.78291
b3616	2.76757	2.85222	2.72335	2.91605	2.63266	5.18382	2.72803	3.19412
b1449	3.29412	4.59399	3.60631	2.18196	3.82068	4.53376	1.52124	1.34723
b2532	2.61385	2.18866	5.14583	2.90034	2.82596	2.01475	3.48402	5.11409
b2571	2.90417	4.38921	3.456	2.7052	3.32355	2.32933	2.25612	3.45945
b0628	2.96632	2.87579	2.73379	3.62524	2.40989	5.55713	2.36858	2.49699
b2594	3.16315	2.49384	4.10047	1.57497	3.15137	3.47608	3.26605	4.11759
b4352	2.14217	2.91561	4.87037	2.63371	3.10121	2.13586	4.29181	2.86101
b2065	2.555	2.07227	2.6699	2.95527	2.90691	2.93141	3.02286	2.41941
b3345	2.4979	3.43351	4.26685	2.74003	3.12001	3.32317	3.72835	4.70972
b3862	0.246753	0.364013	0.315032	0.414414	0.420272	0.260597	0.473941	0.564446
b2554	2.80598	2.7348	3.29509	2.60994	2.92609	2.17384	4.05001	4.94732
b1018	2.58592	2.0036	4.16694	3.74468	3.42993	0.878545	5.63173	9.66515
b0059	3.21323	2.69505	2.50248	2.21677	3.24258	4.04776	2.83342	3.09502
b3005	2.04086	2.70156	4.79016	2.50709	2.96113	1.53369	4.13455	5.24897
b0915	2.0906	2.17495	2.25337	2.07229	1.91337	1.98281	2.13746	1.86005
b1265	0.913461	1.80222	10.462	1.58683	1.38431	6.17547	2.41075	5.23351
b0678	3.67102	3.37047	3.42905	3.25245	3.57084	6.88652	3.63841	2.95297
b3848	2.66656	3.16578	3.17279	2.27267	3.01573	2.85845	2.33899	3.00782
b1629	2.8156	3.28517	2.76092	2.78509	2.42014	0.79921	2.12335	3.75487
b2954	2.1675	2.57569	3.48116	3.53825	3.37938	1.65321	4.4342	5.4166
b0402	3.30672	2.00724	0.935073	3.60294	3.11153	2.90053	0.648138	0.347908
b2952	2.54858	3.51887	3.26192	3.43265	3.33858	1.79993	4.70655	6.52175
b2382	0.939672	0.934181	1.05264	0.901291	0.868485	1.2682	1.11959	0.977554
b2342	3.61442	4.16806	2.16051	3.04171	3.59669	4.17377	1.5575	0.705859
b3833	2.62075	2.64671	3.51647	2.69211	2.91493	3.97913	3.86335	4.24784
b3628	2.52519	2.30782	2.57822	2.25453	2.42305	2.40249	1.65384	1.90702
b3493	2.90575	2.49977	3.0821	2.13549	3.02236	2.188	4.02588	4.56845
b3724	3.06455	3.50357	3.06465	2.07973	2.42384	4.64901	2.61841	2.24729
b3247	2.60759	2.4244	2.05226	2.16115	2.33788	2.45329	2.80196	2.84362
b2086	3.31725	5.44538	2.99614	1.4787	2.66599	4.55396	1.57635	1.09689
b1067	2.80696	2.75735	3.51695	2.66251	2.19974	3.9809	3.68156	3.35527
b0958	2.5735	2.36443	2.23065	2.22814	2.6418	6.80594	1.08443	1.25035
b3542	1.26194	1.1874	0.606997	1.88192	1.36778	0.68273	1.7091	1.19747
b3938	2.33215	2.33915	3.53736	2.54248	2.7857	1.64878	2.82288	3.21632
b0640	2.34209	3.95133	2.71191	2.92361	3.82348	2.87088	3.00475	4.70702
b2156	2.83022	2.11322	1.92068	4.60807	2.43883	1.32082	3.71865	8.04763
b3516	2.36992	3.35686	1.95339	0.829707	2.16304	7.32606	2.96377	4.19789
b3540	2.7924	2.5552	2.57944	3.9678	3.21925	2.36483	3.36275	2.93289
b3912	3.13191	3.45897	3.03632	2.48386	3.38354	2.88797	2.84704	2.93007
b3148	2.59165	2.71702	2.2579	2.6773	2.88722	2.01926	1.77106	2.18599
b1245	2.24347	1.86691	1.94193	2.772	1.80871	0.861589	4.26716	3.60016
b2103	2.90593	2.79559	2.96926	3.15142	2.82114	2.00346	2.97345	3.91907
b3012	3.17643	2.8135	2.77764	0.904747	1.7903	5.21896	1.22959	1.75594
b3168	2.84755	1.73228	1.91649	2.39824	2.64717	1.52053	3.55974	2.9507
b2471	2.75832	2.47404	2.02601	2.99813	3.89379	5.35876	3.99835	3.41457
b1400	3.60858	2.34082	2.04069	2.7847	2.62797	3.67844	1.43203	1.29039
b3692	1.93544	1.70711	1.73829	1.78167	1.68966	2.46174	1.86491	1.8439
b1990	3.52542	2.46604	2.16217	1.80556	2.45667	6.15047	2.35175	1.64681
b3081	3.64241	4.58041	0.780528	2.30322	2.59825	5.36674	0.882853	0.298961
b2699	2.29472	1.86393	2.86656	2.19863	2.62468	4.11965	2.75201	2.48833
b1279	3.41094	1.90749	2.37816	3.58152	2.80592	3.15205	2.47663	2.4167
b0434	2.37803	3.51772	3.98649	5.63363	4.59221	1.08851	5.21512	6.16583
b2501	2.64142	2.98163	3.48434	2.31207	3.22008	2.60855	2.69448	4.02129
b1922	1.07165	0.259523	0.531764	26.9159	11.0158	0.272536	1.3828	0.518734
b3114	2.37482	2.78565	2.35119	2.57821	1.96238	2.80189	2.091	2.09738
b3193	2.79898	2.6792	2.55665	2.21947	2.14196	2.47816	2.54687	2.65051
b3512	2.51382	4.17917	2.048	0.375676	0.977753	8.60098	2.84324	2.01517
b2497	1.93774	2.44086	2.09397	1.76953	1.18913	0.664635	9.36814	12.5553
b3458	2.75458	2.11768	1.76689	3.27926	2.9875	1.32735	4.0691	4.05459
b1841	1.87915	3.71376	2.25258	2.99733	1.6353	2.3262	5.79194	7.69752
b1084	3.46945	2.18417	2.50663	3.00765	2.67805	1.77531	4.08458	3.58729
b3454	2.92637	2.38676	2.19718	2.79398	2.33649	1.77322	3.13921	4.0407
b2564	2.41508	2.21371	2.99757	2.29374	2.71081	3.07349	3.49571	3.00236
b0150	2.80248	2.57873	2.89264	3.08503	2.99168	2.0049	4.0612	4.66341
b2948	2.52083	3.52048	3.39884	3.75067	3.16689	2.08259	4.17761	4.2135
b4153	2.97754	2.06553	1.52982	2.21194	2.74633	6.02499	2.44581	0.910737
b0188	2.43343	3.10944	2.30566	2.66829	2.02173	2.51009	2.85358	2.82276
b2500	1.75656	2.19673	4.13923	2.22528	2.47653	1.2234	4.05456	7.84139
b2979	3.13861	2.07993	2.15244	2.69322	2.89728	3.32417	1.57777	0.831883
b3617	3.03113	2.85191	2.45527	1.81988	2.57321	5.6478	2.25831	1.72561
b2566	2.95231	2.21833	3.59403	3.01934	2.93665	2.2207	3.50554	2.91775
b3633	2.47962	2.31356	4.8146	2.66497	2.91472	3.32098	2.70185	3.54907
b0325	1.52374	2.9704	2.30404	0.845298	1.89373	0.834484	0.805511	1.53544
b3820	2.7287	2.52699	3.64065	2.89723	3.10458	3.73934	2.11111	2.90361
b0930	2.86844	4.41983	4.29384	3.46364	2.79328	1.99415	3.81514	3.92977
b4242	2.61546	3.76254	2.18099	1.65088	2.0459	2.12833	1.62763	2.32053
b3229	2.26039	2.02853	2.67131	2.25828	2.70422	2.34472	2.55031	2.80387
b3498	2.45222	2.40079	2.92118	1.63386	2.38906	4.74314	2.52021	3.24395
b1706	0.712143	0.629953	0.775977	0.688769	0.633169	0.71931	0.915701	0.851777
b4152	2.73278	1.67507	1.61638	2.18813	2.67783	5.77574	2.33644	0.76216
b2038	0.608919	0.538787	0.50132	0.497544	0.726875	0.842988	0.744993	0.781695
b4161	2.2455	2.56285	2.13467	2.43038	2.63659	1.84228	1.9142	2.67086
b0483	2.71299	3.41637	4.52974	2.78057	1.94457	2.73432	2.13724	3.70151
b0091	2.90091	2.81172	2.87226	2.02478	2.68047	2.13539	2.54119	3.73005
b1767	2.39004	3.1457	3.30571	3.12155	3.26075	2.74863	4.04024	4.41109
b2266	0.147863	0.151655	0.067815	0.053929	0.147066	0.205046	0.148043	0.14679
b0156	2.45987	2.78215	3.11766	2.85768	2.91388	2.78023	2.19614	3.21659
b1187	2.87141	3.04384	2.19874	3.43384	3.24317	2.74203	3.48118	4.03585
b1982	2.5225	2.129	4.61655	2.53079	2.99068	2.51222	3.77435	4.25456
b2026	1.92303	1.41703	3.73452	1.45695	2.00899	8.44442	3.60607	4.19327
b3650	2.18594	2.68869	2.20852	2.37781	2.61854	1.81518	2.82616	5.19398
b2475	2.81047	2.68048	2.96982	2.43394	2.45004	3.62116	2.37738	3.61935
b3750	2.90892	3.07838	1.96105	2.62558	2.34899	2.29365	1.30234	1.14464
b2075	1.85783	1.42356	1.3544	1.85392	1.75283	1.37245	1.59604	1.71699
b1216	0.858425	1.04717	0.909789	0.9305	0.838897	0.939452	1.28963	1.22494
b1586	3.48563	2.53965	2.09645	1.79589	2.30231	3.92979	2.15491	1.32221
b4160	2.03418	2.62258	2.08685	2.04923	2.1648	1.46578	2.2523	2.23436
b1431	2.80978	3.36441	3.92358	2.12066	3.03695	3.86082	1.64773	1.36772
b3197	2.47459	2.7842	2.71991	3.18255	2.89309	2.21335	3.14285	4.25488
b4353	2.21249	3.34674	3.97395	2.76085	2.74146	2.29725	3.72504	3.14617
b4045	2.87018	5.03684	1.22117	1.24131	1.75741	3.14723	0.622187	0.502236
b1582	0.897262	1.00874	1.08843	1.05732	0.884473	1.06982	0.294605	0.167636
b0469	2.08078	2.67053	3.93718	3.78635	4.10852	1.79223	6.06478	4.76613
b0186	3.00336	2.61415	3.17346	1.41122	2.29733	5.4996	1.69952	1.63251
b3032	2.73293	2.85504	2.7058	3.22484	2.57803	4.02999	2.10624	2.78678
b3927	1.5504	1.28943	1.59496	1.1651	2.01489	0.245384	0.102247	1.1415
b1418	1.09636	1.18857	1.88995	1.30978	1.73865	0.812716	2.66078	3.10025
b1282	2.20648	2.72085	2.70184	2.6779	2.42951	2.00605	4.36714	5.65125
b0480	3.01298	1.8848	2.3031	2.61718	2.95142	3.79739	2.76649	2.7445
b3714	2.11113	2.01067	2.93371	2.42658	2.66439	0.810834	4.15583	5.4052
b0725	3.00117	1.55054	1.85173	3.79882	2.88374	1.34793	1.39766	2.11447
b1498	3.62237	2.44453	0.690171	3.14106	3.68695	3.69015	2.65517	0.315816
b2795	2.7041	2.90726	1.97179	1.87136	1.88746	4.44341	2.64045	2.5268
b2135	0.310978	0.2191	0.551783	0.17103	0.126889	0.366792	0.558461	0.308722
b0053	3.05783	3.20118	2.6587	2.8092	3.09627	1.91968	2.82124	2.41948
b1106	2.66554	2.2844	2.92729	2.46565	2.88322	2.14079	3.01697	3.98298
b1768	2.22241	2.97937	2.56919	2.70209	2.66565	3.02976	3.97022	4.09739
b4162	2.18836	2.90809	2.28544	2.33397	2.37492	4.28752	2.18259	2.71195
b0674	2.29835	2.2128	3.34492	3.10816	2.6553	2.78927	5.99912	5.86745
b0110	1.37099	1.35915	1.49767	1.03795	1.37514	2.85297	1.07004	1.18099
b0384	3.40298	2.3337	2.49533	1.4041	2.25044	3.96489	1.18767	0.980055
b0851	2.68525	2.78493	2.86198	2.88531	2.85356	2.09577	3.65889	3.57099
b3256	2.31622	3.04947	2.03163	2.75412	3.10413	1.62713	4.48324	5.68994
b0791	3.7508	2.15478	1.10632	2.13228	2.20414	3.52212	1.02997	0.78014
b1215	2.62113	2.01219	3.2791	2.14547	2.34425	3.08556	3.21256	2.77471
b0280	3.00427	3.11904	2.43676	4.81428	3.11593	1.87981	2.46992	2.69805
b0965	2.87484	2.18565	2.96981	1.66072	2.27273	3.90265	2.48032	2.15629
b0886	3.06931	2.95796	2.62548	2.34004	2.50282	2.09107	3.29801	3.12066
b0898	3.47969	3.66193	1.68142	1.67819	2.65808	4.00452	0.95726	1.11637
b3910	1.96633	2.1288	2.04844	0.72285	1.62966	3.05296	2.74383	3.43739
b0418	2.95042	3.66599	2.59384	2.55679	2.69083	1.91357	2.93696	3.30316
b1703	2.61472	3.09768	2.97635	2.73353	2.90976	2.93579	1.86592	2.64853
b4362	1.83799	2.44064	2.33382	2.13923	3.02775	3.22127	2.61008	2.23572
b3957	2.14781	2.76061	3.15865	2.41593	2.67474	2.05764	2.62199	6.15818
b3771	2.1602	1.91972	2.26111	2.13852	1.91369	1.22978	3.68307	5.73312
b3712	2.66703	3.30543	3.1986	1.80053	2.12952	3.73897	2.53487	2.20853
b1578	2.53105	2.02946	3.48187	2.68088	2.84026	3.88685	2.10304	2.74014
b1131	2.8034	2.97177	5.61945	2.37888	3.68372	2.31225	4.63912	5.51665
b2700	1.97191	2.65786	2.084	1.76094	2.29043	4.25065	1.96919	1.05336
b0458	1.92364	2.00825	4.57411	2.73884	3.70561	4.32213	4.09632	3.45452
b0222	1.53764	1.7477	1.85811	1.59901	1.17248	1.63774	1.72577	1.55219
b1519	3.30102	2.55583	2.53483	1.47526	2.61263	4.35254	1.15757	0.897149
b3205	1.2787	1.30399	1.1015	1.42911	1.35855	1.02169	1.36402	1.26407
b3811	1.09418	1.19797	1.79229	1.26098	1.36131	1.18722	1.54556	2.63146
b1179	2.50405	2.71579	4.62229	2.8908	3.10453	2.71482	4.34174	4.62677
b1518	4.03244	2.43023	0.701895	1.98533	2.87767	3.04893	0.495172	0.268849
b2306	2.64157	2.42446	2.37512	3.33621	3.3052	3.19423	2.44433	3.30946
b0870	1.36804	1.76294	0.895775	0.893159	1.31766	1.49193	1.36173	1.25156
b1782	2.56722	2.47762	3.27211	3.10082	2.93464	1.86896	5.98765	5.37778
b1637	2.31277	2.2984	3.58773	3.02223	2.7709	2.06743	3.9084	3.97622
b0454	2.57299	2.33634	2.54513	2.32806	2.51328	2.55083	2.43017	2.74477
b0654	3.21476	2.26347	2.06978	4.11729	3.00098	2.09696	2.59598	2.31121
b0785	2.43155	2.48728	2.96521	2.23142	2.6074	3.33223	2.55272	3.65851
b0676	2.67431	2.15815	3.03306	2.55012	2.60247	2.4506	2.66676	3.77646
b0125	2.08315	2.76886	4.12254	2.40602	2.74443	2.24659	3.75196	4.66899
b2024	1.75265	1.79599	3.43289	1.48901	2.65103	8.2594	3.21809	3.69828
b1441	1.61893	0.978848	1.97837	1.88512	1.31773	1.00666	0.835113	0.92577
b2834	2.21955	2.82755	3.12266	1.95655	2.86014	3.71265	2.45744	2.8045
b2807	2.25768	2.51126	2.78669	2.96004	2.50189	2.63274	3.18003	4.26193
b0894	2.10862	1.06659	1.53357	1.41449	1.5427	4.2982	19.6659	2.0656
b1738	2.79503	3.38125	1.4676	2.96593	2.89206	3.00513	1.74226	1.33397
b1917	2.41606	2.07862	2.977	3.58277	2.52105	1.64158	3.18781	3.64504
b3029	2.49749	1.91246	2.62779	2.15427	2.4469	3.22634	2.61197	2.31876
b0103	2.27418	3.13868	3.04315	3.21407	2.66798	2.33695	3.43403	4.19934
b0127	2.62327	2.40909	2.78457	3.4835	2.95318	2.00708	3.17802	2.66189
b3257	1.67656	1.93815	1.29815	2.20839	2.41099	1.51352	1.09699	1.03344
b4006	1.60683	1.60256	3.56606	1.97589	2.48113	0.895796	3.92288	7.41659
b2318	2.52842	2.90644	2.75763	2.18645	2.60513	1.67389	2.21759	2.47822
b3511	2.42613	2.49228	2.22512	0.735569	1.4621	3.76024	3.06189	3.04009
b3028	2.4551	2.88333	3.16615	2.84374	3.18944	1.66282	3.7886	3.63828
b1693	2.0801	2.71166	2.72941	2.97327	2.25343	2.16932	2.70905	2.92382
b1912	2.19722	2.60572	3.24857	3.39332	2.90443	2.51654	3.25355	2.82394
b3282	2.0196	3.10161	2.5998	2.37384	2.55602	2.60616	3.46128	4.34462
b0489	3.14395	1.76617	1.8069	2.04779	2.36186	3.15903	1.94636	1.85496
b0557	1.84591	2.24536	1.95346	4.80309	3.4083	0.654582	10.1448	9.20204
b0444	2.38096	2.78956	2.63702	2.31987	3.39276	2.72042	3.0787	3.93105
b0949	2.75429	2.11946	1.7437	2.11619	2.09805	2.33366	2.2647	2.18982
b4261	2.40681	2.9302	1.84437	2.23458	2.7976	2.52955	2.49995	2.62384
b0917	2.2438	2.03476	3.17672	2.1095	2.73001	2.23564	3.68973	4.50961
b2748	2.14422	2.32246	2.21096	1.60993	1.92206	4.28936	1.59623	2.79478
b2114	2.64122	2.07989	2.44486	2.68397	2.54097	1.3339	3.02193	3.55687
b1562	2.8413	2.62817	1.95458	2.09988	1.98179	2.72711	1.69193	1.25702
b3201	2.5062	2.81822	2.75684	2.75497	2.41436	2.21969	2.93503	3.30804
b1958	2.71226	2.98182	2.47642	2.03837	2.41052	2.75633	2.32451	2.08439
b2411	2.29974	2.10863	2.18322	1.78048	1.91521	1.95291	2.06783	2.06359
b1683	2.19086	3.42706	3.59636	1.72425	2.74841	3.02018	1.30987	2.96777
b0307	3.32932	2.44193	2.15631	2.98644	3.22946	1.82633	2.41403	1.35365
b1679	2.67841	2.72541	2.88818	2.25092	2.59108	2.82355	1.38789	2.752
b1855	2.28009	3.22785	2.41255	1.85906	2.5711	2.73205	2.32739	2.27875
b1307	2.20541	14.9233	1.92	1.3552	1.51555	2.14894	1.69687	1.29309
b0529	1.67126	2.7534	3.86989	2.62416	2.78791	1.81822	4.88699	6.09643
b0465	2.85695	3.16283	2.54518	2.15518	2.10733	2.00019	2.38773	2.29097
b3631	2.67287	2.49591	2.37679	1.97219	2.83726	2.196	1.80731	2.86119
b1345	1.87323	2.44811	2.5458	3.56956	2.10663	2.41336	3.2776	5.40278
b2153	1.64375	2.01613	2.47141	2.02294	2.29463	1.60821	3.8879	5.754
b2008	2.59297	2.31939	2.4845	2.21592	2.2335	2.8447	2.26084	1.93481
b2924	1.45867	1.41659	3.67567	0.73696	1.22727	0.890215	2.77475	3.96587
b2553	2.21935	2.41659	3.28398	2.67961	2.3236	2.73079	3.70971	4.50539
b2907	2.16891	2.21956	2.79322	2.41305	1.91032	2.12239	2.55982	3.20512
b3279	2.1196	2.09293	3.04668	2.01952	1.91938	2.81851	3.26182	4.05009
b1807	1.95804	2.43156	3.2447	2.88054	3.19224	1.80312	3.43489	4.90798
b1541	1.66534	1.46609	1.97889	1.45806	1.27146	1.09132	24.0635	3.13708
b1799	2.91211	2.21754	2.49333	2.40593	2.67327	4.37801	1.13713	0.816929
b4064	2.08826	2.3133	1.64506	2.53765	2.9151	1.23822	5.94478	5.74954
b1252	1.83932	2.95164	4.08901	2.66181	3.03073	1.61112	4.15428	4.43356
b4032	3.43732	1.26019	0.662268	2.63923	2.391	3.56385	1.49195	0.435482
b3535	2.26196	2.04916	2.97145	1.55146	2.09704	6.6363	1.55137	2.49456
b3623	2.91299	2.03096	3.18229	2.37297	1.73883	1.97227	1.68861	2.56254
b1837	3.05323	2.55705	2.46206	1.30855	2.07512	3.46649	0.87806	0.895615
b2938	1.04178	0.918765	1.24146	0.728899	0.799101	1.19084	0.923465	1.34591
b2619	1.582	1.86996	4.30765	3.11473	2.45627	2.25036	2.86113	4.64037
b0893	2.3908	1.85172	2.0992	2.60656	2.71737	2.04058	4.0603	4.04632
b2556	2.36646	1.99197	2.41858	2.03197	2.368	2.6187	2.07009	2.37105
b3700	0.980955	1.05905	1.22177	1.03761	1.21017	0.77046	1.8765	3.04415
b2168	2.90339	2.24249	1.5893	1.95626	2.61941	3.7668	2.54356	2.20471
b0394	2.72225	3.53704	1.9928	1.4072	1.88112	2.1578	1.93645	1.52135
b4359	2.28356	2.87543	1.22025	2.50313	2.00085	2.14539	1.21907	1.30788
b1993	2.34844	2.4937	2.7576	3.02985	2.85229	2.40875	3.14968	3.26188
b3181	0.535658	0.721936	0.488763	0.690099	0.644903	0.833393	0.523054	0.536479
b1638	1.92967	2.83452	3.71004	3.01605	2.85263	1.7359	3.38928	4.35734
b2905	2.08398	2.75253	2.74012	2.09955	2.27045	1.72782	2.09751	6.97189
b2535	3.50394	4.96927	1.63689	0.834313	1.6446	5.22922	0.449887	0.30678
b0472	1.78104	2.68383	2.69255	2.83666	2.43328	1.17681	4.6119	6.43793
b2958	2.1508	2.47545	2.559	1.89129	2.21952	2.7053	2.25122	1.99845
b3189	2.45342	2.4617	2.59393	2.61598	2.77779	1.57243	4.99873	4.53188
b3706	2.08486	2.67511	3.04384	1.82731	2.33763	2.42676	2.46767	2.70269
b4243	2.14412	1.70084	1.59226	2.27854	1.31937	0.905965	3.34449	3.62841
b1134	2.05314	2.66854	3.59394	1.96518	2.50592	2.84318	2.32641	3.5969
b1286	2.1954	1.97594	2.56746	2.24413	2.32369	0.597718	4.47166	5.23136
b3396	2.81473	2.62666	2.53473	2.2485	2.14955	0.893945	2.5265	3.33429
b1061	1.96198	2.26422	2.15689	1.59843	1.93968	3.49751	2.23551	4.1081
b2904	2.56363	2.40834	2.59965	2.2271	2.07686	1.75424	1.85256	6.95687
b1921	0.842175	0.583342	0.844368	18.6512	3.49873	0.748529	0.583034	0.357141
b1825	2.01088	2.54408	2.08109	2.45338	2.60283	2.02014	2.2436	4.12519
b0027	2.71942	1.96551	2.29215	2.92041	2.63258	1.19746	2.90891	3.31395
b0737	2.27292	2.92484	3.3352	2.73021	2.82552	1.29365	3.07935	4.51287
b4109	0.560808	0.264747	0.351015	22.8043	2.75509	0.534894	0.594691	0.581543
b3447	2.46858	2.36538	1.89112	1.31317	1.94581	2.86528	2.09332	1.4987
b0162	3.12005	2.76748	1.28099	3.11559	2.64212	4.17546	1.96583	0.651345
b0767	1.21218	1.60081	1.45771	0.555977	2.26122	0.991194	0.878269	1.20738
b1536	2.45718	5.60617	2.95603	0.678427	1.9839	3.21401	0.906786	0.561768
b3088	2.23295	2.08635	2.08791	1.78333	1.64731	2.76427	1.68705	1.67519
b0243	2.33826	2.53928	2.99838	2.36738	3.10085	2.22271	3.07538	3.07662
b3417	2.1753	1.39099	1.01299	2.01715	2.10816	2.45411	2.83313	1.90385
b1127	2.6817	2.69968	2.0772	1.80348	2.13495	5.17717	2.42839	1.31474
b2418	2.03491	2.46949	3.19912	2.27293	1.99636	2.73477	3.68245	4.15602
b3348	2.60347	2.68022	1.43217	2.10622	1.282	4.52565	1.9712	1.8797
b1293	1.96509	1.96027	2.26413	3.12515	2.0806	1.97517	2.64423	2.32085
b3288	2.23594	2.47161	2.0158	1.99819	2.41066	2.28307	2.19638	2.9729
b4059	2.5576	1.39141	1.1394	2.30588	2.56026	4.26259	2.17199	1.59786
b1450	2.62997	3.50174	2.57782	1.21997	2.59918	4.96195	0.884097	1.34678
b0143	2.27358	2.498	2.4155	2.46674	2.72264	1.35325	4.16647	4.26893
b1236	2.29481	2.40341	3.48825	1.95798	2.5573	3.21756	2.6324	1.90034
b4224	2.61543	3.01737	1.85278	2.38264	2.62614	4.16219	1.98629	1.71348
b0675	2.08436	2.22048	2.96164	3.04117	2.57796	2.24093	3.22981	3.65609
b0380	3.32794	1.40196	1.14734	2.53053	2.85179	3.6133	1.29479	0.588422
b3361	2.4551	2.18137	2.47533	1.12538	1.62849	4.68117	1.26873	1.06888
b3830	1.97995	1.49148	5.20956	1.60564	1.62124	0.30791	3.96267	7.61348
b3726	2.10812	1.90379	1.26078	1.75773	1.91454	1.86664	2.2311	2.40475
b4217	2.64889	2.29684	0.896704	1.09784	1.84574	6.29483	0.428365	0.492533
b3424	1.66438	2.55154	3.05735	2.21755	2.81327	1.77181	2.9535	3.39455
b1126	2.18721	2.27193	2.57123	3.24146	3.28878	1.24775	3.6783	5.41822
b1274	2.79835	1.58206	2.06152	1.75209	2.25139	2.14748	2.77151	2.71694
b3040	2.41559	2.17584	3.82022	1.80516	1.95438	2.52995	2.59427	1.78984
b2523	2.57685	2.20008	2.56542	2.36956	2.49431	1.13513	2.16524	2.70036
b2495	1.8715	1.94235	3.34024	2.2136	1.86582	1.95631	2.3971	3.58832
b1178	2.94054	2.20183	2.40349	2.5245	2.43149	2.17655	2.4289	1.9952
b2735	0.916059	0.941412	1.23472	0.910181	0.78651	0.934573	0.777964	0.728238
b0084	2.83225	4.10841	1.9656	1.75905	2.00646	2.37803	1.49549	2.03553
b2377	2.81145	1.58564	1.18431	0.875708	1.48935	4.54843	2.02493	1.34371
b3888	2.29887	2.96234	2.83519	2.5618	2.84739	3.08844	4.00126	2.88277
b0441	2.40176	2.14397	1.33078	2.83486	3.3875	1.61718	3.55355	2.77506
b0044	0.483023	0.465934	0.486045	0.424136	0.436695	0.579335	0.536033	0.514996
b1045	2.58239	2.47563	2.66907	3.29734	2.21196	4.16585	1.2329	1.21337
b1827	2.31142	2.80413	3.8589	2.08221	2.21904	2.72968	1.52012	1.47001
b1087	2.18902	2.34199	2.99891	2.04337	2.51888	3.63363	2.02609	1.83765
b4040	2.17041	1.90567	1.37084	1.79863	2.46984	3.25646	2.18712	1.53166
b0060	2.45801	1.98584	1.19423	1.43918	2.0504	4.53095	0.979086	2.11825
b1110	2.5268	6.36484	3.53359	1.7341	2.14906	1.11752	0.916019	0.798449
b4054	1.96534	1.63359	4.14444	2.01608	2.3599	2.77111	3.33808	2.93514
b1235	2.56201	2.51336	3.00694	1.40077	2.42386	3.82365	1.55949	1.8428
b0855	2.54838	2.33766	1.79127	2.42037	2.60595	1.96789	1.83542	1.66889
b1784	2.38102	2.64213	2.28658	0.706182	1.92759	6.99643	0.748038	1.2688
b3354	2.15821	1.89496	1.59339	1.9043	2.29127	3.1601	2.31995	1.91205
b1647	2.61405	2.40349	1.85389	2.25311	2.54325	3.19502	1.71912	1.60647
b4349	1.51932	1.64965	2.04495	1.95187	1.86834	1.38976	2.10306	3.10696
b1278	3.18993	2.36254	1.53132	1.49555	1.92152	3.89407	1.36208	1.15194
b1049	0.710777	0.662119	0.535511	0.545461	0.464829	0.350929	0.785598	0.816936
b0494	2.66709	1.70233	2.08997	2.57824	2.67902	2.28513	2.9856	2.55847
b2746	2.14191	2.50534	2.20388	2.00904	2.35597	2.54837	2.9125	4.1815
b0436	2.55653	2.26687	2.74396	3.01202	2.62465	1.09196	3.96364	4.66011
b4033	3.20708	1.0325	0.524374	3.08884	3.04267	2.7826	1.70456	0.204997
b0287	1.81643	1.27089	4.0723	1.89384	1.95984	1.26179	5.58774	10.1641
b0803	3.0856	2.094	1.30262	0.949341	1.68421	4.02817	0.617274	0.773508
b4214	1.08997	0.839584	0.86176	0.498477	0.717111	2.2225	1.31733	1.02723
b2896	1.90921	1.81726	2.50149	2.44951	2.48826	3.34312	2.84587	3.25524
b1839	1.51485	2.06664	2.23336	1.67015	1.67611	1.24041	2.99371	4.40605
b0356	2.58028	2.39268	1.72664	2.88891	2.88671	1.81331	3.49234	3.44466
b2782	2.20536	2.16824	2.18934	2.28327	2.06863	2.40426	2.29194	2.83055
b1369	2.25261	2.21728	1.60128	1.9268	1.9797	2.50632	1.71298	1.04704
b4136	2.1746	1.67087	2.55304	1.30789	1.8289	2.19261	1.69016	1.63571
b3375	2.04457	2.11103	2.00333	2.68122	2.03435	3.17324	2.24982	2.55674
b0853	2.04257	2.16251	2.07182	1.85997	2.20619	2.97745	2.12079	2.97403
b3463	2.12293	2.02968	2.55355	1.92962	2.46918	1.99338	2.55614	2.59463
b0857	1.91942	1.27459	0.857333	1.48107	1.75468	1.49004	0.990638	1.09816
b1095	2.48064	1.35576	2.13719	2.78301	2.35212	2.07596	2.72293	3.13769
b4168	2.1079	2.13418	2.34639	1.5624	2.22456	2.84503	1.75458	1.94542
b3252	2.5428	2.70055	1.32833	2.23846	2.354	2.1264	1.11613	1.54939
b4269	1.10044	1.28889	1.10308	0.717447	0.948494	1.63711	0.749412	0.436848
b3835	2.36934	1.92344	2.26409	2.04919	2.04628	2.02441	1.88517	2.36949
b4025	2.29613	2.13244	0.0750829	2.09878	2.4739	2.21179	3.41717	4.0847
b0820	2.16103	1.61776	2.14999	2.31677	2.67929	1.22388	2.905	2.75947
b4221	2.16902	1.83236	2.08888	1.70066	2.07209	1.9448	1.96816	3.03488
b0318	2.49512	2.04391	2.46671	2.18618	2.1682	2.07983	1.93843	1.97465
b0260	1.23903	1.24306	1.25033	1.04268	2.0617	0.660922	0.796677	1.34074
b2408	2.52644	2.54731	1.96622	1.70977	2.17965	3.28519	1.71014	1.51493
b2813	1.87259	1.97453	2.45706	1.65863	2.32432	1.75672	2.889	3.45119
b2326	2.18927	2.43579	2.286	2.46016	2.23831	1.12569	2.38639	2.49881
b0892	2.50063	1.92981	2.50991	1.8346	1.89907	2.29932	2.11491	2.27907
b0800	2.27576	1.4349	2.6874	1.73693	1.94768	3.47921	2.22828	2.26678
b4271	2.35683	2.07662	1.17775	1.99053	1.71874	3.113	1.10027	0.990192
b4023	1.70727	1.7082	1.41123	1.24123	1.68005	2.1273	0.914547	2.78068
b2833	2.74472	2.65898	1.77814	1.50161	2.29936	3.22064	0.742073	0.632317
b2889	2.80733	2.42135	2.1649	1.28046	2.04739	3.20489	0.916887	1.00783
b1811	1.76013	2.28197	3.77433	2.33994	2.2197	1.56523	1.9558	2.68883
b1613	2.10462	2.85903	2.51431	2.82991	2.61703	1.58878	4.2727	3.14536
b2580	1.71326	2.06249	2.3679	1.85345	1.56921	1.80524	2.77444	2.65376
b1383	2.53774	2.58067	1.94156	2.6791	2.28807	2.14463	2.19728	2.32419
b3871	1.43402	1.42157	2.09853	1.90848	1.90678	1.00122	2.73199	4.68612
b3534	1.82994	2.21679	2.35487	1.41558	1.56677	2.7961	1.23213	1.51619
b1905	1.83916	1.93231	4.18439	3.27964	2.48268	1.67925	4.076	3.39192
b3188	1.79183	1.48576	1.69666	1.93369	1.58593	2.06827	1.93372	2.43329
b3749	1.92171	3.01323	0.91283	2.91105	3.17483	0.55087	0.99584	0.885015
b0516	2.46626	2.11891	2.49425	2.96058	2.88355	1.53174	3.02665	1.98869
b2307	2.37448	1.91949	1.83272	3.64958	2.31649	1.90052	2.18301	3.17462
b0918	1.88879	2.64843	3.59174	2.1935	2.15184	1.73637	3.3555	4.90638
b0199	1.92208	2.85121	3.06542	4.45615	3.15902	0.293884	4.09493	4.39863
b2983	1.92014	1.47286	1.76736	1.7021	1.48774	2.22639	1.59641	1.71587
b1323	2.305	1.88924	2.62423	1.86703	2.06591	2.94771	1.98984	2.04019
b1177	2.43269	2.1817	2.77736	2.26056	2.30761	1.85826	2.02478	2.367
b3244	1.80904	1.88428	2.28924	1.52187	1.87584	3.42555	2.42312	3.07043
b2617	1.96861	2.21801	2.67954	2.07578	1.64919	2.73332	2.73342	3.1918
b4360	1.30096	1.78351	2.0784	1.70855	2.17211	2.36346	2.51697	2.76447
b3500	2.2251	2.29211	2.95918	1.69789	2.05172	2.20004	2.50736	2.65029
b3940	1.79513	2.24662	2.21271	1.64387	1.75634	1.74799	1.42795	1.89074
b0983	1.44549	1.31024	1.28503	1.36066	1.16477	1.67941	3.15807	1.90611
b1842	1.90443	1.95165	2.57095	2.50987	2.27416	2.27632	3.32167	4.59471
b1848	1.90771	1.81743	2.27712	1.61855	1.41541	3.3326	2.87884	2.6545
b0925	2.12561	1.74153	3.20481	1.24282	1.91973	4.66721	2.11217	2.35195
b0977	1.35374	1.47129	1.37252	0.83193	1.1387	1.96145	3.06212	1.40354
b3705	2.26911	1.91252	1.56289	2.05725	2.37473	1.41424	2.96683	3.40549
b0086	2.11685	2.63996	1.99053	1.77123	1.50387	1.89099	2.02497	2.66697
b2300	1.8987	1.92511	3.32561	2.00613	1.78301	2.48732	2.3626	2.81169
b0575	2.30046	1.00734	1.66039	3.2708	2.1382	1.26021	5.51381	4.70855
b0636	1.49519	1.74123	1.50434	2.35366	2.1415	1.0862	3.55786	7.35256
b3487	2.4446	1.15762	1.35444	2.16078	2.02441	2.13866	4.24903	2.56328
b0867	2.51412	1.83689	1.92905	1.89625	1.97664	3.15301	1.81415	1.42736
b3748	1.92979	2.19394	1.03961	2.59207	2.47027	0.894462	1.00591	0.699628
b2600	1.74808	0.945017	8.08635	1.20167	1.39331	5.211	1.02925	1.97832
b3602	1.25951	1.7712	3.39536	1.73709	1.96816	1.55897	2.74458	3.93125
b3160	2.00129	2.04628	2.75571	1.13852	1.77768	4.82399	2.30517	2.30665
b1876	2.01258	2.02021	2.56268	2.18988	2.12089	1.20866	4.03364	3.53239
b2042	1.24467	1.9867	2.82006	0.95735	1.23577	1.16725	1.82755	0.868856
b0405	1.86201	2.38187	2.80591	2.79638	2.79332	1.42932	3.26249	5.17651
b0009	2.29175	2.38127	1.97768	2.69017	2.43204	2.27233	2.17197	2.40713
b3350	2.03405	1.97681	1.48194	1.82146	2.09057	3.07559	1.34975	1.34007
b2684	1.86611	1.63707	1.76972	2.89329	2.24052	1.0974	4.78954	5.20069
b2320	1.75683	2.156	4.0747	1.98156	2.272	1.72421	2.9676	3.72331
b4180	0.851942	0.787043	0.990152	0.90014	0.682182	1.27825	0.768152	0.663401
b0633	2.12462	2.1371	3.53467	2.2477	2.48444	1.63245	3.21221	3.73472
b2618	1.47103	2.5901	3.79904	2.88132	2.41713	1.67549	2.01421	4.11336
b0914	2.52538	1.91674	2.23491	2.05378	2.24122	1.60118	1.87983	2.06963
b4232	1.86352	1.92178	2.16371	1.9251	1.65378	1.5675	1.8544	2.00946
b1533	1.60353	1.36105	1.96874	1.4804	1.7257	1.53854	1.26304	1.30115
b2331	1.98667	2.32676	2.93661	3.33893	2.35405	1.74342	2.81293	2.42359
b2312	1.6159	1.84161	2.58015	1.79131	2.04408	1.0636	2.70681	6.27188
b4108	1.88792	1.48136	1.50518	1.70745	2.18075	1.51344	4.03342	2.21693
b2476	1.41275	1.90559	3.78382	2.23074	2.32122	1.05401	4.39607	6.01071
b3772	1.88547	1.58194	1.76966	2.08986	1.657	1.62599	2.92383	4.19527
b0662	2.34097	2.2272	2.48951	1.4922	1.68144	3.75857	2.13697	2.00051
b1646	2.54348	2.20892	1.78604	0.795187	1.06697	3.5772	1.59114	0.805226
b1024	2.9818	0.777956	1.54006	4.72842	2.46152	0.842092	3.00779	1.65525
b2540	1.60335	1.70456	1.34477	1.53008	1.61376	1.61375	1.41944	1.30272
b2265	2.04612	2.0232	2.02651	1.98862	2.05662	2.12325	2.71683	2.26102
b0490	1.8579	2.10829	2.7052	2.00845	2.56558	2.13098	2.6837	3.26061
b1830	2.16013	2.20254	1.7163	2.07732	2.08009	1.00069	1.6979	1.84568
b1214	2.03127	1.77861	2.05096	1.65425	2.14244	1.83716	2.17255	3.20679
b0478	2.64917	1.03686	1.77846	1.99297	1.52792	4.34927	1.6974	1.48242
b3180	0.979914	0.942324	1.20601	1.42307	1.32724	0.717673	1.30913	1.76905
b3632	2.21631	2.18889	2.00735	1.72733	2.31981	1.67843	1.95492	2.02376
b4220	2.04886	2.26333	2.14841	1.41694	2.05734	2.48838	2.52593	3.18005
b0888	1.84463	2.5754	2.94942	2.37416	2.01959	0.524675	5.01365	5.01705
b1294	1.10761	1.06857	1.08256	0.863242	1.09753	1.16709	1.3261	1.31431
b1398	2.73872	1.70017	1.24544	2.2284	2.41939	3.29421	0.610651	0.349316
b1219	1.20667	0.875586	1.02881	1.17948	1.71559	0.546806	0.447457	1.02319
b0653	2.56777	1.7259	1.40452	2.86876	2.40242	1.89939	1.98317	1.28613
b3008	2.44354	1.6262	2.93724	2.35166	2.30778	0.780127	2.45439	2.84235
b0795	2.32826	1.49799	1.85307	1.9496	1.94418	2.66606	2.37524	2.07678
b2180	2.24883	1.52379	1.12037	2.39269	1.97121	2.05808	1.69283	1.5999
b0194	2.05864	1.97461	1.9917	1.88292	2.40866	1.42678	3.31914	4.23493
b4029	1.69696	1.5831	1.47811	1.14679	1.51627	2.29906	1.26224	1.55726
b3438	2.00442	1.31927	2.23683	1.56929	1.9373	3.16947	1.85532	1.75376
b1869	2.05624	1.84169	1.89581	1.76738	1.99901	3.54267	1.90088	2.13322
b2877	3.30955	1.39163	0.880953	0.914985	0.884572	2.84542	0.527505	0.262645
b2576	1.99322	1.75763	2.38717	2.92279	2.28566	1.70692	3.31318	3.04937
b0386	2.0109	2.70976	2.70141	2.90595	2.38523	2.20975	3.54204	2.93608
b0098	2.55943	1.50336	1.8117	1.86041	1.76993	1.14758	2.14827	2.01923
b0128	2.1822	2.08833	2.23086	2.40036	2.03304	1.55577	2.11802	1.88439
b1234	1.89898	1.55517	2.82287	1.70408	1.88049	2.39508	1.50215	2.07538
b1165	1.62172	6.1165	1.9195	1.01648	2.1491	3.14386	1.32581	1.19553
b3030	2.0561	2.56615	2.58472	2.62009	2.11782	1.84759	3.1052	3.85536
b0493	2.12538	2.2186	2.55661	1.88789	1.85815	1.88411	2.31455	2.51449
b1446	1.63394	1.86542	2.41554	1.67875	1.38224	2.14548	2.44792	2.74435
b3151	2.02871	1.71371	2.49559	2.6177	2.4474	1.19916	2.09243	2.47564
b3457	1.9284	1.44723	1.23325	1.89266	1.83251	1.20152	2.85069	3.50847
b1380	2.08498	2.24055	1.90008	2.15496	1.889	3.10436	2.46874	2.06378
b2569	2.24584	2.21229	1.95495	2.83422	2.34012	1.10723	2.74531	2.76201
b3006	1.404	1.96728	2.9662	2.07733	1.83699	0.994978	2.5936	3.07031
b3604	2.01497	1.96713	2.21643	2.05443	2.23713	3.27336	1.47384	1.15103
b3355	1.84929	1.65565	1.71983	2.17471	2.28122	1.9628	2.44668	1.98636
b3128	2.27042	1.95874	1.288	2.11193	2.75824	4.53836	1.03484	0.495561
b3408	1.44511	2.73209	2.18105	1.87718	2.51274	1.92504	6.16576	3.33074
b0946	1.97807	1.73836	1.94703	1.8751	2.20332	1.69039	2.86052	1.84148
b1059	1.69409	2.65891	3.38792	1.91104	2.44301	1.20558	2.99642	3.05501
b1185	1.901	1.7213	2.12214	4.60251	2.24302	1.60989	2.40341	2.94418
b0456	2.20867	2.24684	1.52637	0.990031	1.47177	3.09909	0.597093	0.489117
b1798	1.64778	1.33696	1.76297	1.24454	1.58208	1.94111	2.26983	2.69279
b2237	1.97666	1.74027	3.64139	1.4949	2.15854	3.16099	1.72449	2.10022
b0934	1.67055	1.86439	2.05699	1.30033	1.49347	2.24982	1.96148	2.32772
b2733	1.88714	2.32058	2.07274	2.35719	2.07893	1.5255	1.83922	1.98446
b2234	2.06859	2.21053	2.49768	1.83599	2.41582	1.7052	2.91865	2.37475
b1423	2.51496	1.88786	1.27944	1.07698	1.53922	7.71184	0.355087	0.361449
b1781	2.31732	2.52941	2.33271	2.28582	2.03604	1.96989	2.19163	1.84322
b3536	1.70067	2.15259	1.66109	1.07103	1.87627	2.58722	1.484	2.20433
b1217	2.04459	2.16684	1.72967	1.45216	1.09076	2.88387	0.923816	0.990208
b1849	1.32574	1.84046	3.59193	1.67635	1.76797	0.732962	3.46874	5.74842
b3239	0.497448	0.743371	0.117	1.41643	0.120074	0.143986	0.4341	0.797891
b1218	2.12906	2.51718	2.88402	1.25302	2.0528	2.389	1.07882	1.53859
b3450	2.29961	2.13106	1.33907	1.46301	2.30488	2.29523	0.963511	0.952553
b0764	2.04166	1.61896	1.65086	7.55917	2.56282	1.50284	1.99252	1.29083
b3221	1.98077	2.29021	1.80014	1.6286	1.92157	3.26216	0.870968	0.669496
b4377	1.61725	1.65199	2.31152	1.30965	1.71184	1.41726	1.74963	1.43442
b0695	2.4633	2.12118	1.82892	1.24156	1.74041	3.39225	1.25732	1.24649
b4311	2.44115	2.40222	1.25933	1.02057	2.10481	2.0695	1.82483	1.2478
b0155	1.94445	2.16327	2.14778	1.74441	1.9412	2.13117	1.56753	2.07776
b0651	2.09528	2.10998	2.63667	1.49489	1.61841	1.47388	2.50661	1.04797
b3131	1.62101	1.54724	2.00688	1.93917	2.0851	2.04141	2.14243	2.43389
b2209	2.13627	1.59056	1.50609	1.27735	1.46978	2.41102	2.28125	1.12153
b2707	2.03984	2.15625	1.40863	2.66359	2.24048	2.53528	2.41698	2.36037
b0209	1.94891	1.95479	3.24999	1.79987	1.93432	3.08336	1.9826	1.92927
b4013	1.83985	1.55335	3.30836	1.57356	2.0199	0.261494	1.8267	2.08767
b2398	2.03788	1.9886	1.35332	2.07083	1.94177	4.64543	1.69072	1.58849
b1334	1.03881	1.32041	0.956579	0.977581	1.15645	0.863358	1.3085	0.846394
b3620	1.75718	2.31937	2.75475	2.21095	2.05108	1.23054	3.03667	4.01268
b0175	2.39471	1.72753	1.56703	2.36099	1.9619	1.54954	1.93954	2.31647
b0064	2.43573	2.22303	1.22298	2.22173	2.12335	4.29789	1.30247	0.62549
b0758	2.02644	2.21899	2.3182	2.58639	2.41981	1.7812	2.57471	2.18638
b3233	1.52371	1.68953	2.63609	1.39359	1.67313	1.60491	1.98547	1.64797
b0124	2.03776	1.88583	2.84822	1.55686	1.83194	2.31069	1.14583	2.66757
b1301	2.30847	0.797976	0.546219	3.17288	1.36455	3.44086	0.702798	1.22122
b2674	1.44053	2.32528	2.03941	2.79491	2.74185	4.0671	1.44372	1.51452
b1726	1.97685	2.05101	1.80874	1.37843	1.35132	2.20873	1.61218	2.07368
b0982	2.00933	1.6651	1.84936	1.74691	1.6565	2.1201	2.95739	2.32073
b0578	1.95147	1.99262	2.55153	2.58123	2.26186	1.26807	2.55791	3.12824
b1200	2.08568	1.50714	4.79389	1.71349	1.67324	1.29017	2.43658	1.73956
b1302	2.44439	1.03159	0.550795	3.06938	1.49099	3.76988	0.716592	1.102
b3153	1.13035	2.03467	0.826697	0.453934	0.670567	1.58859	0.289126	0.402634
b2936	2.20174	2.08205	1.45671	1.96751	2.35839	2.22334	0.629834	0.294945
b1295	1.45603	1.98229	3.71144	2.29072	2.041	1.57467	2.1448	3.74766
b1117	1.83044	1.95164	2.90794	1.93663	1.82643	1.5454	2.34645	2.76269
b4197	0.816351	0.567695	0.558682	0.58686	0.555572	0.965989	0.551329	0.788774
b2304	1.99824	1.91798	2.00558	1.45059	1.79969	3.24	1.5608	2.16008
b0185	2.10498	1.9856	2.20483	1.81744	1.86111	1.8041	2.71713	2.85614
b4022	1.49748	1.68907	2.38392	2.03673	2.18835	1.47092	2.36504	2.90158
b2559	1.31442	1.88445	1.43653	1.74698	1.30639	1.40722	1.72939	2.14397
b4361	1.38135	1.72647	2.12009	1.82336	1.94644	2.99053	2.02312	1.98764
b3243	1.42322	1.57667	1.86167	1.62694	1.63753	1.41234	2.18005	1.89965
b2570	1.82794	2.75811	1.95191	1.82559	2.08232	1.84597	1.36416	2.23793
b2218	2.02481	1.65432	1.86487	1.59127	1.75788	1.44691	1.56672	1.60723
b3644	1.48986	2.15968	2.15923	1.82213	2.27919	1.4563	2.15975	2.74144
b3960	1.75377	1.57409	2.27318	1.74305	1.51184	0.979888	2.92481	4.75561
b3011	1.52318	1.35926	1.87091	2.49963	1.52063	1.88395	2.19242	3.40794
b0352	1.83322	1.79367	1.42805	2.32264	2.20463	1.38749	1.45853	0.731855
b0777	1.9674	3.02873	1.21535	0.832467	0.870358	1.00893	3.60472	5.65754
b1291	2.16357	1.81818	2.11791	1.50451	1.71706	1.69922	2.09475	2.02007
b4302	2.15321	1.27999	1.69229	2.71091	1.14613	3.70769	0.686604	0.528639
b1680	1.97929	2.16452	2.92425	1.55182	1.81491	2.81224	0.974918	1.8412
b2193	2.17824	1.50555	1.82197	2.5805	2.08295	1.562	4.85655	2.3793
b2246	1.90298	1.9683	1.42882	2.0657	1.61665	1.85665	1.84012	1.47146
b1273	2.10522	1.73837	1.57564	2.05682	1.78092	3.00594	1.41049	1.52072
b1513	3.14359	1.05729	0.571556	0.820181	0.996904	2.02482	0.387979	0.376272
b1875	1.75831	1.95755	2.39841	1.68046	1.9435	2.00712	2.22582	1.9556
b1459	1.0035	1.06906	1.15858	1.04568	1.08069	0.528438	1.52231	1.98154
b1566	0.311119	0.395523	0.268769	12.2772	1.01007	0.464603	0.232112	0.159526
b0306	2.31779	2.1699	1.43936	3.14957	2.95921	1.4971	1.60974	1.2065
b1280	2.05094	1.83584	1.81847	2.30666	2.19436	2.24898	1.56046	2.01957
b1692	1.61714	2.61975	2.81497	2.29006	2.49438	1.38789	2.53928	3.0623
b0831	2.13867	1.9017	1.89404	2.12861	1.78702	0.919983	1.59927	2.20012
b2504	1.54704	2.15062	2.07773	2.12711	2.63483	2.08603	1.32896	2.78817
b0051	1.71131	1.65796	2.12286	1.43256	1.57756	2.00723	1.23962	1.52197
b2433	1.60886	1.5384	2.48961	1.74097	1.83747	2.1067	1.96234	1.99788
b3849	0.916358	1.01225	0.831633	0.694466	0.849952	0.966152	0.786255	1.09876
b3538	1.87694	2.48981	1.68893	1.49027	1.5376	1.43558	2.03534	2.02383
b2263	1.75031	2.11221	1.96658	1.17377	1.77881	2.11176	2.65992	2.2551
b3099	2.07119	1.74734	1.65126	0.916896	1.5387	3.3543	1.44387	1.35887
b2897	1.61642	1.77696	2.21396	2.035	2.23066	3.071	2.5447	2.72389
b2616	1.49998	1.10224	1.15134	1.54641	1.39803	5.45635	0.927321	1.0881
b2236	0.812	1.21388	1.48435	0.797834	0.607249	1.24072	1.47122	0.575738
b3806	1.72332	1.5271	1.99317	1.51756	1.63626	1.02751	1.94655	2.97203
b0861	2.08812	1.61689	1.27991	1.9041	2.03928	1.42362	2.62075	2.15595
b4234	0.914259	0.886849	0.79091	0.707722	0.823903	2.06843	0.683427	0.820343
b1515	2.84988	2.09697	0.681367	1.43513	2.33695	2.49721	0.315659	0.17652
b0219	1.641	1.94821	1.92553	1.74521	1.64697	2.29717	1.7684	1.70046
b1816	1.32766	1.19336	1.10653	2.19385	1.29749	1.24722	0.456352	0.249002
b2543	2.21954	1.82716	1.4122	0.830981	1.84844	3.63661	1.20262	0.808181
b1397	2.5605	1.79177	1.12012	1.92998	1.92013	2.59269	0.66863	0.594132
b3474	2.227	1.89933	1.74512	1.17454	1.40781	3.43633	0.919396	0.875951
b0083	1.82893	2.84341	2.13037	1.30774	1.90161	2.0534	1.37002	1.91483
b2347	2.24674	2.93328	1.93892	1.38448	1.5185	3.07393	1.41148	1.07787
b1402	1.65282	1.53183	1.82197	1.21152	1.80867	1.89338	1.73035	2.00605
b1119	2.08676	1.6226	1.89904	1.85581	1.87858	2.18976	1.81774	1.68115
b0906	2.25419	1.67084	1.58398	1.16859	1.73507	2.93649	0.714848	0.753676
b2167	1.98411	1.29298	1.15353	1.52886	1.82748	3.06355	1.94672	1.45821
b3392	1.63156	2.21254	1.70304	1.89614	1.5469	1.90391	1.40739	1.52171
b0031	1.66839	1.38105	3.26061	2.51783	1.97491	1.00947	2.60224	5.49997
b3955	1.63943	1.32635	1.63321	2.1606	1.63685	0.48862	3.18604	4.83148
b2442	1.95862	1.38138	1.79587	1.66323	1.48897	0.900476	1.23503	1.3947
b4364	0.777522	0.809234	0.576468	0.767998	0.901458	0.75998	0.842957	0.860083
b1787	1.92617	1.76288	2.55959	2.07612	1.80904	1.38622	3.00957	2.52289
b1255	2.00586	1.88635	1.50935	1.60905	2.17937	2.70597	1.97432	1.98496
b4390	1.0129	0.654533	0.866294	0.642672	0.792243	0.901611	0.894924	0.707483
b3591	1.63525	1.48362	2.32505	1.6286	1.68248	1.42814	2.29685	2.7527
b3105	1.47367	1.69069	2.59948	2.26024	2.1534	1.33781	2.48165	2.9942
b1991	1.77192	1.48398	1.73792	2.16617	1.7979	1.74051	2.42184	1.95397
b1114	2.24124	1.8067	2.22562	1.61017	1.37907	0.47635	1.8106	1.93196
b1628	1.64164	2.22731	3.29368	2.26643	2.15447	0.753782	1.50703	3.52588
b2937	1.74174	1.21759	2.91105	1.42961	1.41395	1.24251	1.7897	1.99116
b2440	2.0803	1.78775	1.81689	1.89799	2.00168	1.67822	1.89531	1.67123
b0391	2.15575	1.4833	1.66288	1.66605	1.96448	1.99649	2.12231	2.00434
b2520	1.98281	1.57322	1.67074	0.921264	1.48474	2.19469	1.23951	1.00607
b2211	1.73704	1.50921	2.5928	2.07775	1.89171	0.702513	2.2037	3.29427
b1375	2.0968	2.55859	1.90747	1.18839	1.74293	2.01075	0.816047	0.747114
b0808	2.17877	2.22702	1.71429	0.706604	1.24765	3.02591	0.633495	0.663627
b1287	1.4448	2.05377	2.08374	2.28217	2.13843	0.55258	2.81221	4.18415
b0189	1.78904	1.50633	2.04874	1.13829	1.31816	3.33687	1.1707	1.53841
b2678	1.60282	1.10102	1.33631	1.53767	1.42459	0.637441	2.48341	2.34874
b1913	1.67837	1.52087	2.38808	1.33133	1.59468	1.72735	2.24162	2.84158
b2064	1.71894	1.52581	1.35613	1.6777	1.35707	1.52365	1.78601	1.31734
b0967	1.22126	1.35902	1.6285	1.41861	1.35193	0.795799	1.83601	1.48985
b0604	0.94531	1.20135	1.24098	1.07082	0.969502	1.41253	1.32991	0.723586
b1944	0.189991	0.137349	0.169522	4.95603	0.804869	0.0810859	0.289979	0.106898
b2126	1.97474	2.50872	1.41112	2.78419	2.54913	2.07137	1.63088	1.16947
b1668	2.11213	2.10954	1.83622	0.874849	1.45262	3.29513	1.1074	1.02265
b1928	1.58649	2.09499	1.64216	1.67316	2.05222	1.76005	2.04281	1.95227
b3839	1.32998	1.87793	1.69589	2.01706	2.01669	1.19328	2.10922	3.3755
b0446	2.12648	2.68983	1.70382	1.91948	2.1592	1.15126	0.933345	0.74486
b3788	1.82929	1.68101	1.66974	1.04585	1.19426	2.07156	2.01292	2.74794
b2900	1.60828	1.75536	2.64682	1.82489	1.77558	2.09412	2.33458	2.26393
b0840	1.57988	2.03913	2.71047	2.28844	2.12653	1.41264	2.27744	2.74706
b0055	1.62107	2.03257	1.84877	2.2922	2.02514	1.43291	1.63481	2.70073
b1008	1.60083	1.47788	1.81877	1.40212	1.3445	1.44999	1.60278	1.45697
b1321	2.05204	2.34517	1.52384	1.2377	1.69344	2.1855	1.29581	1.25543
b2143	1.86244	1.85403	1.99699	1.31611	1.62077	6.23241	0.851155	0.866242
b0571	1.44517	1.58745	2.22144	2.83527	1.85754	1.71328	2.65322	3.64681
b4146	1.17225	1.48979	2.89599	1.71783	1.49138	1.34234	1.98334	2.71966
b2876	2.5518	1.33988	0.412577	1.13486	1.21583	3.24365	0.497951	0.349176
b0707	1.84246	2.18656	2.00758	0.88726	1.27544	2.57654	1.19369	1.50397
b1747	2.46237	1.91481	1.05606	1.39971	1.55445	8.6867	0.01042	0.123788
b3999	1.19071	1.65983	2.60184	1.77151	1.74625	1.42517	2.85542	3.44101
b1745	2.02712	2.08969	1.23206	1.80621	1.90425	3.81065	0.383559	0.467774
b1300	1.79169	0.931887	4.05127	1.97198	1.19706	3.70559	0.507002	0.907562
b1590	0.507184	0.387402	0.494503	0.414601	0.385343	0.534556	0.187499	0.0463097
b0984	1.91152	1.44661	1.66498	1.90112	1.47089	1.77163	1.31347	1.28822
b2011	1.84301	1.76866	2.22533	2.69403	1.51736	1.43743	2.13434	1.9446
b1780	1.50881	1.25454	1.97951	1.81388	1.31295	2.11046	6.26364	4.92662
b3019	0.852673	0.828084	1.09251	0.887338	0.762706	0.55741	1.14169	1.42097
b1204	1.37315	2.36612	2.63867	2.04129	2.09167	1.55601	2.65743	3.58569
b2474	2.12853	1.72332	1.39782	0.879723	1.34861	3.25354	1.25909	1.30998
b0148	1.96171	2.01928	1.82975	2.21343	2.02721	1.41438	1.69001	1.95421
b2508	1.50052	1.48092	3.28966	1.4548	1.40344	0.48887	3.13467	5.26517
b0239	1.61558	1.77486	2.15568	1.56904	2.04618	2.53242	1.70545	1.97935
b3462	1.64445	1.38531	1.61714	1.62915	1.56719	1.7533	2.99056	1.58736
b3793	1.57617	1.55435	1.09885	0.993155	1.25437	2.14979	1.2305	1.73281
b3281	0.716472	0.907129	0.789583	0.928206	0.874314	1.13718	1.05068	1.15519
b0281	1.70155	2.17389	2.70161	2.64663	2.10233	1.45153	2.79498	3.06619
b4372	1.20788	1.50926	1.89314	1.37797	1.42877	1.55497	2.01301	2.78478
b3764	1.35556	1.50254	1.74001	1.57126	1.35359	1.97118	1.81662	2.34342
b0799	1.77361	1.13899	1.86035	1.75361	1.46129	2.61531	1.63237	1.59961
b1742	1.52853	1.3324	1.18488	2.89645	1.08056	0.847227	4.35835	1.839
b4038	1.83948	1.15149	2.44806	1.36401	1.71161	1.04968	1.02326	0.659027
b3621	1.09201	1.86233	1.35265	1.80638	1.7739	0.776101	1.74779	3.43513
b2340	1.93934	1.74521	1.61959	1.56551	1.57953	1.82286	0.956927	0.769184
b3426	0.873455	0.84517	2.77266	0.673862	0.722535	1.65215	0.323807	0.253874
b0784	1.26188	1.33517	1.67874	1.12622	1.54576	1.55782	1.25276	2.17866
b2434	1.72458	1.16182	2.22848	1.52533	1.78506	2.44099	1.61565	1.67765
b3194	0.861372	0.837877	0.76321	1.01425	1.01362	0.741907	1.06498	1.12125
b0781	1.64367	1.99659	1.92119	1.92483	2.00854	2.51756	1.87501	3.05952
b3248	1.49322	1.77403	1.63397	1.73705	1.59821	1.39691	2.03949	2.18141
b2332	1.76291	1.83217	2.44558	1.41691	1.35632	1.72848	0.895485	1.1054
b1914	1.53734	1.66691	2.12753	1.40603	1.46129	1.89963	1.64542	2.30458
b2253	1.39281	1.8032	1.30977	1.14891	1.73392	2.15327	1.8468	1.81409
b1007	1.17282	1.2782	1.37893	0.937716	1.03438	1.5372	0.576706	0.80207
b3363	1.32836	2.21792	1.9214	1.76784	1.86442	1.80803	1.76562	2.24724
b3228	1.73497	1.55316	2.03521	1.93936	2.05247	1.9747	2.2904	2.30567
b1356	1.33628	1.66358	2.05262	1.83382	1.56941	1.19778	1.80426	2.27869
b0173	1.78217	1.80363	1.52245	1.5944	1.69198	1.79618	1.49094	1.57827
b3812	1.34168	1.68397	2.07631	1.92571	2.0907	1.6711	2.10125	3.2382
b1771	1.37516	1.39285	1.3696	1.28835	1.16634	1.15835	1.96322	1.13766
b0377	1.69844	2.00846	2.05484	1.89198	1.89434	1.80343	1.81858	2.12028
b3894	0.977358	0.441292	0.555132	0.69225	0.633839	0.82119	0.959608	0.885308
b2131	1.87608	1.77469	4.21424	0.839091	1.51693	2.95898	0.807495	0.616289
b2144	1.32566	1.79501	1.97638	1.51724	1.58802	1.54106	2.83815	2.82469
b2793	1.28889	1.44794	2.9049	1.2294	1.47291	1.56562	1.81546	3.01594
b3629	1.52496	2.07264	1.4668	1.4005	1.50573	1.58573	1.34342	2.07291
b3434	1.57389	1.76018	1.87189	1.04815	1.64617	2.79446	1.88488	1.62602
b2893	0.830626	0.980756	1.05529	0.656605	0.800056	1.07305	1.19335	1.33885
b3453	2.23286	1.24954	0.559174	0.9285	1.41397	5.71797	0.190039	0.19583
b1257	1.68705	6.20794	1.6099	0.882097	1.64948	0.864982	0.984239	0.477633
b3210	1.883	1.91164	1.76067	1.73015	1.43734	1.7576	1.36236	1.28464
b0423	1.45297	1.48669	2.66512	1.83075	1.83764	0.846008	3.07373	3.96441
b0627	1.55077	2.1248	1.65777	1.52682	1.29841	2.25622	1.70502	1.59651
b4187	1.83769	1.95166	2.15289	0.945501	1.31076	3.35311	1.28536	1.15963
b3548	2.0416	1.05914	1.06878	0.775039	1.00808	4.80384	0.857603	0.628462
b3810	1.50354	1.60695	1.70142	1.66156	1.85551	1.63702	2.50635	2.9898
b4392	1.43094	1.42158	1.37728	0.897925	1.09339	2.61866	0.524408	0.695134
b2701	1.34151	2.42352	2.36069	1.17301	1.59483	2.43972	2.27145	2.15862
b0978	1.5031	1.86279	1.6799	1.18229	1.19112	2.41477	1.34123	1.25203
b3618	1.1263	1.80239	1.98554	1.49417	1.55355	2.08925	1.61626	2.87587
b1820	1.96657	1.58193	1.54898	1.71634	1.71512	1.17165	3.0796	1.52846
b3605	1.68289	1.90018	1.66855	1.53506	1.33774	3.00825	1.40953	1.02315
b3486	1.85202	1.05739	0.882049	1.28775	1.19005	1.35272	2.62461	1.79481
b2078	1.57425	1.8888	2.24894	1.48332	1.5716	1.80652	1.63837	1.47313
b0195	1.61607	1.74797	1.65661	1.52076	1.77179	2.43465	1.3562	2.51354
b2171	1.42918	1.73248	2.09064	2.18731	2.11704	0.811448	3.14685	3.58132
b0582	1.70988	1.89951	1.99827	2.93536	1.79951	1.16083	1.85788	2.33838
b4329	1.25661	2.00739	1.5523	1.83523	1.71731	0.963106	3.36896	3.62667
b2436	1.21913	1.48107	1.23423	1.58901	1.15484	0.939753	1.16561	1.20329
b2546	1.31319	1.75625	1.4014	1.28521	1.10779	0.86327	1.75866	1.37295
b4295	1.33143	1.32662	1.60125	1.37372	1.50244	1.65507	2.11282	1.70241
b3381	1.27872	0.971431	0.921103	0.823535	0.842248	1.41439	1.62024	1.52093
b1432	1.57525	1.98821	2.43735	2.20501	1.94255	1.41595	1.77953	1.46661
b3292	1.59656	1.59713	1.61606	1.53155	1.44873	2.46301	1.37267	1.20293
b2262	1.7772	2.22401	2.40791	1.12222	1.46107	1.81454	2.68639	2.14661
b0421	1.60387	2.14072	2.03977	2.35543	2.63173	1.29112	2.06061	2.70376
b3100	1.80638	1.62231	1.2602	0.797535	1.29151	2.6247	0.950963	0.979764
b1708	1.65094	1.22846	1.50894	1.55919	1.63608	2.81534	1.31397	1.25024
b2261	1.68093	1.52803	1.62418	1.30543	1.42966	1.55905	2.58368	2.01606
b3923	1.62106	1.5432	1.76826	0.876578	1.53301	2.25512	1.09538	1.00883
b1894	1.32642	0.961641	1.15641	1.64949	1.30983	1.46237	1.25895	1.5734
b3965	0.891811	0.695713	0.57191	0.782745	0.613525	0.882094	0.754632	0.883112
b0030	1.77171	1.11893	1.26253	2.40219	1.63956	2.66429	1.56857	1.50391
b3002	1.62689	1.93668	2.08377	1.96106	1.81722	1.02853	1.90115	2.14459
b3125	1.84178	1.31888	1.20439	1.42814	1.38164	3.7801	0.998084	0.730643
b4021	1.50478	2.3241	1.35571	1.50818	1.81991	2.07922	1.88361	1.52384
b4238	0.833976	0.715499	0.610178	0.541561	0.906872	3.02156	1.38828	0.333356
b3626	0.811111	0.710582	0.690412	0.768024	0.659517	0.614534	0.488131	0.784313
b0646	0.614692	0.675492	0.626467	0.586141	0.579522	0.611413	0.567462	0.671191
b2875	1.49403	1.41462	0.929811	1.27847	1.29064	3.64972	1.34891	1.17604
b2668	1.62848	1.54293	1.46363	1.61694	1.45437	1.45368	1.95768	1.63067
b3550	1.71284	2.02001	1.84181	1.59455	1.82666	1.96441	1.73277	1.41316
b3778	1.55386	1.34171	2.10183	1.79477	1.62714	1.76404	2.06545	1.70526
b2749	1.25951	2.37642	1.38613	1.42569	1.62228	0.930718	1.16073	3.0444
b0008	1.40388	1.58892	1.93469	2.14277	1.96643	1.16746	2.64885	2.56329
b3893	0.84368	0.415735	0.50425	0.618185	0.609255	0.910776	0.695565	0.473087
b0088	0.812351	0.996991	0.755195	0.585586	0.740882	0.815746	0.734717	0.929193
b2015	1.7296	1.30747	1.2572	1.04927	1.19137	2.4516	0.900954	0.98915
b0765	1.38196	1.56099	1.11674	2.73929	1.61366	1.2543	1.23299	1.31769
b2066	1.62806	2.18697	2.76813	2.06491	2.15809	1.0663	3.35541	3.72495
b3821	1.2804	1.66155	1.57698	1.64588	1.66996	1.35237	2.58412	2.7178
b0144	1.89176	1.93766	1.05171	1.96618	2.27102	1.93137	1.38236	1.39691
b1763	1.57899	1.3743	1.30865	1.38177	1.15702	1.31389	2.47586	1.33626
b2803	1.70514	1.61607	1.76411	1.6464	1.52708	2.82413	1.57226	1.2218
b2965	1.61735	1.56096	2.77119	1.34428	0.957917	0.874935	1.98298	2.24472
b3036	1.34906	1.69106	2.10526	1.23122	1.35457	1.74525	1.40137	2.22767
b3697	0.899555	1.17038	3.63356	1.47056	1.38021	0.971839	2.51166	3.03383
b1800	1.64424	1.47841	1.40353	1.51905	1.48953	2.21893	1.32824	1.23322
b4328	1.21612	1.50612	1.15052	1.17301	1.26896	1.15744	2.34823	3.0694
b2522	1.7685	2.03921	2.09416	1.96604	1.39279	0.897014	1.88988	2.66025
b0905	1.59521	1.23334	1.39899	1.58096	1.75208	0.920266	3.29897	4.47968
b2082	1.67322	1.63912	1.58228	1.37834	1.39832	2.13604	2.2414	1.73905
b1856	1.75631	1.86713	0.942019	1.80022	1.67221	1.13631	1.1061	0.960744
b0639	1.03845	2.90225	1.82445	0.929018	0.73299	0.908271	1.24486	1.92185
b1559	1.56819	2.00107	1.45379	1.28826	1.35231	1.61742	0.740813	0.917277
b1036	1.6665	1.78694	1.73581	1.68167	1.58036	1.23793	1.77215	1.95467
b0005	0.935802	1.21877	0.817808	0.800419	0.891742	0.34826	1.6512	2.05942
b2267	1.66338	1.37137	1.97161	1.39818	1.18296	3.07255	1.6802	1.80827
b1640	1.56224	2.1331	1.20498	2.0401	2.05319	2.56961	1.64396	1.2787
b0599	1.719	1.43505	2.20544	2.20235	2.07215	0.681808	3.08102	2.74982
b2947	1.38377	1.33421	1.51865	1.5782	1.47516	1.49703	2.05102	2.14041
b1116	1.59045	1.94077	1.91749	1.80254	1.52698	0.957508	2.30411	2.66873
b1143	1.35951	1.81194	2.12114	1.94882	1.78418	2.03726	2.31562	2.45582
b1016	1.66377	0.764363	1.05287	2.73635	1.68878	0.479917	2.32217	3.97349
b1250	1.32214	1.93939	1.7058	1.29767	1.51792	1.23605	2.49144	2.71828
b1594	1.38161	1.84496	1.59704	3.98146	2.79824	1.10051	2.22832	1.18592
b3688	0.922339	1.26511	0.532578	0.952257	0.942384	0.897159	0.394253	0.318365
b2829	1.60097	1.48855	1.55379	1.18839	1.22111	1.36904	1.5646	1.88689
b3746	0.800429	0.922283	0.770603	0.613243	0.726661	1.42942	0.989641	0.713843
b3537	1.50154	1.63547	1.48989	1.06623	1.26742	2.3913	1.16651	1.89391
b1063	1.48796	2.17592	1.40676	1.80797	1.51798	1.5391	1.55071	1.53555
b2462	1.30583	1.35876	1.37057	1.40041	1.32614	1.44756	0.929449	0.812242
b1870	1.35742	1.64353	1.89248	1.48298	1.69321	1.96008	2.23367	2.18188
b3237	1.41058	1.41327	1.86218	1.73915	1.67756	0.757294	1.81085	2.13939
b2939	1.37574	1.59473	2.2398	1.46459	1.79512	1.0058	1.60016	2.68436
b1394	1.41633	0.981394	0.997309	1.75715	1.32872	1.13321	0.919212	1.47822
b0129	1.92632	1.5335	0.888327	1.71834	1.69835	2.91706	1.14339	1.00431
b4159	0.447639	0.396288	0.333615	0.231608	0.391792	0.669014	0.35255	0.353
b1125	1.60121	1.62565	1.53002	2.1135	2.04711	0.698405	2.72075	3.92389
b0065	1.95678	1.52328	1.31843	1.75169	1.35527	2.50801	0.933218	0.840618
b1055	1.28416	2.33169	2.85799	1.61328	1.68016	0.856176	1.28419	3.23334
b0773	1.48799	1.78521	1.15664	1.35191	1.64855	2.5438	1.35889	1.42438
b2628	1.51702	1.5372	2.78808	1.08762	1.74248	1.97442	1.62004	1.52593
b0168	1.3931	1.66269	1.97892	1.67347	1.58146	1.45235	2.69211	3.71955
b0887	1.55362	1.26305	1.24498	1.51008	1.37441	1.18948	2.05644	1.74834
b3865	1.26104	1.27356	1.58068	1.56082	1.54825	1.44788	2.19316	2.10991
b0782	1.54751	1.53937	1.84217	1.66145	1.71401	1.88121	1.50982	2.21519
b3397	1.27573	1.20269	1.98906	1.7157	1.87988	1.77707	1.74275	2.93043
b1974	1.67119	1.38167	0.952047	0.862646	1.31868	2.01502	1.42675	1.13802
b0142	1.47419	1.77763	1.85667	2.16856	1.96544	0.806959	2.92406	3.476
b3010	1.26497	1.25457	1.33244	2.34421	1.29738	1.86397	1.30263	1.55984
b3499	1.33911	1.64385	2.08414	1.30979	1.56327	1.20755	2.0991	3.25642
b0056	1.55561	1.80883	1.2053	1.60706	1.84829	1.48254	1.34092	2.19058
b4137	1.30417	1.39722	2.11869	1.35978	1.45513	1.31697	1.35472	1.75502
b3009	1.54379	1.56963	1.58129	1.74598	1.71692	1.91356	1.28407	1.8111
b2302	1.57493	1.38747	1.40014	0.954213	1.15893	2.13658	1.2306	1.13053
b4402	1.73979	1.88236	1.6299	1.03922	1.36386	1.68631	0.569594	0.567758
b0877	1.49549	2.74231	2.16633	2.40149	2.00788	0.839191	1.83719	1.88621
b4253	0.892584	2.07683	1.7407	1.86807	1.63472	1.19228	2.33032	2.63194
b3655	0.713394	0.71412	0.650168	0.827529	0.710719	1.05722	0.875547	0.749555
b0856	1.67836	1.7381	1.34126	1.42523	1.71895	1.18517	1.74306	1.75777
b3056	1.44146	1.90156	1.1773	1.21695	1.50891	1.78816	0.926742	1.30773
b2951	1.40054	1.81014	1.87815	1.77034	1.91215	0.96006	2.54677	3.29955
b3967	1.24705	1.58237	1.70932	1.72519	1.78819	2.02444	1.96015	2.4262
b1162	1.51033	1.8633	1.59059	2.44729	2.1514	1.54919	0.762235	2.1435
b0420	1.7497	1.10219	1.50294	1.70604	1.69336	1.06563	1.40249	1.4235
b0632	1.44996	2.32544	1.72413	2.29958	2.14479	0.897662	1.98721	2.96199
b0796	1.01122	0.706708	0.545947	0.511217	0.554267	1.4343	0.841247	0.848765
b1186	1.65354	0.996277	1.55856	1.93683	1.68588	0.875783	2.40861	2.10382
b4283	0.413712	0.322407	0.3869	0.350315	0.376301	0.243199	0.276576	0.183206
b1191	1.32232	1.11983	1.8958	3.08209	1.12541	1.4683	1.6525	2.06108
b1172	1.52972	3.93535	2.7092	1.54988	1.34671	0.388164	1.45733	1.78523
b2369	1.13773	0.938828	0.670469	0.7266	1.2933	2.10173	6.90254	7.78041
b2081	1.59529	1.4588	1.64269	1.81702	1.83619	1.36672	1.56882	1.95231
b0790	1.77237	2.13976	2.12146	0.765957	1.25037	2.20382	0.977126	1.02421
b3911	0.732226	0.608094	0.616048	0.738963	0.72691	0.678585	0.906468	0.966334
b2799	1.81428	1.24896	1.57055	1.34295	1.38544	2.21185	0.534207	0.242959
b4387	1.3742	1.536	1.91281	1.88311	1.56284	1.35655	2.52796	2.37393
b3755	1.29458	1.23451	1.04787	1.12599	1.21169	1.54926	1.67474	2.11874
b1585	1.72178	1.38463	1.83162	1.71455	1.46805	1.96128	1.20991	1.22317
b3428	1.72752	1.42929	1.63486	1.18883	1.31549	2.04292	1.30634	1.24618
b0255	1.60271	1.95151	1.81778	1.27989	1.37025	1.94004	1.09491	1.60078
b1846	1.64805	2.23702	1.32114	1.29568	1.45955	2.41902	1.27056	0.701548
b3530	0.864469	0.659661	0.508166	0.403309	0.647141	1.5684	0.339741	0.323218
b3728	1.36536	2.04949	1.98143	2.05121	2.10894	1.5886	2.70073	1.98781
b2555	1.50433	1.6947	1.75896	1.73044	1.81051	1.33055	2.04997	2.21475
b1429	1.62566	1.92589	1.6162	1.78995	1.80063	1.46799	1.44322	1.63265
b4024	1.06443	1.20736	1.98713	1.45793	1.39914	0.727314	1.41096	3.46891
b3070	0.629022	0.598056	0.803145	0.778537	0.789566	0.637002	1.36066	1.5206
b2753	1.10725	1.92318	1.69733	1.59342	1.25335	0.997205	1.70116	2.05332
b4110	0.436514	0.42953	0.515455	1.67128	0.572746	0.266033	0.53425	0.474942
b3612	0.926834	1.0691	1.21102	1.03773	1.0999	2.49482	3.6076	4.16643
b0492	1.40944	1.14771	1.53406	1.30784	1.15481	1.28523	1.72641	1.90591
b3055	1.49734	2.32081	1.01896	1.52718	1.53354	1.60188	0.732886	0.978626
b3524	1.29341	1.03228	0.976236	1.0047	1.0179	2.24437	0.914784	0.95045
b0546	1.60297	1.74431	1.25498	1.68045	1.46909	1.95364	1.25323	1.02211
b0751	1.81927	1.44766	1.58159	1.17782	1.45776	1.9525	1.62437	1.69501
b0548	1.07441	0.363858	0.25752	1.14208	0.863591	1.02391	4.08772	2.11456
b1605	1.7244	1.87655	1.33813	1.09948	1.29294	2.64345	0.973484	0.720251
b0079	1.37449	1.18546	1.64716	1.32474	1.42412	1.20227	2.6643	3.37054
b3095	1.36847	1.18846	1.80238	1.3684	1.3568	2.16605	1.93486	2.18645
b0713	1.38886	1.55399	1.98336	1.71935	1.6161	1.85783	2.08238	3.2852
b2796	1.32064	2.06249	1.40043	2.0476	1.68568	0.871179	2.28408	2.07471
b2472	1.66572	1.06951	1.20141	0.918586	1.16503	2.50192	1.16225	1.00814
b3149	0.734935	0.91142	0.578687	0.794166	0.756254	0.609484	0.8616	0.948627
b1504	1.17169	1.59298	0.72832	0.429236	0.951487	1.03505	1.53354	1.60729
b3289	1.43437	1.71176	1.10607	1.17965	1.18632	1.22381	1.78678	1.64801
b0376	1.51916	2.01211	1.47664	1.8794	2.23021	2.33848	1.36801	1.21115
b3130	1.5722	1.69928	1.26823	2.14192	1.71897	1.67925	1.06438	1.23122
b0625	1.58057	1.30306	1.41861	0.901227	1.31768	3.44465	1.03209	0.763596
b4391	1.34385	1.16867	1.44117	1.26967	1.33698	1.37651	2.06753	1.75823
b2169	1.52714	1.427	1.51897	1.51738	1.80071	2.36082	2.02301	1.49826
b0869	1.31657	1.63158	1.54639	3.34644	1.69946	1.02788	2.03044	1.70669
b0601	1.61164	1.07936	1.18296	1.47992	1.36401	1.67164	1.51003	0.995775
b3280	1.07015	1.20326	1.10487	1.23293	0.941638	1.78237	1.32232	1.7806
b0602	1.20853	1.39776	1.38868	1.25426	1.2597	1.5405	1.24399	1.3476
b3930	1.19939	1.37063	1.9691	1.13877	1.71662	1.25294	2.02709	2.48983
b4398	1.57481	1.68817	1.32456	1.7931	1.57688	1.14752	2.0373	1.57278
b1822	1.29834	1.21213	1.48948	1.26174	1.06079	1.41464	2.29212	3.48113
b3343	0.74155	1.0361	0.771952	0.615177	0.779338	0.788862	0.545161	1.20639
b0523	0.402639	1.39345	0.664752	0.624603	0.365741	1.3364	2.21294	0.492655
b3549	0.665537	0.696014	0.805577	0.60568	0.739317	0.844067	0.733998	0.558299
b1414	1.58924	1.61978	2.04479	1.30666	1.71133	1.91018	1.13336	0.92071
b1329	1.83601	1.51543	0.916803	1.72015	1.91602	1.55204	0.970601	0.857844
b2568	0.841767	0.565592	0.770772	0.680681	0.601764	0.57879	0.818662	1.13107
b1344	1.28244	1.48267	1.87079	2.07424	0.988754	1.13104	2.14	2.62962
b3492	1.37262	1.10305	1.48925	1.42733	1.58252	0.939231	2.29826	2.82362
b1715	1.43732	1.00558	1.81752	1.64839	1.45539	1.17328	0.822236	1.08868
b2808	1.19007	1.67838	2.12022	1.33392	1.38167	1.4046	1.38356	1.95797
b0879	1.67457	1.02931	0.824161	1.63306	1.25073	1.65798	0.990074	0.780914
b0379	1.91589	5.61315	1.00225	0.757833	1.18308	1.2456	0.414769	0.39288
b2249	1.20656	1.34943	1.25407	1.37999	1.38362	1.98177	1.78515	1.80158
b1249	1.54769	1.56854	2.11967	1.47609	1.52082	1.34764	1.72784	1.60399
b3031	0.532575	0.66111	0.633336	0.747752	1.15848	0.660226	1.31831	0.480946
b2273	0.195009	0.188303	0.2435	0.250739	0.230737	0.234373	0.289947	0.371399
b1233	1.028	1.56561	2.31925	1.59555	1.63235	0.9799	1.68423	3.02303
b2517	1.55308	1.53265	1.39343	1.41077	1.39032	0.89234	1.46484	1.91619
b2636	1.1177	1.36105	1.16832	0.987205	1.1062	1.72591	1.0811	1.19445
b1510	1.78561	1.31473	2.47664	1.71038	1.58437	1.33809	1.25848	0.961667
b3784	1.40518	1.42036	1.54711	1.34592	1.14763	1.05457	1.65709	1.69869
b0160	1.52149	1.19029	1.47405	1.40999	1.29522	2.1086	1.5341	1.54067
b1247	0.300128	0.321645	0.277163	0.240684	0.494533	0.435151	0.530198	0.412807
b0214	1.22976	1.41034	1.65941	1.7761	1.64663	1.28702	1.79448	2.03893
b4397	1.29013	1.28774	1.61311	1.55868	1.1989	1.0262	2.51398	1.4142
b3869	1.31454	1.02693	1.19961	1.60965	1.01085	1.5263	1.46471	3.42013
b0528	1.07717	1.17776	2.70966	1.56248	1.77472	1.31906	2.05805	2.56273
b1461	1.51037	1.5843	1.24103	1.24105	1.62051	1.21747	1.47249	0.96537
b3064	0.5554	0.885362	0.895161	0.756834	0.869266	0.57525	1.04018	1.2962
b2316	1.29811	1.34951	2.18957	1.69392	1.45981	1.11222	1.70704	1.94436
b0101	0.550039	0.59949	0.784122	0.582396	0.649253	0.540159	0.575367	0.718582
b1401	1.54336	1.46633	1.14838	0.919875	1.38037	2.39271	0.78761	0.825239
b3613	1.02317	1.27304	1.35514	1.49268	1.63039	0.776034	1.96739	2.85812
b3089	1.56611	0.543572	0.510664	1.25099	1.32498	1.63017	1.8453	0.8324
b3465	1.03923	1.30721	1.72665	1.2293	1.47018	0.894327	2.12596	2.3382
b2928	1.42491	1.21397	1.39206	1.13601	1.44353	2.96766	0.831908	0.899784
b1405	1.59584	1.46886	1.52124	1.36778	1.40807	1.10137	1.2569	1.57249
b1019	1.4049	0.949794	1.85172	1.9953	1.57912	0.630445	1.29841	2.21903
b3116	1.16793	1.62826	1.01662	0.286539	0.890561	3.41721	0.989638	1.01446
b4339	1.28829	1.25005	1.95032	1.36888	1.40238	1.51218	1.30438	1.14645
b2118	1.16181	0.895886	0.903074	1.27794	1.23434	0.429179	1.29179	2.00039
b4121	0.756069	0.776411	1.11302	0.780829	0.969931	0.766754	0.959657	1.05092
b1466	1.22599	1.42403	0.964886	1.11105	1.30414	1.12837	1.95495	0.986977
b2290	1.22339	1.46869	1.88973	1.71943	1.6531	0.857103	1.23028	1.2698
b3413	1.47089	1.17597	1.61369	2.05221	1.26191	1.69098	2.00098	1.88606
b1760	0.857158	0.771345	0.749069	10.9751	1.08102	1.30828	0.768138	0.388558
b1378	1.46444	1.56989	1.3864	2.13865	1.23673	2.08284	0.89084	1.3148
b1662	1.23053	1.28828	1.67848	2.14262	1.43205	1.3621	2.04716	1.93025
b1111	1.14077	1.52357	1.81087	5.05729	1.52235	1.20144	1.04002	1.21666
b4256	1.08995	1.31514	1.6758	1.46064	1.52218	1.4621	1.62737	1.64383
b0522	1.03385	1.19775	2.06875	1.63395	1.44135	0.648041	2.14552	3.21671
b2314	1.66522	1.23435	1.15443	1.29147	1.3038	2.09922	0.928085	0.992668
b1296	1.8117	1.10764	1.10433	1.65662	1.21425	1.35144	0.892547	1.13309
b0161	1.48526	3.45736	0.980447	1.63458	1.47931	0.91183	1.1889	1.35691
b3867	1.17556	1.02518	1.53674	1.22755	1.07064	1.20448	1.36589	1.67602
b1109	1.31166	1.76353	1.43582	1.0493	1.35106	1.79694	2.29334	3.76681
b4169	1.45656	1.538	1.40809	1.22492	1.34236	1.8096	1.14858	1.52925
b1487	1.75518	1.57047	0.644709	1.03449	1.51999	3.13143	0.314546	0.210313
b0597	1.55862	1.20502	1.05822	1.31614	1.30323	0.969513	1.83874	3.21885
b0584	1.53983	1.12936	1.28924	2.28269	1.4573	0.827848	1.87965	2.04862
b3476	0.290522	0.296034	0.307983	0.241345	0.226735	0.26926	0.228951	0.344442
b0542	0.959435	1.11376	1.42105	1.46239	1.32352	0.935731	1.10639	1.30395
b3085	1.2746	1.09133	1.36458	0.770707	1.02124	1.88264	0.838298	0.812405
b3094	1.3058	1.40593	1.31694	1.31579	1.23587	1.87018	1.10816	1.64785
b0238	0.903106	1.47541	1.74737	1.68062	1.57666	0.535021	3.08625	4.55405
b1292	1.06414	1.12906	1.20748	1.05152	0.854477	0.826965	1.25257	1.17587
b3259	1.28016	1.17455	1.5575	1.34238	1.40221	1.53159	2.5253	1.88053
b3401	1.35839	1.41904	1.27183	1.10908	1.13873	1.82455	1.80282	2.05032
b2560	1.40526	1.61085	1.36219	0.965367	1.1644	1.45384	1.01159	1.19282
b0345	0.746471	0.689939	0.731939	0.648229	1.10963	0.641512	0.598128	0.72037
b1663	1.54512	1.01896	1.15198	1.3979	1.36034	1.43796	2.32879	1.24604
b2792	0.904593	1.31088	1.32191	0.927058	1.2544	1.208	1.42617	1.77589
b1530	1.27731	1.36759	1.95151	1.86921	1.70535	1.35866	1.95159	2.59261
b2295	1.50399	1.22512	1.38038	1.50643	1.32849	1.34658	0.918807	1.04414
b2631	1.48968	1.33127	1.09134	1.20205	1.27184	1.47191	0.716067	1.05785
b1454	1.81596	1.18851	1.16997	0.483014	1.06862	3.05482	0.306889	0.270419
b2895	1.10797	1.1603	1.49881	1.15633	1.16203	1.08046	1.52861	1.92171
b4248	1.28567	1.36564	1.00244	0.614108	1.2573	2.24651	0.680265	0.745414
b3607	1.14406	1.02047	1.55048	1.18026	1.45847	1.59543	1.03036	1.37357
b4119	1.37056	0.455781	0.811017	1.26387	2.16912	5.34105	0.802669	0.406247
b3996	0.6421	0.623236	0.918659	0.578517	0.578936	0.800392	0.753924	0.918525
b4233	0.59154	0.501795	0.716596	0.606367	0.640609	0.623582	0.870216	0.705805
b3427	0.599526	0.684708	0.530307	0.823113	0.687696	0.564502	0.490411	0.570949
b0468	1.17108	1.51216	1.78942	1.84036	1.51113	1.22385	1.47136	1.92521
b0579	1.30759	1.13935	1.20131	1.51213	1.27873	1.56624	1.48044	1.51647
b0991	1.13923	1.21533	1.41216	1.65739	1.30565	1.00722	2.28985	3.39145
b0551	1.32418	1.01138	0.928763	1.557	1.23326	1.37463	1.24357	0.960461
b2319	1.24108	1.07393	1.79081	1.34492	1.53595	0.772183	1.60272	1.83103
b1270	1.32117	1.55696	1.78654	1.73315	1.48991	1.26574	1.6132	1.1937
b3147	1.4161	1.44659	1.34442	1.41652	1.33827	0.63817	1.50359	1.48593
b3842	1.25147	1.23526	1.33795	1.29553	1.55814	1.47964	1.14722	1.67402
b0122	1.19191	1.15517	2.09426	1.21348	1.37205	1.63412	1.05011	1.96642
b4075	0.38185	0.342088	0.357582	0.318762	0.350239	0.354923	0.265206	0.181595
b3042	1.20936	2.30616	2.05797	1.72925	1.52418	0.890231	1.31716	1.97507
b4231	1.25145	1.0353	0.853221	0.823073	0.943831	2.42567	0.575401	0.534791
b3924	1.08357	1.17869	1.70706	1.74065	1.07083	1.41914	1.03561	1.28995
b1099	1.2843	1.5787	1.62242	5.17867	1.9407	1.77104	1.69607	2.32212
b2949	1.0568	1.17187	1.72688	1.5272	1.45148	0.81449	1.83201	1.92272
b2352	1.06143	0.620878	1.10579	2.14976	1.02443	0.296325	2.47362	3.13712
b1537	1.30983	2.5771	1.34389	0.58519	1.10431	1.82142	1.91957	0.365157
b4196	1.29268	1.22276	0.965824	1.05758	0.89867	1.41253	1.81691	0.964093
b0410	1.14185	1.3811	1.89294	1.80991	1.49046	1.26397	2.58846	1.5778
b4041	1.06329	1.10781	0.932724	0.99293	0.989265	1.51707	0.838267	0.978224
b1871	1.31404	1.38206	1.35306	1.17561	1.24261	2.16386	2.41773	2.08209
b0966	1.53807	1.98563	0.990675	0.942522	1.07386	1.80797	0.394879	0.454192
b3059	1.27995	1.1366	1.28733	1.34918	1.28397	1.22706	1.05488	1.1178
b0760	1.24514	1.1178	1.12882	1.5142	1.45391	0.901768	1.71552	1.89927
b3441	0.687359	0.615991	0.713327	0.549802	0.606674	1.12149	0.791316	0.553439
b3660	1.35889	1.41068	0.758206	1.2682	1.09911	1.69819	1.97297	2.41729
b0550	0.875859	0.885686	0.884768	1.06937	1.01072	0.400324	1.46154	2.20389
b0788	1.38316	1.24385	1.36161	0.984493	1.04176	1.28491	1.27866	1.11887
b4267	1.52733	1.5421	0.833602	1.73122	1.86573	1.47996	0.588919	0.186266
b3395	1.19626	1.21559	1.1379	1.38068	1.32831	0.964567	1.75276	2.07383
b1508	1.45207	1.32841	1.23564	1.32954	1.01699	1.5947	1.72327	1.50257
b0104	0.983813	1.25969	1.52545	0.940455	1.18773	1.56225	2.42908	2.90184
b0028	0.693459	0.628356	0.882368	0.498541	0.441645	0.856263	0.956623	0.771197
[truncated: 2,111 more rows]

## Sheet: Transcriptomic data - Rintalta
	0	0.005	0.01	0.028	0.209		*GEO accession number: GSE12442
YAL001C	9.29953	9.12324	9.10933	8.90937	9.06969
YAL002W	8.81661	8.9493	8.64153	8.51022	8.61671
YAL003W	13.2827	13.3217	13.3753	13.3472	13.2715
YAL005C	13.5511	13.9599	13.8014	13.4997	13.9732
YAL007C	10.286	9.65129	9.82517	10.0265	9.5687
YAL008W	9.28941	9.33094	9.36967	9.20056	9.50132
YAL009W	8.3302	8.19422	8.2874	8.24985	8.45927
YAL010C	7.88329	7.8237	7.7234	7.79967	7.92723
YAL011W	7.65678	7.90123	7.75342	7.76032	7.70432
YAL012W	12.06	11.8526	11.8485	11.8567	11.6061
YAL013W	9.94101	10.2455	10.2233	10.0878	10.2751
YAL014C	9.68567	9.69093	9.68174	9.55969	9.43373
YAL015C	8.49318	8.64375	8.65732	8.61762	8.98803
YAL016C-B	4.65591	4.59746	4.50527	4.56625	4.72767
YAL016W	10.6552	10.6167	10.7486	10.7695	10.9808
YAL017W	10.0678	10.0698	9.84119	9.72992	9.88199
YAL018C	5.0524	5.37969	5.40287	5.30149	5.25253
YAL019W	7.77924	7.39799	7.53032	7.64693	7.4355
YAL020C	8.83116	9.07762	8.91788	8.88873	9.11867
YAL021C	9.49299	9.64331	9.72629	9.78114	9.53895
YAL022C	9.54997	9.57115	9.53049	9.56965	9.4051
YAL023C	11.589	11.3534	11.2455	11.2016	10.9244
YAL024C	7.88974	7.7935	7.80409	7.75671	7.55978
YAL025C	7.46286	7.35463	7.4397	7.53283	6.90142
YAL026C	9.49706	9.24328	9.23846	9.20997	9.16509
YAL027W	8.25333	8.61117	8.78385	8.89534	8.98713
YAL028W	8.65061	7.7916	7.55207	7.26958	8.35121
YAL029C	10.2381	9.94972	9.90289	10.006	9.37037
YAL030W	10.3256	10.5478	10.5624	10.5795	10.8459
YAL031C	9.07212	9.24879	9.12983	8.97565	9.26648
YAL032C	8.4795	8.49399	8.35614	8.41213	8.86428
YAL033W	9.90383	9.66754	9.80776	9.864	8.80266
YAL034C	9.35189	9.80352	9.71558	9.42044	10.6289
YAL034W-A	7.68176	7.9501	7.9343	8.03257	7.63979
YAL035W	12.1847	12.1029	11.9903	11.9715	11.7154
YAL036C	10.6001	10.4672	10.5108	10.5984	10.3332
YAL037C-A	4.48654	4.27059	4.32592	4.33415	4.24522
YAL037W	6.69904	6.51867	6.22436	6.30998	5.99591
YAL038W	13.9201	13.7602	13.7379	13.7529	13.8873
YAL039C	10.2822	11.1336	11.0373	10.8302	10.6738
YAL040C	9.44528	10.2912	10.3647	10.1691	9.3621
YAL041W	9.15186	9.03456	8.92755	8.94282	9.16504
YAL042W	10.9199	10.6199	10.4929	10.4905	10.5623
YAL043C	9.02606	9.06367	9.03228	9.03377	9.1333
YAL044C	12.009	11.9761	12.0292	12.2656	11.966
YAL044W-A	10.3832	10.6799	10.5297	10.5767	10.507
YAL046C	9.72625	10.011	9.93234	9.82864	9.31871
YAL047C	6.80068	6.89552	6.74276	6.79451	6.87498
YAL048C	5.68949	5.64744	5.69881	5.81378	5.73018
YAL049C	9.55982	10.9252	10.9505	10.8755	11.0365
YAL051W	8.18767	8.47757	8.4037	8.43185	8.58864
YAL053W	9.7414	10.1553	10.1149	10.1618	10.5319
YAL054C	9.90067	9.75644	9.91586	11.4155	13.6489
YAL055W	8.81806	8.9526	8.84006	8.78565	8.92669
YAL056W	8.01096	8.19591	8.22071	8.00458	8.35528
YAL058W	8.82761	8.71648	8.55461	8.6053	8.67006
YAL059W	8.43311	8.30609	8.34672	8.66573	8.45388
YAL060W	12.4303	12.1615	12.2568	12.6024	11.5484
YAL061W	7.9793	9.3872	9.87975	9.7011	10.8502
YAL062W	9.10636	11.6689	11.8248	11.8051	10.2777
YAL063C	7.95362	8.36266	8.24369	8.1975	8.50514
YAL063C-A	4.7088	4.7758	4.67997	4.71517	4.57829
YAL064C-A	3.88577	3.86656	3.87024	3.78806	3.93883
YAL064W	4.21748	4.25693	4.20136	4.27809	4.6176
YAL064W-B	5.1986	5.59109	5.67352	5.57117	5.24568
YAL065C	4.03428	4.03263	4.01005	4.01735	4.20757
YAL067C	4.05909	4.17624	4.12032	3.95899	4.09079
YAL067W-A	4.49481	4.10822	4.06161	4.21037	4.3409
YAL068C	9.83566	7.55699	7.26708	6.90194	6.72491
YAR002C-A	10.9158	10.5793	10.7888	10.7538	10.2433
YAR002W	9.8525	9.76182	9.81513	9.83253	9.71448
YAR003W	7.72223	7.37748	7.58785	7.30074	7.45457
YAR007C	10.2581	10.2883	10.2981	10.2311	10.2068
YAR008W	8.45093	8.29642	8.27639	8.19763	7.87893
YAR009C	10.5866	11.3851	11.2367	11.1815	10.8006
YAR010C	13.5301	13.7416	13.8488	13.9036	13.5161
YAR014C	10.1147	10.35	10.3	10.3749	10.0953
YAR015W	12.2573	12.1082	12.1194	12.6145	11.7275
YAR018C	8.17115	8.06008	8.06104	7.85742	7.65322
YAR019C	8.57927	8.48706	8.40821	8.51498	8.69192
YAR020C	8.77174	7.15375	6.94749	6.85256	8.78887
YAR023C	5.30002	5.49112	5.23721	5.38065	5.61783
YAR027W	9.4296	9.23145	9.43542	9.55045	9.58008
YAR028W	8.29787	7.46849	7.41618	7.30087	6.34642
YAR029W	4.80308	4.25597	4.31265	4.30124	3.94024
YAR031W	4.41687	4.29073	4.05002	4.24164	4.41813
YAR033W	5.70196	4.9415	4.96869	5.06568	5.90888
YAR035C-A	5.70867	5.37852	5.16707	5.26414	6.91012
YAR035W	10.1933	9.63729	9.43219	9.72909	11.3571
YAR042W	9.6971	9.43886	9.4186	9.32687	9.4934
YAR050W	4.03422	4.12168	4.12559	4.19136	4.22694
YAR064W	5.28993	5.55187	5.31262	5.36646	6.49986
YAR066W	6.79436	6.14119	6.54509	6.92096	7.59522
YAR068W	9.50704	9.24613	9.1867	9.58933	10.2771
YAR071W	8.93491	8.69178	8.65753	8.45108	8.27664
YAR073W	9.84143	8.12877	8.21021	8.47651	6.94188
YAR075W	8.23509	8.18951	8.14036	8.25193	7.7053
YBL001C	11.1807	11.0559	11.2173	11.3853	11.2236
YBL002W	12.1079	11.9811	11.9914	11.9708	10.9498
YBL003C	12.8044	12.6661	12.6386	12.6141	12.13
YBL004W	9.40534	9.46801	9.51282	9.68797	8.95973
YBL005W	7.21398	6.97225	6.98429	7.19848	7.34947
YBL005W-A	5.44167	4.80306	4.92032	5.0066	4.85544
YBL006C	9.33102	9.37501	9.33684	9.53425	9.41083
YBL007C	10.4111	10.3525	10.2699	10.2821	10.3699
YBL008W	8.81459	8.74421	8.62839	8.65376	8.57633
YBL008W-A	5.23203	4.91516	5.03847	4.81215	5.80779
YBL009W	8.64056	8.41951	8.50029	8.71774	8.36689
YBL010C	8.16274	8.17816	8.09555	8.21703	7.80653
YBL011W	9.45172	9.46295	9.2685	9.24244	9.31074
YBL013W	5.05609	4.68755	4.731	4.78471	4.65596
YBL014C	8.06302	7.83172	7.90967	8.03085	7.74008
YBL015W	12.2455	13.1125	13.1337	13.0016	12.4587
YBL016W	8.4216	10.2406	10.2562	10.3054	9.28942
YBL017C	10.4587	10.5822	10.4037	10.2966	10.2764
YBL018C	9.94847	9.52607	9.4464	9.52128	9.30217
YBL019W	8.41769	8.60934	8.59737	8.54994	8.86608
YBL020W	9.07666	8.89506	8.97791	8.93924	8.58838
YBL021C	8.89495	9.24776	9.26078	9.2898	8.5761
YBL022C	11.5676	11.7392	11.6485	11.3865	11.3364
YBL023C	9.69959	9.68681	9.69555	9.65167	9.43981
YBL024W	10.1914	10.0092	9.9885	10.1241	9.74783
YBL025W	7.79838	7.4162	7.55234	7.6236	7.84005
YBL026W	10.067	9.93977	10.1052	10.3383	9.81886
YBL027W	12.8548	12.69	12.672	12.9109	12.6287
YBL028C	8.42369	8.38616	8.49462	8.58307	8.09501
YBL029C-A	9.88287	10.7154	10.6254	10.5077	10.7114
YBL029W	8.70896	9.38103	9.26986	8.16211	7.39307
YBL030C	12.9432	13.4919	13.6026	13.5674	13.3066
YBL031W	7.50197	6.79882	6.7269	6.62374	6.19592
YBL032W	9.71024	9.50359	9.51863	9.35838	9.29163
YBL033C	10.7924	10.9516	10.7769	10.9078	11.1504
YBL034C	8.57569	8.53119	8.52742	8.5801	8.40911
YBL035C	8.51388	8.80407	8.56291	8.61978	8.55832
YBL036C	9.31885	8.91095	9.07709	9.19334	8.97796
YBL037W	9.29356	9.03658	9.13548	9.18163	8.67486
YBL038W	10.8313	10.9598	10.9199	10.8441	10.4184
YBL039C	9.84166	9.72433	9.92031	10.1052	9.48004
YBL039W-A	9.07755	9.07089	9.20073	9.2514	9.52117
YBL040C	8.82732	8.30854	8.57849	8.61074	8.2187
YBL041W	11.4474	11.3457	11.3136	11.3365	11.5636
YBL042C	9.01398	10.3076	10.2315	10.51	9.97969
YBL043W	8.27138	9.80008	10.0777	9.86213	10.4031
YBL044W	5.17992	4.41712	4.48337	4.5009	4.68148
YBL045C	12.5216	13.263	13.2991	13.1652	12.9057
YBL046W	7.85852	7.97059	7.85839	7.95012	7.87418
YBL047C	11.3086	11.2661	11.112	10.9847	11.308
YBL049W	7.78467	8.55116	8.49111	8.38894	8.44874
YBL050W	10.4784	10.3872	10.4662	10.4781	10.5068
YBL051C	10.3919	10.1284	10.2263	10.01	9.9793
YBL052C	8.72029	8.62272	8.43981	8.36464	8.393
YBL054W	7.69156	8.23553	8.32358	8.55375	8.38822
YBL055C	8.29148	8.14462	8.02474	8.20987	7.88843
YBL056W	9.95703	9.85547	10.073	9.9412	9.69527
YBL057C	9.61449	9.16151	9.17661	9.36728	9.10824
YBL058W	10.7512	10.5881	10.5184	10.3857	10.9371
YBL059C-A	8.86881	8.94206	9.19038	9.1418	7.99471
YBL059W	8.85029	9.51035	9.39765	9.4169	8.66873
YBL060W	6.7357	6.89476	6.81662	6.76904	6.95056
YBL061C	9.15793	9.08779	8.93063	9.04193	8.70917
YBL063W	8.09324	8.17643	8.09691	7.91832	7.76679
YBL064C	11.8972	12.4044	12.4098	12.0726	12.2356
YBL066C	8.35016	8.85265	8.87252	8.84063	8.34615
YBL067C	7.44618	7.26874	7.51928	7.86034	8.43812
YBL068W	9.61083	9.81467	9.85976	9.9991	9.21074
YBL069W	7.35866	7.52877	7.65475	7.64434	7.53538
YBL071C-B	3.86046	3.92843	3.85282	3.87426	4.08645
YBL071W-A	8.55519	8.56848	8.58504	8.88041	8.72955
YBL072C	13.4979	13.3384	13.4006	13.5009	13.2197
YBL074C	5.93872	5.30847	5.5414	5.64913	5.28935
YBL075C	8.40114	9.15446	8.80958	8.4462	13.0896
YBL076C	11.4387	11.1773	11.0978	11.1202	10.8057
YBL078C	10.0261	10.2387	10.2698	10.3166	11.0749
YBL079W	9.85233	9.67434	9.72744	9.76887	9.50577
YBL080C	7.37745	7.66595	7.7073	7.48811	7.41471
YBL081W	8.42041	8.38401	8.26488	8.44392	7.60829
YBL082C	9.15877	8.99613	8.98448	8.96255	8.53563
YBL084C	8.23686	8.21427	8.2601	8.27534	8.63629
YBL085W	9.65319	9.54834	9.40294	9.42717	9.65786
YBL086C	7.28198	8.14093	7.94269	7.84431	8.72708
YBL087C	12.7108	12.4019	12.538	12.6742	12.0527
YBL088C	8.573	8.83816	8.67074	8.63676	8.89075
YBL089W	8.31123	8.36347	8.243	8.34673	8.19995
YBL090W	9.3244	9.18379	9.23837	9.32756	8.73131
YBL091C	10.3688	10.2189	10.1117	10.2189	10.3519
YBL091C-A	9.08697	8.72249	8.60767	8.51023	8.52002
YBL092W	13.4507	13.298	13.3108	13.4339	13.2452
YBL093C	10.2957	9.2216	9.02619	9.0825	9.63074
YBL095W	8.63498	9.68298	9.75853	9.36418	9.31773
YBL097W	4.04435	4.04264	3.96635	3.95184	3.97523
YBL098W	10.0219	9.62229	9.66678	9.74335	9.00018
YBL099W	13.6109	13.9116	13.8909	13.8747	13.6197
YBL101C	10.4986	10.6783	10.686	10.5681	11.4581
YBL101W-A	9.96688	9.32417	9.86765	10.5932	10.0024
YBL101W-B	11.1776	11.8649	11.7804	11.8535	11.2382
YBL101W-C	3.75728	3.89476	3.78026	3.83719	3.89338
YBL102W	10.6988	10.7679	10.9334	10.9149	10.9128
YBL103C	8.54228	8.52499	8.52631	8.35189	8.54402
YBL104C	9.46579	9.43025	9.37205	9.38872	9.18634
YBL105C	8.89062	9.04972	8.94345	8.95611	9.02518
YBL106C	9.37365	7.69299	7.31706	7.42107	7.59331
YBL107C	9.51247	9.24651	9.31372	9.25494	9.18806
YBL108C-A	12.3259	10.3259	10.1484	9.88581	10.6755
YBL111C	11.4206	11.1273	11.3881	11.1906	11.056
YBL112C	11.8126	11.8791	11.8951	11.5484	12.0338
YBL113C	12.2939	12.5385	12.3796	12.1825	12.3149
YBR001C	9.40562	9.56711	9.4911	9.5949	9.89057
YBR002C	8.75901	8.36235	8.38623	8.47472	8.18812
YBR003W	9.88138	9.78737	9.86382	9.69636	9.25923
YBR004C	8.66682	8.21633	8.35395	8.46427	8.28886
YBR005W	7.9671	8.56884	8.50302	8.71306	9.24901
YBR006W	8.59926	8.298	8.48165	8.26563	9.05879
YBR007C	8.85085	8.71307	8.55832	8.25447	7.45257
YBR008C	7.31763	7.19756	7.14155	7.15044	8.04811
YBR009C	12.6768	12.6701	12.5995	12.5454	12.2799
YBR010W	12.6656	12.5814	12.5633	12.5563	12.1583
YBR011C	13.2925	13.2088	13.2781	13.2291	13.2619
YBR013C	5.44128	5.28039	5.27068	5.23453	5.14958
YBR014C	9.37216	9.26706	9.42104	9.53487	9.62292
YBR015C	9.75432	9.91565	10.0301	10.0474	9.86058
YBR016W	10.9504	11.4783	11.5429	11.471	11.7946
YBR017C	10.2437	10.315	10.2921	10.1681	10.021
YBR018C	4.92849	4.67775	4.80234	4.52913	5.20691
YBR019C	4.85019	4.43925	4.46301	4.50197	4.60662
YBR020W	5.45395	5.63042	5.48559	5.40852	5.90751
YBR021W	8.6283	8.9213	9.24421	9.2401	7.68072
YBR022W	7.81596	7.30955	7.42521	7.51009	7.24653
YBR023C	9.63878	10.4318	10.588	10.7453	9.79196
YBR024W	9.07102	8.71865	8.80254	8.53019	8.82539
YBR025C	12.0039	11.9367	12.0078	11.8986	11.9773
YBR026C	9.56865	11.4784	11.6338	11.5966	12.4491
YBR028C	8.98788	9.14052	9.15616	9.0105	8.57039
YBR029C	10.4974	10.6089	10.8503	10.8274	10.0723
YBR030W	6.97425	7.01271	6.92072	6.96454	6.50474
YBR031W	13.6187	13.6046	13.5865	13.678	13.4997
YBR033W	9.80347	9.76508	9.60087	9.05893	8.09936
YBR034C	9.59929	9.68812	9.79522	9.78246	9.12554
YBR035C	10.3038	10.1319	10.1939	10.11	10.303
YBR036C	11.2607	11.1216	11.0964	11.0736	10.9341
YBR037C	10.0085	9.85838	9.81536	9.50396	9.14321
YBR038W	9.90904	9.14453	9.29957	9.24571	8.83381
YBR039W	12.7131	13.0732	13.1471	13.0738	12.7233
YBR040W	5.31808	6.18526	6.43003	6.49545	5.22193
YBR041W	9.11736	9.09298	9.14494	9.06344	8.79007
YBR042C	9.33269	8.43408	8.51991	8.53542	8.58143
YBR043C	9.11656	8.88644	8.82629	8.97312	9.79404
YBR044C	8.73894	8.98558	9.05405	8.94936	8.64116
YBR045C	5.89277	5.65523	5.64067	5.84604	7.15877
YBR046C	7.9068	8.75811	9.19886	9.46971	10.952
YBR047W	5.57441	6.9304	7.26368	7.39359	8.95994
YBR048W	12.1418	12.1052	12.1554	12.3138	11.8832
YBR049C	8.76991	8.5144	8.59866	8.53894	8.36145
YBR050C	10.1136	9.86823	9.80559	9.6405	9.85676
YBR052C	11.2897	11.5044	11.3738	11.1839	10.6802
YBR053C	9.76962	9.76028	9.72781	9.59756	10.3772
YBR054W	8.67271	11.0249	10.7417	9.24773	12.3577
YBR055C	8.94919	8.80243	8.82397	8.84963	8.42482
YBR056W	9.42074	9.41162	9.43791	9.20909	10.2282
YBR056W-A	6.82211	7.34818	7.14094	7.32491	7.82341
YBR057C	8.39091	9.15594	9.21475	9.28912	9.27738
YBR058C	9.03367	9.08084	9.05566	9.09963	9.20962
YBR058C-A	10.2672	10.1357	10.2536	10.2847	9.92107
YBR059C	10.1574	10.3166	10.0806	9.93991	10.4891
YBR060C	9.18634	9.18072	9.19804	9.24542	8.94721
YBR061C	9.0734	9.17598	9.08656	9.28854	8.83708
YBR062C	10.5505	10.4596	10.4205	10.4945	10.7628
YBR063C	8.41029	8.404	8.20408	8.00277	8.22314
YBR065C	6.39833	5.8942	5.98868	6.03956	6.14613
YBR066C	11.6531	10.3848	10.1572	9.82695	10.1208
YBR067C	13.7948	14.1316	14.0109	14.1033	14.2743
YBR068C	8.7507	10.403	10.6473	11.0016	10.6021
YBR069C	6.82576	5.71283	5.49471	4.94242	5.01367
YBR070C	8.88085	8.34198	8.30386	8.44743	8.37256
YBR071W	9.35989	9.59307	9.74428	9.639	10.4972
YBR072C-A	4.9186	4.50649	4.59201	4.52191	5.53773
YBR072W	11.1599	13.9445	13.8829	13.3121	14.3773
YBR073W	9.61543	9.9368	9.83012	9.7811	9.35812
YBR074W	8.94963	8.92903	9.00005	9.17273	8.7048
YBR076W	4.54535	4.79103	4.68477	4.28946	4.87492
YBR077C	9.86081	9.45188	9.47367	9.53475	9.48539
YBR078W	12.9815	13.1553	13.1821	13.118	12.8494
YBR079C	11.5308	11.7297	11.5965	11.7007	11.2531
YBR080C	10.1857	9.83527	9.83862	9.9054	9.75142
YBR081C	9.06789	9.24349	9.23635	9.27014	9.17596
YBR082C	12.3103	12.0319	12.0833	12.0463	12.1957
YBR083W	9.43351	11.6113	11.545	11.7594	11.2641
YBR084C-A	12.5679	12.3418	12.4112	12.5608	12.2914
YBR084W	9.49853	9.90079	9.97715	10.1434	9.21835
YBR085C-A	11.0073	10.7296	10.9661	10.8036	11.5217
YBR085W	9.19584	6.03335	6.24858	6.11608	7.1277
YBR086C	10.9848	11.1402	11.0959	11.0779	11.2707
YBR087W	8.95021	8.60704	8.72064	8.83165	8.52239
YBR088C	10.8924	10.9592	11.0058	10.9774	10.7055
YBR089C-A	10.6015	10.6559	10.6545	10.7053	11.0221
YBR090C	4.0449	4.09492	4.10769	4.02043	4.21833
YBR091C	9.7232	9.40753	9.36437	9.45828	8.86348
YBR092C	6.89849	7.16583	6.96669	7.02758	6.0077
YBR093C	7.82562	7.49481	7.48289	7.36947	7.44591
YBR094W	9.2774	9.34189	9.28628	9.15383	9.55471
YBR095C	8.76199	8.76381	8.88876	8.81797	8.81067
YBR096W	10.3006	9.70989	9.91673	9.99669	9.48479
YBR097W	8.61989	8.54285	8.59226	8.57581	8.61406
YBR098W	7.41858	7.31547	7.12875	7.15874	7.38132
YBR101C	10.9093	10.9144	10.9853	10.9212	11.9062
YBR102C	7.80161	7.52735	7.58306	7.64329	7.51354
YBR103W	9.79956	9.79762	9.78568	9.73055	9.69295
YBR104W	9.16848	8.31889	8.18675	8.38898	8.33821
YBR105C	10.8086	9.11421	8.86374	9.14188	8.83016
YBR106W	12.7366	12.2696	12.2478	12.2707	11.9569
YBR107C	7.39673	7.11226	7.27117	7.33407	7.8422
YBR108W	7.08283	7.41367	7.501	7.41383	8.02329
YBR109C	11.59	11.4338	11.5521	11.5502	11.587
YBR110W	8.70662	8.82567	8.88526	8.86665	8.57419
YBR111C	11.6903	11.6516	11.6422	11.5897	11.7997
YBR111W-A	7.31775	7.34932	7.3151	7.58689	7.7531
YBR112C	10.1697	10.1462	10.065	10.0559	10.1607
YBR114W	7.50367	7.87846	7.72082	7.70791	7.63478
YBR115C	10.8879	11.0377	10.801	10.7936	10.88
YBR117C	6.7888	10.2499	9.88764	8.1407	12.1597
YBR118W	14.2993	14.3712	14.305	14.3239	14.2779
YBR119W	8.60968	9.0376	9.06865	9.36899	9.47893
YBR120C	9.09516	9.48445	9.62496	9.65422	9.20866
YBR121C	11.9884	11.9262	11.9286	11.9619	11.5475
YBR122C	10.2718	10.1137	10.2114	10.1133	9.57046
YBR123C	9.04903	8.94519	8.79908	8.87285	8.82811
YBR125C	9.84268	9.29887	9.32487	9.19616	9.3152
YBR126C	11.4156	11.6096	11.5491	11.085	11.9168
YBR127C	12.6657	12.3999	12.4797	12.3384	12.1147
YBR128C	6.04749	6.15094	5.92286	5.80011	7.02251
YBR129C	8.78733	8.0508	8.14847	7.92347	8.06478
YBR130C	9.62776	9.27424	9.26025	9.25347	9.12248
YBR131W	8.31431	7.87408	7.89146	7.9977	8.0617
YBR132C	8.01659	8.61088	8.98562	8.59962	8.95549
YBR133C	8.86364	9.17018	9.03697	8.99491	8.75498
YBR135W	10.3985	9.95578	9.94431	9.90638	9.87717
YBR136W	8.15434	8.09522	8.04431	8.08359	8.21353
YBR137W	9.8551	9.45559	9.70799	9.84557	10.0306
YBR138C	7.08047	6.88841	6.99533	7.0798	7.02507
YBR139W	10.5525	10.8269	10.9378	10.7361	11.1383
YBR140C	10.1948	10.1523	10.0936	10.0234	10.1727
YBR141C	7.90741	7.77956	7.62633	7.80695	7.37154
YBR142W	9.53714	9.29941	9.43202	9.71158	9.21211
YBR143C	11.1716	10.8839	11.0524	11.0771	10.4201
YBR145W	11.1884	9.94725	9.79321	9.42111	9.10461
YBR146W	11.2072	11.2767	11.296	11.1828	10.6436
YBR147W	9.18175	9.91978	9.81483	9.58362	10.4096
YBR148W	6.44812	6.35541	5.95971	5.6289	6.66723
YBR149W	11.5865	11.5411	11.6936	11.6917	12.409
YBR150C	9.08602	9.18159	9.00624	9.1081	9.12893
YBR151W	10.738	10.7656	10.8596	10.6222	10.3122
YBR152W	5.14781	4.79971	5.15886	5.09354	5.25303
YBR153W	8.29298	8.53021	8.58418	8.46423	8.01971
YBR154C	10.4428	10.4223	10.435	10.5783	9.97118
YBR155W	8.569	8.34032	8.26945	8.36945	8.42657
YBR156C	8.11647	8.32165	8.08019	8.15513	7.75803
YBR157C	8.29812	8.18348	9.01734	9.53861	11.3309
YBR158W	10.6297	11.1233	11.4609	11.552	10.6965
YBR159W	10.6985	10.6078	10.7373	10.8087	10.454
YBR160W	9.89103	9.82758	9.87793	9.90657	9.86118
YBR161W	8.44765	7.30068	7.205	6.8488	7.64525
YBR162C	12.334	11.8676	11.9269	11.6855	11.4403
YBR162W-A	10.3664	10.1741	10.0567	10.1016	9.70223
YBR163W	8.76965	8.47752	8.47945	8.40185	8.38895
YBR164C	10.4321	9.92339	10.0231	10.2375	9.83373
YBR165W	8.23527	7.79842	7.9737	8.04133	7.98391
YBR166C	9.45039	9.19347	9.27363	9.3415	9.16901
YBR167C	8.53388	8.47484	8.58121	8.94045	9.34843
YBR168W	7.60118	7.62687	7.76317	7.86691	8.30347
YBR169C	9.4142	10.3073	10.0858	9.53618	12.1625
YBR170C	9.8062	9.67395	9.51426	9.53286	10.1102
YBR171W	10.2311	9.6421	9.82704	10.0272	9.76419
YBR172C	9.34057	9.68415	9.54467	9.58158	9.02387
YBR173C	11.3148	11.4178	11.2785	11.236	11.6662
YBR175W	8.40095	8.14567	8.07728	7.96938	7.62102
YBR176W	8.72004	8.41381	8.4311	8.40245	8.11765
YBR177C	11.0391	11.6397	11.6582	11.3602	10.8684
YBR179C	9.15964	9.40183	9.40508	9.43086	9.18873
YBR180W	4.35823	4.35571	4.40563	4.39457	4.7203
YBR181C	13.4934	13.3383	13.3694	13.5278	13.2901
YBR182C	6.79301	7.08487	6.94111	6.9043	6.57883
YBR182C-A	3.91582	3.95192	3.87748	3.865	3.99431
YBR183W	7.4571	8.26861	8.57076	8.44642	8.88888
YBR184W	4.79597	4.89137	4.92036	4.7642	4.76263
YBR185C	9.68997	10.1732	10.3493	10.2544	9.2867
YBR186W	4.56481	4.84627	4.83174	4.7383	5.25827
YBR187W	10.4239	10.0897	10.1778	10.1676	9.60596
YBR188C	8.37235	8.35993	8.34032	8.55279	8.74702
YBR189W	12.6381	12.2486	12.4359	12.5948	12.2834
YBR191W	12.6424	12.3381	12.465	12.5956	12.3851
YBR192W	8.43029	8.07254	8.12441	8.03981	7.80879
YBR193C	8.23073	7.9551	7.96093	8.10319	8.32921
YBR194W	8.72184	8.57435	8.51102	8.55079	8.17061
YBR195C	8.67469	9.20766	9.1203	8.99997	8.95439
YBR196C	13.091	12.9208	12.8995	12.8591	12.9912
YBR196C-A	4.53285	4.57607	4.65186	4.78985	4.63374
YBR196C-B	4.62485	4.63015	4.68073	4.7565	4.57027
YBR197C	7.62881	7.75	7.62533	7.62177	7.62027
YBR198C	9.82109	9.78498	9.8261	9.79157	9.80488
YBR199W	10.72	10.4897	10.4819	10.3893	10.7008
YBR200W	8.80802	8.87416	8.95035	8.91932	8.57658
YBR200W-A	4.14009	4.15857	4.00942	3.97841	4.17711
YBR201W	9.06434	8.66758	8.76806	8.89055	8.68158
YBR202W	9.89178	10.0718	10.1333	9.99341	9.62018
YBR203W	6.96053	7.73007	7.91108	8.07504	7.36915
YBR204C	8.75276	8.82458	8.91423	8.70653	9.20587
YBR205W	10.2369	10.227	10.1472	10.2375	10.0492
YBR207W	10.5176	11.2242	11.3314	11.3793	11.1416
YBR208C	7.43194	8.74776	9.26359	9.3664	8.635
YBR210W	9.40493	8.93866	9.09403	9.12658	8.70778
YBR211C	7.8706	7.59488	7.82966	7.91852	7.61236
YBR212W	9.07377	9.37602	9.37185	9.33665	10.2065
YBR213W	9.40466	9.94395	9.78895	9.9014	9.24131
YBR214W	10.3115	10.1367	9.96013	9.37285	11.3758
YBR215W	8.2213	8.27002	8.07491	8.13101	8.34397
YBR216C	8.05316	7.51402	7.58399	7.56806	7.50426
YBR217W	7.79053	7.7616	7.58814	7.69698	7.87086
YBR218C	10.9697	11.6192	11.5237	11.4936	11.3188
YBR219C	7.14854	7.16133	7.10863	7.22039	7.45267
YBR220C	8.00708	8.40624	8.27581	8.33746	8.00075
YBR221C	12.0736	12.3636	12.4353	12.3629	12.1634
YBR221W-A	3.64154	3.74335	3.76337	3.82904	3.8367
YBR222C	8.71997	9.41694	9.6625	9.46913	10.7824
YBR223C	7.67468	7.55536	7.49454	7.57772	7.85422
YBR225W	8.75041	8.70812	8.88992	8.72536	9.11684
YBR227C	8.80803	8.48426	8.52999	8.66159	8.79586
YBR228W	7.58265	7.76714	7.66174	7.77625	7.80599
YBR229C	8.40975	8.29348	8.40247	8.36192	8.79943
YBR230C	10.6764	12.5366	12.5527	12.5943	13.1936
YBR230W-A	10.7783	11.003	10.7725	10.6558	10.674
YBR231C	8.92591	9.23201	9.11594	9.0595	9.40915
YBR233W	8.10997	8.45663	8.43782	8.48284	8.78902
YBR233W-A	8.07435	7.94483	7.90424	8.02814	7.71757
YBR234C	10.9228	10.5256	10.5134	10.5314	10.4972
YBR235W	7.26498	7.46011	7.36613	7.43235	7.50508
YBR236C	9.52209	9.20872	9.22308	9.40234	9.19934
YBR237W	7.61695	7.62147	7.61005	7.59145	7.74001
YBR238C	6.97581	5.46056	5.61961	5.82066	5.10554
YBR239C	8.0588	8.22908	8.03668	7.94634	7.65637
YBR240C	6.91948	7.08508	7.08294	7.14055	7.26937
YBR241C	8.87582	10.3571	10.3061	9.89372	11.1228
YBR242W	8.83272	9.3254	9.20114	9.45104	9.12159
YBR243C	9.38193	9.05466	9.14574	9.24438	8.80982
YBR244W	7.24446	7.32016	7.24146	7.45552	7.91982
YBR245C	9.01543	9.14965	9.08785	9.12988	8.97969
YBR246W	8.50225	8.3102	8.32939	8.38549	8.03735
YBR247C	9.12878	8.84585	8.89652	9.14274	8.62961
YBR248C	10.031	9.94542	9.79298	9.91638	9.86448
YBR249C	11.4572	11.4984	11.5394	11.4443	11.3147
YBR250W	5.48812	5.33018	5.17944	5.1281	4.99213
YBR251W	9.36466	9.40928	9.49825	9.34409	8.77851
YBR252W	10.3004	10.0505	10.0727	10.1183	9.78627
YBR253W	8.52647	8.71904	8.58009	8.60964	8.33203
YBR254C	7.84289	7.57252	7.74757	7.61733	6.89573
YBR255C-A	10.289	10.7386	10.7666	10.7935	10.6552
YBR255W	7.67124	7.46944	7.48032	7.46475	7.69272
YBR256C	10.378	10.341	10.3428	10.2625	10.5618
YBR257W	7.6948	7.7826	7.70713	7.78573	8.03322
YBR258C	5.70943	6.10703	6.06157	6.0881	5.82558
YBR259W	6.12682	6.0454	6.0531	6.07671	5.58805
YBR260C	9.96689	9.85916	9.78695	9.57693	9.71332
YBR261C	9.58991	9.28622	9.26954	9.57723	9.36342
YBR262C	10.6812	11.1316	11.0407	10.9633	10.4541
YBR263W	10.8635	10.9946	11.0126	11.0455	11.0601
YBR264C	8.90004	8.78758	8.82282	8.94225	9.03975
YBR265W	10.3725	10.4717	10.4738	10.4046	10.2302
YBR267W	9.22477	9.5396	9.41287	9.5253	9.20818
YBR268W	10.1489	9.98398	9.90121	9.79475	9.01825
YBR269C	10.8148	11.2442	11.2459	11.2333	11.5172
YBR270C	7.4314	7.52457	7.38957	7.23828	7.96664
YBR271W	7.57583	7.64302	7.49352	7.64566	7.27472
YBR272C	8.25576	8.3753	8.5068	8.52576	8.354
YBR273C	9.9084	9.87617	9.75604	9.66698	10.3692
YBR274W	8.92114	8.61611	8.71436	8.6595	8.76156
YBR275C	6.80375	7.12305	6.87336	6.64538	6.76109
YBR276C	10.0605	10.099	9.97844	9.93026	10.0461
YBR278W	9.13781	9.25926	9.20446	9.35774	9.7712
YBR279W	9.84587	9.69704	9.61726	9.66809	9.8356
YBR280C	8.0881	8.37099	8.3965	8.47759	9.5955
YBR281C	8.76329	8.68199	8.67324	8.79088	8.59517
YBR282W	10.3934	10.212	10.2156	10.222	9.8218
YBR283C	11.6915	11.5627	11.61	11.6196	11.4092
YBR284W	7.04897	7.04301	7.00539	6.87077	7.50325
YBR285W	8.63379	8.5784	9.02792	9.40831	9.69386
YBR286W	12.2933	11.8704	11.8849	11.8626	12.6538
YBR287W	9.3625	9.52266	9.83271	9.75017	9.33338
YBR288C	8.85654	8.59315	8.72901	8.72498	8.42746
YBR289W	9.12596	9.30928	9.15633	9.11532	9.30635
YBR290W	9.47575	9.27011	9.43518	9.61467	9.69333
YBR291C	10.3416	10.336	10.2269	10.5185	9.90635
YBR293W	8.00319	7.65754	7.55231	7.64174	7.35355
YBR294W	12.4094	12.0873	12.426	12.9402	12.0893
YBR295W	8.09438	8.24411	8.34433	8.90543	9.3481
YBR296C	7.36984	7.5897	7.88438	8.3851	8.42427
YBR296C-A	4.08971	4.02163	4.03079	4.11058	4.19425
YBR297W	9.99497	9.43075	9.75648	9.806	8.85297
YBR298C	10.6202	10.4612	10.3853	10.1753	10.3343
YBR298C-A	4.7908	4.31627	4.51347	4.51706	5.26945
YBR299W	13.253	12.933	12.7192	11.9528	11.4237
YBR301W	12.4332	6.76193	6.75956	6.35045	7.70178
YBR302C	11.4982	10.8358	10.7469	10.4854	9.41303
YCL001W	10.4519	10.196	10.3972	10.5505	10.3959
YCL001W-A	4.24103	4.14411	4.15319	4.14712	4.26886
YCL001W-B	3.7678	3.61273	3.71417	3.70886	3.74825
YCL002C	8.14808	7.90321	8.13006	8.24571	7.89618
YCL004W	8.37624	8.28858	8.38847	8.21917	8.1009
YCL005W	8.37746	8.34885	8.55549	8.61488	8.20447
YCL005W-A	11.6259	11.331	11.4497	11.5481	10.9954
YCL008C	9.18167	9.5167	9.33597	9.15087	9.42258
YCL009C	12.2725	12.5064	12.4022	12.3355	12.6196
YCL010C	9.49126	9.15857	9.07212	9.01108	9.26697
YCL011C	10.3349	10.2706	10.3152	10.3194	10.3109
YCL012C	8.8559	8.9204	9.06288	9.10001	9.722
YCL014W	9.18222	8.83536	8.86676	8.88078	8.75637
YCL016C	8.04144	8.31907	8.34854	8.34563	8.34639
YCL017C	9.94407	10.2327	10.3234	10.1994	10.0407
YCL018W	12.1155	11.7528	11.6819	11.7106	11.476
YCL021W-A	7.66858	8.63127	8.45587	8.64991	8.06696
YCL024W	8.26328	8.7298	8.54137	8.29906	8.28487
YCL025C	11.0523	11.2469	10.3177	9.22647	8.18423
YCL026C-A	6.14505	5.53299	5.69792	5.81575	6.16519
YCL026C-B	9.68804	9.4444	9.37103	9.83155	9.38509
YCL027W	7.24514	10.4455	10.5737	10.6258	8.69206
YCL028W	10.2032	10.3993	10.3093	10.3624	10.5743
YCL029C	8.25253	8.15363	8.01789	8.11782	8.37198
YCL030C	12.898	12.6459	12.4906	12.3066	12.1706
YCL031C	9.1392	8.85041	9.13207	9.1806	9.0824
YCL032W	8.46669	8.56612	8.72809	8.84103	9.14731
YCL033C	10.0531	10.265	10.1863	10.2233	10.501
YCL034W	10.5084	10.631	10.5535	10.5186	10.716
YCL035C	11.8549	11.4549	11.5178	11.4658	11.5237
YCL036W	7.05294	7.69787	7.93057	7.78969	7.0067
YCL037C	9.08463	9.18116	9.18113	9.1277	8.94459
YCL038C	9.17153	8.82112	8.94109	8.64514	9.01698
YCL039W	9.74656	9.88986	9.86133	9.60763	10.4181
YCL040W	13.0343	12.9728	12.9405	12.6049	13.0836
YCL042W	4.74184	4.69311	4.7645	4.66548	4.84399
YCL043C	13.0397	12.9309	12.8179	12.697	12.9343
YCL044C	8.94442	9.16618	9.09633	9.18577	9.71512
YCL045C	10.7316	10.7111	10.8194	10.801	10.8869
YCL047C	9.02174	8.5084	8.54735	8.43579	8.27498
YCL048W	4.5247	4.5998	4.3076	4.21753	4.29886
YCL049C	10.4674	10.0523	9.92878	9.68439	9.81512
YCL050C	10.8578	10.1629	10.2871	10.3431	10.574
YCL051W	8.63523	8.77164	8.65242	8.59524	8.80559
YCL052C	9.31743	9.55758	9.56066	9.53512	9.49344
YCL054W	8.06179	7.90932	7.96475	8.03836	7.72963
YCL055W	7.89692	9.85973	10.098	10.2335	9.59172
YCL056C	9.6515	9.56329	9.6819	9.86488	9.66235
YCL057C-A	13.0075	13.5982	13.489	13.3405	13.1014
YCL057W	10.515	10.3134	10.249	10.1512	10.0975
YCL058C	5.36606	5.46744	5.41569	5.41259	5.57862
YCL059C	8.63864	8.32869	8.31137	8.66936	8.41706
YCL061C	8.56168	8.67999	8.45375	8.3786	8.4827
YCL063W	8.7172	8.28935	8.45176	8.48226	8.20427
YCL064C	5.20278	5.66505	5.57641	5.44635	6.32931
YCL066W	8.62564	9.95769	10.2557	10.4053	9.45662
YCL068C	6.50506	6.1882	6.2645	6.45182	6.93149
YCL069W	4.47693	4.1898	4.29112	4.50075	5.05194
YCL073C	7.24749	7.19352	7.24933	7.08539	7.16561
YCR002C	10.47	10.2694	10.3553	10.4625	10.0157
YCR003W	10.1201	9.92965	9.98539	9.84565	9.38523
YCR004C	11.7043	11.8858	12.0364	12.1449	12.3618
YCR005C	13.5025	12.0847	11.7339	12.0745	11.5457
YCR007C	5.91089	6.14748	5.86422	6.06867	6.10587
YCR008W	9.74568	10.0755	10.0957	10.0161	9.49443
YCR009C	10.6609	10.7602	10.8524	10.9787	10.7502
YCR010C	5.11893	5.91231	5.84067	7.66074	12.0361
YCR011C	10.5813	10.705	10.6042	10.453	10.8429
YCR012W	13.8343	13.7529	13.7678	13.6134	13.7839
YCR014C	5.40539	5.55983	5.7091	5.66535	6.08798
YCR015C	7.12176	7.00319	7.23292	7.42622	7.4319
YCR016W	8.59188	8.154	8.11702	8.35247	7.78108
YCR017C	10.4657	10.164	10.1463	10.1426	9.98589
YCR018C	9.9792	10.4134	10.1935	10.4241	10.554
YCR019W	8.70746	8.68752	8.68512	8.59564	8.59892
YCR020C	7.20481	7.11488	7.05841	7.08065	7.73822
YCR020C-A	9.20652	8.90704	9.09173	9.0996	8.39193
YCR020W-B	4.88064	4.52924	4.73483	4.8443	4.45851
YCR021C	8.35819	10.3383	9.68836	7.89888	11.5974
YCR023C	9.17455	9.29965	9.2819	8.94463	8.75472
YCR024C	8.20475	8.43961	8.30557	8.29193	8.05627
YCR024C-A	12.1862	12.1436	12.1859	11.9599	12.0584
YCR024C-B	12.4124	12.5578	12.4655	12.316	12.5026
YCR026C	8.39877	8.56537	8.28555	8.28432	8.32854
YCR027C	7.61903	7.30624	7.47064	7.64718	7.16797
YCR028C	8.21626	7.95444	8.17491	8.26548	8.32881
YCR028C-A	12.0499	11.8161	11.9829	12.0818	11.609
YCR030C	9.61746	9.60642	9.64029	9.44439	9.74612
YCR031C	13.1269	12.949	13.0554	13.1733	12.636
YCR032W	8.53695	8.53507	8.57995	8.43687	8.45151
YCR033W	9.83996	9.90261	9.75938	9.60156	9.67558
YCR034W	10.3285	9.89012	10.0841	10.1588	9.39769
YCR035C	8.30128	8.21512	8.18728	8.18416	8.09158
YCR036W	8.71652	8.81545	8.80312	8.68855	8.60689
YCR037C	9.29396	9.21072	9.06599	9.29145	8.95207
YCR038C	6.83919	7.08037	6.94797	7.22662	7.49933
YCR042C	8.49347	8.8163	8.63759	8.67786	8.64578
YCR043C	8.49792	8.11941	8.36843	8.62401	7.57884
YCR044C	9.44174	9.04751	9.29802	9.24355	8.73144
YCR045C	4.59207	4.448	4.48001	4.52096	4.96195
YCR046C	11.4192	11.5475	11.4801	11.3216	10.8451
YCR047C	9.37161	9.04203	8.85843	8.75107	8.88676
YCR048W	10.1263	7.88542	7.68222	7.67295	8.28501
YCR051W	9.76403	9.84658	9.72937	10.081	10.3031
YCR052W	8.47845	8.49704	8.52546	8.51652	8.5828
YCR053W	11.4873	10.9709	11.1487	11.2813	11.2579
YCR054C	6.68105	6.47649	6.4182	6.70898	6.22637
YCR057C	8.42591	8.14617	8.21963	8.36073	7.53817
YCR059C	9.0264	9.30911	9.24453	9.00099	9.19304
YCR060W	8.30639	8.62517	8.53705	8.62399	8.28402
YCR061W	6.77959	8.21774	8.74405	9.03317	9.54812
YCR063W	8.41643	7.96856	8.23178	7.90686	7.55843
YCR065W	8.81037	8.80793	9.06888	8.87017	8.54338
YCR066W	7.28249	7.18542	7.10959	7.19371	7.33512
YCR067C	9.40005	9.26567	9.14261	9.13174	9.00158
YCR068W	7.10716	6.83089	7.01503	6.86414	7.53936
YCR069W	11.1479	10.421	10.3463	10.1384	10.9083
YCR071C	10.6354	10.6853	10.7461	10.624	9.92514
YCR072C	8.87857	8.4575	8.70541	8.78694	8.29525
YCR073C	8.81883	8.08208	7.83739	7.74762	7.4346
YCR073W-A	11.323	11.1845	11.0823	11.0235	11.2638
YCR075C	7.79684	7.68472	7.76838	7.70298	7.60421
YCR075W-A	9.40089	9.22082	9.31246	9.22795	9.18905
YCR076C	9.11069	9.39482	9.26093	9.34461	9.93549
YCR077C	10.3044	10.1201	10.2214	10.2016	9.96262
YCR079W	9.00982	9.23525	9.1485	9.06501	9.5797
YCR081W	7.71771	7.50362	7.60654	7.69973	7.61075
YCR082W	11.2597	11.191	11.2446	11.3495	11.1082
YCR083W	9.7511	9.55394	9.86978	9.60295	9.77497
YCR084C	11.1433	11.1118	11.1595	11.1263	10.9867
YCR086W	9.36972	9.6601	9.62774	9.63714	9.73932
YCR087C-A	8.81507	8.74622	8.84813	9.15744	8.20851
YCR088W	10.3822	10.3583	10.2051	10.1991	10.3283
YCR089W	7.59687	9.15875	9.3192	9.6198	8.67314
YCR090C	9.10046	8.49528	8.76665	8.98832	8.39745
YCR091W	8.07008	7.64914	7.64149	7.68367	8.18414
YCR092C	7.23994	7.00984	7.08091	7.06421	6.67408
YCR093W	10.2203	10.2726	10.1438	10.1878	10.1993
YCR094W	8.98266	8.80638	8.95906	8.9637	8.91453
YCR095C	7.09037	7.07842	6.98615	7.07109	7.2149
YCR096C	10.2996	11.2695	11.163	11.0478	10.6955
YCR097W	3.88898	3.83747	3.90532	3.86222	3.98354
YCR098C	6.19387	6.15522	6.20725	6.00803	6.18495
YCR099C	4.85677	4.93235	4.93469	5.18722	5.04438
YCR100C	5.06999	5.08968	5.18121	5.31643	5.17871
YCR101C	4.31195	4.25117	4.32099	4.47768	4.32796
YCR102C	8.78887	7.51717	6.84112	6.43325	6.61468
YCR104W	10.4454	6.36246	6.28347	5.97178	9.02182
YCR105W	4.00844	4.14882	4.06619	3.99133	3.96349
YCR106W	3.99291	4.14496	3.97837	3.94101	3.96037
YCR107W	4.25099	4.19498	4.15829	4.22599	4.02762
YCR108C	5.64904	5.81483	5.56387	5.41263	5.82477
YDL001W	8.24374	8.14192	8.17272	8.29585	8.32125
YDL002C	8.59376	8.29472	8.4533	8.52647	8.49556
YDL003W	9.1143	9.04991	8.90566	8.90975	8.61207
YDL004W	12.8456	13.1821	13.2957	13.2136	12.8598
YDL005C	8.63244	8.75196	8.68983	8.75627	8.86182
YDL006W	7.79885	7.77422	7.71081	7.63812	7.6637
YDL007W	11.2981	11.1993	11.1182	10.9448	11.3597
YDL008W	9.86355	10.1533	10.1927	10.2571	10.0356
YDL010W	9.72852	9.33675	9.47966	9.55955	9.94203
YDL012C	10.0689	10.2286	10.2574	10.3179	10.1401
YDL013W	8.68605	8.60981	8.5548	8.49876	8.69297
YDL014W	11.5252	11.3101	11.5076	11.5587	10.7945
YDL015C	10.9794	10.5813	10.8277	10.9096	10.5781
YDL017W	8.03703	8.15403	8.27133	8.28842	8.03087
YDL018C	8.50693	8.3959	8.36959	8.46375	8.19571
YDL019C	10.6506	10.4728	10.1254	9.71991	10.3804
YDL020C	10.6465	10.6694	10.6436	10.5324	11.7063
YDL021W	10.0462	9.24516	9.20678	8.98769	9.25146
YDL022W	11.2461	11.7409	11.6586	11.067	12.1921
YDL024C	7.46181	7.53837	7.59027	7.3122	8.41995
YDL025C	9.58211	9.55161	9.52115	9.57119	10.1578
YDL027C	8.03571	8.28607	8.29457	8.20739	8.71227
YDL028C	8.88214	8.48575	8.50414	8.45532	8.48875
YDL029W	11.2557	11.043	11.0783	11.0528	11.0715
YDL030W	7.83728	7.79438	7.76043	7.89836	7.69653
YDL031W	9.97778	10.0133	9.93096	9.99439	9.88555
YDL033C	8.67366	8.71361	8.62123	8.48754	8.17342
YDL035C	9.56659	9.46156	9.37157	9.36218	9.30273
YDL036C	8.33183	7.9807	7.78558	8.00415	7.49579
YDL037C	4.4097	4.21999	4.37635	4.26031	4.22858
YDL038C	5.87937	5.64957	5.99293	5.83875	6.07344
YDL039C	7.06334	6.9847	7.18215	7.01525	7.43953
YDL040C	10.1576	9.7702	9.81962	9.84914	9.47747
YDL042C	9.11718	9.35728	9.2776	9.29266	9.26075
YDL043C	8.05444	8.29336	8.50644	8.60211	8.68956
YDL044C	8.72546	8.7209	8.86494	8.86616	8.71576
YDL045C	9.44788	9.52098	9.38057	9.52654	9.49791
YDL045W-A	9.94282	9.85183	9.93435	9.94829	9.49536
YDL046W	11.7044	11.6902	11.9169	12.1195	12.2913
YDL047W	10.7315	10.9302	10.999	10.902	10.716
YDL048C	10.079	10.1749	9.82743	9.65196	9.71165
YDL049C	9.83843	10.2922	10.3093	10.4889	10.581
YDL051W	10.0347	9.74813	9.75943	10.0264	9.68453
YDL052C	11.1411	10.4193	10.4071	10.3937	9.77532
YDL053C	10.6364	10.6239	10.664	10.7371	10.6177
YDL054C	9.50381	10.1861	10.4087	10.4045	10.5887
YDL055C	13.0888	12.9392	12.7935	12.5719	12.0771
YDL056W	7.46905	7.44444	7.3732	7.38239	7.36553
YDL057W	7.73454	8.15286	8.0176	8.0867	8.35028
YDL058W	9.53681	9.41629	9.20468	9.16072	9.40609
YDL059C	9.79374	9.78107	9.84842	9.58657	9.23992
YDL060W	9.50082	9.44061	9.49221	9.60871	9.10397
YDL061C	13.4553	13.2875	13.3174	13.4269	13.1474
YDL063C	8.36112	8.2346	8.41014	8.63336	7.77022
YDL064W	9.45196	9.22767	9.29259	9.36349	9.14085
YDL065C	9.32946	9.30653	9.34047	9.33477	9.75916
YDL066W	11.1718	11.1159	11.2517	11.0053	10.6422
YDL067C	12.061	12.549	12.7431	12.828	11.7227
YDL069C	7.20433	7.35715	7.33663	7.50739	7.33003
YDL070W	8.5642	8.32269	8.18996	7.93729	8.74034
YDL072C	10.6864	10.4427	10.471	10.3912	10.9353
YDL073W	8.61008	8.29709	8.32707	8.28921	8.30818
YDL074C	9.91133	9.72059	9.85558	10.0121	9.9544
YDL075W	13.0493	12.6807	12.7836	12.9027	12.5229
YDL076C	8.57998	8.37675	8.51379	8.38111	8.82018
YDL077C	8.24748	8.16524	8.10571	8.10765	8.3035
YDL078C	11.4409	12.0419	12.0011	12.0145	12.2368
YDL079C	10.8176	10.0384	10.129	10.4318	9.72268
YDL080C	8.57722	9.11665	9.08811	8.91667	9.0379
YDL081C	12.6095	12.3946	12.4487	12.532	12.0625
YDL082W	11.676	11.2437	11.447	11.7081	11.2601
YDL083C	13.1282	13.0267	13.0682	13.0968	12.9696
YDL084W	12.0842	11.8857	11.9215	11.9491	11.9585
YDL085C-A	7.44807	6.29266	6.27699	6.60111	5.93064
YDL085W	7.55066	8.68435	8.48639	8.36226	11.3771
YDL086W	10.5841	11.3888	11.3285	11.2119	11.6061
YDL087C	6.32096	6.4253	6.57755	6.65043	7.5204
YDL088C	9.24125	9.10815	9.21215	9.21289	9.15648
YDL089W	8.95904	9.15339	9.08261	9.03722	9.09632
YDL090C	8.72886	9.11508	9.00246	8.94034	8.72103
YDL091C	8.5676	8.79792	8.69813	8.69668	9.41671
YDL092W	9.15896	8.79678	8.96024	9.19515	8.84339
YDL093W	8.94443	7.13111	7.17571	7.20972	6.80139
YDL095W	10.4569	10.0996	10.1584	10.22	9.86931
YDL097C	11.4107	11.217	11.1264	11.0455	11.4124
YDL098C	7.85814	7.35732	7.52562	7.59709	7.42359
YDL099W	10.1504	10.0256	9.85577	9.89947	10.5523
YDL100C	10.8558	10.4513	10.5642	10.6138	10.5254
YDL101C	8.82156	8.5371	8.55222	8.58248	8.54518
YDL102W	9.06951	8.92393	8.8971	8.86966	8.55966
YDL103C	9.67188	9.68626	9.72439	9.76852	9.68997
YDL104C	7.44316	7.94432	7.83062	7.75693	7.45229
YDL105W	4.62304	4.70996	4.59074	4.61822	4.55055
YDL106C	8.24261	8.40328	8.55107	8.51805	8.59526
YDL107W	7.70858	7.80083	7.84859	7.80987	7.81595
YDL108W	8.64745	8.44688	8.48726	8.59715	8.64052
YDL109C	6.69636	6.57573	6.70148	6.67069	6.79876
YDL110C	9.68683	10.9374	10.9204	10.8583	11.8504
YDL111C	9.74825	9.65516	9.78283	9.87857	9.41792
YDL112W	9.50938	9.404	9.3535	9.4287	9.04009
YDL113C	7.73219	7.54042	7.58808	7.51999	7.83496
YDL114W	4.46183	4.78618	4.69752	4.7331	4.62234
YDL115C	9.3124	9.31955	9.22202	9.13405	9.58097
YDL116W	9.42653	9.28675	9.30033	9.37441	9.23562
YDL117W	9.02335	9.39304	9.55808	9.48488	9.29166
YDL119C	7.76643	7.41016	7.40471	7.42604	7.52125
YDL120W	9.56254	9.72096	9.77306	9.65182	9.05835
YDL121C	8.48503	8.2677	8.4826	8.67035	8.13595
YDL122W	10.044	10.0703	9.96487	10.0252	9.66439
YDL123W	8.71273	8.27731	8.53389	8.40451	9.17178
YDL124W	12.7187	12.4236	12.2604	12.2596	13.172
YDL125C	12.4008	12.091	12.0883	12.2125	12.3458
YDL126C	12.9321	12.9108	12.8036	12.7184	12.9964
YDL127W	6.49716	6.71016	6.83765	6.64899	6.55262
YDL128W	10.0429	10.4843	10.5767	10.7755	10.7625
YDL129W	5.37656	5.3051	5.69935	5.85331	6.67299
YDL130W	13.0347	12.9945	13.0524	13.2213	12.8636
YDL130W-A	11.9644	12.4698	12.4517	12.3426	12.5427
YDL131W	11.5884	11.5245	11.2965	11.1428	11.4654
YDL132W	10.2291	10.3316	10.262	10.1712	10.6315
YDL133W	8.80692	8.33995	8.4217	8.4753	8.85716
YDL134C	9.64374	9.69575	9.62774	9.57677	9.70126
YDL135C	10.9234	10.2728	10.369	10.6855	10.5538
YDL137W	12.2311	12.161	12.1666	12.1962	12.0881
YDL138W	7.67191	8.21478	8.10002	8.94306	8.64479
YDL139C	7.02434	6.7203	6.72925	6.77286	7.03582
YDL140C	11.3958	11.7789	11.3923	11.2552	11.4286
YDL141W	9.20112	8.92969	9.03169	9.20762	8.71461
YDL142C	8.28308	8.36662	8.4448	8.43846	8.43121
YDL143W	11.9891	11.8212	11.8201	11.8355	11.7938
YDL144C	10.2779	10.7527	10.6997	10.6587	10.9432
YDL145C	11.1814	11.0038	11.0254	10.937	10.7832
YDL146W	7.28235	6.93935	6.67692	6.87359	6.81457
YDL147W	11.3166	11.341	11.4539	11.4133	11.8816
YDL148C	8.19389	7.92756	8.23716	8.3835	7.79729
YDL149W	8.10317	8.31664	8.10326	8.05023	8.72901
YDL150W	7.97595	8.09876	8.00785	8.15294	8.08628
YDL153C	8.68169	8.51018	8.67493	8.77731	8.70367
YDL154W	6.83241	7.11217	7.04283	7.25371	7.11212
YDL155W	9.37644	9.21671	9.20659	9.1922	9.02422
YDL156W	9.63999	9.51656	9.36591	9.22648	9.42244
YDL157C	11.0811	10.1484	10.2211	10.3108	9.76997
YDL159W	8.29103	8.13974	8.25086	8.31722	8.50673
YDL159W-A	4.67308	4.61917	4.61064	4.55572	5.69751
YDL160C	7.9497	7.96616	8.24771	8.09796	8.3701
YDL160C-A	8.13547	8.24643	8.05172	8.1775	7.52524
YDL161W	8.9689	9.08388	8.94655	9.10179	9.59906
YDL164C	8.47735	8.49559	8.47526	8.38128	8.3785
YDL165W	9.28056	9.34582	9.29237	9.49939	9.36463
YDL166C	10.05	9.81484	9.83758	9.96387	9.53431
YDL167C	7.72044	7.70688	7.82187	8.07528	7.48277
YDL168W	9.91137	10.0079	10.0598	10.0025	10.8605
YDL169C	8.68277	9.36146	9.22027	9.19282	10.2552
YDL170W	8.71537	8.67989	8.61776	8.24829	8.72258
YDL171C	11.8939	12.065	12.0296	12.1815	11.8735
YDL173W	10.1346	10.096	10.009	10.0903	10.5336
YDL174C	11.6576	10.662	10.7745	11.2749	11.5013
YDL175C	8.80992	8.64293	8.63618	8.62076	8.72741
YDL176W	7.18675	6.93263	6.90316	6.97165	7.06199
YDL177C	8.67128	8.34452	8.14879	8.25109	8.33388
YDL178W	9.54951	10.1407	10.1766	10.406	9.82972
YDL179W	8.85353	8.86873	8.84893	8.53762	8.78567
YDL180W	8.99747	9.19328	9.14968	9.18476	8.95118
YDL181W	11.9868	12.6672	12.7711	12.7043	12.2817
YDL182W	12.7303	12.6022	12.2808	12.051	12.5913
YDL183C	7.69397	7.88166	7.99549	7.95919	8.5905
YDL184C	6.00132	6.05973	5.88958	5.99008	5.27004
YDL185W	12.5967	12.3467	12.3407	12.2598	12.0888
YDL186W	4.15572	4.06014	4.00757	4.06763	4.22978
YDL188C	9.33295	9.31698	9.40377	9.12587	9.46793
YDL189W	9.61824	9.32587	9.28261	9.24049	9.32853
YDL190C	9.84352	9.69958	9.70027	9.65235	9.68241
YDL191W	13.3198	13.0584	13.0969	13.1941	12.9645
YDL192W	12.1936	11.847	11.8806	11.9781	11.367
YDL193W	8.60208	8.82303	8.92946	8.94133	9.283
YDL194W	9.35739	9.73838	9.46548	9.61353	9.21868
YDL195W	11.1253	11.2754	11.1365	10.9931	11.2865
YDL197C	7.97303	8.21105	8.03758	7.83088	8.84579
YDL198C	10.93	11.4625	11.4644	11.3461	10.6695
YDL199C	7.2891	8.25109	8.11632	7.93432	9.28198
YDL200C	8.67347	9.36413	9.24067	9.45879	9.71099
YDL201W	8.78204	8.73316	8.73007	8.93934	8.76227
YDL202W	10.282	10.1547	10.1697	10.1109	9.66155
YDL203C	9.11701	8.87571	8.89935	8.86154	8.83162
YDL204W	7.0641	8.96614	8.98834	7.96289	11.3896
YDL205C	6.63359	6.5112	6.92857	6.35378	5.79633
YDL206W	7.30148	7.19107	7.13119	6.74526	7.25027
YDL207W	8.89169	9.06409	9.01629	9.05169	9.088
YDL208W	12.1598	12.0314	11.9913	12.0035	11.7006
YDL209C	7.79526	7.8146	7.68839	7.68813	7.78742
YDL210W	6.80635	6.89666	7.25124	7.40142	7.0855
YDL211C	7.68805	7.43194	7.52205	7.41227	7.23016
YDL212W	10.7312	10.478	10.7694	10.8387	10.4421
YDL213C	9.45088	9.63431	9.54227	9.87596	9.91993
YDL214C	6.85145	8.65245	8.85216	9.46592	10.0215
YDL215C	10.5131	10.6371	10.5816	10.6211	11.5571
YDL216C	6.80865	7.19955	6.98346	7.0798	7.64119
YDL217C	8.62579	8.36121	8.34509	8.18238	8.25582
YDL218W	4.84785	5.12739	5.0269	4.727	10.4959
YDL219W	8.78797	8.05959	8.21035	8.26608	7.673
YDL220C	7.70077	7.90101	7.61124	7.48362	7.85685
YDL222C	5.36759	7.43436	7.07464	6.38777	10.5801
YDL223C	7.55264	8.75379	8.45051	7.93995	11.4442
YDL224C	10.1906	10.6153	10.6392	10.6116	10.6937
YDL225W	9.51824	9.57274	9.62854	9.73507	9.71119
YDL226C	9.61527	9.3492	9.28641	9.40952	9.23418
YDL227C	10.2533	10.8584	10.746	10.6367	9.29753
YDL229W	13.5626	13.5645	13.5422	13.5898	13.0685
YDL230W	9.35709	9.16665	9.07469	8.88967	8.79439
YDL231C	8.82318	8.98934	8.84087	9.02508	9.01692
YDL232W	9.95096	9.97644	9.96519	10.0096	9.27274
YDL233W	8.53656	8.59601	8.56445	8.56701	8.86032
YDL234C	8.79574	8.84698	8.85087	8.95989	9.40358
YDL235C	8.85776	8.64644	8.75651	8.96693	8.73332
YDL236W	10.4671	10.3403	10.5104	10.5784	9.85243
YDL237W	9.43717	9.60554	9.69645	9.71108	9.42703
YDL238C	7.25312	7.30494	7.31356	7.34327	8.10238
YDL239C	6.74222	6.98128	7.05831	6.96501	7.75621
YDL240W	8.56754	8.53243	8.75685	8.70369	8.06055
YDL241W	8.05948	6.59691	6.55057	6.66567	5.1497
YDL243C	7.07184	7.03414	7.16179	6.94891	6.76858
YDL244W	8.45367	9.30529	9.27982	8.56231	9.14568
YDL245C	5.50395	5.64943	5.27411	5.19798	4.54716
YDL246C	8.47786	8.6004	8.46802	8.20545	7.82151
YDL247W	5.3529	5.49144	5.92104	6.53795	5.7791
YDL248W	9.70868	9.13126	9.17386	9.07609	8.71883
YDR001C	10.7068	10.9196	10.7636	10.5204	11.0761
YDR002W	11.4965	11.0472	11.1363	11.3637	11.0038
YDR003W	9.00158	8.79646	8.86585	8.84983	9.73496
YDR003W-A	7.91888	7.82942	7.97752	7.92425	8.57213
YDR004W	8.23079	8.61869	8.58928	8.58559	8.81116
YDR005C	8.88492	9.00205	8.96807	9.04055	9.23858
YDR006C	9.55458	9.84352	9.88591	9.60573	9.95095
YDR009W	7.71889	7.57918	7.44037	7.57089	7.74697
YDR011W	10.4846	10.4382	10.5038	10.449	11.1068
YDR012W	11.7501	11.9056	11.7779	11.89	11.6588
YDR013W	8.40959	7.97167	8.06294	8.21193	8.08653
YDR014W	5.6874	5.39793	5.51856	5.58149	5.70011
YDR016C	8.76899	8.19772	8.27222	8.41747	8.30024
YDR017C	9.04856	8.97432	9.10434	9.07406	8.92028
YDR018C	7.91757	8.29352	8.40533	8.47693	9.53634
YDR019C	10.9827	11.2461	11.3267	11.7516	11.2839
YDR020C	6.51586	5.96601	6.13028	6.36974	5.58254
YDR021W	6.63146	6.65281	6.72981	6.88611	6.21261
YDR022C	8.08486	8.14414	8.13366	8.09989	9.04467
YDR023W	11.3013	11.1852	11.3538	11.4797	10.9182
YDR025W	13.0048	13.0033	12.9857	13.1178	12.9362
YDR026C	8.39261	8.04703	8.00875	8.06897	8.03547
YDR027C	9.19374	9.02956	8.98957	8.8921	9.04345
YDR028C	9.42159	9.69235	9.64635	9.54004	9.5704
YDR030C	6.90703	7.92864	7.66999	7.43803	8.06036
YDR031W	8.03194	8.41004	8.53771	8.53786	7.84304
YDR032C	12.5385	12.3349	12.4848	12.3975	12.6768
YDR033W	10.6781	11.875	12.1164	11.6637	11.741
YDR034C	10.4129	10.3093	10.1965	10.1399	9.70161
YDR034C-A	4.61857	4.69853	4.37459	4.40122	5.09922
YDR034W-B	8.3421	8.22869	8.43512	8.57105	9.19066
YDR035W	10.4077	10.9254	10.7786	10.407	11.2437
YDR036C	4.11918	4.22911	4.09188	4.22389	4.21525
YDR037W	7.74614	7.85483	7.79928	7.87046	7.61058
YDR038C	4.24377	4.10581	4.12105	4.19755	4.17701
YDR041W	11.0773	10.9979	11.075	11.1066	10.5239
YDR042C	5.26991	4.90954	4.97181	4.80045	5.13598
YDR043C	7.7573	9.19381	9.36919	9.1324	9.94116
YDR044W	13.3114	10.3317	10.3542	10.1367	9.25871
YDR045C	9.40622	8.86726	8.96768	9.1041	8.35109
YDR046C	8.68628	7.73737	5.2936	4.6537	5.13931
YDR047W	9.53394	8.9927	8.82184	8.62619	8.60931
YDR049W	7.83693	7.64802	7.71672	7.7597	7.83818
YDR050C	13.8688	13.9296	13.9006	13.8553	13.7446
YDR051C	9.18221	9.81754	9.76724	9.86206	9.82046
YDR052C	7.42222	7.92209	7.77657	7.8384	7.85845
YDR054C	9.68923	9.73542	9.83532	9.82828	10.2078
YDR055W	9.92247	9.86545	9.9877	9.74566	10.6338
YDR056C	10.1377	9.56051	9.54402	9.52226	9.29029
YDR057W	7.34858	7.31874	7.22144	7.0741	7.39149
YDR058C	8.41515	8.24263	8.29532	8.30402	8.09602
YDR059C	9.88683	10.8228	10.8744	10.935	11.5402
YDR060W	10.0897	10.0599	10.0421	10.1279	9.78993
YDR061W	9.40488	9.58877	9.47681	9.26677	9.12744
YDR062W	11.2493	11.244	11.2312	11.1652	10.9379
YDR063W	10.4435	10.0435	10.1429	10.1659	10.2426
YDR064W	13.4719	13.2269	13.3457	13.4247	13.1023
YDR065W	6.05651	5.97019	6.1486	6.25422	6.00585
YDR066C	7.40395	7.18327	7.19532	7.37052	7.329
YDR067C	8.58353	8.41209	8.2836	8.43253	8.66514
YDR068W	9.48139	9.43705	9.43063	9.55059	9.52218
YDR069C	8.26623	8.21412	8.37403	8.13614	8.39395
YDR070C	8.74249	11.1793	10.9508	10.0445	12.9301
YDR071C	10.9245	10.4432	10.7315	10.8026	10.7194
YDR072C	9.67646	9.75705	9.79462	9.96964	10.0428
YDR073W	9.03288	8.99258	9.08941	9.22546	9.4594
YDR074W	10.5546	10.7071	10.6609	10.3668	11.5453
YDR075W	8.76352	9.76168	9.92478	10.0146	9.21036
YDR076W	6.85915	6.68641	6.74559	6.88792	7.13085
YDR077W	11.4562	13.6037	13.6082	13.5558	14.153
YDR078C	9.05848	8.57797	8.66633	8.55157	8.43145
YDR079C-A	9.13924	8.60781	8.59151	8.7049	8.23134
YDR079W	9.14609	8.99232	9.09003	9.0713	8.66054
YDR080W	7.72422	7.47136	7.54338	7.44867	7.71734
YDR081C	8.53273	8.74174	8.6007	8.61636	8.81124
YDR082W	8.27443	8.1345	7.97823	7.80399	7.95724
YDR083W	8.57421	8.58347	8.53177	8.67876	8.18449
YDR084C	9.88386	9.59359	9.75425	9.78427	9.60867
YDR085C	8.24906	9.83245	9.75296	9.80874	9.93844
YDR086C	11.6223	11.0379	11.1788	11.2494	10.781
YDR087C	8.77185	8.40625	8.52734	8.74948	8.38051
YDR088C	8.00449	7.87547	7.97762	8.10835	8.16386
YDR089W	8.69693	8.93178	9.10672	9.24847	8.27381
YDR090C	9.07978	8.82574	9.12198	9.15295	8.66636
YDR091C	10.1751	9.58246	9.90038	10.053	9.14508
YDR092W	10.7287	10.5667	10.4418	10.339	10.6213
YDR093W	9.77648	9.83353	9.63189	9.75437	9.44675
YDR096W	9.72758	10.2039	10.1919	9.96631	10.3761
YDR097C	9.23907	9.03623	9.01015	8.98685	8.57994
YDR098C	10.756	10.1547	10.312	10.4884	9.83431
YDR099W	11.413	11.5748	11.6486	11.5942	12.1486
YDR100W	9.7207	9.49667	9.83525	9.75792	9.41621
YDR101C	9.28866	9.44943	9.52304	9.78998	8.96556
YDR103W	8.45704	8.41685	8.34051	8.30146	8.33247
YDR104C	7.26181	7.67919	7.68722	7.78806	7.94106
YDR105C	10.3047	10.1049	10.2074	10.1114	10.2576
YDR106W	5.24716	4.9894	5.03263	5.18431	5.03684
YDR107C	8.07599	7.83601	7.8768	7.7458	7.81596
YDR108W	8.24847	7.9505	7.79995	7.82292	7.69357
YDR109C	7.49015	7.52798	7.49787	7.38084	7.70541
YDR110W	8.68117	8.56989	8.53429	8.50977	8.37494
YDR111C	8.32513	7.83023	7.85731	8.90042	9.89883
YDR113C	9.01563	9.40192	9.26157	9.2934	9.35708
YDR115W	10.0708	9.96319	10.0483	10.0277	9.33632
YDR116C	9.87635	9.69016	9.78699	9.65272	9.10429
YDR117C	9.22313	9.19259	9.17971	9.14586	9.36626
YDR118W	7.42045	7.6906	7.61511	7.68385	7.75336
YDR119W	9.22245	9.00432	9.2473	9.48496	8.92345
YDR120C	9.90493	9.64446	9.74796	9.86303	9.62426
YDR121W	9.24566	8.94674	9.01476	9.22798	9.15589
YDR122W	9.87168	9.90742	9.74332	9.57275	10.3661
YDR123C	7.84775	7.95025	7.93862	7.90811	8.03991
YDR124W	4.40602	5.24195	5.21115	5.11278	4.5257
YDR125C	5.12348	5.42757	5.66728	5.69655	5.62164
YDR126W	7.797	7.51633	7.64812	7.49988	7.90858
YDR127W	12.1188	12.3022	12.0065	11.7944	11.9937
YDR128W	9.47539	9.47923	9.46022	9.46386	9.69158
YDR129C	10.72	10.7507	10.8183	10.7132	10.4319
YDR130C	8.15517	8.07459	7.83908	7.94763	8.35672
YDR131C	6.61042	6.91789	6.80336	6.67251	6.64301
YDR132C	8.13235	8.20093	8.14389	8.33008	8.32296
YDR135C	10.3197	10.3842	10.3507	10.3319	10.3947
YDR137W	9.13384	9.28151	9.16535	9.35589	9.55762
YDR138W	7.01722	6.41524	6.6607	6.79482	6.6546
YDR139C	10.381	9.6551	9.77198	9.86573	9.3446
YDR140W	8.92917	8.94236	8.86239	8.97675	9.0321
YDR141C	9.11436	8.76347	8.7531	8.81105	8.82409
YDR142C	9.13663	9.53681	9.55755	9.61506	9.71045
YDR143C	9.31751	9.13534	9.07031	9.08415	9.31663
YDR144C	8.00199	7.32577	7.22244	7.54337	7.42926
YDR145W	8.66924	8.68344	8.7926	8.79637	9.27809
YDR146C	9.51915	8.70788	8.87897	8.57209	8.42276
YDR147W	8.99335	8.19073	8.17634	8.07821	8.02318
YDR148C	11.3334	12.3267	12.3682	12.3102	11.8484
YDR150W	11.5941	12.075	11.8818	11.7546	11.7918
YDR151C	8.14121	7.34716	7.63109	7.8094	7.84431
YDR152W	9.62639	9.62423	9.56275	9.84154	9.51978
YDR153C	9.68571	10.0166	9.98671	10.0765	10.1787
YDR155C	13.7154	13.7584	13.7318	13.5583	13.9775
YDR156W	10.2357	10.1428	10.144	10.2894	10.0799
YDR158W	12.2014	12.3575	12.3659	12.2108	12.3801
YDR159W	8.82898	8.8183	8.6495	8.58341	8.77062
YDR160W	6.57963	6.47598	6.435	6.32936	6.31629
YDR161W	9.32498	9.05552	9.07902	9.26387	9.10908
YDR162C	8.256	8.01047	8.1149	8.22039	8.52256
YDR163W	8.12368	8.09881	8.03774	8.1111	8.68358
YDR164C	9.30918	8.97033	8.80114	8.77861	9.02277
YDR165W	8.71325	8.57178	8.65296	8.84093	8.32511
YDR166C	8.69774	8.58394	8.58968	8.81887	8.86963
YDR167W	10.1418	10.3294	10.2177	10.2543	10.1775
YDR168W	10.0181	10.1187	10.0755	10.0302	10.3568
YDR169C	9.98427	10.3559	10.2473	10.1874	10.4981
YDR169C-A	4.0313	3.96631	3.97655	4.00775	4.16229
YDR170C	10.8889	10.8656	10.7746	10.8553	10.4475
YDR171W	10.6513	11.2061	11.0506	10.2479	12.9673
YDR172W	10.9335	10.8934	11.0038	11.0197	10.8541
YDR173C	7.05857	7.22197	7.3888	7.18071	7.66707
YDR174W	11.3071	11.2557	11.3742	11.2187	11.1169
YDR175C	9.58891	9.72233	9.91789	9.72884	9.0738
YDR176W	9.74795	9.50845	9.43453	9.36247	9.60775
YDR177W	12.239	12.0813	12.104	12.0241	12.0412
YDR178W	12.0979	12.9026	12.9923	12.9645	12.2054
YDR179C	7.21981	6.70789	6.84042	7.13296	7.14657
YDR179W-A	7.91825	7.531	7.35637	7.60298	7.63763
YDR180W	8.92526	9.03737	9.00896	9.03833	8.82034
YDR181C	8.96261	8.77278	8.93803	9.02026	9.15198
YDR182W	9.54564	9.26072	9.3822	9.46477	9.51005
YDR182W-A	4.85052	4.55473	4.70015	4.45176	4.84382
YDR183W	7.97534	7.61329	7.74613	7.74354	7.86151
YDR184C	7.42753	7.34293	7.53135	7.77415	7.26858
YDR185C	7.02552	7.45224	7.67879	7.69704	7.52462
YDR186C	10.1355	9.61092	9.48429	9.59681	9.87339
YDR188W	11.6768	11.6674	11.661	11.5952	11.643
YDR189W	9.67091	9.74237	9.73953	9.73166	9.96328
YDR190C	10.7463	10.659	10.7495	10.772	10.4791
YDR191W	7.89719	7.81416	7.77238	7.55595	7.85811
YDR192C	7.48606	7.5738	7.41874	7.47394	7.71362
YDR194C	10.0643	9.83871	10.106	9.84924	9.56142
YDR194W-A	4.18752	4.14255	4.18495	4.18131	4.4507
YDR195W	9.11794	9.17844	9.15632	9.08819	9.3814
YDR196C	8.33947	8.5409	8.49313	8.65714	9.0777
YDR197W	8.26971	8.52763	8.51463	8.52749	8.20206
YDR198C	7.97306	8.00425	8.13006	8.28416	8.09872
YDR200C	8.69738	8.66202	8.60804	8.67199	9.06848
YDR201W	8.69209	8.81863	8.78188	8.95596	8.94225
YDR202C	9.31261	9.38979	9.39803	9.54249	10.2133
YDR204W	9.98473	10.11	10.0995	10.0659	10.8063
YDR205W	8.98771	8.99664	8.91025	9.01683	9.35146
YDR206W	9.31606	9.20353	9.08856	8.91484	9.17888
YDR207C	8.9996	9.09336	9.09208	8.95373	9.48458
YDR208W	9.96222	10.0272	9.90663	10.0137	10.2794
YDR210W	9.68144	8.45138	8.48511	8.50084	7.78025
YDR211W	9.39361	9.24382	9.24522	9.35033	8.78972
YDR212W	10.9414	10.8093	10.9074	10.9248	10.6134
YDR213W	10.4298	7.67469	7.35349	7.21498	8.09239
YDR214W	11.4752	12.1069	11.9495	11.7056	12.6304
YDR216W	9.24942	9.80302	9.85217	10.278	9.98269
YDR217C	8.00295	7.77116	7.78512	7.85803	7.98244
YDR218C	5.07797	4.89455	4.8494	4.74598	5.15536
YDR219C	7.95649	8.21774	8.29089	8.23881	8.36954
YDR221W	7.77735	7.744	7.53619	7.41023	8.18734
YDR222W	5.32473	5.57612	5.6418	5.45619	7.43257
YDR223W	5.37032	5.13015	5.02255	5.12464	8.88404
YDR224C	12.9664	12.931	12.9261	12.9382	13.0039
YDR225W	12.745	12.7353	12.7098	12.6955	12.645
YDR226W	12.5183	12.5662	12.5884	12.5745	11.9498
YDR227W	8.91081	8.92614	8.94301	8.80668	9.0574
YDR228C	8.43447	8.33326	8.46178	8.41027	8.75589
YDR229W	8.92157	9.08586	8.88266	8.83505	9.22927
YDR231C	10.4518	10.8128	10.6951	10.5864	10.5995
YDR232W	11.8247	12.1404	12.0582	11.781	11.8492
YDR233C	12.1101	12.1442	12.2252	12.1705	12.177
YDR234W	11.2189	11.1893	11.1041	11.158	10.8059
YDR235W	7.8362	7.61126	7.63186	7.79623	7.32371
YDR236C	8.16115	8.11229	8.06408	8.15249	8.43306
YDR237W	10.3673	10.3075	10.3138	10.2103	9.76778
YDR238C	11.0746	10.9953	10.9313	10.9909	10.879
YDR239C	8.5203	8.48509	8.26561	8.31598	8.67815
YDR240C	6.79236	6.46353	6.62857	6.79539	6.63015
YDR242W	8.94712	9.01081	8.89394	8.84615	9.05969
YDR243C	7.91169	7.72149	7.63208	7.76432	7.81251
YDR244W	8.84155	8.93602	9.00704	9.23781	9.63345
YDR245W	9.573	9.54563	9.67482	9.76106	9.25895
YDR246W	9.51402	9.78489	9.70092	9.83964	10.3464
YDR246W-A	5.0788	5.25638	5.39651	5.22355	6.24456
YDR247W	8.91423	9.48021	9.37	9.03627	9.31272
YDR248C	8.85896	9.37505	9.26703	9.6664	10.0664
YDR249C	7.09516	7.21591	7.16509	7.2393	6.7522
YDR251W	9.96678	10.1594	10.0465	9.99282	10.0996
YDR252W	7.1008	6.75305	6.88741	6.75782	6.74642
YDR253C	8.74803	9.26982	8.99219	8.86215	9.01
YDR254W	8.97649	8.86549	8.82867	8.67546	8.77861
YDR255C	8.35115	8.3649	8.31808	8.23194	8.40357
YDR256C	6.2698	9.56544	9.86059	10.7381	12.5665
YDR257C	8.12689	7.96613	7.98631	8.19005	7.86335
YDR258C	11.1246	11.8096	11.626	11.1949	12.0423
YDR259C	8.34878	8.03599	7.94216	7.64002	7.55415
YDR260C	8.63134	8.64181	8.71468	8.52526	8.923
YDR261C	9.12543	8.44306	8.29047	8.22046	7.64717
YDR261C-D	9.16128	9.8498	9.92237	9.88322	8.9217
YDR261W-B	12.6062	13.2028	13.0179	13.0516	12.6753
YDR262W	10.441	10.8458	10.8044	10.767	11.3742
YDR263C	7.83552	7.68972	7.37521	7.34313	7.1792
YDR264C	10.3122	9.73985	9.60903	9.78363	9.12714
YDR265W	9.18158	9.18738	9.08826	9.07914	8.92995
YDR266C	9.02107	9.03016	9.01651	9.09856	9.15887
YDR267C	8.73581	8.75092	8.67216	8.75015	8.32657
YDR268W	8.04625	7.76515	7.67638	7.63205	7.34144
YDR270W	8.05884	9.73564	9.5898	9.73385	8.83028
YDR272W	10.3023	10.6396	10.6693	10.7712	10.989
YDR273W	7.75629	7.2639	7.1877	6.94968	7.70264
YDR275W	10.3339	9.79197	10.0666	10.0944	10.4818
YDR276C	12.221	12.4928	12.6696	12.6716	12.914
YDR277C	10.5242	9.87318	9.70906	9.51511	9.58015
YDR279W	8.01787	8.14058	8.11579	8.28312	8.41127
YDR280W	9.29554	8.96432	8.93657	9.15943	8.64599
YDR281C	6.69776	5.63493	5.89639	6.06218	5.0403
YDR282C	7.68555	7.88968	7.78782	7.92028	8.05173
YDR283C	9.1454	9.42055	9.25876	9.21353	9.15938
YDR284C	9.38156	9.4823	9.55929	9.30492	9.40251
YDR285W	6.00648	6.0842	5.86686	6.01045	6.14528
YDR286C	8.19183	8.26365	8.35328	8.23179	8.05592
YDR287W	8.81698	9.19817	9.10147	9.06151	9.41239
YDR288W	7.24711	7.25709	7.35765	7.53248	7.35899
YDR289C	7.82908	7.68528	7.68895	7.83633	8.13038
YDR291W	8.59895	8.62858	8.44033	8.5662	8.36748
YDR292C	9.95378	9.61499	9.45529	9.65721	9.65042
YDR293C	10.4444	10.6635	10.5814	10.3785	10.9695
YDR294C	9.49735	10.552	10.6869	10.9847	11.206
YDR295C	9.28655	9.10554	9.09552	9.06036	8.85844
YDR296W	10.0682	10.4721	10.3939	10.2195	9.98022
YDR297W	10.3399	9.66585	9.97862	9.8775	8.82971
YDR298C	12.3049	12.7059	12.853	12.7376	11.9059
YDR299W	9.00908	8.7831	8.9771	8.97897	8.34016
YDR300C	10.3065	9.99623	10.0551	10.0528	9.43136
YDR301W	9.08346	9.02753	8.80794	8.71447	8.53718
YDR302W	9.24556	8.81869	8.90681	8.83304	8.59409
YDR303C	8.7216	8.27946	8.36654	8.34355	8.08779
YDR304C	11.5372	11.2735	11.3724	11.4275	11.2392
YDR305C	9.50941	9.23424	9.37268	9.4707	9.98298
YDR306C	9.34722	9.17886	9.06849	9.11327	9.41208
YDR307W	9.45867	9.33915	9.48422	9.4653	9.70398
YDR308C	9.31172	9.28289	9.35358	9.48285	8.87864
YDR309C	9.68271	10.184	10.2527	10.2266	8.73035
YDR310C	10.9839	10.8991	10.7917	10.6049	10.7905
YDR311W	8.84881	8.29012	8.27748	8.23169	8.35045
YDR312W	8.53191	8.39723	8.26196	8.38604	8.26238
YDR313C	8.59363	9.35567	9.34815	9.16	9.78194
YDR314C	5.06498	5.04284	5.22805	5.32917	5.23142
YDR315C	6.55736	6.59493	6.54947	6.51951	6.42081
YDR316W	9.29465	9.37585	9.30122	9.09894	8.62402
YDR316W-B	13.768	14.1439	14.0416	14.0071	13.8564
YDR317W	6.49615	6.03867	5.99225	5.90125	6.30481
YDR318W	8.08985	7.87701	7.92137	8.1751	8.24828
YDR319C	8.98909	9.17252	8.90608	9.12495	9.16133
YDR320C	8.67357	8.60893	8.54546	8.52681	8.83715
YDR320C-A	9.72812	9.80502	9.80367	9.86995	9.64102
YDR321W	10.0873	9.38211	9.54212	9.62949	9.15116
YDR322C-A	11.7553	12.5056	12.4759	12.5295	11.9431
YDR322W	10.0005	10.2289	10.2256	10.1209	9.40543
YDR323C	7.54702	7.16509	7.08129	7.08457	7.3048
YDR324C	9.30455	8.98528	9.21415	9.23469	8.70896
YDR325W	7.4837	7.45111	7.35173	7.44635	7.18431
YDR326C	9.44536	8.91373	8.87482	8.85657	8.64945
YDR328C	10.5333	10.4431	10.4619	10.6276	11.1824
YDR329C	8.9755	9.35558	9.17538	9.27814	10.1059
YDR330W	9.1799	9.19586	9.20551	9.03526	9.77565
YDR331W	8.32613	7.82431	8.00702	7.91339	7.9024
YDR332W	7.79793	7.78873	7.82844	7.89017	8.16191
YDR333C	9.11217	8.53512	8.70391	8.74904	8.62803
YDR334W	8.99179	8.81367	8.72135	8.67266	9.05296
YDR335W	10.0959	10.1134	9.99508	9.97004	10.0135
YDR336W	6.99679	7.10866	6.97487	7.17371	7.1428
YDR337W	9.09934	8.95994	9.05874	8.90928	8.54271
YDR338C	7.81992	7.88894	7.97478	7.93585	8.17845
YDR339C	10.4999	10.277	10.2723	10.3474	10.0507
YDR341C	11.6514	11.6551	11.6965	11.7723	11.6835
YDR342C	13.3828	13.4748	13.2953	13.3214	13.0662
YDR345C	8.28748	8.20574	8.17228	8.20674	8.45078
YDR346C	10.0401	9.67781	9.72164	9.8192	9.5271
YDR347W	9.99861	10.0764	10.162	10.0149	9.54373
YDR348C	9.63798	9.21208	9.18703	9.21328	8.94879
YDR349C	10.1341	10.0083	9.89229	9.96125	9.78133
YDR350C	8.24225	8.43026	8.35731	8.33883	8.41482
YDR351W	8.75413	8.83913	8.89431	8.92589	8.97391
YDR352W	7.79937	7.9734	8.00615	8.1048	8.09319
YDR353W	11.807	11.1442	11.1267	11.1866	10.9872
YDR354W	9.83812	9.77086	9.89621	10.0999	10.6001
YDR356W	8.15841	8.07371	8.01851	8.02275	7.76321
YDR357C	8.3722	8.98238	9.14509	9.2766	9.23845
YDR358W	8.73878	8.74512	8.76513	8.58552	9.67596
YDR359C	8.7447	9.04745	8.77212	8.55027	9.41697
YDR361C	9.56054	9.10566	9.09141	9.06114	8.61471
YDR362C	8.40391	8.31079	8.30844	8.19506	7.86528
YDR363W	6.98674	6.87178	6.85572	6.85674	6.92386
YDR363W-A	11.1783	11.0143	10.9315	10.9324	10.9733
YDR364C	8.25339	8.12436	8.16999	8.28686	8.14809
YDR365C	8.22507	8.74167	8.50367	8.71353	8.91609
YDR366C	5.72584	5.57176	5.3743	5.50119	6.18627
YDR367W	9.02722	7.77102	8.01719	8.06067	8.23317
YDR368W	10.5319	10.07	10.1653	9.80934	10.6337
YDR369C	7.26124	7.33073	7.08073	7.09527	7.57608
YDR370C	8.55823	8.59933	8.56493	8.45333	8.44283
YDR371W	7.29945	7.02745	7.01771	7.05143	7.08977
YDR372C	9.05961	8.88972	8.85438	8.83742	8.69294
YDR373W	9.96235	10.0756	10.1484	10.2624	10.1874
YDR374C	4.5629	4.70012	4.65841	4.62742	4.76375
YDR375C	9.1302	9.20067	9.2436	9.12702	9.0435
YDR376W	8.29708	8.25441	8.14986	8.17328	7.78661
YDR377W	11.3975	11.5179	11.7223	11.584	10.9682
YDR378C	9.78915	9.42239	9.47219	9.5056	9.0175
YDR379C-A	9.41739	10.2254	10.1866	9.86277	10.326
YDR379W	9.24169	9.42055	9.33466	9.3154	9.39337
YDR380W	4.46958	6.60267	7.12525	7.63495	7.75378
YDR381C-A	9.26344	9.33553	9.36716	9.2936	8.80148
YDR381W	11.4946	11.232	11.3903	11.4853	11.4244
YDR382W	13.0496	12.7685	12.8607	12.9775	12.6037
YDR383C	6.9116	6.6913	6.62448	6.63788	6.93406
YDR384C	9.84877	8.41428	8.54289	11.8054	13.1816
YDR385W	13.6116	13.6744	13.6081	13.6133	13.4897
YDR386W	7.09149	6.84532	6.71598	6.74469	6.92526
YDR387C	7.79967	7.86086	7.9202	7.78132	7.76934
YDR388W	10.7985	10.7475	10.7246	10.6752	10.9707
YDR389W	9.0441	8.66985	8.84196	8.84983	8.67783
YDR390C	9.94477	9.91807	9.86898	9.78777	9.89586
YDR391C	8.14068	7.89827	7.90496	7.75588	8.0472
YDR392W	8.46898	8.3531	8.24204	8.47426	8.72874
YDR393W	8.05828	8.44851	8.13874	8.15657	7.74054
YDR394W	11.3055	11.1541	11.1412	11.0158	11.3275
YDR395W	9.68069	9.28484	9.33519	9.39252	8.87752
YDR397C	10.7714	10.8449	10.6977	10.766	10.8007
YDR398W	9.95042	9.87487	9.80717	9.8524	9.32884
YDR399W	12.2406	11.877	11.9577	12.1752	11.4002
YDR400W	8.87009	8.41396	8.50803	8.54935	8.07453
YDR402C	4.28509	4.21512	4.17158	4.14953	4.37792
YDR403W	6.02653	5.61502	5.51514	5.48055	5.00264
YDR404C	10.1435	9.93046	9.9305	10.0285	9.61501
YDR405W	10.2012	10.2766	10.2083	10.0842	10.4062
YDR406W	10.6205	9.90232	9.32886	8.40083	8.6034
YDR407C	9.41256	9.284	9.27118	9.08476	9.03511
YDR408C	11.0475	10.6114	10.5077	11.0098	10.3873
YDR409W	8.11639	8.4487	8.37071	8.54159	8.89568
YDR410C	8.95386	8.88296	8.94584	9.03649	8.45803
YDR411C	9.84753	9.69252	9.69859	9.75515	9.79982
YDR412W	8.08729	8.09671	8.14193	8.16871	7.9509
YDR414C	7.5515	7.28795	7.39283	7.17589	7.27399
YDR415C	8.72081	8.74789	8.69627	8.75039	8.66134
YDR416W	7.32107	7.39049	7.3658	7.41586	7.3512
YDR418W	13.199	12.9301	12.9683	13.0968	12.7129
YDR419W	8.04267	7.904	7.94217	7.96159	7.95122
YDR420W	9.60677	9.94063	9.95422	9.90466	9.91007
YDR421W	7.02839	7.37951	7.38548	7.43396	7.83346
YDR422C	8.94615	8.9043	8.97343	9.00127	9.09937
YDR423C	9.23921	9.12597	8.97491	9.18348	9.39351
YDR424C	9.81778	9.79331	9.8157	10.0571	9.83288
YDR425W	7.2543	7.08835	7.22945	7.26185	7.93576
YDR427W	11.3244	11.1002	11.1277	11.1679	11.3325
YDR428C	7.99618	7.79724	7.90299	8.28045	7.91527
YDR429C	11.3384	11.3665	11.3401	11.48	11.3411
YDR430C	9.63416	9.835	9.71628	9.67256	9.49898
YDR432W	12.1486	12.2007	12.1	12.0007	12.0941
YDR434W	9.58555	9.26835	9.28331	9.3639	9.51749
YDR435C	9.42787	9.18435	9.22395	9.32257	9.48758
YDR436W	8.71042	8.87373	8.87292	8.75194	9.32703
YDR437W	6.2373	5.75199	5.87581	5.96833	6.06722
YDR438W	7.15865	7.17087	7.10711	7.01137	7.10697
YDR439W	8.03226	7.94234	8.11993	8.10382	8.47911
YDR440W	8.85461	8.64376	8.59832	8.54561	8.38458
YDR441C	10.0669	10.3206	10.4947	10.5456	10.1115
YDR443C	8.20015	8.57932	8.47912	8.38179	8.94217
YDR444W	9.5636	9.51087	9.36289	9.21396	8.76242
YDR446W	4.14681	4.20019	4.24687	4.20038	4.27843
YDR447C	12.2675	11.8517	11.9667	12.1286	11.6303
YDR448W	8.58442	8.35096	8.68812	8.44571	8.27456
YDR449C	8.63614	8.31247	8.3649	8.51339	8.03772
YDR450W	12.7144	12.2963	12.4877	12.688	12.2301
YDR451C	9.5261	9.10271	9.06349	8.91908	8.31324
YDR452W	10.3233	10.1547	10.0591	10.1297	10.3757
YDR453C	10.3336	6.74102	6.68089	6.34579	9.06368
YDR454C	11.847	11.8017	11.8137	11.8445	11.2649
YDR456W	9.66153	9.68042	9.68454	9.6315	9.5382
YDR457W	10.9841	11.1621	11.0138	11.0288	11.0227
YDR458C	7.59034	7.69573	7.83755	7.94864	7.93528
YDR459C	8.71217	8.74287	8.62074	8.72752	8.93801
YDR460W	8.14562	8.13106	7.97279	8.13384	8.49998
YDR461W	6.42532	7.93613	8.03963	8.45833	7.83532
YDR462W	10.4214	10.4988	10.4499	10.4221	10.3331
YDR463W	9.64359	9.7439	9.87802	9.67306	10.13
YDR464W	9.11153	8.96688	8.97688	8.82886	8.87747
YDR465C	7.68278	8.35854	8.44905	8.86164	7.74882
YDR466W	9.22177	9.19522	9.16256	9.10987	9.53785
YDR468C	9.14953	9.09662	9.21385	9.34625	9.25168
YDR469W	8.84874	8.80627	8.72659	8.96394	8.49151
YDR470C	8.80623	8.83744	8.99736	8.83625	8.83639
YDR471W	12.0502	11.7098	11.805	11.9829	11.467
YDR472W	8.76261	8.54408	8.42082	8.6793	8.6268
YDR473C	8.56432	8.53574	8.54302	8.59861	8.68201
YDR475C	9.78237	9.97492	9.71271	9.52637	9.99605
YDR476C	10.6504	10.1068	10.0459	10.0538	10.3099
YDR477W	10.4723	10.3979	10.5375	10.3576	10.4486
YDR478W	8.49529	8.38397	8.38633	8.4815	8.171
YDR479C	9.52878	9.85501	9.57335	9.48057	9.97367
YDR480W	7.82514	7.72104	7.74885	7.66761	7.7377
YDR481C	9.61743	9.5653	9.6443	9.62323	10.2335
YDR482C	8.36642	8.59263	8.43165	8.62781	8.37485
YDR483W	10.8485	10.7794	10.8322	10.7653	10.871
YDR484W	7.29894	7.27028	7.31304	7.40578	7.26354
YDR485C	8.79438	8.91284	8.88521	8.84063	9.04782
YDR486C	9.11115	9.31296	9.25945	9.28782	9.85919
YDR487C	11.6432	11.1542	11.1693	11.0216	11.034
YDR488C	8.9158	8.80653	8.60039	8.29075	8.78367
YDR489W	7.92721	7.44385	7.55226	7.66133	7.5413
YDR490C	9.46044	9.39488	9.1875	9.1168	9.83375
YDR492W	9.973	10.6719	10.4694	9.87839	9.7985
YDR493W	9.09125	9.15355	9.17426	9.12094	8.59541
YDR494W	9.74691	10.0994	10.1196	9.99558	9.97408
YDR495C	7.07127	6.91563	6.98579	6.98139	6.68546
YDR496C	9.44948	9.34557	9.43694	9.60045	9.15717
YDR497C	13.0885	13.2658	13.2224	13.3068	13.0096
YDR498C	9.36625	9.3693	9.26499	9.38196	9.54959
YDR499W	8.13042	8.30834	8.14557	8.28256	8.63606
YDR500C	12.9588	12.7101	12.77	12.8722	12.4102
YDR501W	6.58854	6.24897	6.10567	6.35562	6.06503
YDR502C	13.4925	13.2441	13.2832	13.2532	12.5376
YDR503C	8.23032	8.29789	8.40717	8.6032	8.42898
YDR504C	9.0434	9.8734	9.90255	9.67659	9.87825
YDR505C	8.19806	9.00943	9.18684	8.95462	8.91486
YDR506C	7.40669	7.57506	7.58861	7.50401	7.87567
YDR507C	9.78218	10.2137	10.0823	10.173	9.5686
YDR508C	11.0651	9.57271	9.04803	9.53386	8.84793
YDR510W	12.1269	11.7671	11.8136	11.8184	11.6489
YDR511W	9.63273	10.2058	10.3385	10.1221	9.77901
YDR512C	5.72037	6.16991	6.28962	6.39784	6.33503
YDR513W	10.7976	11.8073	11.9007	11.7968	12.4485
YDR514C	8.45036	8.67425	8.49663	8.5912	8.29759
YDR515W	6.98638	7.08028	7.20498	7.00471	6.4346
YDR516C	12.0533	11.3246	11.2797	10.7867	10.2845
YDR517W	11.7109	11.394	11.2065	11.1153	10.8364
YDR518W	10.2267	7.99315	7.88704	8.00867	8.3794
YDR519W	10.4279	9.88469	10.0208	10.003	9.77423
YDR520C	8.32656	8.23542	8.16301	8.09016	8.20398
YDR522C	4.09993	3.99481	4.03111	4.00047	4.31093
YDR523C	6.08723	6.72573	6.67229	6.67182	5.76041
YDR524C	8.17018	8.13573	8.24509	8.21087	8.37434
YDR524C-B	13.7587	13.9311	13.9164	13.873	13.7059
YDR524W-A	6.85832	7.34932	6.61351	6.51873	7.28876
YDR525W-A	10.2358	10.9786	10.9448	11.002	11.078
YDR527W	9.41459	9.28217	9.1999	9.34541	9.21651
YDR528W	7.97979	7.60228	7.59458	7.28254	6.94553
YDR529C	12.9278	13.5077	13.5854	13.5585	13.2444
YDR530C	8.32196	8.34404	8.15632	8.19802	7.96631
YDR531W	10.7	10.9066	11.0207	11.0921	11.0806
YDR532C	7.13855	7.19401	7.23745	7.27746	7.10377
YDR533C	11.0708	11.3836	10.4758	9.32903	10.6042
YDR534C	6.93187	7.46078	7.37028	7.12278	7.73129
YDR536W	5.26947	7.62152	8.57008	8.13665	8.5974
YDR538W	6.8649	7.80222	7.59004	7.8827	7.80629
YDR539W	8.44344	7.83317	7.85798	8.04074	7.18046
YDR540C	6.48489	5.428	5.30617	5.37443	5.49612
YDR541C	8.33296	7.46692	7.50426	7.3893	6.67481
YEL001C	9.8392	9.48624	9.65888	9.80098	9.38489
YEL002C	11.1204	10.9549	10.9293	10.93	10.9615
YEL003W	8.52938	8.15134	8.29398	8.58553	8.47281
YEL004W	8.65101	8.44664	8.42819	8.44394	8.74464
YEL005C	8.51875	8.58309	8.52898	8.54307	8.88055
YEL006W	8.78645	8.75843	8.76688	8.91421	8.78724
YEL007W	10.238	10.4337	10.417	10.4166	10.609
YEL009C	13.6771	13.8021	13.7903	13.8132	13.6628
YEL011W	12.0099	12.2901	12.161	11.7626	12.4378
YEL012W	10.6376	11.1384	11.161	11.2228	11.0223
YEL013W	9.89347	9.57089	9.90108	9.75055	9.44385
YEL015W	9.18643	9.2357	9.16478	9.21431	9.02157
YEL016C	8.34323	8.28476	8.13629	7.84013	7.6195
YEL017C-A	10.6065	10.7319	10.9243	10.6618	10.1834
YEL017W	10.1544	9.90023	9.87903	9.70498	9.92599
YEL018W	9.0128	8.89069	8.76046	8.75728	8.91615
YEL019C	4.86723	4.59407	4.74405	4.72372	4.94444
YEL020C	7.61706	8.24826	8.24986	8.18058	9.47487
YEL020W-A	10.7061	10.782	10.9319	10.9221	10.0399
YEL021W	9.22033	9.23187	9.28662	9.32746	9.10127
YEL022W	9.13315	8.90372	8.89823	8.87742	8.74628
YEL023C	7.70342	7.58501	7.56284	7.38039	7.39342
YEL024W	11.4092	12.3317	12.5833	12.4513	11.9056
YEL025C	7.73247	8.15771	8.28138	7.8268	7.75466
YEL026W	12.1295	11.8049	11.9534	12.0498	11.1478
YEL027W	12.737	12.1002	12.3415	12.2384	11.4624
YEL029C	8.37342	7.86894	7.99629	7.96658	7.20448
YEL030W	5.66288	6.41394	6.2984	6.43925	6.95948
YEL031W	11.2132	10.9223	10.9748	10.9172	10.4876
YEL032W	9.55094	10.0216	9.91532	9.8604	9.44273
YEL034W	13.302	13.9065	13.9075	13.919	14.0136
YEL035C	4.7416	5.78319	5.40554	5.18636	5.37266
YEL036C	8.7926	9.12646	9.14197	9.00418	9.23642
YEL037C	11.2369	11.2057	11.1429	11.1668	11.3815
YEL038W	10.3067	9.4798	9.28294	9.3177	8.73405
YEL039C	9.52158	9.12038	9.20638	8.42441	8.61057
YEL040W	10.209	10.102	10.6336	10.8568	9.26
YEL041W	8.96429	9.78475	9.72867	10.3185	11.7427
YEL042W	9.96047	9.83205	9.94851	10.0257	9.70593
YEL043W	9.92882	9.90266	9.79111	9.707	9.85172
YEL044W	10.7422	10.7063	10.633	10.7062	10.754
YEL046C	10.2719	10.5537	10.69	10.8034	10.6025
YEL047C	10.4561	8.85	8.83776	8.93023	8.86907
YEL048C	5.72918	4.95552	5.31082	5.19529	4.69942
YEL049W	10.8046	7.69721	7.55216	7.18212	9.88168
YEL050C	10.4824	10.57	10.7098	10.4845	9.97319
YEL051W	11.1898	10.374	10.5552	10.651	10.322
YEL052W	9.9371	10.2661	10.2625	10.2265	9.75035
YEL053C	8.17527	8.24537	8.26197	8.31609	8.23351
YEL054C	12.3209	11.9288	12.0876	12.2709	11.6289
YEL055C	9.10039	8.99247	9.03643	9.16389	8.42106
YEL056W	9.44217	9.31201	9.21671	9.2947	9.28873
YEL057C	6.03081	5.8045	5.99316	6.25682	7.39593
YEL058W	10.8114	11.0595	10.9948	11.0239	10.8272
YEL059C-A	9.22197	9.55709	9.58326	9.56168	9.53267
YEL060C	11.6703	11.9365	12.011	11.7798	12.4275
YEL061C	7.95333	7.53222	7.51987	7.49609	7.10147
YEL062W	7.79178	8.073	8.26202	8.34706	8.39407
YEL063C	10.1496	10.2927	10.6022	10.6034	9.89385
YEL064C	7.71675	7.64977	7.53843	7.58456	7.52828
YEL065W	10.7726	9.68462	9.47931	10.2984	7.33639
YEL066W	10.575	10.6804	10.6821	10.6783	10.1223
YEL069C	4.25395	4.95252	4.75886	4.04828	4.06672
YEL070W	8.80843	9.99089	9.84135	8.19693	7.85482
YEL071W	12.4679	9.78382	9.59008	9.7219	9.46873
YEL072W	8.77703	8.30389	8.5911	8.35912	7.59493
YEL073C	6.18686	6.51497	6.42151	7.02779	6.56291
YEL075C	3.81916	3.82328	3.74344	3.79857	3.77131
YEL076C	8.16227	7.11659	7.85952	7.74988	7.24562
YEL076C-A	10.0795	9.28975	9.74529	9.5913	9.46827
YER001W	10.0725	10.7574	10.5855	9.81927	8.88693
YER002W	9.10071	8.84383	8.84149	9.00248	8.92744
YER003C	11.2699	11.0772	11.104	11.1089	10.7564
YER004W	11.596	11.7441	11.7479	11.6131	12.5085
YER005W	8.48273	8.19561	8.17952	8.13587	8.03904
YER006W	9.71695	9.64082	9.66566	9.83014	9.48683
YER007C-A	10.8029	10.683	10.7912	10.9516	10.7525
YER007W	7.46582	7.5447	7.54996	7.66353	7.66493
YER008C	10.0001	9.76718	9.67975	9.72532	9.75654
YER009W	11.8934	11.5226	11.701	11.9041	11.2182
YER010C	9.83709	10.4658	10.5204	10.4206	10.7089
YER011W	14.0671	7.30386	7.12012	6.93497	7.40536
YER012W	12.02	11.5859	11.6991	11.8016	11.8584
YER013W	9.22876	9.11141	9.02029	9.05942	8.95584
YER014C-A	4.5209	4.54556	4.29749	4.26762	4.96606
YER014W	9.92176	8.98823	8.79336	8.75698	9.273
YER015W	8.84851	8.99173	9.33473	10.2133	10.8795
YER016W	8.33952	8.43281	8.46321	8.29434	7.92091
YER017C	10.5587	10.6214	10.6865	10.496	10.4124
YER018C	9.72183	9.74772	9.50356	9.3551	9.35633
YER019C-A	11.2658	11.297	11.2534	11.3394	11.2866
YER019W	9.57387	9.31097	9.22707	9.10633	9.11425
YER020W	10.2798	10.7835	10.7552	10.442	10.7772
YER021W	10.9486	10.7314	10.6778	10.6569	10.6859
YER023W	11.4831	11.4691	11.5624	11.6001	11.3678
YER024W	9.17409	9.4276	9.22182	10.0635	11.5705
YER025W	11.7506	11.5297	11.7046	11.7621	11.1099
YER026C	10.5311	10.8983	11.1209	11.0791	10.1284
YER027C	9.36763	9.05205	8.94577	8.84517	9.03619
YER028C	5.99395	6.39995	6.01002	6.0072	6.46896
YER029C	9.91172	9.85105	9.8391	9.97224	9.94379
YER030W	10.232	10.2838	10.3501	10.6196	10.794
YER031C	10.8657	10.6132	10.6568	10.7259	10.5533
YER032W	9.33956	9.06238	9.01727	8.96193	8.86951
YER033C	7.35359	7.44503	7.25564	7.12485	7.34478
YER034W	8.90866	8.80729	8.58295	8.67085	9.01029
YER035W	8.68934	9.12677	9.1454	8.89379	9.80426
YER036C	10.8476	11.0076	11.0468	11.1706	10.7671
YER037W	6.12721	6.59521	6.25833	5.64238	7.87973
YER038C	5.23027	5.18251	5.14619	5.21248	5.39559
YER039C	6.62518	7.21096	7.13855	7.1124	7.90101
YER039C-A	4.8921	5.19962	5.20393	5.3005	5.84177
YER040W	8.24113	8.13567	8.23207	8.3002	8.38477
YER041W	7.90801	7.89159	7.75211	7.62561	8.31673
YER042W	10.7232	10.2993	10.5827	10.6703	10.8529
YER043C	13.5126	13.338	13.3622	13.4224	12.9331
YER044C	12.2336	10.7792	10.8422	10.927	10.9414
YER044C-A	4.58965	4.40452	4.37485	4.56458	4.396
YER045C	8.19023	8.44239	8.27825	7.89375	8.69736
YER046W	8.57465	8.21808	8.39176	8.29705	8.36956
YER047C	6.66368	7.06261	6.96128	7.04301	7.20291
YER048C	10.0222	10.1944	10.2698	10.2247	10.473
YER048W-A	8.90952	8.71899	9.01728	9.31738	9.04246
YER049W	9.12157	9.13643	9.16244	9.24512	8.90975
YER050C	10.4906	10.5956	10.6843	10.5894	10.2431
YER051W	7.73942	7.78716	7.73715	7.6849	7.72017
YER052C	11.3749	11.9516	11.8693	11.3094	11.4955
YER053C	9.10716	10.4405	10.7298	10.1753	10.0048
YER053C-A	5.22216	10.7949	11.343	11.4041	11.6041
YER054C	7.68518	8.00276	7.86007	8.09331	10.1781
YER055C	11.757	11.4929	11.4897	11.5197	11.6914
YER056C	11.4028	11.3183	11.3814	11.5484	10.5215
YER056C-A	12.4647	12.1835	12.2568	12.4636	11.9578
YER057C	11.4096	11.1122	11.2013	11.3235	11.302
YER058W	8.02066	7.99714	7.83181	7.66217	7.52338
YER059W	8.56171	8.55142	8.50629	8.51096	8.86013
YER060W	5.26471	5.38386	5.54009	5.2615	5.20393
YER060W-A	4.77974	4.69752	4.70757	4.63862	4.95159
YER061C	7.75757	7.45121	7.36829	7.74217	7.27523
YER062C	10.5764	10.4861	10.3413	9.61357	10.4026
YER063W	10.6285	10.453	10.3972	10.2973	10.135
YER064C	8.5027	8.04854	7.8121	8.56425	7.16798
YER065C	8.20712	9.3665	9.28268	9.77464	11.6767
YER066W	8.93264	9.02412	9.02974	9.20415	9.41381
YER067W	11.843	12.0865	12.2234	11.7663	10.6906
YER068W	9.5742	9.74773	9.8508	9.83161	9.79292
YER069W	11.6835	11.4901	11.4721	11.3903	12.322
YER070W	11.5597	11.4856	11.4406	11.3578	10.4007
YER071C	8.09556	7.98705	7.96595	8.01164	7.58934
YER072W	11.3076	11.0336	11.2449	11.11	10.3222
YER073W	11.2016	10.7983	10.9798	10.8243	11.0164
YER074W	12.6909	12.4258	12.5834	12.7153	12.2393
YER074W-A	9.09853	8.64564	8.76086	8.89658	8.36265
YER075C	7.31766	7.41779	7.52166	7.26373	7.05077
YER076C	6.07226	5.88748	5.86334	5.93525	5.98419
YER077C	7.62567	7.60942	7.5744	7.5936	7.57358
YER078C	8.76055	9.01494	9.16925	9.06272	8.38322
YER078W-A	4.40912	4.60051	4.72438	4.7364	4.7904
YER079W	9.4489	9.966	9.93679	9.63104	10.765
YER080W	9.53216	9.80092	9.87018	9.79312	9.82036
YER081W	11.2569	9.38781	9.82315	10.2986	9.51049
YER082C	8.77039	8.81829	8.92035	9.07288	8.91559
YER083C	9.70842	9.75572	9.75412	9.73733	9.66648
YER085C	4.66417	4.60881	4.42472	4.54053	4.68785
YER086W	11.1725	10.9579	10.9675	11.046	10.9605
YER087C-B	10.7489	10.5143	10.4362	10.4942	10.2533
YER087W	8.81271	8.96913	9.00094	8.81899	8.34136
YER088C	9.55531	9.87075	9.66887	9.57896	10.3065
YER089C	10.5738	10.6033	10.475	10.3789	10.5198
YER090W	10.6938	10.5115	10.3902	10.3038	10.4937
YER091C	13.4625	13.3405	13.4128	13.4278	12.9402
YER092W	10.0419	9.95407	9.92714	9.99726	9.56157
YER093C	8.54611	8.72499	8.65701	8.66403	8.6877
YER093C-A	9.09969	9.21045	9.29037	9.35797	9.14181
YER094C	12.3713	12.1881	12.168	12.0143	12.1124
YER095W	9.90297	9.81867	9.92636	9.91272	10.144
YER096W	5.77204	6.91787	6.79836	6.63747	8.74982
YER098W	6.68112	6.5944	6.56389	6.54315	6.31987
YER099C	9.63612	9.52746	9.57107	9.47715	9.03591
YER100W	9.98016	9.57571	9.69427	9.71793	9.71727
YER101C	7.83565	8.18051	8.07503	7.8643	8.49215
YER102W	13.1665	12.7808	12.9442	13.083	12.6675
YER103W	8.63909	9.87545	9.81971	9.09973	12.2454
YER104W	8.08765	7.63372	7.46819	7.60073	7.59531
YER105C	9.92051	9.78238	9.64126	9.6849	9.39133
YER106W	6.83647	5.92837	5.91656	5.708	6.08407
YER107C	9.15149	9.0728	9.1176	9.15433	9.28454
YER109C	8.65641	8.22822	8.22366	8.1417	7.98832
YER110C	10.1642	9.92541	10.0982	10.2845	9.60069
YER111C	7.52745	7.29909	7.3944	7.10962	7.21558
YER112W	9.91052	9.58632	9.5793	9.65347	9.87612
YER113C	8.31469	8.18999	8.3882	8.44772	7.96388
YER114C	9.31662	9.22794	9.16087	9.15326	9.25687
YER115C	8.39853	8.6169	8.33276	8.23271	8.59742
YER116C	7.03716	7.04638	7.01452	6.78135	7.52454
YER117W	12.741	12.5286	12.6093	12.7234	12.2845
YER118C	9.41049	9.58162	9.63051	9.82905	9.5573
YER119C	9.46109	10.037	10.0687	9.89248	10.2716
YER120W	12.1336	11.9903	11.9997	11.9595	11.9458
YER122C	10.3548	10.1582	10.1915	10.0828	9.94108
YER123W	8.3181	8.41847	8.55675	8.66454	8.34558
YER124C	9.51196	8.87367	8.97804	8.20949	7.49821
YER125W	10.3574	10.1631	10.3604	10.2764	9.98349
YER126C	10.0787	9.99294	10.1378	10.322	9.64192
YER127W	9.21819	9.05869	9.01644	9.11759	8.59181
YER128W	7.94237	8.0599	8.07293	8.23674	8.56616
YER129W	7.31532	7.29278	7.26694	7.13252	6.98947
YER130C	7.58895	7.55656	7.53445	7.56632	7.30852
YER131W	12.397	12.1359	12.2248	12.3943	11.5734
YER132C	8.52842	8.75614	8.62868	8.52096	8.75021
YER133W	10.9116	10.6848	10.847	10.7003	10.604
YER134C	9.6173	9.23581	9.41498	9.40774	8.78677
YER136W	11.2368	10.5473	10.7505	10.7899	11.0234
YER137C	8.43949	8.13957	8.10026	8.19934	8.18162
YER138W-A	12.429	13.0892	12.8102	12.8842	12.5563
YER139C	8.05866	7.75647	7.98768	8.11248	7.96323
YER140W	8.08687	8.21314	8.16794	8.38411	8.13471
YER141W	10.3834	10.8414	10.9339	10.5259	10.2945
YER142C	9.33535	9.35793	9.45727	9.47913	9.83373
YER143W	9.31821	9.5611	9.38348	9.46849	9.96232
YER144C	8.23919	8.46929	8.38311	8.55384	9.02039
YER145C	11.8592	11.9064	11.7228	11.8229	9.85548
YER146W	11.0291	10.8209	10.6573	10.5384	9.80402
YER147C	9.01028	9.37695	9.22688	9.23096	9.55877
YER148W	10.964	10.807	10.8579	10.8533	10.5288
YER149C	9.47319	9.30964	9.11555	9.12162	9.12206
YER150W	9.74358	10.3975	10.4716	10.1732	10.8568
YER151C	9.93537	9.82032	9.72536	9.68656	9.6291
YER152C	10.5218	10.4687	10.3277	10.1756	10.1765
YER153C	7.66272	7.36724	7.48233	7.38448	7.55593
YER154W	9.99339	9.91414	10.035	9.84875	9.6113
YER155C	9.18379	9.57604	9.46383	9.41385	8.91042
YER156C	10.2761	10.2804	10.2175	10.3079	9.79516
YER157W	7.56672	7.08937	7.16864	7.10646	6.88973
YER158C	10.5107	10.7375	10.5085	9.96441	9.81776
YER159C	11.5264	11.1781	10.9633	10.8679	11.3201
YER161C	8.89906	8.80079	8.79002	8.74461	8.51426
YER162C	7.40949	7.86816	7.82945	7.55915	8.18915
YER163C	9.31556	9.07493	8.97467	8.97688	8.50207
YER164W	9.70817	9.9051	9.81354	9.77402	9.79016
YER165W	12.7742	12.7285	12.7973	12.7716	12.5907
YER166W	10.2676	10.5607	10.2821	10.1368	10.3249
YER167W	9.88537	9.90004	9.77141	9.79059	10.2263
YER168C	8.77166	8.51606	8.64088	8.67402	8.52214
YER169W	8.91539	8.848	8.64627	8.50758	9.10822
YER170W	8.21989	8.11493	8.43671	8.36376	8.25602
YER171W	8.26541	8.11578	8.19516	8.29258	8.06537
YER172C	9.13706	9.16189	9.14055	9.08481	8.73887
YER173W	8.04548	7.98258	8.0021	7.88784	8.43405
YER174C	8.84159	8.88918	9.05185	9.25707	9.45777
YER175C	8.25153	9.10846	8.86997	8.51797	9.48246
YER175W-A	3.79722	3.78413	3.7334	3.79725	3.87025
YER176W	8.88244	8.77542	8.57746	8.67467	8.72351
YER177W	13.3035	13.2436	13.2088	13.113	13.2956
YER178W	13.0215	12.9473	13.0018	12.9033	12.938
YER179W	6.15945	6.09498	6.11205	6.39647	7.67901
YER180C	7.52094	7.32182	7.15371	7.07017	7.29845
YER180C-A	4.2748	4.08828	4.07192	4.16287	4.04241
YER182W	9.51863	9.84308	9.81983	9.58142	9.76018
YER183C	9.13986	8.65833	8.80511	8.94604	8.65587
YER184C	5.24568	5.47569	5.34288	5.54387	5.64712
YER185W	5.80791	5.82932	5.87206	5.90496	6.52501
YER186C	8.65864	9.04281	8.98938	9.03922	8.34987
YER187W	7.77836	7.61688	7.39273	7.49879	5.9592
YER188C-A	7.22789	6.819	6.78208	6.54692	7.46285
YFL001W	8.15994	8.035	8.00328	8.06211	7.69704
YFL002C	8.66515	8.44718	8.48607	8.75502	8.15456
YFL003C	5.15274	5.1128	4.89411	4.80971	4.90931
YFL004W	9.87458	10.265	10.3069	10.2932	9.87655
YFL005W	10.9875	10.7825	10.7837	10.8005	10.5092
YFL007W	10.0171	10.2742	10.0035	9.98428	10.6638
YFL008W	9.07233	9.62831	9.47369	9.48348	9.57292
YFL009W	8.98224	8.93667	8.90061	8.8495	8.6166
YFL010C	9.88454	9.58774	9.56091	9.78688	9.49824
YFL010W-A	4.77051	4.96137	4.70798	4.6043	4.90473
YFL011W	7.13188	7.41179	7.72005	8.22481	5.97222
YFL012W	5.64102	5.42758	5.27241	5.09629	4.769
YFL013C	9.7277	9.81942	9.72839	9.61169	9.8821
YFL014W	13.3565	14.2264	14.1461	13.5145	14.389
YFL016C	10.5308	10.9552	10.862	10.3588	11.0756
YFL017C	9.80666	10.0177	9.9343	10.0109	9.44457
YFL017W-A	10.0976	9.99932	10.0476	10.0538	9.51539
YFL018C	12.6127	13.0761	13.0472	12.9412	12.8555
YFL020C	9.49684	7.16748	6.778	6.47308	8.18287
YFL021W	9.03703	10.3569	10.5287	10.3213	10.0024
YFL022C	11.15	11.1133	10.9794	11.01	10.6297
YFL023W	8.37128	8.28944	8.10869	8.0971	8.06437
YFL024C	9.60547	9.34742	9.47552	9.35156	10.3748
YFL025C	9.09107	8.75826	8.94703	8.94112	8.54931
YFL026W	6.8227	6.94374	7.06444	7.32226	7.48529
YFL027C	8.42548	8.31915	8.26436	8.36317	8.18869
YFL028C	9.58436	9.59197	9.57078	9.68879	9.5466
YFL029C	8.13967	8.43544	8.27654	8.22979	8.52803
YFL030W	10.2473	13.1254	13.1326	12.9755	12.664
YFL031W	11.4086	11.122	11.1203	11.0077	10.2944
YFL033C	8.5397	8.85464	8.62241	8.28409	8.62964
YFL034C-A	11.3311	11.3091	11.2959	11.3733	11.0603
YFL034C-B	8.94376	8.67067	8.78844	8.82621	8.70385
YFL034W	8.37248	8.44481	8.23242	8.26989	8.50585
YFL036W	10.0438	10.2086	10.2166	10.152	10.0146
YFL037W	11.5449	11.3557	11.4696	11.4516	11.2849
YFL038C	12.2303	12.2551	12.2341	12.238	12.3413
YFL039C	13.6439	13.6302	13.6501	13.5867	13.6523
YFL040W	4.43998	4.50923	4.42553	4.54674	4.72977
YFL041W	9.57723	10.0958	10.1711	10.1559	9.74259
YFL041W-A	7.61611	7.38158	7.34037	7.33778	7.82098
YFL042C	9.80971	9.52879	9.3378	9.20916	9.90878
YFL044C	9.84061	9.55813	9.64245	9.62044	9.85187
YFL045C	11.287	11.3321	11.3429	11.3703	11.1563
YFL046W	9.13257	8.98891	8.97369	9.17184	9.46856
YFL047W	8.77797	8.91999	8.93935	8.90891	8.50969
YFL048C	7.94315	7.90116	7.93212	7.94761	7.95144
YFL049W	9.08009	9.1883	9.15327	9.0655	9.14755
YFL050C	6.52261	6.87053	6.60261	6.38928	6.38327
YFL051C	4.67909	4.43639	4.37464	4.38027	4.60879
YFL052W	8.404	6.7257	6.93524	7.23693	5.90189
YFL053W	5.27056	5.09991	4.98071	5.05209	6.91276
YFL054C	9.52352	9.90794	9.82374	9.7491	10.0414
YFL055W	6.28059	6.59091	6.86734	7.00082	7.65024
YFL056C	5.81883	5.75518	6.05894	6.09075	6.01324
YFL059W	8.60447	10.168	10.2566	10.2608	9.77553
YFL060C	8.70446	9.3815	9.24414	9.38264	8.78226
YFL061W	5.31045	5.74256	5.62762	6.78975	9.05504
YFL062W	11.3588	10.9387	10.9703	10.7485	10.6196
YFL064C	6.98785	6.71181	6.61444	6.49413	6.19585
YFL065C	9.38574	8.91631	9.06197	9.03094	8.10214
YFL067W	10.2559	10.8439	10.4789	9.95376	11.7767
YFL068W	8.8778	9.21976	8.81218	8.43297	9.47333
YFR001W	9.43314	9.23307	9.39571	9.8167	9.76646
YFR002W	9.76308	9.59761	9.70254	9.69114	9.43834
YFR003C	8.8785	8.74619	8.73596	8.64211	9.13779
YFR004W	11.2197	10.9343	11.0082	11.0051	11.058
YFR005C	7.99456	7.86642	7.80593	7.87322	7.27046
YFR006W	9.94239	10.1554	10.1117	10.0269	9.73952
YFR007W	9.09381	8.81391	8.8467	8.72966	8.7672
YFR008W	6.20568	6.01631	6.18011	6.19926	6.6241
YFR009W	10.0031	9.79127	9.7788	9.93225	9.36913
YFR010W	10.5826	10.5459	10.5989	10.4575	10.6778
YFR011C	10.5128	10.9185	11.0518	11.0165	10.0308
YFR012W	4.4945	4.36745	4.50761	4.4871	4.62297
YFR012W-A	5.38379	5.41642	5.34496	5.32453	5.4212
YFR013W	8.02064	7.99532	8.05623	8.03854	8.10995
YFR014C	10.0352	8.76671	8.83306	8.73218	8.76027
YFR015C	10.7771	9.96369	10.104	10.0835	9.30643
YFR016C	9.08999	9.31473	9.11404	9.1121	9.31538
YFR017C	10.0942	10.3835	10.1242	9.97412	10.6507
YFR018C	10.9661	10.8796	10.7357	10.5892	10.676
YFR019W	9.37164	9.35579	9.2911	9.08102	9.28181
YFR021W	8.34914	8.4589	8.23948	8.31182	8.5289
YFR022W	6.90798	6.80197	6.67942	6.66476	6.543
YFR023W	6.00907	6.07012	6.03102	5.90259	5.71481
YFR024C-A	11.0662	10.6882	10.6684	10.5651	10.8529
YFR025C	8.74291	8.7131	8.71351	8.68299	8.55932
YFR026C	6.90586	6.98949	6.84291	6.64117	6.62584
YFR027W	7.92028	8.14106	7.98058	7.93281	7.97891
YFR028C	9.61646	9.63789	9.52867	9.56353	9.53724
YFR029W	8.56126	8.86872	8.4375	8.59098	8.81382
YFR030W	11.8276	12.0605	11.9816	11.8053	11.5992
YFR031C	9.64927	9.50431	9.37543	9.3534	9.18168
YFR031C-A	13.0712	13.0023	12.979	13.0636	12.7681
YFR032C	5.77151	5.43	5.52142	5.25037	6.94034
YFR032C-A	13.1886	12.9128	12.9203	13.1025	12.7671
YFR032C-B	4.58771	4.35963	4.20162	4.13731	4.59278
YFR033C	12.2614	13.3011	13.2107	13.1163	12.9151
YFR034C	9.84078	9.95816	10.1788	10.123	9.79098
YFR035C	5.67692	6.11671	6.01671	5.96769	5.76349
YFR036W	8.56836	8.42757	8.32424	8.30274	8.56127
YFR037C	11.4206	11.5035	11.318	11.2123	11.421
YFR038W	7.78963	8.07541	7.85819	7.92356	7.55419
YFR039C	8.14871	7.8947	7.92065	8.09482	8.16418
YFR040W	9.31994	9.64065	9.66312	9.61704	9.07169
YFR041C	8.71143	8.5782	8.62722	8.97825	8.92724
YFR042W	8.81528	8.41966	8.54664	8.60439	8.39169
YFR043C	8.79882	9.25731	9.31066	9.43582	9.33726
YFR044C	12.1336	12.0761	12.0775	11.9328	11.8256
YFR045W	8.73524	8.91571	8.85096	8.79888	9.11331
YFR046C	8.26601	8.16883	8.19413	8.1981	8.40923
YFR047C	11.6061	11.3138	11.1831	11.2207	10.7329
YFR048W	9.24872	9.10665	9.11411	9.14139	8.87305
YFR049W	11.1935	11.955	11.9415	11.895	11.4002
YFR050C	11.9977	11.8144	11.8596	11.8168	11.9127
YFR051C	11.0396	10.7465	10.7022	10.676	10.7158
YFR052W	10.8666	10.5649	10.6963	10.7224	10.7983
YFR053C	13.9543	13.7397	13.7476	13.6594	13.2076
YFR055W	7.47349	6.99665	7.18343	6.90303	5.85463
YFR057W	4.02645	3.96176	3.91056	4.02594	4.15925
YGL001C	11.9239	10.2843	10.4233	10.3874	10.0208
YGL002W	7.56416	7.28794	7.45845	7.54227	7.42542
YGL003C	8.45478	8.41003	8.40341	8.46148	8.43989
YGL004C	8.82876	8.68602	8.66305	8.69322	8.93873
YGL005C	8.41153	8.07207	8.24317	8.40458	8.31737
YGL006W	10.7732	10.2736	10.203	10.1014	10.3253
YGL006W-A	3.92917	4.15698	4.08415	3.99678	4.20991
YGL007C-A	7.19256	7.34121	7.36895	7.35685	8.62127
YGL008C	12.9782	13.0022	13.0292	12.8904	12.485
YGL009C	11.4478	11.2066	11.4368	11.5911	11.4831
YGL010W	8.39052	8.31968	8.38727	8.45374	9.06507
YGL011C	11.8605	11.5	11.6294	11.5847	11.5485
YGL012W	12.1941	11.1869	10.9655	10.9395	10.5126
YGL013C	10.1951	10.3905	10.1943	10.136	10.2089
YGL014W	10.0567	10.1984	10.2545	10.2079	9.98011
YGL015C	4.54468	4.48024	4.42283	4.3292	4.61891
YGL016W	7.85115	7.62192	7.79481	7.78419	6.99459
YGL017W	8.04137	7.52159	7.42005	7.51116	7.80611
YGL018C	9.20882	9.0751	8.89717	8.80094	8.85568
YGL019W	10.1887	10.3253	10.1831	10.2431	10.0508
YGL020C	9.38408	9.14465	9.1747	9.2864	9.14209
YGL021W	9.66751	9.16138	9.10564	8.95916	8.46594
YGL022W	10.8075	10.4356	10.3419	10.419	10.4012
YGL023C	9.93609	10.2204	10.0537	9.99938	10.2701
YGL025C	8.96039	9.21721	9.04831	8.99143	9.33641
YGL026C	11.7033	11.7764	11.6711	11.5657	11.8804
YGL027C	9.25612	8.88554	8.85995	8.84292	8.68706
YGL028C	10.8557	10.5233	10.6255	10.1725	9.51171
YGL029W	8.39075	8.44828	8.39512	8.58857	8.36721
YGL030W	13.7318	13.5175	13.6271	13.6922	13.2915
YGL031C	13.0461	12.8594	12.9676	13.1183	12.7779
YGL032C	5.76094	6.93138	7.08702	6.93739	7.20402
YGL033W	4.58567	4.33557	4.33656	4.34204	4.63327
YGL035C	10.095	9.94736	9.73532	9.8159	10.4755
YGL036W	8.8733	8.97234	8.82829	8.66006	9.62146
YGL037C	12.3658	12.2351	12.2105	11.7427	13.0079
YGL038C	9.16348	9.42742	9.37512	9.15575	9.57042
YGL039W	9.84255	8.73948	8.64515	8.67729	7.86237
YGL040C	11.1526	11.1982	11.23	10.9697	10.2586
YGL041C-B	4.37145	4.20956	4.36741	4.29164	4.52026
YGL043W	9.51845	9.27112	9.28565	9.26866	9.43351
YGL044C	8.59246	8.70883	8.76284	8.61225	8.72135
YGL045W	8.3706	8.6323	8.39755	8.30571	9.01727
YGL047W	8.71537	8.65116	8.55917	8.61008	9.0791
YGL048C	11.9551	11.8959	11.8516	11.8299	12.0764
YGL049C	8.99373	8.55028	8.60424	8.64459	8.2
YGL050W	8.37586	8.25656	8.32395	8.52969	8.03097
YGL051W	4.51639	4.45549	4.5756	4.60132	5.07447
YGL053W	8.24515	8.53567	8.7653	8.80498	8.91731
YGL054C	10.128	9.64679	10.218	10.1588	9.87339
YGL055W	13.1192	13.3148	13.2219	12.9201	12.9102
YGL056C	9.71704	9.98753	10.072	9.96635	10.1087
YGL057C	8.29589	8.95847	9.09035	8.87989	8.95639
YGL058W	9.57168	9.30864	9.58127	9.63485	9.41244
YGL059W	8.10327	8.5677	8.22701	8.25486	9.10451
YGL060W	8.43869	8.4942	8.70459	8.77536	8.58954
YGL061C	8.70626	8.99797	8.77903	8.88929	8.78929
YGL062W	13.6842	13.2624	13.2365	13.1164	12.4338
YGL063W	7.2075	8.01821	7.94573	7.87598	7.70625
YGL064C	8.2319	8.31272	8.23009	8.1138	7.81838
YGL065C	9.15271	8.90428	8.96377	9.06139	8.8353
YGL066W	9.16745	9.31209	9.15552	8.94052	9.53321
YGL067W	9.92997	9.75505	9.76472	9.75658	9.37125
YGL068W	10.262	10.3364	10.4136	10.2254	9.43233
YGL070C	9.00412	8.72667	8.94834	9.0589	8.2964
YGL071W	9.34056	8.95669	8.86674	8.93983	8.04987
YGL073W	10.0489	10.5846	10.0977	9.92485	10.2963
YGL075C	6.49779	6.4884	6.59772	6.52879	6.51991
YGL076C	13.6305	13.5386	13.6068	13.7003	13.4538
YGL077C	10.724	11.2096	11.4142	11.379	10.5297
YGL078C	9.85584	10.046	10.0872	10.1396	9.40464
YGL079W	9.01626	9.06321	9.06004	9.18049	9.25965
YGL080W	9.9086	9.6336	10.1188	10.495	11.1456
YGL081W	6.66337	7.52095	7.49623	7.57259	8.19808
YGL082W	9.46905	9.20734	9.38433	9.32005	9.32393
YGL083W	7.92747	8.00497	7.87389	7.83224	7.71462
YGL084C	9.31131	9.43475	9.58087	9.4892	9.20223
YGL085W	8.30178	8.49046	8.46039	8.49547	8.38168
YGL086W	8.55785	8.53242	8.3723	8.47263	8.44604
YGL087C	10.0247	9.95945	9.93293	9.92052	9.99501
YGL089C	6.49124	12.63	12.938	13.0628	8.80612
YGL090W	5.75158	5.86397	5.77469	5.91883	5.58134
YGL091C	8.93186	8.94959	8.93683	8.98201	8.8767
YGL092W	10.4246	10.3439	10.3551	10.5184	9.75332
YGL093W	9.69306	9.45282	9.30903	9.32618	9.36798
YGL094C	9.72416	9.65011	9.50916	9.37776	9.39877
YGL095C	8.16318	8.32517	8.24537	8.29248	8.35818
YGL096W	10.2989	10.1374	9.79794	9.31725	10.485
YGL097W	10.2761	10.0187	9.90955	9.75224	9.1135
YGL098W	7.37316	7.3065	7.51838	7.72636	7.80185
YGL099W	9.35676	9.26198	9.34443	9.46855	9.28564
YGL100W	9.67265	9.61552	9.6785	9.75846	9.46939
YGL101W	6.16322	7.62772	8.0365	8.19003	7.62006
YGL103W	13.3332	13.2643	13.2425	13.323	13.1139
YGL104C	8.00681	7.6657	7.65909	7.4388	8.07733
YGL105W	11.8175	11.8433	11.9875	12.0758	11.7373
YGL106W	10.8048	10.9033	10.9158	10.9676	10.6045
YGL107C	9.88442	9.95022	9.94632	9.82561	9.41889
YGL108C	8.85377	8.72855	8.84079	8.96244	8.98276
YGL110C	8.34501	8.49406	8.42927	8.5069	8.45352
YGL111W	9.45822	9.41903	9.42454	9.72939	9.3261
YGL112C	9.41317	9.24304	9.30453	9.28529	9.03458
YGL113W	6.75058	6.91734	7.00326	7.02369	7.16244
YGL114W	8.97775	9.25365	9.16381	9.27189	9.32419
YGL115W	9.60773	9.61161	9.63786	9.6594	9.19589
YGL116W	9.24277	9.29876	9.32983	9.07823	8.89279
YGL117W	9.86198	10.2175	9.68883	9.32403	10.232
YGL119W	9.2893	9.06637	9.0545	8.99554	8.9793
YGL120C	9.92635	9.62368	9.73575	9.74097	9.27163
YGL121C	10.0811	11.1795	10.9708	10.6379	11.1172
YGL122C	10.7881	10.6128	10.6346	10.5883	10.8303
YGL123W	13.3798	13.2629	13.2821	13.3664	13.2873
YGL124C	8.00522	7.55046	7.52169	7.58705	8.0193
YGL125W	10.8889	10.5073	10.8708	10.7049	10.8114
YGL126W	9.57609	9.56717	9.45136	9.25975	9.41596
YGL127C	8.63389	8.7052	8.59223	8.58151	8.65969
YGL128C	8.1877	8.28775	8.25771	8.18812	8.79399
YGL129C	9.56733	9.77708	9.88344	9.8525	9.13293
YGL130W	8.261	8.24911	8.28306	8.30832	8.46091
YGL131C	7.69138	7.62387	7.76287	7.98927	7.85748
YGL133W	8.81662	8.94862	8.79681	8.7793	8.9744
YGL134W	8.13687	8.49097	8.41062	8.53355	8.80106
YGL135W	13.529	13.3803	13.3673	13.4855	13.2196
YGL136C	8.35056	8.24899	8.35582	8.36575	8.31293
YGL137W	11.3292	11.0029	10.9213	10.9177	10.7991
YGL138C	4.19065	4.1036	4.07014	4.15141	4.52154
YGL139W	8.53315	8.74947	8.86301	8.80145	8.77706
YGL140C	8.82116	8.88845	8.97421	9.08631	8.73565
YGL141W	9.37832	9.38477	9.25683	9.15031	9.45352
YGL142C	8.11781	8.06273	8.15068	8.13612	8.33197
YGL143C	9.53273	9.75077	9.69679	9.57854	8.9427
YGL144C	7.39176	7.0688	7.0216	7.13705	7.57789
YGL145W	8.42512	8.17176	8.23013	8.27301	8.32206
YGL146C	7.32214	7.79325	7.7862	8.04445	7.30439
YGL147C	11.4623	11.1162	11.3346	11.5576	10.8559
YGL148W	11.2104	11.1062	11.0125	10.9232	11.0623
YGL150C	9.50037	9.4474	9.40823	9.36553	9.51952
YGL151W	8.13109	7.90701	7.92554	8.00011	7.92248
YGL153W	9.64698	9.72393	9.70825	9.93087	10.2984
YGL154C	8.14464	8.01958	8.03795	8.05561	8.5331
YGL155W	8.06877	8.07884	8.10444	8.11533	7.74739
YGL156W	10.5461	10.338	10.1947	9.82442	11.3543
YGL157W	6.39885	5.79698	5.67686	5.49306	6.19411
YGL158W	4.36881	4.08992	4.05514	4.01927	4.2758
YGL159W	7.64217	7.59546	7.65094	7.80259	7.28697
YGL160W	7.5311	8.41047	8.50379	8.51942	8.7059
YGL161C	10.8854	10.9191	10.8764	10.8449	10.6392
YGL162W	10.0367	7.77739	7.85817	9.31765	8.00334
YGL163C	8.67654	8.46888	8.37153	8.35736	8.38011
YGL164C	9.18007	9.28007	9.32634	9.32353	9.37156
YGL166W	8.367	8.25895	8.05605	8.18109	8.62228
YGL167C	10.2102	9.77896	9.8347	9.85002	9.89428
YGL168W	4.70575	4.52435	4.45206	4.55376	4.5524
YGL169W	8.11627	7.94255	8.06858	8.09774	7.75211
YGL170C	4.05305	4.01542	4.06778	4.06248	3.94408
YGL171W	8.40215	8.50923	8.68039	8.8485	8.03654
YGL172W	10.5008	10.2445	10.2177	10.1608	10.251
YGL173C	10.9954	11.1403	10.8714	10.7916	10.8378
YGL174W	7.77296	7.71504	7.69112	8.03463	8.31775
YGL175C	5.34623	5.02114	5.19839	5.14785	5.11622
YGL176C	8.46919	8.51946	8.51721	8.49192	8.54007
YGL178W	9.99622	10.1788	10.2549	10.1047	10.311
YGL179C	8.59445	7.38263	7.36512	7.49554	7.2535
YGL180W	7.80377	7.94912	8.10214	7.90835	9.04978
YGL181W	9.18151	9.26568	9.05226	9.05821	9.29397
YGL183C	4.15449	4.26368	4.13229	4.18656	4.43132
YGL184C	7.58082	8.59845	8.69659	8.58012	10.0794
YGL185C	9.14302	9.10566	8.91625	8.90074	9.05495
YGL186C	9.65323	9.8377	9.79166	9.88785	9.53362
YGL187C	11.5806	12.4364	12.6322	12.5664	11.7447
YGL188C-A	3.83599	3.65375	3.7205	3.6789	3.79933
YGL189C	12.8323	12.5892	12.6509	12.8072	12.3981
YGL190C	8.53326	8.51602	8.48978	8.4363	8.61916
YGL191W	12.3508	13.038	13.0959	12.9498	12.4111
YGL192W	4.36791	4.29182	4.39282	4.30942	4.58099
YGL194C	5.08997	4.87725	5.05783	4.99201	5.26162
YGL195W	9.26373	9.25836	9.12899	9.14661	8.73592
YGL196W	7.84228	8.64763	8.80566	9.07537	9.84957
YGL197W	9.99889	10.1662	10.1629	10.1474	10.3167
YGL198W	10.2712	10.1723	10.2219	10.2452	10.3476
YGL200C	11.6117	11.4311	11.4082	11.4217	11.0458
YGL201C	8.94416	8.91071	8.74088	8.76257	8.50776
YGL202W	11.5505	11.447	11.4291	11.4478	11.2215
YGL203C	8.84435	8.90968	8.83147	8.87436	8.93658
YGL205W	10.1787	10.9543	11.1577	11.7698	12.2652
YGL206C	10.5777	10.6808	10.7413	10.506	10.3351
YGL207W	10.4528	10.3686	10.2626	10.3134	10.3134
YGL208W	8.28323	8.98343	8.83296	8.62538	9.54869
YGL209W	5.28171	4.76327	5.07369	4.90399	6.41301
YGL210W	9.66775	9.8566	9.75449	9.87902	10.1235
YGL211W	8.37375	8.19101	8.2918	8.36757	8.23616
YGL212W	7.73848	7.38591	7.45918	7.35863	7.35787
YGL213C	8.74414	8.96388	9.04664	9.11938	8.8019
YGL215W	10.9172	11.1257	11.0374	10.8616	10.8958
YGL216W	8.7449	9.12845	8.8881	8.6658	9.08507
YGL219C	10.2038	10.7056	10.6847	10.441	10.3044
YGL220W	10.0221	10.1963	10.1876	10.2736	10.0051
YGL221C	10.0876	10.1906	10.2424	10.3866	10.3531
YGL222C	7.13493	7.16894	7.29113	7.32506	7.48764
YGL223C	8.46519	8.6262	8.62896	8.67545	8.36545
YGL224C	8.30399	7.96203	8.26255	8.26199	9.01426
YGL225W	10.3405	9.83796	10.1667	10.1537	9.93611
YGL226C-A	9.61701	9.35168	9.45686	9.53858	8.7717
YGL226W	8.01374	8.22343	8.11236	7.99579	7.64601
YGL227W	8.13821	8.27323	8.19163	8.0656	8.5402
YGL228W	9.68811	10.2737	10.279	10.2597	10.4085
YGL229C	7.15398	6.29291	6.32475	5.89535	6.11459
YGL230C	4.67059	4.7039	4.86372	5.08726	4.73157
YGL231C	10.7897	10.6131	10.6873	10.8176	10.677
YGL232W	8.53293	8.1731	8.22021	8.56523	8.39542
YGL233W	9.26199	9.16273	9.14961	9.13074	9.18977
YGL234W	12.7062	12.4341	12.449	12.7376	12.0774
YGL235W	4.26538	4.53219	4.31301	4.29171	4.46569
YGL236C	8.87714	9.3885	9.25895	9.14797	8.70732
YGL237C	9.40489	9.63209	9.60443	9.54549	9.69297
YGL238W	9.99246	9.6617	9.72682	9.76325	9.74383
YGL240W	4.70998	4.72325	4.63813	4.86003	4.90378
YGL241W	8.78194	8.50812	8.36916	8.45654	8.27168
YGL242C	9.74442	9.05649	9.1326	9.32847	9.14166
YGL243W	8.2538	8.33459	8.3292	8.39702	8.38117
YGL244W	10.0594	9.86922	9.93202	9.95805	10.1303
YGL245W	12.4191	12.3059	12.3163	12.4009	12.132
YGL246C	7.60896	7.1694	7.07102	7.28417	6.47372
YGL247W	8.84086	8.59769	8.65575	8.80201	8.85797
YGL248W	8.98638	9.63414	9.545	9.60246	9.61629
YGL249W	4.16318	4.28814	4.16428	4.23617	4.29558
YGL250W	8.16277	8.03532	8.10219	8.06448	8.43405
YGL251C	6.30428	6.41836	6.56633	6.83938	6.66717
YGL252C	8.84	8.78407	8.92243	9.02292	9.09414
YGL253W	12	11.3409	11.6334	11.9822	10.9193
YGL254W	8.05525	7.57977	7.68073	7.59557	7.74265
YGL255W	10.6518	9.96365	10.2019	10.4776	10.4462
YGL256W	9.06773	9.05325	9.10464	9.00473	8.71664
YGL257C	6.32047	6.13122	6.17762	6.28381	6.04833
YGL258W	4.10934	4.09954	4.01899	4.01058	4.19178
[truncated: 3,668 more rows]

## Sheet: Fluxomic data + mapping tables
	E. coli
					Measured flux data (Ishii et al. 2007), Unit: mmol/gDW/h, Source: http://ecoli.iab.keio.ac.jp/ > Fluxome > Fluxome data
	Measured reactions (Ishii et al. 2007)	Corresponding reactions in iJR904 model	iAF1260 & iJO1366		RF(WT 0.2/h)	pgm	pgi	gapC	zwf	rpe	WT 0.5/h	WT 0.7/h
1	Glucose + PEP -> G6P + PYR	((GLCpts))	((GLCptspp))		293.38	306	273	299	318	363	663	1334.38
2	G6P <-> F6P	((PGI))	((PGI))		224.718	239	NaN	187	313	335	553	752.511
3	F6P -> F1,6P	((PFK))	((PFK))		249.53	262	93	241	295	333	575	1066.68
4	F1,6P -> DHAP + G3P	((FBA))	((FBA))		249.53	262	93	241	295	333	575	1066.68
5	DHAP -> G3P	((TPI))	((TPI))		249.53	262	93	241	295	333	575	1066.68
6	G3P -> 3PG	(((GAPD)_AND_(-PGK)))	(((GAPD)_AND_(-PGK)))		504.762	530	327	501	574	658	1145	2267.22
7	3PG <-> PEP	(((-PGM)_AND_(ENO)))	(((-PGM)_AND_(ENO)))		475.047	500	297	472	545	628	1073	2163.27
8	PEP -> PYR	((PYK))	((PYK))		139.962	154	14	162	216	254	227	567.806
9	PYR -> AcCoA + CO2	((PDH))	((PDH))		372.283	399	333	430	496	555	740	1688.1
10	G6P -> 6PG	(((G6PDH2r)_AND_(PGL)))	(((G6PDH2r)_AND_(PGL)))		64.3908	63	268	108	NaN	24	100	566.525
11	6PG -> Ru5P + CO2	((GND))	((GND))		64.3908	63	166	108	0	24	100	566.525
12	Ru5P -> X5P	((RPE))	((RPE))		26.8446	26	95	56	-16	NaN	28	321.639
13	Ru5P -> R5P	((RPI))	((RPI))		37.5451	37	71	52	16	24	72	244.886
14	R5P + X5P <-> S7P + G3P	((TKT1))	((TKT1))		17.8398	17	52	32	-4	4	24	176.165
15	S7P + G3P <-> E4P + F6P	((TALA))	((TALA))		17.8398	17	52	32	-4	4	24	176.165
16	X5P + E4P <-> F6P + G3P	((TKT2))	((TKT2))		9.00382	9	43	23	-12	-4	3	145.474
17	AcCoA + OAA -> CIT	(((CS)))	(((CS)))		257.75	283	182	254	326	405	476	1192.91
18	CIT -> ICT	(((ACONT)))	(((ACONTa)_AND_(ACONTb)))		257.75	283	182	254	326	405	476	1192.91
19	ICT -> 2-KG + CO2	((ICDHyr))	((ICDHyr))		225.066	250	113	161	240	341	476	1192.91
20	2-KG -> SUC + CO2	(((AKGDH)_AND_(-SUCOAS)))	(((AKGDH)_AND_(-SUCOAS)))		200.981	225	89	136	216	317	417	1108.44
21	SUC -> FUM	((SUCD1i))	((SUCDi))		233.664	259	158	230	302	381	417	1108.44
22	FUM -> MAL	((FUM))	((FUM))		233.664	259	158	230	302	381	417	1108.44
23	MAL <-> OAA	(((MDH)_OR_(MDH2)_OR_(MDH3)))	(((MDH)_OR_(MDH2)_OR_(MDH3)))		266.346	293	222	294	366	444	417	1107.96
24	PEP + CO2 <-> OAA	((PPC))	((PPC))		30.9242	30	0	0	0	0	156	223.456
25	MAL -> PYR + CO2	(((ME1)_OR_(ME2)))	(((ME1)_OR_(ME2)))		0.000889777	0	6	30	23	0	0	0.480378
26	ICT -> Glyoxylate + SUC	((ICL))	((ICL))		32.6824	34	69	94	87	64	NaN	NaN
27	Glyoxylate + AcCoA -> MAL	((MALS))	((MALS))		32.6824	34	69	94	87	64	NaN	NaN
28	6-PG -> G3P + PYR	(((EDD)_AND_(EDA)))	(((EDD)_AND_(EDA)))		NaN	NaN	102	NaN	NaN	0	NaN	NaN
29	AcCoA -> Acetate	(((PTAr)_AND_(-ACKr)))	(((PTAr)_AND_(-ACKr)))		0	0	0	0	0	0	49	193.352
30	PYR -> Lactate	((LDH_D))	((LDH_D))		0	0	0	0	0	1	0	0.533753
31	AcCoA -> Ethanol	(((-ACALDi)))	(((-ACALD)_AND_(-ALCD2x)))		0.0952083	0	0	0	1	5	15	15.3454
	31 measured fluxes	39 predicted fluxes	42 predicted fluxes
					Measured flux data (Holm et al. 2010), Unit: mmol/gDW/h, Source: http://www.jbc.org/content/suppl/2010/03/18/M109.095570.DC1/jbc.M109.095570-1.pdf > S2
	Measured reactions (Holm et al. 2010)	Corresponding reactions in iJR904 model	iAF1260 & iJO1366		ref	nox	atpase
1	GLC + PEP -> G6P + PYR	((GLCpts))	(GLCptspp)		11.7	15.6	9.2
2	G6P -> F6P	((PGI))	((PGI))		6.8	10.5	4.7
3	F6P + ATP -> 2 T3P	((PFK)_AND_(FBA)_AND_(TPI))	((PFK)_AND_(FBA)_AND_(TPI))		9.6	13.5	7.1
4	T3P -> PGA + ATP + NADH	(((GAPD)_AND_(-PGK)))	((GAPD)_AND_(-PGK))		20.4	28.3	15.3
5	PGA -> PEP	(((-PGM)_AND_(ENO)))	((-PGM)_AND_(ENO))		19.3	27.2	14.1
6	PEP -> PYR + ATP	((PYK))	((PYK))		4.9	9.4	2.4
7	G6P -> 6PG + NADPH	(((G6PDH2r)_AND_(PGL)))	((G6PDH2r)_AND_(PGL))		4.9	5.1	4.4
8	6PG -> Ru5P + CO2 + NADPH	((GND))	((GND))		4.9	5.1	4.4
9	Ru5P -> X5P	((RPE))	((RPE))		2.8	3	2.4
10	Ru5P -> R5P	((RPI))	((RPI))		2.1	2.1	2
11	X5P + R5P -> S7P + T3P	((TKT1))	(TKT1)		1.5	1.6	1.3
12	X5P + E4P -> F6P + T3P	((TKT2))	(TKT2)		1.3	1.4	1.1
13	S7P + T3P -> E4P + F6P	((TALA))	(TALA)		1.5	1.6	1.3
14	OAA + AcCoA -> ICT	((CS)_AND_(ACONT))	((CS)_AND_(ACONTa)_AND_(ACONTb))		5.6	5.1	2.5
15	ICT -> OGA + CO2 + NADPH	((ICDHyr))	(ICDHyr)		5.6	5.1	2.5
16	OGA -> MAL + CO2 + 1.5 ATP + 2 NADH	((AKGDH)_AND_(-SUCOAS)_AND_(SUCD1i)_AND_(FUM))	((AKGDH)_AND_(-SUCOAS)_AND_(SUCDi)_AND_(FUM))		4.8	4.3	1.6
17	MAL -> OAA + NADH	(((MDH)_OR_(MDH2)_OR_(MDH3)))	((MDH)_OR_(MDH2)_OR_(MDH3))		4.5	4.4	1.6
18	PYR -> AcCoA + CO2 + NADH	((PDH))	((PDH))		15	23.3	9.5
19	MAL -> PYR + CO2 + NADH	(((ME1)_OR_(ME2)))	((ME1)_OR_(ME2))		0.2	0	0
20	PEP + CO2 -> OAA	((PPC))	((PPC))		4	6.5	4
21	AcCoA -> Acetate + ATP	(((PTAr)_AND_(-ACKr)))	((PTAr)_AND_(-ACKr))		7.9	16.8	5.5
22	Biomass (gDCW/gDCW h)	(BiomassEcoli)	iAF1260: (Biomass), iJO1366: (Ec_biomass_iJO1366_core_53p95M)		0.63	0.58	0.67
	22 measured fluxes	35 predicted fluxes	36 predicted fluxes
	S. cerevisiae
						Measured flux data (Celton et al. 2012), Unit: mmol/100 mmol glucose, Source: http://www.biomedcentral.com/1471-2164/13/317/additional > Additional file2
	Measured reactions (Celton et al. 2012)	Corresponding reactions in iND750 model	iMM904	Yeast 5		RF	100mM	200mM	300mM
1	G3P <-> SER	(((PGCD)_AND_(PSERT)_AND_(PSP_L)))	(((PGCD)_AND_(PSERT)_AND_(PSP_L)))	((r_0891)_AND_(r_0918)_AND_(r_0917))		0.29	0.24	0.29	0.24
2	SER <-> GLY + C1	(GHMT2r)	(GHMT2r)	(r_0502)		0.14	0.12	0.14	0.12
3	THR <-> GLY + ACA	((THRA))	((THRAi))	(r_1040)		0.09	0.07	0.09	0.07
4	ACE <-> ACCOACYT	((ACS))	((ACS))	(r_0112)		0.3	0.2	0.3	0.2
5	PYRMIT <-> ACCOAMIT + CO	((PDHm))	((PDHm))	(r_0961)		1.37	1	1.37	1
6	PYRCYT + CO <-> OAACYT	(((PC)))	(((PC)))	(r_0958)		4.21	2.68	4.21	2.68
7	G6P <-> F6P	((PGI))	((PGI))	(r_0467)		84.7	78.7	84.7	78.7
8	F6P <-> G3P + G3P	(((PFK)_AND_(FBA)))	(((PFK)_AND_(FBA)))	((r_0886)_AND_(r_0450))		92.1	90.6	92.1	90.6
9	G3P <-> PEP	(((GAPD)_AND_(-PGK)_AND_(-PGM)_AND_(ENO)))	(((GAPD)_AND_(-PGK)_AND_(-PGM)_AND_(ENO)))	((r_0486)_AND_(r_0892)_AND_(r_0893)_AND_(r_0366))		169.6	168.8	169.6	168.8
10	PEP <-> PYRCYT	((PYK))	((PYK))	(r_0962)		169.2	168.5	169.2	168.5
11	OAAMIT <-> PYRMIT + CO	(((MDHm)_AND_((ME1m)_OR_(ME2m))))	(((MDHm)_AND_((ME1m)_OR_(ME2m))))	((-r_0713)_AND_((r_0718)_OR_(r_0719)))		2.31	1.17	2.31	1.17
12	PYRCYT <-> ACA + CO	(PYRDC)	(PYRDC)	(r_0959)		164.3	164.8	164.3	164.8
13	ACA <-> ETH	(-ALCD2x)	((ALCD2ir))	(r_0163)		162	161	162	161
14	ACA <-> ACE	(ALDD2y)	(ALDD2y)	(r_0173)		2.42	3.79	2.42	3.79
15	G3P <-> GLYC	((G3PT))	((G3PT))	(r_0489)		17.8	17.93	17.8	17.93
16	ETH <-> ETHOUT	(EX_etoh[e])	(EX_etoh[e])	(r_1761)		162	161	162	161
17	ACE <-> ACEOUT	(EX_ac[e])	(EX_ac[e])	(r_1634)		2.13	3.59	2.13	3.59
18	GLYC <-> GLYCOUT	(EX_glyc[e])	(EX_glyc[e])	(r_1808)		17.8	17.9	17.8	17.9
19	SUC <-> SUCOUT	(EX_succ[e])	(EX_succ[e])	(r_2056)		0.3	0.26	0.3	0.26
20	CO <-> COOUT	((EX_co2[e]))	((EX_co2[e]))	(r_1672)		176.2	183	176.2	183
21	P5P + P5P <-> S7P + G3P	((TKT1))	((TKT1))	(r_1049)		1.72	2.87	1.72	2.87
22	S7P + G3P <-> F6P + E4P	((TALA))	((TALA))	(r_1048)		3.79	6.01	3.79	6.01
23	P5P + E4P <-> F6P + G3P	((TKT2))	((TKT2))	(r_1050)		5.65	8.98	5.65	8.98
24	OAAMIT + ACCOAMIT <-> ICIT	(((CSm)_AND_(ACONT)))	(((CSm)_AND_(ACONT)))	((r_0300)_AND_(r_0117))		0.92	0.67	0.92	0.67
25	ICIT <-> AKG + CO	(((ICDHxm)_OR_(ICDHym)))	(((ICDHxm)_OR_(ICDHym)))	((r_0658)_OR_(r_0660))		0.92	0.67	0.92	0.67
26	AKG <-> SUC + CO	(AKGDbm)	(AKGDbm)	(r_0831)		0.12	0.06	0.12	0.06
27	SUC <-> FUM	(SUCD2_u6m)	(SUCD2_u6m)	(r_1021)		0.18	0.2	0.18	0.2
28	OAAMIT <-> OAACYT	(OAAt2m)	(OAAt2m)	(r_1239)		-3.42	-2.04	-3.42	-2.04
29	PYRCYT <-> PYRMIT	(PYRt2m)	(PYRt2m)	(r_2034)		0.41	0.88	0.41	0.88
	29 measured fluxes			39 predicted fluxes
						Measured flux data (Jouhten et al. 2008), Unit: mmol/gDW/h, Source: http://www.biomedcentral.com/1752-0509/2/60/additional > Additional file2
	Measured reactions (Jouhten et al. 2008)	Corresponding reactions in iND750 model	iMM904	Yeast 5		0.209	0.028	0.01	0.005	0
1	ATP + glucose => G6P + ADP	(HEX1)	(HEX1)	r_0534		1071.25	1315.5	2040	2432.5	6347.5
2	G6P => F6P	((PGI))	((PGI))	r_0467		520.5	760.5	1382	1866.75	5584
3	G6P + 2 NADP+ => R5P +2 NADPH + CO2	((G6PDH2)_AND_(PGL)_AND_(GND))	((G6PDH2)_AND_(PGL)_AND_(GND))	(r_0466)_AND_(r_0091)_AND_(r_0889)		287.25	240.75	338.25	219.25	325.75
4	F6P + ATP => 2 G3P + ADP	((PFK)_AND_(FBA))	((PFK)_AND_(FBA))	((r_0886)_AND_(r_0450))		680	883.25	1569.25	1972.75	5746.75
5	2 R5P => S7P + G3P	(TKT1)	(TKT1)	r_1049		93.75	77.5	109.5	67.75	105
6	E4P + R5P => F6P + G3P	(TKT2)	(TKT2)	r_1050		65.75	45.25	78	39	59
7	S7P + G3P => F6P + E4P	(TALA)	(TALA)	r_1048		93.75	77.25	109.5	67.25	104.5
8	G3P + ADP + NAD+ => Pep + ATP + NADH	(((GAPD)_AND_(-PGK)_AND_(-PGM)_AND_(ENO)))	(((GAPD)_AND_(-PGK)_AND_(-PGM)_AND_(ENO)))	((r_0486)_AND_(r_0892)_AND_(r_0893)_AND_(r_0366))		1354	1730.75	3138.5	3900.25	10365.5
9	Pep + ADP => ATP + Pyrcyt	((PYK))	((PYK))	r_0962		1375.5	1692.5	3226.5	3940.25	10282
10	CoA + NAD+ + Pyrmit => AcCoAmit + NADH + CO2	(PDHm)	(PDHm)	r_0961		795.75	976.25	693.75	443.75	237.5
11	AcCoAmit + Oaamit => CoA + citrate	((CSm))	((CSm))	r_0300		763.25	938	656	406.25	190.5
12	citrate + NAD+ => NADH + CO2 + Oga	((ACONTm)_AND_((ICDHxm)_OR_(ICDHym)))	((ACONTm)_AND_((ICDHxm)_OR_(ICDHym)))	((r_0280)_AND_((r_0658)_OR_(r_0660)))		763.25	937.75	655.5	405.5	190.25
13	ATP + CO2 + Pyrcyt => Oaacyt + ADP	(((PC)))	(((PC)))	r_0958		350.25	390.5	442	402.5	339.75
14	AcO + NADH => Ethanol + NAD+	(-ALCD2x)	((ALCD2ir))	r_0163		0	84.25	1781.25	2784.75	9319.25
15	G3P + NADH + ATP => glycerol + Orthophosphate + ADP + NAD+	(G3PT)	(G3PT)	r_0489		0	0	0.5	0.5	1083
16	Oaacyt => Oaamit	OAAt2m	OAAt2m	r_1239		683	893	471.5	430.5	190.75
17	Pyrcyt => Pyrmit	PYRt2m	PYRt2m	r_2034		948.75	1127.75	914.75	664	512
18	Pyrcyt => AcO + CO2	PYRDC	PYRDC	r_0959		76.75	173.75	1870	2873.75	9430.25
19	glucoseext => glucose	-EX_glc[e]	-EX_glc[e]	-r_1714		1071	1315.5	2040	2433	6348
20	ethanol => ethanolext	EX_etoh[e]	EX_etoh[e]	r_1761		0	84.25	1781	2784.5	9319.25
21	acetate => acetateext	EX_ac[e]	EX_ac[e]	r_1634		0	0	0	0	0
22	glycerol => glycerolext	EX_glyc[e]	EX_glyc[e]	r_1808		0	0	0	0.25	1082.5
	22 measured fluxes	30 measured fluxes	30 measured fluxes	30 measured fluxes
