# Supplementary material for: E-Flux2 and SPOT: Validated Methods for Inferring Intracellular Metabolic Flux Distributions from Transcriptomic Data
Source: PLoS One. 2016 Jun 21;11(6):e0157101. doi: 10.1371/journal.pone.0157101 (PMC4915706; doi:10.1371/journal.pone.0157101)
Supplement: S3 Dataset — Instructions on using it with the dataset of Ishii et al. can be found in README.doc. The source code written in Java is also available (see S2 File for details). This MATLAB code includes calculation of the Pearson correlation with measured flux data. (ZIP) [file pone.0157101.s003.zip › eflux2.m]

function [eflux2_flux, correl_m] = eflux2(measured_condition)
% E-Flux2 produces a condition-specific metabolic flux distribution from transcriptomic data, which can be used when objective function is known 

% by Min Kyung Kim Oct, 21, 2015

%load gene expression data
load test_expr;

%load a genome-scale metabolic model
load ijo1366_dc_test;
% load ijo1366_ac_test;

if (~all(fbamodel.vmin == 0 | fbamodel.vmin == -Inf) ...
    && ~all(fbamodel.vmax == 0 | fbamodel.vmax == Inf))
    disp('FBA model bounds must be 0 or +/- Infinity');
    return;
end

% process gene expression data based on GPR association
pts_expr = zeros(length(fbamodel.pts), length(expr_cols)); 

for i = 1:length(fbamodel.pts) % length(fbamodel.pts): the number of GPR associations in the model
    pts = fbamodel.pts{i}; 

   
    level = 1; 
    j = 1; 
    op = [];  
    val = []; 
    
    while j <= length(pts) 
        
        if pts(j) == '('  
            level = level + 1; 
            j = j + 1;
        
        elseif pts(j) == ')' 
            newval = val(level, :);
            level = level - 1;                        
           
            if  length(op) >= level && op(level) > 0 
            
                if  op(level) == 1  % if op(level) = OR
                    val(level, :) = val(level, :) + newval; % OR relationship among genes => sum
                elseif op(level) == 2 %if op(level) = AND
                    val(level, :) = min([val(level, :); newval]); % AND relationship among genes => minimum
                end 
                op(level) = 0; 
            else 
                val(level, :) = newval; 
            end 
            j = j + 1; 
        
        elseif strcmp(pts(j:(j + 3)), ' or ')
       
            op(level) = 1; 
            j = j + 4; 
        
        elseif strcmp(pts(j:(j + 4)), ' and ') 
            op(level) = 2; 
            j = j + 5;
        
        else % other than '(', ')', '_OR_', '_AND_' -> that is, gene name (b number)
       
            gene = pts(j:(j + 4)); 
            
%             % if gene symbols have varied lengths
%             k = strfind(pts(j:end),')');
%             if ~isempty(k)
%                 gene_string = pts(j:(j + k(1) - 2));
%             else
%                 gene_string = pts(j:end);
%             end
            
            iexpr = find(strcmp(gene, expr{1})); 
            if ~isempty(iexpr)
                newval = mean(expr{2}(iexpr, :), 1); 
            else % if there's no corresponding measured gene exprssion data for the variable, "gene"
                newval = Inf(1, length(expr_cols)); 
            end    
            

     
            if  length(op) >= level && op(level) > 0          
                if  op(level) == 1 
                    val(level, :) = val(level, :) + newval;  
                elseif op(level) == 2 
                    val(level, :) = min([val(level, :); newval]); 
                end 
                op(level) = 0; 
            else 
                val(level, :) = newval; 
            end 
            
            j = j + 5; 
       
        end 
      
    end
     pts_expr(i, :) = val(1, :);  
      
end

all_expr = fbamodel.G' * pts_expr; 
all_expr(all(fbamodel.G == 0)', :) = Inf; % for reactions without corresponding GPR association
gene_data = all_expr(:,measured_condition); 

%Step 1 of E-Flux2: peform E-Flux
%change the lower and upper bounds of each reaction using the gene expression data 
fbamodel.vmax = gene_data ;  
fbamodel.vmin(fbamodel.vmin ~= 0) = -gene_data(fbamodel.vmin ~= 0, 1);
eflux = flux_balance(fbamodel, true);

%Step 2 of E-Flux2: minimize l2 norm
model2.A = [fbamodel.S;fbamodel.f'] ; 
model2.sense = char('='* ones(size(model2.A,1), 1)); 
model2.rhs = [zeros(fbamodel.nmetab,1); fbamodel.f'*eflux] ; % maintain maximized biomass flux value calculated in step 1
model2.modelsense = 'min'; % max = -1, min = 1 
model2.lb = fbamodel.vmin;
model2.ub = fbamodel.vmax;
model2.Q = sparse(diag(ones(fbamodel.nrxn,1)));
model2.obj = zeros(fbamodel.nrxn,1);

params2.outputflag = 0; %in order to shut off Gurobi output
params2.BarHomogeneous = 1; %setting homogeneous barrier algorithm to 1 forces it on.

result2 = gurobi(model2, params2);
eflux2_flux = result2.x;

%%
% import txt file shows the predicted flux - the measured flux association 
FLUX_LIST = 'fluxmatched.txt'; 
fid = fopen(FLUX_LIST); 
match_list = textscan(fid, '%s');
fclose(fid);

% process the predicted fluxes according to the meausred flux - the predicted flux association
modified_correl = zeros(size(match_list{1}));

for i = 1:length(match_list{1})
    silico_vitro = match_list{1}{i};
    
    lv = 1; 
    j = 1; 
    op = [];  
    val = []; 
     
    while j <= length(silico_vitro)
        
        if silico_vitro(j) == '('  
            lv = lv + 1; 
            j = j + 1; 
        
        elseif silico_vitro(j) == ')' 
            newval = val(lv);          
            lv = lv - 1;                         
           
            if  length(op) >= lv && op(lv) > 0 
            
                if  op(lv) == 1  
                    val(lv) = val(lv) + newval;
                    
                elseif op(lv) == 2 
                    val(lv) = min([val(lv); newval]);

                end 
                op(lv) = 0; 
            else 
                val(lv) = newval; 

            end 
            j = j + 1; 
        
        elseif strcmp(silico_vitro(j:(j + 3)), '_OR_')  
       
            op(lv) = 1; 
            j = j + 4;
        
        elseif strcmp(silico_vitro(j:(j + 4)), '_AND_') 
            op(lv) = 2; 
            j = j + 5; 
        
        else 
           
            k = strfind(silico_vitro(j:end),')');
            if ~isempty(k)
                flux_string = silico_vitro(j:(j + k(1) - 2));
            else 
                flux_string = silico_vitro(j:end);
            end
            
            % find and assign eflux value of corresponding flux name
            if strncmp('-', flux_string, 1) == 1 % flux name has a negative value in front of itself
               str_to_compare = ['R_' flux_string(2:end)];
               iflux = find(strcmp(str_to_compare, fbamodel.rxns)); 
               if ~isempty(iflux) % matched with the flux name
                   newval = -eflux2_flux(iflux); % assign 'negative' value of eflux
                                      
               else
                   newval = inf; 
                   
               end
            else
               iflux = find(strcmp(['R_' flux_string], fbamodel.rxns));
               if ~isempty(iflux) 
                   newval = eflux2_flux(iflux); 
                  
               else 
                   newval = inf;
                 
               end                
            end
            
            if  length(op) >= lv && op(lv) > 0
                if  op(lv) == 1 
                    val(lv) = val(lv) + newval; % OR relationship among fluxes => sum
                    
                elseif op(lv) == 2 
                    val(lv) = min([val(lv); newval]); % AND relationhsip among fluxes => minimum

                end 
                op(lv) = 0; 
                
            else 
                val(lv) = newval; 
            end 
            
            j = j + length(flux_string);       
                           
        end 
      
    end
    
    modified_correl(i) = val(1);

end
                
    
%%
insilico_flux = modified_correl;

% import measured fluxes 
condition = {'_rf', '_pgm', '_pgi', '_gapC', '_zwf', '_rpe', '_wt5', '_wt7'};
MEASURED_FLUX = ['measured_flux' condition{measured_condition} '.txt']; 
fid = fopen(MEASURED_FLUX); 
measured_flux = fscanf(fid, '%f');
fclose(fid);

% calculate correl b/w measured flux & predicted flux - except for NaN elements in the measured fluxes
m = measured_flux(~isnan(measured_flux))/100;
p = insilico_flux(~isnan(measured_flux));
correl_m = dot(p,m)/(norm(p)*norm(m));

end

%flux balance analysis
% by Desmond S. Lun Feb, 26, 2013

function [v, fmax, fmin] = flux_balance(fbamodel, quiet)

if nargin < 2
    quiet = false;
end

nrxn   = fbamodel.nrxn;
nmetab = fbamodel.nmetab;

c = fbamodel.f;
lb = fbamodel.vmin;
ub = fbamodel.vmax;
   
Aeq = [ fbamodel.S                                                                                                               
        sparse(1:nnz(~fbamodel.present), find(~fbamodel.present), ones(nnz(~fbamodel.present), 1), nnz(~fbamodel.present), nrxn) ];
beq = [ zeros(nmetab, 1);
        zeros(nnz(~fbamodel.present), 1); ];

vartype = char('C' * ones(nrxn, 1));
            
options = optimset('Display', 'off');
            
[x, vbiomass, exitflag] = solve_milp(c, [], [], Aeq, beq, lb, ub, vartype, -1, options);

fmin = NaN;
fmax = NaN;
max_vsynth = NaN;
v = [];

if exitflag > 0
    v = x(1:nrxn);

    if nnz(fbamodel.g) > 0
        c = fbamodel.g;

        lb_nobiomass = lb;
        ub_nobiomass = ub;
        lb_nobiomass(fbamodel.f > 0) = 0;
        ub_nobiomass(fbamodel.f < 0) = 0;
        [x, max_vsynth] = solve_milp(c, [], [], Aeq, beq, lb_nobiomass, ub_nobiomass, vartype, -1, options);         

        Aeq = [ Aeq;
                fbamodel.f' ];
        beq = [ beq;
                vbiomass ];

        [x, fmin] = solve_milp(c, [], [], Aeq, beq, lb, ub, vartype, 1, options);
        [x, fmax, exitflag] = solve_milp(c, [], [], Aeq, beq, lb, ub, vartype, -1, options);
        if exitflag > 0
            v = x(1:nrxn);
        end
    end
end

if ~quiet
    fprintf('Biomass flux:    %f\n', vbiomass);
    if ~isnan(fmin)
        fprintf('Synthetic flux:  [%f, %f] of %f\n', fmin, fmax, max_vsynth);
    end
end

end

function [x, fval, exitflag] = solve_milp(f, A, b, Aeq, beq, lb, ub, vartype, sense, options)

SOLVER = 'Gurobi';

if nargin < 10
    options = optimset('Display', 'final');
end
if nargin < 9
    sense = 1;
end
if nargin < 8
    vartype = char('C' * ones(size(f)));
end
if nargin < 6
    lb = [];
    ub = [];
end
if nargin < 4
    Aeq = [];
    beq = [];
end

switch SOLVER
   
    case 'Gurobi'
        params = struct();
        params.FeasibilityTol = 1e-9;
        params.IntFeasTol = 1e-9;
        switch options.Display
            case 'off'
                params.OutputFlag = 0;
            case 'iter'
                params.DisplayInterval = 5;
            case 'final'
                params.OutputFlag = 0;
            case 'notify'
                params.OutputFlag = 0;
        end
        
        model = struct();
        model.A = [A; Aeq];
        model.obj = f;
        model.sense = [ char('<' * ones(size(A, 1), 1)); char ('=' * ones(size(Aeq, 1), 1)) ];
        model.rhs = [b; beq];
        model.lb = lb;
        model.ub = ub;     
        model.vtype = vartype;
        if sense < 0
            model.modelsense = 'max';
        else
            model.modelsense = 'min';
        end
        
        result = gurobi(model, params);
        
        if strcmp(result.status, 'OPTIMAL')
            exitflag = 1;
            x = result.x;
            fval = result.objval;
        else
            exitflag = -1;
            x = [];
            fval = NaN;
        end
end

end
