# Supplementary material for: E-Flux2 and SPOT: Validated Methods for Inferring Intracellular Metabolic Flux Distributions from Transcriptomic Data
Source: PLoS One. 2016 Jun 21;11(6):e0157101. doi: 10.1371/journal.pone.0157101 (PMC4915706; doi:10.1371/journal.pone.0157101)
Supplement: S3 Dataset — Instructions on using it with the dataset of Ishii et al. can be found in README.doc. The source code written in Java is also available (see S2 File for details). This MATLAB code includes calculation of the Pearson correlation with measured flux data. (ZIP) [file pone.0157101.s003.zip › expr_txt_to_mat.m]

% This simiple matlab script reads a gene expression data (.txt) and returns MAT-file

% by Min Kyung Kim, Oct, 21, 2015

EXPR_DATA_FNAME = 'test_expr.txt'; % txt file name where gene expresison data is stored

fid = fopen(EXPR_DATA_FNAME);
C = textscan(fid, '%s%f%f%f%f%f%f%f%f', 'Headerlines', 1, 'Delimiter', '\t'); % first column : gene names used in the model, the other columns : measured gene expression data
fclose(fid);
gene_names = C{1};
expr_data = cell2mat(C(2:end));

expr = cell(1, 2);
expr{1} = gene_names;
expr{2} = expr_data;
expr_cols = { 'RF', 'pgm', 'pgi', 'gapC', 'zwf', 'rpe', 'WT_0_5', 'WT_0_7' }; % experimental conditions

save test_expr.mat expr expr_cols;
