# Supplementary material for: E-Flux2 and SPOT: Validated Methods for Inferring Intracellular Metabolic Flux Distributions from Transcriptomic Data
Source: PLoS One. 2016 Jun 21;11(6):e0157101. doi: 10.1371/journal.pone.0157101 (PMC4915706; doi:10.1371/journal.pone.0157101)
Supplement: S3 Dataset — Instructions on using it with the dataset of Ishii et al. can be found in README.doc. The source code written in Java is also available (see S2 File for details). This MATLAB code includes calculation of the Pearson correlation with measured flux data. (ZIP) [file pone.0157101.s003.zip › measured_flux_gapC.txt]

299 
187 
241 
241 
241 
501 
472 
162 
430 
108 
108 
56 
52 
32 
32 
23 
254 
254 
161 
136 
230 
230 
294 
0 
30 
94 
94 
NaN
0 
0 
0 
