# Supplementary material for: E-Flux2 and SPOT: Validated Methods for Inferring Intracellular Metabolic Flux Distributions from Transcriptomic Data
Source: PLoS One. 2016 Jun 21;11(6):e0157101. doi: 10.1371/journal.pone.0157101 (PMC4915706; doi:10.1371/journal.pone.0157101)
Supplement: S3 Dataset — Instructions on using it with the dataset of Ishii et al. can be found in README.doc. The source code written in Java is also available (see S2 File for details). This MATLAB code includes calculation of the Pearson correlation with measured flux data. (ZIP) [file pone.0157101.s003.zip › measured_flux_rf.txt]

293.3800064
224.7179186
249.5301258
249.5301258
249.5301258
504.7619031
475.0470599
139.9624166
372.2827564
64.39079794
64.39079794
26.84455913
37.54514687
17.83978343
17.83978343
9.003823619
257.7498473
257.7498473
225.0664483
200.980601
233.664
233.664
266.3455572
30.92421098
0.000889777
32.68244693
32.68244693
NaN
0
0
0.095208319
