# Supplementary material for: E-Flux2 and SPOT: Validated Methods for Inferring Intracellular Metabolic Flux Distributions from Transcriptomic Data
Source: PLoS One. 2016 Jun 21;11(6):e0157101. doi: 10.1371/journal.pone.0157101 (PMC4915706; doi:10.1371/journal.pone.0157101)
Supplement: S3 Dataset — Instructions on using it with the dataset of Ishii et al. can be found in README.doc. The source code written in Java is also available (see S2 File for details). This MATLAB code includes calculation of the Pearson correlation with measured flux data. (ZIP) [file pone.0157101.s003.zip › measured_flux_wt5.txt]

663 
553 
575 
575 
575 
1145 
1073 
227 
740 
100 
100 
28 
72 
24 
24 
3 
476 
476 
476 
417 
417 
417 
417 
156 
0 
NaN
NaN
NaN
49 
0 
15 
