# Supplementary material for: E-Flux2 and SPOT: Validated Methods for Inferring Intracellular Metabolic Flux Distributions from Transcriptomic Data
Source: PLoS One. 2016 Jun 21;11(6):e0157101. doi: 10.1371/journal.pone.0157101 (PMC4915706; doi:10.1371/journal.pone.0157101)
Supplement: S3 Dataset — Instructions on using it with the dataset of Ishii et al. can be found in README.doc. The source code written in Java is also available (see S2 File for details). This MATLAB code includes calculation of the Pearson correlation with measured flux data. (ZIP) [file pone.0157101.s003.zip › measured_flux_wt7.txt]

1334.382104
752.5114439
1066.678366
1066.678366
1066.678366
2267.221946
2163.27358
567.806273
1688.100112
566.5252662
566.5252662
321.6394624
244.8858038
176.1651254
176.1651254
145.474337
1192.910914
1192.910914
1192.910914
1108.444526
1108.444526
1108.444526
1107.964149
223.4556272
0.480377558
NaN
NaN
NaN
193.3519669
0.533752842
15.3453942
