# Supplementary material for: E-Flux2 and SPOT: Validated Methods for Inferring Intracellular Metabolic Flux Distributions from Transcriptomic Data
Source: PLoS One. 2016 Jun 21;11(6):e0157101. doi: 10.1371/journal.pone.0157101 (PMC4915706; doi:10.1371/journal.pone.0157101)
Supplement: S3 Dataset — Instructions on using it with the dataset of Ishii et al. can be found in README.doc. The source code written in Java is also available (see S2 File for details). This MATLAB code includes calculation of the Pearson correlation with measured flux data. (ZIP) [file pone.0157101.s003.zip › sbml_to_mat.m]

%    FBAMODEL = READ_SBML(SBMLFNAME) reads the SBML file SBMLFNAME.txt
%    and returns the FBA model contained in it as FBAMODEL

% by Desmond S. Lun on Oct, 9, 2012
function fbamodel = sbml_to_mat(sbmlfname) 

model = TranslateSBML(sbmlfname, 1); 

fbamodel.nrxn = length(model.reaction); 
fbamodel.nmetab = length(model.species); 
fbamodel.S = sparse(fbamodel.nmetab, fbamodel.nrxn); 
fbamodel.rxns = cell(fbamodel.nrxn, 1); 
fbamodel.metabs = cell(fbamodel.nmetab, 1); 
fbamodel.f = zeros(fbamodel.nrxn, 1); 
fbamodel.g = zeros(fbamodel.nrxn, 1); 
fbamodel.vmin = zeros(fbamodel.nrxn, 1); 
fbamodel.vmax = zeros(fbamodel.nrxn, 1); 
fbamodel.present = true(fbamodel.nrxn, 1); 

fbamodel.pts = {};
fbamodel.G = sparse(0, fbamodel.nrxn);
ipt = 1;

boundary = zeros(fbamodel.nmetab, 1);

for imetab = 1:fbamodel.nmetab 
    fbamodel.metabs{imetab} = model.species(imetab).id; 
    fbamodel.metabname{imetab} = model.species(imetab).name; 
    
    boundary(imetab) = model.species(imetab).boundaryCondition; 
end


for irxn = 1:fbamodel.nrxn 
    fbamodel.rxns{irxn} = model.reaction(irxn).id; 
    fbamodel.rxnname{irxn} = model.reaction(irxn).name; 
    
    for ireactant = 1:length(model.reaction(irxn).reactant) 
        fbamodel.S(strcmp(model.reaction(irxn).reactant(ireactant).species, fbamodel.metabs), irxn) ...
            = -model.reaction(irxn).reactant(ireactant).stoichiometry; 
    end
    
    for iproduct = 1:length(model.reaction(irxn).product)
        fbamodel.S(strcmp(model.reaction(irxn).product(iproduct).species, fbamodel.metabs), irxn) ...
            = model.reaction(irxn).product(iproduct).stoichiometry; 
    end
    
    for iparam = 1:length(model.reaction(irxn).kineticLaw.parameter)
        param = model.reaction(irxn).kineticLaw.parameter(iparam);
        if strcmp('LOWER_BOUND', param.id)
            fbamodel.vmin(irxn) = param.value;
        elseif strcmp('UPPER_BOUND', param.id)
            fbamodel.vmax(irxn) = param.value;
        elseif strcmp('OBJECTIVE_COEFFICIENT', param.id)
            fbamodel.f(irxn) = param.value; 
        end
    end
    
    % by Min Kyung Kim on May, 30, 2013
    for inotes = 1:length(model.reaction(irxn).notes) 
        istart = strfind(model.reaction(irxn).notes, 'GENE_ASSOCIATION:') + 18; % site where gene association starts, after':'
        iend = strfind(model.reaction(irxn).notes, '</p>') -1;  % site where gene association ends , before '<'
        gene_association{irxn} = model.reaction(irxn).notes(istart:iend);% sectioning string from istart to iend
        if ~isempty(gene_association{irxn})
            pt = gene_association{irxn};
            tf = strcmp(pt,fbamodel.pts);
            if any(tf)
                fbamodel.G(tf, irxn) = 1;
            else
                fbamodel.G(ipt, irxn) = 1;
                fbamodel.pts{ipt} = pt;
                ipt = ipt + 1;
            end
        end
    end
           
end

fbamodel.metabs = fbamodel.metabs(~boundary); 
fbamodel.S = fbamodel.S(~boundary, :);
fbamodel.nmetab = length(fbamodel.metabs);
fbamodel.metabname = fbamodel.metabname(~boundary);
