# Supplementary material for: E-Flux2 and SPOT: Validated Methods for Inferring Intracellular Metabolic Flux Distributions from Transcriptomic Data
Source: PLoS One. 2016 Jun 21;11(6):e0157101. doi: 10.1371/journal.pone.0157101 (PMC4915706; doi:10.1371/journal.pone.0157101)
Supplement: S3 Dataset — Instructions on using it with the dataset of Ishii et al. can be found in README.doc. The source code written in Java is also available (see S2 File for details). This MATLAB code includes calculation of the Pearson correlation with measured flux data. (ZIP) [file pone.0157101.s003.zip › spot.m]

function [spot_flux, correl_m] = spot(measured_condition)
% SPOT produces a condition-specific metabolic flux distribution from transcriptomic data, which can be used when objective function is unknown 

% by Min Kyung Kim Oct, 21, 2015

%load gene expression data
load test_expr;

%load a genome-scale metabolic model
load ijo1366_dc_test;
% load ijo1366_ac_test;

if (~all(fbamodel.vmin == 0 | fbamodel.vmin == -Inf) ...
    && ~all(fbamodel.vmax == 0 | fbamodel.vmax == Inf))
    disp('FBA model bounds must be 0 or +/- Infinity');
    return;
end

% process gene expression data based on GPR association
pts_expr = zeros(length(fbamodel.pts), length(expr_cols)); 

for i = 1:length(fbamodel.pts) 
    pts = fbamodel.pts{i};

   
    level = 1; 
    j = 1; 
    op = [];  
    val = []; 
    
    while j <= length(pts) 
        
        if pts(j) == '('  
            level = level + 1; 
            j = j + 1; 
        
        elseif pts(j) == ')'
            newval = val(level, :);
            level = level - 1;                       
           
            if  length(op) >= level && op(level) > 0 
            
                if  op(level) == 1  
                    val(level, :) = val(level, :) + newval; 
                elseif op(level) == 2 
                    val(level, :) = min([val(level, :); newval]);
                end 
                op(level) = 0; 
            else 
                val(level, :) = newval; 
            end 
            j = j + 1; 
        
        elseif strcmp(pts(j:(j + 3)), ' or ') 
       
            op(level) = 1; 
            j = j + 4;
        
        elseif strcmp(pts(j:(j + 4)), ' and ') 
            op(level) = 2; 
            j = j + 5; 
        
        else 
            gene = pts(j:(j + 4)); 
            iexpr = find(strcmp(gene, expr{1})); 
            if ~isempty(iexpr) 
                newval = mean(expr{2}(iexpr, :), 1); 
            else 
                newval = Inf(1, length(expr_cols));
            end     
     
            if  length(op) >= level && op(level) > 0          
                if  op(level) == 1 
                    val(level, :) = val(level, :) + newval;  
                elseif op(level) == 2 
                    val(level, :) = min([val(level, :); newval]); 
                end 
                op(level) = 0;
            else 
                val(level, :) = newval; 
            end 
            
            j = j + 5; 
       
        end 
      
    end
     pts_expr(i, :) = val(1, :);  
      
end 

all_expr = fbamodel.G' * pts_expr;
all_expr(all(fbamodel.G == 0)', :) = Inf;  

gene_data = all_expr(:,measured_condition); 

% max vg, s.t. Sv = 0 , 0/-Inf <= v <= 0/+Inf
brev = fbamodel.vmin < 0 & fbamodel.vmax > 0; 
birr = ~brev;
irev = find(brev);
iirr = find(birr);

fbamodel_rev = sparse(0, fbamodel.nrxn);
for i = 1:length(irev)
    fbamodel_rev(i, irev(i)) = 1;
end

fbamodel_irr = sparse(0, fbamodel.nrxn);
for i = 1:length(iirr)
    fbamodel_irr(i, iirr(i)) = 1;
end

gene_rev = fbamodel_rev*gene_data;
gene_rev(gene_rev == inf) = 0;
gene_irr = fbamodel_irr*gene_data;
gene_irr(gene_irr == inf) = 0;

S_rev = fbamodel.S*fbamodel_rev';
S_irr = fbamodel.S*fbamodel_irr';

vmin_rev =  fbamodel_rev*fbamodel.vmin;
vmax_rev =  fbamodel_rev*fbamodel.vmax;
vmin_irr =  fbamodel_irr*fbamodel.vmin;
vmax_irr =  fbamodel_irr*fbamodel.vmax;

model1.A = [S_irr S_rev -S_rev] ; 
model1.sense = char('='* ones(size(model1.A,1), 1)); 
model1.rhs = [zeros(fbamodel.nmetab,1)] ; 
model1.modelsense = 'max'; 
model1.lb = [vmin_irr; zeros(length(vmin_rev),1); zeros(length(vmin_rev),1)];  
model1.ub = [vmax_irr; vmax_rev; -vmin_rev]; 
model1.obj = [gene_irr; gene_rev ; gene_rev]; 

% % |v|^2 <= 1 => quadratic constraint
model1.quadcon(1).Qc = speye(length(model1.lb)); 
model1.quadcon(1).q =  zeros(length(model1.lb), 1);  
model1.quadcon(1).rhs = 1; 

params1.outputflag = 0; %in order to shut off Gurobi output
params1.BarHomogeneous = 1; %setting homogeneous barrier algorithm to 1 forces it on.
result1 = gurobi(model1, params1);

maxvg_v = result1.x; % resulting flux distribution (decomposed network)

v_irr = maxvg_v(1:length(vmin_irr));
f_v_rev = maxvg_v(length(vmin_irr)+1: length(vmin_irr) + length(vmin_rev));
b_v_rev = maxvg_v(length(vmin_irr) + length(vmin_rev) + 1: length(maxvg_v));
v_rev = f_v_rev - b_v_rev;

spot_flux = fbamodel_irr'*v_irr + fbamodel_rev'*v_rev;

%%
% import txt file shows the predicted flux - the measured flux association 
FLUX_LIST = 'fluxmatched.txt'; %%%%%%%%%%%

fid = fopen(FLUX_LIST); 
match_list = textscan(fid, '%s');
fclose(fid);

% process the predicted fluxes according to the meausred flux - the predicted flux association
modified_correl = zeros(size(match_list{1}));

for i = 1:length(match_list{1})
    silico_vitro = match_list{1}{i};
    
    lv = 1; 
    j = 1; 
    op = [];  
    val = []; 
     
    while j <= length(silico_vitro)
        
        if silico_vitro(j) == '(' 
            lv = lv + 1; 
            j = j + 1; 
        
        elseif silico_vitro(j) == ')' 
            newval = val(lv);          
            lv = lv - 1;                         
           
            if  length(op) >= lv && op(lv) > 0 
            
                if  op(lv) == 1 
                    val(lv) = val(lv) + newval;
                    
                elseif op(lv) == 2 
                    val(lv) = min([val(lv); newval]);

                end 
                op(lv) = 0; 
            else 
                val(lv) = newval; 

            end 
            j = j + 1; 
        
        elseif strcmp(silico_vitro(j:(j + 3)), '_OR_') 
       
            op(lv) = 1; 
            j = j + 4; 
        
        elseif strcmp(silico_vitro(j:(j + 4)), '_AND_') 
            op(lv) = 2; 
            j = j + 5; 
        
        else 
            % section the names of fluxes
            k = strfind(silico_vitro(j:end),')');
            if ~isempty(k)
                flux_string = silico_vitro(j:(j + k(1) - 2));
            else 
                flux_string = silico_vitro(j:end);
            end
            
            % find and assign eflux value of corresponding flux name
            if strncmp('-', flux_string, 1) == 1 
               str_to_compare = ['R_' flux_string(2:end)];
               iflux = find(strcmp(str_to_compare, fbamodel.rxns)); 
               if ~isempty(iflux) 
                   newval = -spot_flux(iflux); 
                                      
               else 
                   newval = inf; 
                   
               end
            else
               iflux = find(strcmp(['R_' flux_string], fbamodel.rxns));
               if ~isempty(iflux) 
                   newval = spot_flux(iflux); 
                  
               else 
                   newval = inf;
                 
               end                
            end
            
            if  length(op) >= lv && op(lv) > 0
                if  op(lv) == 1 
                    val(lv) = val(lv) + newval;
                    
                elseif op(lv) == 2 
                    val(lv) = min([val(lv); newval]); 

                end 
                op(lv) = 0; 
                
            else 
                val(lv) = newval; 
            end 
            
            j = j + length(flux_string);       
                           
        end 
      
    end
    modified_correl(i) = val(1);  

end
                
    
%%
insilico_flux = modified_correl;

% import measured fluxes 
condition = {'_rf', '_pgm', '_pgi', '_gapC', '_zwf', '_rpe', '_wt5', '_wt7'};
MEASURED_FLUX = ['measured_flux' condition{measured_condition} '.txt'];
fid = fopen(MEASURED_FLUX); 
measured_flux = fscanf(fid, '%f');
fclose(fid);

% calculate correl b/w measured flux & predicted flux - except for NaN elements in the measured fluxes
w = measured_flux(~isnan(measured_flux))/100;
v = insilico_flux(~isnan(measured_flux));
correl_m = dot(v,w)/(norm(v)*norm(w));
