# Supplementary material for: E-Flux2 and SPOT: Validated Methods for Inferring Intracellular Metabolic Flux Distributions from Transcriptomic Data
Source: PLoS One. 2016 Jun 21;11(6):e0157101. doi: 10.1371/journal.pone.0157101 (PMC4915706; doi:10.1371/journal.pone.0157101)
Supplement: S3 Dataset — Instructions on using it with the dataset of Ishii et al. can be found in README.doc. The source code written in Java is also available (see S2 File for details). This MATLAB code includes calculation of the Pearson correlation with measured flux data. (ZIP) [file pone.0157101.s003.zip › test_expr.txt]

	RF	pgm	pgi	gapC	zwf	rpe	WT_0_5	WT_0_7
b0957	45.27868064	27.11204725	48.38711331	25.52916434	33.38732231	48.57376193	38.18835732	40.37123132
b0929	42.1730871	20.90422926	38.39003592	74.45592903	46.87583548	19.7228406	26.734786	26.52108673
b1480	38.35148451	63.77907546	31.10485724	18.80900285	39.62768548	58.15978887	9.821684187	4.977664741
b3299	29.20145616	29.8808518	33.59843571	68.12291893	32.7722377	21.35074588	30.07908144	48.99654217
b2093	36.7784366	37.03606957	35.0839094	21.9553249	32.07348978	20.73957793	41.53708418	11.65104831
b2092	38.64924117	27.11891201	26.0149875	29.25533365	34.04417998	22.65689046	25.03768076	5.463170758
b3300	27.17643056	19.81223176	23.13147768	47.16534807	26.13903399	20.63277227	34.69709725	43.40354091
b0953	33.69735587	58.45727236	42.30231208	17.17249759	29.18279791	49.75955679	4.970997713	1.544724341
b0728	30.54726094	27.08963986	41.38272348	31.91223949	29.80187062	29.31429626	25.91314596	25.46152345
b1419	37.48757951	27.56769998	21.81158171	37.87610262	33.21528571	65.43792513	8.019214023	4.461596047
b3342	27.19829488	24.79715038	37.73733109	33.93012099	39.07017028	24.85422629	39.68066659	47.6545301
b3319	25.77158617	22.28392802	29.27648018	49.48758831	32.80406316	10.76563276	40.43289719	59.33766343
b3307	10.53627849	8.488166324	10.5023508	11.5299925	7.801198069	12.85028691	16.76454223	7.864323662
b1415	37.65200363	26.30904483	20.79359752	33.591834	48.31124812	39.10852039	7.797024603	2.064176518
b2095	36.4894248	31.22303249	31.71416372	43.40377486	33.40303386	18.06535903	22.75574954	12.27128034
b3737	24.94292558	24.40906602	30.22717581	26.29382688	30.27371186	13.79898169	32.51415938	29.26341909
b4015	31.52542033	20.14786393	34.71367491	22.52072702	29.82184407	29.94403637	13.53259056	6.03471456
b3308	27.46882086	21.99246408	29.45739357	25.50753903	35.34700379	17.66021159	33.28107187	49.02804785
b1088	26.62299362	29.42058546	21.1578325	44.97594736	34.24862726	20.10916432	28.89630025	30.99794327
b4014	30.76252148	19.00438254	39.11731867	26.90768751	29.53817412	29.12202239	12.28665771	9.517315842
b0169	24.8913688	15.19057516	25.40148139	45.72493675	26.23915912	21.04729685	40.3395196	39.796695
b0598	33.36331847	14.00102168	11.44020586	26.54572954	29.59665976	61.16333866	29.98825268	2.144792821
b3985	19.90186097	18.81655904	20.76254979	43.82976215	27.17309994	21.09720266	31.5393161	42.81550443
b0565	24.810691	27.6229192	27.5391242	25.87286402	26.33262678	32.99866426	29.62195113	43.30606095
b3321	20.67093266	22.26051357	20.23589277	40.98194626	27.08653828	8.287522327	38.32791906	48.43838997
b2094	27.189947	20.05429619	33.07270293	24.41154917	29.99460022	15.92760711	20.36945339	7.66042437
b0880	34.11319985	25.20997692	21.62961683	28.33239291	12.56843248	56.36122091	7.662970044	1.829412095
b1677	27.08331535	23.39091023	27.63441947	25.91843758	25.60324081	30.05332725	24.75627399	17.38969999
b1717	25.70796554	22.19397805	32.02940396	64.75463765	31.59496873	25.5326893	29.10121482	18.00030678
b3185	20.76934214	27.76919896	34.05400994	25.45950267	32.22197477	18.17604118	41.37133891	41.32050086
b0553	27.03125982	17.90373486	15.70193179	27.72967934	39.99333152	19.2374124	49.51092335	16.00154618
b2224	16.57224545	20.5790896	17.05269852	21.9821848	15.30885402	16.89469198	14.57323878	12.51079904
b3297	23.68310117	27.71637073	35.84913633	27.11569209	31.51686984	13.54691429	33.11750882	35.16200007
b3296	22.72971325	17.1487137	23.97906625	15.29298633	30.36447684	18.05887112	31.41185038	34.49818539
b3340	26.36155031	25.04465562	21.05782011	24.00047961	38.46996947	25.91229147	29.9112441	23.13424722
b0419	8.116599895	8.113969118	13.43044038	11.95991076	8.719923516	8.173402481	9.691006262	11.13306294
b3734	26.37294549	9.762713768	13.97951518	9.268898036	22.01764894	14.41005499	33.62089478	27.32859542
b2597	24.08192143	34.12052746	18.27470828	13.49869162	19.94954158	79.72230953	14.89468243	4.655842694
b0862	22.04061794	25.08232185	26.32321983	24.93918601	11.65452759	23.29022842	29.30554691	28.73444568
b2608	22.40808356	23.99500967	21.28940852	34.41630921	12.96871308	23.33843607	22.56852572	32.05398391
b3306	22.07898442	17.63673757	26.45377428	14.05319539	20.23534396	10.13303126	33.69032372	39.44727589
b2530	22.68104345	18.07136391	34.08237257	21.01582569	26.92463276	25.17906124	15.46262787	23.4568816
b3986	16.99304972	26.89889983	19.32020842	18.39659752	22.29557201	11.56471101	38.45761439	45.74842865
b3310	18.43392312	22.41930781	18.33032184	17.07628307	19.68920132	9.201809548	18.68625248	29.29045639
b0440	23.51785368	20.34302856	18.68916025	11.88906318	28.81539971	14.01232042	15.78268808	9.691489855
b0406	23.31647689	29.50268729	13.84496477	36.29324754	28.20653096	27.39557387	25.96186255	23.3490301
b3186	19.48357347	21.99880063	27.26322957	38.23379215	18.75644415	19.77632919	33.1111301	41.35853424
b3341	20.25226124	22.29874747	12.19792712	24.63826454	18.50657985	16.77758698	27.00431291	34.20794894
b2415	18.33570724	28.0379927	26.64897697	32.71753538	20.07883402	18.55701217	42.54889445	29.44995191
b3339	22.1241277	20.5454472	23.26715769	27.60881061	22.92547	15.53351607	25.51545776	27.41576525
b4200	19.38137711	21.57194613	22.28363032	31.6274325	20.16899792	9.399276505	38.4269478	31.4713953
b3460	24.00708926	19.13703305	19.43952781	37.44763512	30.17053019	11.98577044	19.57675529	15.2054906
b0259	23.88902786	19.86009823	13.61523434	29.69595404	25.12306579	25.50237848	35.29769088	16.3861242
b4201	19.66667312	16.01631759	21.28728549	9.196852432	29.40789943	12.56117698	35.27600374	31.54990189
b3312	19.41709202	20.57602037	22.04897879	22.07867515	14.15154478	13.02916013	29.52177553	34.73762859
b1713	26.16568525	10.85624078	24.30786583	18.76471748	17.26595	18.09615573	13.48437788	12.22354665
b3315	19.71545677	23.80269814	29.42905981	22.25644526	20.63072018	9.011641222	35.03312947	44.66937937
b3316	20.41347753	13.38549416	23.31853016	12.75242514	29.44479681	15.29483229	31.41016342	40.12410439
b2741	25.02726976	21.37679521	13.82369535	15.53877632	23.13241179	22.2320211	8.692744581	6.095911312
b0741	22.52007068	17.34190866	18.36025329	11.79863692	16.16566333	15.06271412	28.47090449	29.03157699
b1093	26.06357941	19.61019797	16.55395252	12.30545926	25.66795541	17.08591722	17.49131789	17.91735404
b4171	20.4810062	39.98122481	15.49466198	15.5945882	14.91700829	25.97535039	12.07357358	12.08221216
b1094	21.89118087	22.65139758	21.18848236	27.85200749	22.61850757	21.1903564	21.49806366	23.24797696
b3320	16.57597661	21.47451459	20.25868815	11.2622145	18.13059652	5.496230416	29.39654444	32.02127004
b3318	20.04939218	32.56870615	23.05915836	10.11581037	19.70955055	8.700292751	42.05032539	36.67794465
b2019	16.07944525	25.0278321	16.42912175	17.21470289	18.23355768	43.88646869	16.00538343	15.22563359
b1994	19.90219649	21.97990405	9.221682929	27.79495667	13.23404223	17.83945288	21.52778697	16.16422453
b3739	16.97821023	19.4099126	11.78025845	16.11364412	30.46056683	15.34597585	28.33124571	21.74322037
b0812	23.74147659	37.71139058	19.9580801	10.77230713	8.154861407	53.59624618	9.618814778	7.684069432
b0720	7.130720469	7.563426471	14.00562891	9.690273058	5.689493801	5.709144878	7.379389522	4.425088597
b1261	15.79101183	14.565414	43.00765852	17.54007332	17.76120501	30.70521355	26.77390432	30.84388164
b1818	8.000570683	5.131776321	12.41701939	12.54133596	10.95560994	7.022273608	4.049758257	4.63348885
b2416	21.00609918	20.91814827	26.97248314	31.56101471	16.02809442	24.42790621	20.49575743	16.30788538
b0881	20.36711543	17.12495528	21.4710613	28.1909805	24.03764277	22.81777535	11.66262811	13.35983259
b1778	23.44929298	20.74028989	24.48502543	25.41794943	15.95746314	27.62557061	13.22466133	12.14525386
b3368	17.5347146	18.91140644	16.69953585	46.71947039	13.98770432	19.74341375	11.17359671	16.07503539
b2285	21.01607641	14.48092854	19.93649128	20.74706746	21.49028407	17.57327259	28.01231298	15.8616636
b3908	19.10263917	22.67619461	20.14265706	32.51411901	23.4989034	17.95419492	16.00023702	17.40551957
b2281	18.7552152	12.12023528	13.17451427	19.57280257	15.29120502	12.09942679	26.09415959	16.46278681
b0072	22.11324285	13.348766	21.01207712	35.50541699	26.80195761	14.39782918	24.73442066	13.9386642
b1136	21.12116278	22.65908316	24.01213267	17.22706869	24.35733419	19.73790246	19.20000089	18.68402743
b2215	22.0527144	27.04805909	15.30596405	15.87329576	19.22562102	19.81126371	18.06239231	20.55326211
b3195	16.80180281	18.2393053	10.67590396	26.01069307	19.28834066	26.36740105	13.17497137	12.92855102
b2091	26.52218316	16.19812367	15.3635873	13.03986109	24.97397237	9.663574601	12.36742905	2.933307358
b3309	19.5896372	19.48092017	25.84716204	31.51636618	17.98477231	9.72353681	27.10081583	29.02409035
b1004	20.28755385	25.88630634	22.82143956	20.66431286	19.09947811	26.31567148	14.78149467	9.508075101
b3295	17.53185627	12.61603646	31.93714209	17.40169157	11.22937667	12.59096899	31.82840209	38.26552983
b3302	17.56824836	22.93280701	22.97447249	18.94019119	14.96093312	12.66789587	12.38088605	22.24564141
b2607	20.529532	24.10977137	28.25330267	16.23507926	17.63900389	15.16991092	17.89195383	28.14210007
b3735	19.35859768	22.33354668	13.36603175	19.82949683	22.67555077	14.32076694	26.26739767	25.90040248
b4143	16.09739327	14.19592235	11.61919521	15.93210185	16.44830346	15.81198079	16.1649783	15.34987777
b1817	19.096935	19.24766186	14.95007863	20.5919898	21.64498151	9.464010932	30.57576954	8.393346674
b2601	20.90936798	6.885640062	47.7026556	4.54550066	5.141898309	32.21425625	5.03821969	11.43158607
b2587	21.8917217	19.11615094	14.88437542	23.76108037	19.38873064	14.88808953	10.23435423	9.974950349
b0177	19.35396127	18.59042453	15.56638159	23.71673801	10.18250735	15.86766961	19.14156475	19.73683244
b0073	18.9562384	16.42526622	31.37121418	22.16413193	26.62430982	9.255915497	21.76627229	16.36888848
b3304	15.3337195	19.79491062	18.0992627	27.66048097	11.7388275	7.048012705	26.67988931	29.69436353
b1719	6.499444246	12.73719033	6.47363701	6.80915074	6.32383044	4.98173704	5.803178027	8.646078203
b3984	15.26312157	19.42935934	18.815627	10.70776542	8.454003725	6.962405312	28.32087208	42.62318748
b2414	18.14883919	25.42217467	29.56695425	15.83618015	17.4114974	9.68777503	28.24912542	34.88994003
b3303	7.218120223	6.077619149	7.90252832	10.27754769	4.90012104	10.78064937	13.57306402	7.160524617
b2096	19.12161906	18.25435849	19.03509664	33.99574755	32.01166574	17.81629675	17.3668507	5.855264604
b2925	14.26008224	11.66569087	14.20505419	12.938378	14.71269151	10.93415491	19.48859773	27.51723239
b0431	15.28789252	10.46637553	23.22795662	14.51724744	23.65291477	11.54026061	19.72973653	22.77148509
b4142	6.695453406	5.199668576	6.265023662	9.421776045	7.298402266	6.942644322	7.007798748	4.451624934
b2742	20.72114982	25.16960502	15.00014539	21.2283643	39.67981265	21.46378414	9.935585722	10.58067352
b0126	12.37966523	24.0917203	39.65124395	19.34045798	25.67822717	10.64410714	14.43469731	36.30848178
b0811	21.6350084	24.76801569	8.300663219	21.02137621	20.24867791	21.40506891	8.80213633	5.984471819
b0904	17.84279833	23.01350758	15.45429299	15.97913612	20.06087991	22.47977655	17.15638611	12.12935884
b1092	17.44563721	17.20397958	21.8583052	15.48334658	16.29800316	14.29908331	19.38845045	18.20444927
b3983	15.47069507	11.93793948	21.32450279	9.319836117	16.70437721	8.372500529	29.72697818	26.2218754
b1006	13.99150922	12.27205738	7.239722863	19.14865275	14.43072897	29.45498827	8.319744463	6.570291105
b0911	15.70630389	20.81149779	20.62332005	16.21466264	14.45028522	5.983964232	25.70104226	26.6836341
b1716	16.43081151	20.90482014	16.2522002	16.83273452	18.96244762	8.485539013	18.51594578	21.37027863
b0071	18.61957888	24.39086777	13.36995016	22.50750997	21.71387486	8.918583832	17.67253981	12.48840502
b1101	20.55206391	19.41359747	9.937584834	11.23092551	17.25140107	7.534531122	23.13094744	19.25384203
b4172	18.34538303	15.41734708	13.17113214	17.86344292	15.11506404	16.68022285	15.86736211	15.56123645
b3733	18.53085538	13.16961756	25.82117731	24.91575648	12.11369498	9.141228164	21.12203351	19.89030882
b1002	22.79090705	19.20140238	11.85343117	22.68175792	9.672986887	22.34122582	7.270311024	2.268454545
b1051	17.69841201	27.25726476	16.83130727	9.023108785	18.02863911	30.22596507	8.689305844	7.088645865
b3314	15.29123056	12.74708466	24.97140082	19.20322481	13.65210391	6.062065953	22.00706914	26.20955275
b0740	6.67297061	13.14109327	5.39139208	9.298168879	4.714481787	9.104115209	8.341349658	5.762445291
b1718	17.47251449	24.60216669	22.51526979	10.31219236	22.41827744	12.29783791	17.57518983	15.65932116
b0004	16.74510277	17.39879693	15.64782231	16.60388741	17.20835289	7.579402699	24.00165787	31.94069261
b0449	14.81200502	15.48373367	12.20945167	18.43052361	16.45321816	15.00021615	12.4177333	13.50247695
b0755	13.54203786	12.86406382	10.01619866	16.87588352	10.24786547	14.8661919	12.92933567	13.24866755
b3509	18.48788243	18.11028417	15.75688506	9.116040089	16.21540721	21.90906091	15.23271656	12.39189223
b1712	18.46185081	13.98488393	19.16998254	12.57404837	14.32478965	13.37555299	9.230883827	9.849310883
b0118	20.01186104	15.56020157	18.72146455	19.56845042	13.67703445	8.451230266	12.13199417	8.779311395
b2280	15.48007072	8.381589718	14.73931241	13.70690977	14.37249526	9.248271842	23.04379341	12.94654804
b2572	17.74083036	17.96728917	13.99222586	16.57706718	12.72089833	17.55973162	6.291658439	6.413305426
b1824	16.43627372	8.61133166	12.94967397	17.76623452	15.95531638	17.7257007	13.99978484	14.21557795
b3403	17.69907051	13.89843493	7.457364613	20.49326179	17.76131484	22.51808035	13.78917387	5.290223443
b4177	13.02881545	12.39889834	12.06231751	16.13330297	20.11083094	26.26249475	18.78061852	13.12557148
b0723	18.00311062	14.66117124	20.97957166	28.60190045	9.814364154	14.51831018	15.14767147	12.36049179
b1739	18.47887628	22.97219881	10.56900139	6.491593426	12.39285773	39.44589234	7.69071233	5.682048582
b4189	24.6206978	7.26741551	2.523554533	2.692472633	7.869089506	41.24760884	1.176438327	0.487994488
b1237	15.1605751	12.92231793	12.39114822	24.72420963	11.57590795	14.2370342	13.15949112	12.64367394
b3202	17.49299581	15.29877204	13.91543781	14.33853129	14.66868701	13.38546659	11.1528828	9.251803199
b3097	15.10872367	17.45499247	14.24140083	7.35779969	11.6694602	24.73473442	10.22013215	8.731210869
b1205	23.23652349	11.29305398	3.86629442	8.579830002	12.06692698	20.52697807	6.239454749	1.178807956
b3284	17.1020687	11.90223485	12.05420037	13.42020825	12.90266877	25.56802941	8.167697512	7.194940885
b1920	16.40331254	18.14138863	19.33165115	26.9084663	11.18077186	14.50684208	21.03075476	18.16594246
b0679	16.15826416	9.973026424	7.43862014	22.12518253	15.89139428	15.66925944	10.19242555	4.281606254
b4252	17.76745243	18.0230436	17.12057798	19.7050177	8.593217007	20.87264795	19.95285938	14.94117792
b3736	16.80027027	17.48456055	11.35994599	15.32323356	24.23042871	9.229640161	22.14140603	18.13082152
b4069	19.19613348	17.22501983	4.205449439	20.39529439	12.48792413	26.63922298	2.436584112	0.750445521
b1714	15.67649449	16.34883908	29.89353801	21.41068973	15.3437731	10.8665808	18.98441369	21.60943266
b2426	18.37091257	13.39914736	4.515227855	18.54282377	13.1804654	24.9365259	6.212572108	2.70311474
b2286	15.72338508	12.00888624	15.48970245	16.34302012	19.21413733	19.03552281	18.77039197	16.1767246
b0726	15.1535693	10.96045845	19.66913968	17.38728616	13.85988736	15.33046693	14.40300496	12.37748863
b1777	18.21829972	14.64064506	13.78097743	24.49797451	8.530261957	16.04094606	11.24465286	9.692178836
b4174	13.61729414	15.30891171	9.354162869	13.75699923	14.14881576	8.855673516	17.69450553	15.87452009
b3294	12.84316497	13.4045852	16.59473466	13.28249399	12.21668381	8.496856599	30.72116287	31.1344999
b1324	13.66225476	13.98199683	21.03870857	25.09933256	17.51607546	11.06362219	20.36347366	21.16455255
b0912	14.39047581	13.52881506	16.30114351	14.81282156	11.91532949	25.50080075	11.30131929	8.747302469
b3317	16.13206315	13.36103897	22.02796149	19.07931375	12.79664008	7.867573872	14.63612103	36.77368672
b3527	7.209514837	6.450610579	7.568772568	7.311962724	8.095915022	7.456609406	6.448220153	7.304736498
b2999	16.12948388	17.7015013	23.00818899	11.88845461	11.36683092	14.10412483	9.153612101	9.047567307
b0432	13.94262775	11.71365273	15.35431287	14.64340984	18.65523565	10.36044564	24.13325422	31.0587869
b4206	13.49157943	10.29737648	12.84151495	16.5605043	12.75258435	18.01662624	10.29494275	7.113404841
b2309	15.04908925	10.94203636	15.08077035	19.22905354	15.34175641	18.41381179	11.74404886	13.94713072
b1823	12.84921406	31.81338002	10.85249763	10.69267353	10.14993883	17.79501993	11.24792205	9.982667506
b1243	11.84968152	11.73378849	8.730633401	17.06263366	9.470291597	9.239989837	16.62741048	13.80772202
b0727	15.87329685	16.29915915	22.19868325	11.87019092	11.4108337	15.46506934	16.60675628	12.42017758
b2659	9.516064637	9.745395601	13.45556972	10.40187125	10.45006827	27.23829025	8.250611642	9.470925226
b3738	16.37348192	15.52059878	10.52797987	7.363520702	15.76711314	9.288397964	19.04710672	14.16135316
b2927	12.4381041	19.66147556	19.94498825	12.92964206	17.09524837	14.42302234	16.72213329	16.888978
b3418	13.9126937	14.55253644	10.23068444	22.89545964	17.74140915	16.33065985	8.688992325	3.839684021
b4173	12.45955556	12.75964034	20.69163588	10.44278137	11.7017162	10.18211244	12.19256719	11.06716267
b1603	15.69748055	12.0049374	17.89102941	17.54303096	16.71205242	9.995368543	16.2508215	27.74302558
b2284	14.97364875	11.09452474	12.60442283	13.31802019	12.75698986	10.7297785	19.7656321	10.69935782
b0180	13.46661074	12.72420783	13.82340003	17.79339297	14.75104853	14.81612036	19.16847586	18.68651323
b2288	13.83293138	12.85432784	14.01577483	18.45849132	20.80034207	11.3944702	16.47356135	10.26906985
b2185	11.71270178	19.67284636	15.25122723	14.82325674	16.37702883	7.377360096	28.57305574	27.7704239
b0471	11.8487805	15.11073024	16.77319642	18.3988636	14.60737046	8.602579322	18.88702928	21.60877745
b0882	14.74228773	12.83153527	13.29354292	10.80130349	12.16272209	24.40112844	9.451992106	6.594985578
b0605	14.43418684	10.4030696	11.40510712	20.02985803	15.76800022	13.0589389	8.562663702	16.2587539
b3510	14.59700472	21.21979049	15.18240012	9.454253144	12.92326281	14.77843917	15.35276949	7.175847178
b4245	12.01661081	18.68800342	13.16418713	10.87046505	3.935253229	1.029677359	26.95420646	40.39881777
b2609	13.15545416	12.50380338	14.36956355	13.333134	12.02431398	4.599317979	16.9496781	19.97217347
b2417	12.77974659	10.57235854	15.61712276	10.77542221	13.33800844	15.78149099	12.30715056	11.65333298
b0430	14.40870199	9.867486354	11.10748353	11.76939368	11.33369141	14.11635403	15.91863608	15.806912
b0924	12.40357662	16.44721923	12.94359578	14.43739584	27.56059437	15.65553907	10.15118714	9.46932965
b0146	17.02929647	16.50737105	5.906924015	7.89742684	11.67028802	26.30066725	4.25232825	4.388893099
b2113	10.51420323	11.43087302	10.60646157	14.23746567	13.40056161	14.49520681	10.60226609	11.31153932
b2779	11.65570557	9.696734333	9.837971076	9.688217281	10.50773839	16.87371489	20.77266169	24.00538111
b3336	16.84148859	17.84673814	8.836287648	10.77546956	15.69547029	31.65820764	7.368248731	5.047345227
b0429	14.72083192	9.484108262	10.10868712	10.59231272	7.422462065	12.76424991	12.34537615	14.76395724
b3637	3.564766403	6.964413575	2.804360486	3.755065014	2.688300618	5.898736101	8.073178486	4.090038866
b3305	5.428944172	5.245896454	6.512895406	6.949752858	2.887057844	6.249945217	7.269524423	5.795378238
b3255	9.441715921	13.97851666	16.84014742	16.94347717	17.27835482	6.787438132	16.71871907	25.60669544
b3231	11.26997115	11.58259188	15.72491762	10.88939004	13.03721146	3.860799722	18.46454398	22.27335659
b0884	10.60931016	13.85065052	23.29579339	16.1205114	14.2678919	6.609802438	17.02838834	36.57652444
b3782	11.22285983	11.33217022	10.38067203	13.88050359	10.38608864	11.61164416	10.09099644	14.21410006
b0926	12.84505493	19.13675285	21.41704855	13.60134151	16.16826781	10.20332551	7.535588843	8.339056366
b3313	14.97502106	17.91021845	18.25975201	9.19666629	12.14890648	6.330184517	14.98048725	11.7114209
b2282	14.66902714	8.801942106	9.598967421	12.46261813	12.35194349	9.788336372	19.90167554	10.94676494
b1276	15.73295158	8.503583205	14.23468979	10.06818104	11.29085558	17.25000381	8.49260586	4.577513177
b3942	11.41737426	11.56732683	9.456404593	11.71981765	12.67664028	9.366765592	11.66163822	6.63935913
b1967	13.6689301	18.26592217	9.445323378	6.337221447	13.08540584	24.79993966	7.908017789	5.022272784
b0116	12.7734647	9.124522024	12.54789798	16.78451028	14.2252872	8.366463122	13.3854809	14.9617912
b3349	9.501001907	10.5661714	13.89475387	10.07185255	10.31440448	13.72007855	12.53247037	13.74876174
b2599	14.15954973	9.471790429	22.47201561	18.80968868	19.26748122	4.613393184	11.45962328	9.200470132
b2529	12.17930068	12.17153178	15.00098926	13.61303363	12.30285147	9.261597152	7.542942377	13.87158434
b0729	5.012909309	3.153226436	9.288524203	4.491297787	4.299481324	4.25925665	2.984070616	6.029991137
b0003	13.58753762	14.00826201	11.42989035	8.769832885	12.70809769	4.233350957	18.46678729	27.46127769
b1152	7.698958441	16.81171158	9.046972433	8.486033838	6.297867302	8.897967666	6.214839438	5.915555554
b2310	14.01315157	7.624566584	5.47026876	10.80238867	14.73860505	25.24410433	3.655269579	2.233032565
b2809	15.6983695	19.19987564	8.595528719	6.691020817	14.25725142	5.655829265	1.625629504	1.36943369
b0198	13.10583773	16.17921548	17.34185607	16.06334054	10.23234212	2.352660683	13.37928771	14.45471457
b2696	14.98290789	12.10832554	7.91596834	8.419610367	9.151110586	16.90616333	7.287266202	8.169604834
b0095	12.86991229	11.91622869	17.4803998	9.937726439	13.70687599	14.51818802	10.07037044	11.94966368
b3936	10.14514146	11.5022375	10.54840718	9.353765842	9.819238437	4.672050132	10.30164584	14.46315556
b0722	13.04089167	11.98761966	14.04341264	11.60842134	14.03249508	9.932115355	15.4495214	10.93871456
b1197	11.61512499	17.28017021	12.63465263	11.31792888	9.059378813	17.84564314	7.058209838	7.077359116
b3829	8.853658337	6.925518719	15.55434934	6.014588708	10.95419427	0.699429899	19.0652734	30.7599616
b2029	8.350464976	9.461028747	10.96139035	11.63574525	7.251743939	7.695925858	14.32678512	16.63103604
b4202	11.92588817	10.15621322	14.7097775	11.98012752	13.59498179	5.566096297	17.76154386	22.32431111
b2926	12.70768018	12.65907741	19.52266746	10.53168828	14.40334168	12.56534722	16.13901771	16.42548937
b2752	9.653666665	14.60134722	18.04862561	9.891485059	15.69562364	0.618646452	23.12196724	26.24144513
b3301	5.626153309	5.335120173	7.890217804	8.086959831	5.686757417	1.200834648	8.439965879	6.157613673
b3212	9.775383736	7.295597722	21.45078364	8.568345621	10.6108716	3.041725471	22.67475018	33.5936057
b0094	12.86882845	15.24814243	19.05731042	9.924856119	12.50061644	14.02885889	8.999727546	10.00660361
b2513	11.09128027	16.07632969	12.79560398	13.0429686	11.39087014	7.251197063	11.25554315	15.14640002
b2050	8.719520599	11.24169362	9.996130684	9.571177726	11.01003312	8.792980423	9.398801606	10.05153826
b4212	6.985824455	5.52763005	6.198146012	8.390148812	6.128284572	7.093699412	7.780616855	6.79603186
b1048	11.13062612	16.77231294	13.99884947	12.39856189	13.04845329	6.409511915	14.99432308	16.19674355
b3430	12.24626158	9.947416749	10.396895	7.357007586	10.55851758	15.24075637	8.85728939	8.235778121
b2573	14.15358176	14.804244	7.253678956	7.43545533	8.702716643	12.78771226	3.057577115	3.15335425
b1440	13.43630246	9.006824517	6.477154317	7.9527961	11.68359892	21.96886059	4.871443161	3.737659511
b3963	12.06100595	11.80853292	6.885971667	16.32330617	14.60140485	17.81321993	9.143437663	4.042851808
b3570	14.25300468	12.57978112	6.907285359	13.75968822	18.58332533	4.727122541	2.936760162	2.185196847
b3433	9.319609951	9.243735924	15.76880569	12.23065949	9.098863858	8.834320506	10.99263681	15.22501937
b3169	11.68396839	8.864566468	10.49266713	12.97876675	11.89285212	8.093451959	15.51197922	16.9355604
b2323	10.34323137	11.61184667	15.26530859	12.47214776	15.01912013	8.702105794	12.35247682	12.91031498
b1761	9.763423422	4.691449521	20.39694652	14.56826291	10.10558144	3.004743108	14.38192644	16.56661845
b3636	8.068590208	7.103722698	7.004847371	12.52704849	8.671033426	4.853722996	14.92258244	16.39474018
b2283	11.89249505	6.502564394	9.097635507	11.6981844	12.38643746	6.620166997	16.94757042	11.26238286
b0329	14.29624106	12.67373315	15.73136588	8.429112694	8.670791054	12.79056027	3.97036081	2.530436992
b1779	8.57496277	10.61141412	11.22391655	9.826801153	10.08342278	12.98300623	18.87596088	17.23269988
b3994	9.570648478	8.977529536	17.1135277	10.61958433	11.49983361	12.85345264	11.96395105	14.10148377
b4376	9.237328075	19.75333445	24.02302465	3.944491487	6.834655389	5.080429916	8.403903935	11.14860031
b0810	13.22836557	9.021898317	7.042254305	16.5360425	13.37783498	13.85110373	8.423633177	6.420141853
b4068	14.45114055	7.803324163	3.583439334	14.0840109	17.1040397	15.59982296	1.609277985	0.287884222
b0032	9.364953015	10.38718134	19.15427473	10.13316869	10.01846286	0.952501389	21.35736795	41.1433438
b0074	11.81908104	8.336478556	20.55260457	14.02291485	16.67373779	4.21537591	13.68254563	10.19900002
b3767	12.72632185	9.504592657	8.510350636	11.00193322	13.75805525	1.837140226	10.29399268	12.37973185
b0054	12.69092813	13.52929391	7.725657259	11.2226429	12.46615036	7.817966914	8.320528612	9.40557342
b1724	10.68711137	7.50122662	12.58841662	6.78499379	8.905458916	15.08854716	3.871646355	3.235227384
b0863	11.56387357	9.989388294	9.730387067	11.6794451	13.4442219	14.8663683	12.3469476	9.688791395
b1124	13.44188953	13.52156779	15.81831021	14.77758275	6.405786506	6.698294648	12.66102425	11.98797411
b3981	8.971781844	7.787912759	9.543326721	11.45932145	12.51953029	8.072553052	13.43732286	14.39391756
b2751	8.934038642	11.5832977	12.53687091	9.558917733	13.49818025	0.397186941	16.52480828	21.12395358
b1199	7.632352059	9.860751075	9.086332041	9.218093565	10.88964357	12.11824499	8.680560213	9.671682592
b4188	15.79792733	4.046697686	1.0446096	1.1040497	3.92753653	32.99199232	0.477903178	0.243864647
b2977	4.55133985	2.492794936	4.403253662	5.144782045	5.410586696	4.350334146	3.004522032	0.896410561
b2013	9.990368276	12.40792529	22.68094658	18.70185494	18.46445452	0.467092118	8.590702354	8.961702451
b4244	8.894846355	9.789077481	5.287351701	7.667875385	2.541691776	1.505447596	19.68650384	26.88117608
b2909	9.151059597	11.90333714	16.36106881	11.81198051	11.25915105	10.10505542	12.49020431	14.66250463
b1641	4.375342933	7.31557419	2.708988549	4.448336169	4.821190938	4.267609573	4.426133562	3.161688643
b4036	12.61962427	3.390750512	2.082975037	14.58229225	11.74524414	10.8885716	8.651504488	0.963375349
b3236	10.87064558	7.422153295	12.26357677	13.44830973	11.5799211	9.235063975	11.93829708	6.951538941
b0014	10.61797616	9.492861982	11.5232493	9.462504942	10.43243492	11.50006371	10.38863131	12.60831542
b3209	8.568941579	7.953856102	7.278293443	12.07481443	11.25436759	4.975891465	7.138102584	2.973745155
b0220	8.503084691	21.9637562	18.7964682	6.931916773	7.527368997	7.614140263	3.193750196	3.191229336
b3291	11.44207086	6.414835063	9.962389934	6.125920665	7.819070506	16.5416448	5.694346791	5.865786957
b1810	9.512270518	15.98882523	10.73159955	3.763731562	7.607414004	18.39490289	4.75304216	2.912256081
b3528	12.90410016	21.0065154	4.351105932	16.33694886	11.83974207	10.73574756	6.381142456	1.928387053
b0721	4.328566275	4.871251605	5.781890919	3.825397657	2.95316387	5.150566818	3.648445237	5.045018782
b2289	11.12015151	9.887055266	10.44346252	11.18395296	11.48683922	14.69555028	6.746774113	3.885215052
b0623	12.67809014	7.593954134	11.5795879	10.53169602	13.10594695	13.84790578	4.129444874	3.766824524
b0724	1.850278092	3.262203251	2.142036118	1.398618936	1.60155075	0.998926175	2.265318889	1.533617711
b1283	10.64857789	21.92699129	9.114307421	5.110981084	6.697637714	17.50236444	5.623056112	3.480364101
b2697	9.355118993	8.265384474	11.68607429	9.506091959	7.529808094	4.101180199	11.59416762	12.51612048
b0573	8.849406912	4.942295185	9.568858885	23.56606099	10.51560701	6.260104406	31.89164857	23.40252713
b3708	12.55004635	17.2380605	2.379115756	12.42208002	14.06904499	12.18657684	4.071827799	0.284077267
b2341	13.11430093	13.945773	3.835432912	10.59833504	10.87871219	13.75838217	3.886235448	1.674973478
b0346	12.71405862	11.2801458	3.681161819	17.01560358	13.04344262	19.25904803	2.080873702	1.199552667
b3213	9.315756457	7.777641863	16.75041061	8.571848058	9.886331001	2.938386083	12.44679047	28.91987646
b3207	11.65080272	8.151666095	9.115190254	6.09419861	8.660736995	15.74514601	6.333381843	4.435777029
b0170	9.93247534	9.241010802	9.141147784	10.79071755	9.66246851	5.931841778	16.91656649	19.1092983
b4067	13.18119074	5.830510131	3.370205619	11.05055949	14.74813146	17.26150306	1.605661456	0.524242758
b0734	10.96637878	8.949235476	6.996301682	8.394965663	12.0710831	11.30142544	12.96478641	4.970272623
b0733	10.52629463	7.157615687	9.112000563	8.623214082	10.99182447	11.33835039	18.39648169	6.741015239
b2595	8.78219592	9.669121947	10.60976037	10.89229471	10.64731021	6.623691146	10.99604769	11.07935794
b3588	10.5385454	7.68542577	3.259310619	3.815632158	6.650765304	23.43014589	0.91080023	0.18673843
b2322	8.094405607	7.481122969	7.59383999	10.39894137	8.870322889	6.485929696	7.980558008	7.321723436
b3049	9.201921613	8.547714032	7.964300766	4.191438131	6.136601592	20.26857794	5.168398946	1.7474802
b2022	6.647325101	5.593610294	15.56823832	6.639051067	8.848174882	32.18144992	12.12054147	11.56991151
b0179	9.308242848	9.083073405	11.95522421	11.79097568	8.900056964	6.283989283	10.80125621	13.54433997
b4340	6.540572075	11.7876223	8.133465155	9.129751699	6.946076727	7.095675858	4.862038114	5.456475128
b1175	10.11673373	7.812138008	8.847166113	9.356483414	10.66193841	11.86106833	11.46626415	8.262208084
b0928	8.325456823	10.44097092	11.71002197	9.846644145	7.639027932	6.053696235	13.21591012	11.91547478
b0659	9.535793006	10.50305084	8.909671133	10.31654333	10.26235539	11.66502241	8.680096326	11.71199913
b3298	8.760066484	7.26146703	15.59046155	8.867940845	9.089238356	3.314865698	10.68939798	15.922357
b3959	5.49918811	7.085176545	7.924271148	5.890107162	6.380572274	2.762589397	12.10603698	18.50512977
b1064	10.36510651	11.26670975	14.32712107	5.861644854	8.580558602	9.996360644	7.396640815	6.650237583
b4382	6.64732364	9.301677245	4.960499451	4.703301284	6.408995139	9.64624242	4.069012494	3.316603098
b0114	10.42027426	7.407384735	7.788107358	9.528980658	10.37554384	5.373022763	13.52426358	19.24066753
b4019	7.648183641	6.11348924	5.985586202	7.116668139	7.316682039	5.37265881	6.431709695	6.351457611
b1259	9.557722175	32.99342978	10.37445099	3.778623563	8.070938655	6.2408292	3.83801952	1.942894762
b3656	4.391645518	5.21536946	4.87666703	4.999435237	4.908671024	5.389270466	5.96764949	7.179203377
b2528	3.475581187	8.047121791	3.551202303	3.807735118	2.843483692	2.081763832	4.033761862	3.877618223
b4203	6.83138709	8.594667015	9.787353066	7.616509063	6.164804878	3.65566016	13.46778216	16.71078383
b3164	10.11946361	8.054728806	6.467699703	9.547005636	6.011699223	6.597555819	8.284596533	8.470759362
b3389	9.272689375	7.81726849	8.92401823	8.766541334	8.016611366	8.289217671	9.958229236	9.553458716
b2688	8.598836811	10.84842645	9.578622189	6.480771961	8.278768264	12.63175771	8.599126221	9.157239615
b4000	8.589931263	12.64413303	9.129027057	10.01135324	7.91889444	12.27123607	10.11907914	10.56786998
b2029	10.42896874	8.054997666	8.208803439	9.430732479	10.10732297	5.071958668	8.03897085	8.602375789
b0134	8.117345276	10.38576142	8.947291661	12.61763821	12.71132367	6.304067954	11.80977313	13.48553153
b0470	9.329591459	10.14005228	10.64689284	12.05440814	10.37504398	4.692355624	14.04789993	14.18722143
b1583	7.488395528	12.93565124	10.14244913	11.51920313	11.02171178	9.170122361	16.22570513	11.24375776
b0093	10.50765346	12.0064202	8.728458943	8.672215227	9.662535444	10.74247782	5.679982824	7.656469939
b3703	7.170997446	6.79149189	9.576685544	11.3853752	10.02363316	6.244545808	13.10715749	20.08199267
b3610	8.94818909	10.072933	10.29963968	8.635862996	10.60649335	12.28117842	9.328287596	9.508296374
b1223	6.610474027	5.164232446	6.039166471	7.817337695	7.143566969	4.783687765	7.976574113	8.152863078
b2329	10.50064673	8.010990492	10.58716198	11.55030577	11.59348563	3.838168787	8.778801724	5.305777883
b2665	10.42841788	10.48369692	10.43332556	3.62344988	6.500154487	16.57946108	3.324234769	2.347218033
b2521	10.47811503	7.687505807	7.09823196	4.905235633	7.156159331	24.27911419	4.493069222	3.668611104
b1831	7.082107477	9.2467756	11.36983843	10.53689512	10.57618793	5.711163296	10.85047274	16.58823457
b0075	8.896230837	12.99166128	11.71174883	9.77857054	12.85400643	7.565731997	7.675240019	8.072775335
b0814	7.565429788	12.62012057	16.06282527	4.975826832	7.216381531	10.7966827	8.112751654	17.59059633
b3836	8.688245242	6.9515106	10.27104594	9.997435384	9.27363932	9.090146008	9.832994865	7.476724824
b2277	10.39077658	6.314287212	6.462342848	9.310148302	9.052385149	5.333036436	12.75961776	8.075009729
b1207	8.360823582	11.22593773	9.005500593	8.151078064	10.0874715	3.489799266	11.18310362	14.5256988
b2036	10.26187348	7.370684787	7.322940516	8.582687218	9.110605648	4.146188548	8.181292683	8.118027432
b2891	7.340785748	10.30992538	10.08597619	11.28280794	12.16528536	4.325457811	15.88386689	15.22969013
b3649	7.026223558	8.3130618	10.23635143	10.3907752	7.60852473	6.66932764	8.852269296	11.76335261
b3098	9.255045533	7.977351128	7.011184389	3.350024324	5.716328297	16.16094154	5.562612539	4.665797304
b0683	8.770301341	7.292729529	11.30091961	10.04845613	9.839624424	12.02660309	5.331306066	6.346990288
b0754	4.493100166	6.177182709	20.54833353	9.333031504	9.11288525	2.800584699	21.2586978	30.65945122
b0002	8.28419794	6.868357127	8.249275179	4.67042189	6.735679925	2.157040406	11.05903962	13.39258133
b1260	5.88593666	6.112335032	13.33114745	5.368081771	6.241636587	13.30779436	6.446034038	6.827812952
b3175	6.607628385	6.44787687	12.35754692	11.80066435	9.855053697	7.596250373	14.19517216	29.84187413
b1107	9.620587036	12.4310317	9.926093146	5.784511627	8.948670318	10.19939678	8.513242912	10.13982591
b2464	9.035361238	10.82698835	12.89581542	3.659800339	8.183699141	9.196660771	5.867420417	4.954770958
b2762	10.76234355	7.102432549	7.2120471	6.368328656	9.940844097	0.530476901	8.52114479	11.14529228
b4314	6.738618434	4.245241351	5.147617528	15.50442803	10.77974072	2.335639769	32.68854586	23.42441385
b1443	11.76903848	14.95392891	4.291347055	5.553778857	8.812982148	19.84474884	2.372488845	1.213061973
b2499	5.108630114	10.18478854	18.25270423	14.11174545	11.65241691	2.573856938	13.79888326	22.28336499
b2557	7.227084631	5.124193164	8.310226222	9.908656908	5.712953928	2.950628435	6.396240327	8.270222083
b3915	8.191128403	7.724634191	8.172491122	7.324964633	8.436996573	11.5446976	8.564348224	7.849703799
b4259	6.827443675	7.433627592	8.499963271	6.666624486	8.912736657	6.536974774	7.60520837	9.79045035
b3203	8.39484788	7.733558304	8.589231896	7.222698294	7.041214772	6.887650842	5.861383757	4.770917674
b2672	9.921181692	11.37294926	8.675927051	3.396112308	6.32594384	12.70939422	3.379322213	2.703499488
b3178	9.074753576	7.91219927	6.214618684	6.548745703	6.403692001	6.799728665	9.541476586	7.942301536
b0176	10.07658172	7.600789346	7.553824016	10.01419355	8.392156969	5.449730254	8.276635281	8.822279665
b3067	7.851791393	8.145752293	7.407400094	6.34847814	6.976505269	10.32614043	6.539151535	7.114766216
b4226	6.68310786	7.327339343	9.359741235	8.824464696	8.620270653	6.973818667	9.423324211	11.16419185
b0923	8.826378596	9.364337412	8.73959048	9.004066279	11.09461455	8.008335618	8.318894013	8.810853387
b4227	8.618132306	8.935578032	2.128371562	5.603691582	7.991580815	25.50129226	1.113531462	0.532349802
b3929	6.449209478	6.412666255	8.430039962	5.445811544	6.240199406	11.81246449	5.065585525	4.269679095
b0089	8.234143622	9.305228864	8.309876397	9.280306428	9.44915289	7.991888707	8.404035158	10.00885101
b1003	7.719753937	12.01887016	10.33382855	3.874975062	8.727471358	15.07215245	7.22332682	4.519555206
b4176	6.674320329	6.887173216	6.904281746	6.063651968	7.993005562	7.394001489	6.081605269	7.028514555
b2514	8.209638105	8.653980807	9.709041646	7.827549849	6.03403376	4.963067068	9.132009148	8.995896796
b1305	7.58466833	65.09459554	4.763200869	7.252802553	6.883197521	5.687477141	5.590843389	4.246659485
b3204	8.265737347	7.704320052	7.36439998	9.448740848	7.522544091	7.348020716	6.789622489	6.844517724
b3919	7.144851266	9.523670423	9.570056535	6.563407778	9.315200951	11.23353007	11.05860649	11.4475875
b3311	7.327587281	6.834859899	8.046324132	6.559200707	7.559598524	3.18219247	13.11556741	15.12816545
b1897	8.542579597	12.73710025	10.44600946	3.506725274	5.319835717	10.53586761	2.83198763	2.84683012
b1176	8.250721644	8.55126283	9.469737015	8.848771666	7.407975337	8.828577331	6.624514215	7.123121615
b1104	8.024279921	6.107451211	9.960161458	7.232351371	8.967691316	13.06387283	10.24386538	8.208967611
b2661	8.504137063	8.969158624	7.485956819	7.145440053	10.38549234	16.78709459	3.987101693	2.314916378
b0907	5.304586019	7.984089099	16.14675805	7.637646528	7.84324213	2.935663196	16.45522289	19.38157405
b2898	6.660251347	7.508121901	8.793127931	7.814269489	9.531034611	10.653987	6.71683244	6.895807152
b0655	8.83972769	4.739773978	4.954852469	5.72642521	7.814232003	16.15097004	4.622784362	3.559318323
b1642	8.033449999	10.98032046	10.41375117	8.408257514	9.047687956	9.039278283	8.43561757	9.052140273
b0474	7.143033321	6.74432864	8.075253374	10.82374805	9.902072946	4.264898334	23.02228421	18.39021192
b0096	8.338017579	7.668464685	11.68564434	9.903531096	8.867086904	8.565327034	8.575239017	6.390933904
b3992	6.993184505	7.66446051	10.46461698	7.546867415	7.900723389	6.16553655	7.31311226	11.27623343
b1100	11.14542629	8.354641612	3.680494674	4.871526973	5.971585477	11.61510227	2.501019325	2.94532436
b2025	6.095159675	5.382905996	11.38661264	5.494496468	6.632589098	18.71756065	11.61236575	12.87081111
b4139	8.750540875	9.048193135	5.550187141	12.46286204	9.556579906	14.94269132	4.981104561	2.982058609
b3517	8.690836976	12.70110242	6.971400136	1.032941805	4.900435281	19.91144798	8.199070029	3.828777764
b0954	7.197600957	6.056784107	8.437618306	7.412507023	7.789775417	5.482413475	10.89531541	7.302841245
b3357	8.064865241	10.6071368	7.619933162	9.271085817	8.172319307	10.67394777	8.369785812	7.683699232
b3795	9.106581733	8.767683216	5.967655489	5.243635762	5.61958889	14.25118871	4.586356787	5.042665956
b3987	6.881824694	5.85149686	9.704078478	6.226086889	6.642855376	3.735111628	6.707030205	8.090460827
b2149	9.494029257	9.752410073	2.633917612	15.43775284	13.92902878	4.304325327	5.975981358	0.982592891
b3200	7.372979719	8.887375172	8.401137962	10.61002398	9.523652548	7.242254179	7.41962839	8.352728462
b0910	6.940217583	9.469425427	10.52850058	10.58762677	9.867623565	3.673520164	10.11672048	14.6315113
b0019	9.330586858	8.549339413	5.464629863	5.923201416	6.584318342	13.75623669	4.875759658	3.949916231
b1298	9.887693053	7.91113097	4.302737227	10.07295911	5.968424469	14.27113472	2.963156314	3.904371493
b1819	9.471255554	6.46264462	6.189697384	6.645020857	8.9913657	5.308535908	11.97198184	3.647842783
b3732	8.911114046	7.952972918	10.89087536	12.07793939	11.23891949	3.88636733	10.46833516	9.358814881
b2959	7.154622101	8.273267217	9.752510908	6.364676649	6.108319041	12.42715094	8.428265583	6.864449546
b1732	9.136973339	12.92007601	9.175443647	4.005808329	9.847636759	4.894240685	4.01248704	2.974153091
b1664	8.546213605	7.826259346	6.555658564	5.413632471	7.699360932	13.8067234	8.964136757	6.71138379
b1103	7.872520995	6.264213423	8.552614581	5.923566222	8.610852608	13.77466324	7.761154981	5.813459691
b0854	9.451226404	9.257432313	5.920623495	6.684948565	9.342994302	8.556878414	6.828821138	5.529858974
b2294	6.165053399	7.948429187	10.48185513	7.646329222	6.4143594	17.56913621	10.5782776	10.20016293
b2040	8.207746469	8.265524537	6.723212261	8.212260829	8.065036108	4.596116221	8.952727819	10.52838911
b3804	8.243682038	8.628010267	6.52363287	7.096376109	8.18807136	8.998715474	5.990262299	5.621035545
b1174	8.395865636	7.543035396	5.66491961	7.876434913	9.386439677	9.429489275	7.796927603	6.331057163
b3730	6.464438211	7.081630144	7.629362002	5.789989042	7.234520173	8.014874549	5.888392159	9.806362094
b3170	7.566867997	7.51384501	8.401058418	8.433460141	7.867432348	5.400250345	9.754631118	13.27265993
b1619	8.056861995	10.5063082	9.320674038	3.810873413	9.480416409	10.26450937	5.203991823	3.533166247
b3598	5.249322762	5.658410041	6.536064682	5.458795073	5.634474135	3.684918309	1.775143248	2.473693428
b2009	8.125441963	6.309892389	4.727508304	4.259235465	6.611709168	19.9408368	4.212809433	1.985916239
b3179	8.710323703	5.631785422	5.385019505	6.941734286	6.196350434	7.295425349	6.178691188	6.196086774
b1208	7.222570375	8.736570585	8.396008789	8.843503269	9.653701003	3.646601144	9.215833186	10.01018385
b2425	6.791085906	8.931492952	10.69677337	11.05812497	8.335944774	0.374727305	10.94801886	10.12060171
b3431	8.515520601	6.605476418	7.193216087	4.328173576	6.155748766	7.008819585	4.539575217	5.14689564
b0078	7.750920102	5.850030408	9.800557724	7.186959701	8.840528281	6.334063241	10.54898565	11.67525983
b1263	5.392733035	4.630968166	31.79219508	4.247784184	5.069211563	23.98346047	7.382989958	12.82126116
b0057	8.173779032	10.69303428	5.026313716	7.726465371	6.784011271	6.732275074	6.362821433	6.059935788
b2660	8.171542141	8.28464734	5.862540152	6.175865448	6.183734794	9.791327487	3.766190695	2.124809147
b0181	7.101343457	7.944329537	8.133512159	6.933066523	6.620130965	6.705188935	6.767910493	7.216354405
b0864	7.667095333	6.23335305	6.02579149	8.0709762	8.984920605	8.699189086	8.538758726	7.307233568
b4255	5.406617044	4.970351544	8.013038439	4.831020863	6.16406209	7.814735298	5.599171696	6.052665767
b3421	4.784317865	4.626818245	5.059424218	6.577254482	3.61514435	6.358325527	5.141604607	5.394213665
b3993	6.030180381	5.902474437	8.924149551	6.740884068	7.060451987	7.332568514	7.377805216	9.730870604
b0145	8.400933523	7.619061958	6.732696565	7.541302798	6.469122215	9.483185827	4.176724873	4.039358272
b1482	8.246693012	8.265401091	7.097234178	4.22128239	7.504657066	12.42471678	3.290345582	2.121209823
b2216	6.663154831	6.588080071	7.445557787	7.728208557	8.382682281	6.015454648	6.572719941	7.509155232
b2303	6.356175087	7.954531225	9.394979176	5.109272707	6.51889561	7.684421544	6.266263814	6.78857867
b1614	7.621450896	7.296241311	6.004331895	5.699027084	4.649800929	11.04891505	6.737402458	5.616327357
b1091	7.894271854	7.20286643	7.959225086	8.271048664	8.944105443	4.53759951	8.733347736	9.690537236
b1866	7.265136363	5.501502441	8.062353928	7.697451425	7.967029331	4.343008262	8.93821799	8.51656695
b0572	5.961439863	3.540296998	8.526825012	12.08361672	6.670675782	4.896426903	12.79499391	13.44304796
b4051	7.000457361	7.485168187	8.240125278	4.35751352	7.315865278	16.0165515	4.470891414	4.460259294
b3731	8.449538722	6.860819121	7.132578228	5.412035813	6.930498874	3.532370557	7.436909442	8.21768836
b0409	8.985281585	6.786849962	5.89066282	8.119456965	8.0531694	4.307323279	7.681263724	8.077240675
b2525	6.168793329	8.135006426	11.41183071	7.483645604	5.716476261	4.055775914	6.188418994	12.99021323
b1667	8.332640379	5.198749727	6.113552465	8.82958582	5.946690513	9.629071833	6.213988811	3.987300799
b1865	7.335934928	5.448849529	6.626354813	7.496171523	6.89715028	4.384026996	9.920620818	10.18902414
b0753	9.424105161	18.64104253	5.974690381	3.188321586	5.928327279	5.147600524	3.253872639	2.265357633
b0506	8.822295541	6.964349079	5.407604941	4.147771486	7.216018328	12.03409791	4.187335426	4.061456627
b3251	5.949887554	7.624433914	7.826213902	8.299041116	9.230099479	3.260912227	9.116838085	9.086231875
b1736	4.495551435	5.139467535	3.398460869	4.798569678	5.149541234	4.571053177	4.079424313	3.990456167
b2344	9.128384412	13.15019111	2.606247955	7.122637194	7.008077798	14.33272158	2.203639176	1.049155483
b1651	6.243242265	6.254414992	10.69829834	7.904383242	5.983694332	5.975812418	11.22938553	7.407682386
b3414	6.582873346	6.827934807	6.866322022	6.515898157	7.247797275	6.051529797	7.229060355	9.376811905
b1478	8.694111843	8.09311062	5.996413462	4.590491611	8.576599976	7.338948796	3.462041783	2.223346402
b2477	5.538828	6.822706705	10.65305277	7.715462242	7.372058443	5.14168731	9.461490977	12.00027883
b1376	9.871794042	4.416395556	1.659217941	6.012073389	5.655019777	22.05882691	2.507471481	0.744242883
b0025	6.367544872	8.390855101	10.10210535	7.413922002	9.527410211	4.137871168	6.767357642	10.98824733
b1783	7.492957731	7.907674736	7.544321611	2.464789948	5.176340309	15.70058493	2.278920468	2.465447908
b3386	4.60727128	5.114642432	3.97574486	4.494830671	5.676231389	0.628569536	5.342262962	5.254514594
b1852	6.770302187	8.17593641	7.847901332	7.100874746	1.463598354	6.02843286	8.870555452	8.520421298
b3781	6.047718054	6.375268246	7.978227019	7.70873682	7.190535792	8.27740264	8.609889982	8.421292758
b1656	7.706176507	2.771486602	3.141276391	8.057768678	6.360889465	4.777560978	13.2987682	5.658302287
b3956	5.315126728	4.903169896	8.130068495	5.50783966	6.624148588	3.073229514	7.374596362	12.91661382
b0897	3.442635953	5.564926535	5.010102448	1.587057939	1.937951907	4.406350656	1.288260622	1.054070213
b1130	7.630993855	7.667603876	8.895933495	7.253250822	6.871058883	7.168109673	6.838522837	7.322971595
b3846	7.778099805	10.67896726	3.689814905	7.172644885	8.643479599	6.523505538	0.981390098	0.637708931
b2745	7.090014574	7.308609347	5.026282846	6.262304194	5.423434498	6.873813562	4.694195428	5.644482209
b0097	7.297797955	7.015050793	6.318822315	12.64407568	9.961523118	3.539019266	9.077020089	9.498106212
b4216	8.576265055	9.453105186	2.080893603	4.842115166	7.749451498	10.67891581	3.191180961	0.59328331
b3464	5.950403874	6.628652491	8.218280139	6.575986081	6.104262243	5.374801822	6.815035377	6.568568683
b1333	7.589131886	6.045195989	6.309083385	4.300508016	5.817952617	16.75945396	3.387399034	2.740775594
b3362	7.76704177	7.016341322	5.754894333	4.548882405	6.956741094	13.79417331	2.548135265	2.689823888
b1710	6.253597534	9.362836874	10.08326878	4.633456829	7.357821606	12.16091035	5.031410283	5.059127374
b2531	6.206766125	8.772590763	10.90971501	10.1335875	9.722586626	5.357356731	5.112775775	6.555348964
b3033	7.330065904	9.280493918	5.352816154	8.419367983	6.810033178	7.679792144	3.878689895	3.50005412
b0077	6.902882548	5.545512419	7.719495271	7.468433073	5.264261316	6.485413863	11.37369701	11.80527807
b0033	7.988415424	4.744681074	6.305534402	5.280762911	3.212799772	1.866929096	9.479461008	19.249231
b1241	4.926594136	5.386389891	6.002188156	3.922026752	5.766921838	13.21696257	5.6216944	4.971483636
b3287	7.06248877	5.689031144	4.993138137	5.571660948	4.524804078	7.223922811	4.52860439	6.347513176
b3494	1.466872029	0.760722427	0.759424724	0.364128488	0.792113551	4.15436721	1.333938641	3.205854472
b2946	2.483201242	3.182107851	3.378601386	2.916544337	2.734565474	3.037970233	3.377391539	4.04611042
b1262	4.6305592	4.353187226	14.77416268	4.16227614	4.629179565	11.98815738	7.887506098	6.816909762
b3847	6.239691191	5.97213376	8.323407496	6.191220816	5.932778056	6.720319537	6.517743938	6.425705697
b2978	8.172850234	5.301335623	4.166727036	7.551914817	9.752442243	6.55946866	4.897630747	1.842351946
b1957	7.975001699	8.294875473	6.43965164	3.060949866	5.692568314	12.05136946	3.371455951	2.323271357
b2007	5.837290986	7.084951428	7.376742	8.636004543	6.820562192	6.381285179	10.81433878	9.395644197
b0416	5.125061424	6.589303582	9.137373379	8.938464394	8.473367564	4.487588311	11.89355737	14.15628979
b3192	7.32147419	6.080069896	7.223471061	6.473327665	6.932025751	6.174745048	7.100502181	5.904962006
b0023	3.823763041	4.417284509	9.214599999	7.921226912	7.527726346	4.027898994	9.902238617	20.07096934
b4107	6.776607122	9.245303525	8.483973833	2.710216526	5.319564313	13.6925916	1.993694503	1.402922373
b2423	7.716520442	6.876149997	6.238948801	6.667278399	5.43469002	0.323371444	6.752828417	5.941201862
b3932	5.581273038	5.196279251	6.612290357	4.946417648	6.640566463	6.33975324	7.837707455	8.011746571
b2181	7.474871061	3.699914107	5.292490047	4.899682232	5.472986285	10.0765833	3.811327506	4.810186945
b1444	9.453449329	12.89471951	2.73300577	4.326008998	7.543347225	15.07030576	1.409463194	0.607057792
b3859	5.705498506	6.394318462	7.171846276	6.260466787	6.056801184	5.700964515	8.339988001	7.39082487
b3648	6.046267084	7.43729695	6.560257259	5.798004417	5.069238712	6.642594793	6.613394512	8.192158768
b0171	6.58992521	6.580986049	7.857496182	7.320449385	5.63546993	3.87573891	15.54226582	18.48019242
b4384	5.262015126	5.184246384	2.200531388	5.987564769	6.892616779	4.538679005	6.729171907	4.542476339
b3774	5.398048161	4.828152643	4.061811829	7.114751265	7.046040487	2.06624093	10.89302757	9.364103884
b2887	5.499289461	6.027629945	3.946858629	5.334724268	4.884164492	6.10145642	4.67982162	3.96388928
b3429	5.4947885	4.946491152	7.48606306	3.945239612	4.867576135	6.218812294	4.074312147	4.248007439
b2020	4.674116922	4.082353473	8.064774033	3.527974326	5.311530062	23.65705494	7.096571744	7.414085045
b3958	4.197150341	6.319573115	8.304081511	5.907424105	5.705320051	1.090908548	10.06396051	15.90953405
b0115	7.334076126	7.300207287	4.458168095	6.234188505	2.943081102	4.725140934	10.20786146	11.50528037
b3399	6.62669036	5.834475099	6.013216117	6.185964527	6.190942517	11.52820245	5.720263205	6.791692033
b1089	7.387083188	5.291949131	4.542786076	6.571745489	7.520755309	3.372061633	8.921402426	8.531188686
b2105	6.004095616	8.075860866	7.932479024	5.639080406	5.954512398	8.554997885	5.397154903	5.639842423
b2764	6.551692868	5.015751429	5.376073216	4.685448113	7.743510158	0.576572173	7.195996081	9.417041694
b0852	4.792007269	5.36276678	5.119567428	5.699436097	5.405853869	4.371139542	6.080393964	6.77178397
b1288	5.565146404	5.715841306	7.17442952	7.128215542	6.678080801	7.923352707	9.018734209	7.988584496
b4035	3.632732551	0.960033655	0.754290938	4.494471262	3.274805757	3.556658799	2.02726591	0.179394994
b2463	7.992699224	5.078762036	2.653272279	9.290028175	6.970073424	6.231148493	4.739156971	2.192145956
b4039	6.59064674	8.082214808	7.36783094	6.964672339	6.067325446	8.230464513	4.562711583	4.464580245
b1267	5.206111442	4.0722657	3.544649156	5.096552093	4.24968237	7.258252746	7.215259452	7.297345487
b0711	6.463071888	7.856766813	8.045952293	5.986266376	7.903965679	6.639617333	7.443616528	6.195309443
b4127	6.532702705	7.417031046	5.842174133	2.897957898	4.257636416	15.25609256	3.639614144	4.092701062
b0331	9.140384661	13.31863177	4.911204812	6.960586946	10.37982717	1.079150744	1.424187523	1.309523766
b3035	5.900650141	7.038851539	7.921948496	5.235844195	6.045754896	6.932345609	7.641911162	6.937721102
b1681	6.11460963	10.26819055	8.916917023	4.209375352	6.895066182	7.517571187	3.241463567	5.3941679
b0680	4.665375476	3.674377042	2.535572021	6.408069249	4.800486971	4.40188756	4.291235224	4.009486045
b1929	4.737996461	8.192265285	6.484887257	6.882668279	4.553829355	2.754322207	2.901099873	1.050839692
b3770	4.279863241	4.054277208	5.244725054	4.913372721	5.382192761	4.038558567	13.59216962	17.06777312
b0708	6.178828266	6.883157218	7.354386771	5.826879289	6.525597895	7.088484589	6.118888549	6.482057954
b4126	6.372434512	6.0918937	5.599028952	2.7256453	4.90290738	14.14736379	3.539694281	3.708359676
b3922	5.969468855	8.156463227	7.276007468	2.710710562	6.891848595	7.340605022	4.967543314	4.32380959
b2821	7.088291661	3.299609247	2.169567982	8.651288732	6.670695499	5.44358046	3.693806169	1.248098174
b3988	6.468357401	4.316520262	5.431064618	7.046546505	5.094819942	3.682786968	7.341564691	6.078911516
b1612	7.213756077	5.205492891	4.530080978	7.98452128	6.366801744	6.511935637	4.737075682	4.204252825
b2890	5.578675571	5.867494329	7.046497953	7.678691138	7.395589018	3.428968602	9.863413016	10.19257936
b2317	6.057228189	6.214092715	7.929193697	6.38680154	6.654481	3.442969097	5.511210708	6.238717598
b1056	6.68718869	6.332505384	5.627813098	6.703676235	7.122888327	2.617916452	3.720560647	4.240068077
b2278	7.71898642	4.697994508	4.093352129	6.722197495	6.750314742	3.404878319	9.909870485	6.204628175
b3405	6.859854541	4.83182552	4.827101284	4.464776873	5.219662997	10.64927138	3.904257594	3.198807649
b3990	6.020520311	5.051296872	9.742572663	4.753308889	5.67067021	4.940097542	6.193181032	7.340555705
b2041	2.788169493	3.413446444	2.751561745	2.858387643	2.679379167	1.431491437	3.461095036	3.516026846
b2942	4.555180033	6.540533003	10.81158699	6.671979557	6.81824581	0.55801761	8.359050235	12.85442245
b1256	6.298043284	3.150891191	1.853434158	6.17751899	6.924232872	6.592230891	39.25747049	1.272312343
b1132	4.631734684	7.799933398	9.831052108	9.393187701	8.965195304	3.805739305	8.57785457	11.34589012
b1857	5.659351557	11.34141906	6.058179362	9.14104107	9.293157277	4.834195916	5.072311247	6.71441918
b2279	6.287314541	3.943178692	4.279900755	6.497534339	6.897026107	2.993236719	9.983481048	6.305744022
b2422	6.549636154	4.603437711	5.389916809	5.127507783	5.416162722	0.444345759	6.682947867	6.43565866
b1864	6.216497931	5.024468355	5.951282859	7.415452157	5.91113671	3.513634704	9.259964427	7.649258044
b0082	6.482489044	9.111539969	6.287871142	5.098901531	5.935942282	6.931325395	5.343264651	6.393029017
b1765	6.578665712	4.637824426	6.927553536	4.826535454	5.760819781	5.976228178	8.303311568	7.145415464
b3387	5.706054605	5.321728034	6.845366047	6.598502128	6.054410688	3.256283243	8.14945483	9.251514734
b0955	6.388836977	6.095970116	4.682402292	5.17220326	5.744554763	6.963179821	5.025318753	4.927875047
b0783	5.370143207	5.500107465	7.094966216	4.882016774	5.408033248	7.139935572	5.79663755	7.768233099
b3769	4.758944475	6.180893061	6.578085903	6.200611494	5.741404486	3.843808166	10.0681838	14.58449234
b1550	4.433501879	11.5950572	6.610994371	13.71445028	6.899492382	2.209271093	6.487485844	5.103504002
b4373	5.935362704	6.696784501	6.575781394	3.63095514	5.288051211	8.963880768	4.895407282	5.658831951
b1901	6.782535246	5.403161948	1.904076808	9.488106397	8.123285543	8.520926891	2.150319026	1.719688463
b3260	2.466338984	2.170714191	3.559652139	3.487115477	0.963823126	3.938547473	5.048703543	2.444734316
b0237	5.801829807	5.606393478	5.506107308	7.965304966	6.958014632	6.14359289	9.282157098	7.711035277
b0643	6.339599205	5.898352787	4.224675859	2.737971545	3.115598916	18.12758816	1.91991099	1.320347503
b0240	6.251692135	5.788565407	7.165022579	8.072579948	9.077238515	6.023506387	7.810450341	9.90454159
b0710	5.821850211	5.459140816	8.191622131	5.905543016	6.719102582	5.806382297	7.404931247	6.61904008
b1635	2.534164331	2.370709861	4.445086802	1.813815596	3.842039756	1.865097431	1.561722147	2.558663704
b3870	5.06577432	4.354861141	6.608971847	4.211832896	6.22087818	2.438730783	9.478418721	14.83277724
b0809	6.770899679	4.812262097	4.12988515	7.7259126	6.36686149	5.631448233	4.721025444	3.79429387
b3572	5.17981284	5.064569454	7.107455019	6.472649965	7.258179998	5.410542532	6.116513391	4.892708604
b2133	7.003007959	5.770866611	5.864395785	6.403376977	7.111959545	7.589071428	5.559033432	3.774894707
b4258	5.127017473	3.548737203	3.5490938	4.501149775	3.943815722	3.477148032	5.793501017	6.415556796
b3670	6.520236619	4.69141076	2.074893032	6.650482843	8.348936249	3.24733647	6.560976555	5.11202818
b3934	6.498149696	6.458955891	3.485650825	4.597871496	6.445347234	11.07145061	3.342853921	2.774019817
b3351	4.54108904	6.306354519	4.528733576	4.748825756	3.882734695	4.920132471	4.113604494	4.280804694
b4056	6.534723422	7.674304301	8.356216817	5.52224529	5.544161701	7.074231216	4.671383065	3.689336262
b0226	6.697288203	6.645604986	6.878974355	4.820275847	6.03534941	7.059288098	3.631745504	4.445195905
b0460	3.848626017	8.099995296	9.547463414	6.109511677	7.072986352	4.990695511	6.179836394	13.85212888
b1851	5.374085802	6.815347459	6.387266664	5.813296631	5.69117159	3.394747372	9.858572226	8.767904464
b2033	6.659562977	6.426280245	5.841811217	5.695458138	5.843069296	3.280871032	7.183855713	7.671018213
b3163	5.626911639	3.439480755	6.109265608	5.946157731	5.200023797	3.890966285	5.944271389	6.516714087
b3611	5.031468394	5.750212401	5.418339086	5.515486577	5.645516035	4.674627342	6.711839952	6.480776609
b2763	7.432230415	4.465048692	4.989354879	4.785139611	6.569073361	0.22451188	6.755328345	8.463561299
b2032	6.139760702	4.991889506	3.773344021	5.239592342	4.859367921	3.300176597	5.03895409	5.033369692
b0050	5.765502753	7.910522115	6.902674401	4.456032999	6.196095426	8.539296967	4.148643381	5.117164236
b3560	4.461124602	4.394483649	7.065383172	6.704986642	7.203176787	5.432722884	9.985663808	8.325665754
b1992	5.292780654	5.253353623	5.862230742	6.66968784	6.413221894	4.573492698	5.186583972	4.902918546
b1304	4.348210526	56.49665399	2.49900977	3.470657486	3.506980409	2.995555058	3.683604167	2.522583101
b2039	5.928446658	5.20824584	8.152505501	4.895306358	4.941460597	3.709663403	6.825703825	8.407436248
b1955	6.756760995	7.275374463	6.074983526	2.082314078	3.940820883	11.28887347	2.453180076	1.723488
b2913	3.119778637	4.321566184	8.261387148	3.636036608	4.41439338	2.223002106	10.14269246	14.45544936
b1203	4.637964281	5.59685145	8.443441775	6.534717701	6.589352252	3.521385482	10.41584915	13.04323831
b4037	7.013817992	2.763455623	1.262406777	8.066918744	6.570524817	6.882953351	4.52910088	0.56561356
b0931	5.863003413	6.872884181	8.333109827	5.634908248	6.235184419	2.872002666	6.1138287	6.200263316
b0411	6.315720289	3.411212304	3.903500327	7.325292544	6.186530304	3.171810367	6.167538915	7.765956164
b1108	5.850349347	6.106054584	5.08409151	5.008207549	5.904946269	10.67521248	3.944566484	4.646331685
b1090	6.037282089	5.976857955	6.527240716	5.599756533	6.343300067	3.587500983	5.282907802	7.61945648
b2935	5.445893674	6.727778075	7.953982643	7.524999156	6.196926861	3.399169207	9.215288094	8.835283913
b1264	2.722009771	4.528484159	13.28474117	3.523920182	4.12648092	9.116096257	6.782741702	10.74572976
b1426	6.841973394	7.993295327	2.475615938	1.868631024	4.534788045	16.20320329	1.735216638	0.407941688
b2518	4.37872153	6.643731899	8.329305374	9.280670717	10.26561614	7.839940043	8.889263703	7.359639525
b0742	5.495688851	4.011769001	6.423914654	5.63117926	4.641549629	2.76286119	5.611220359	5.844165619
b0688	5.853536609	0.333344235	5.653864502	6.508246153	6.524092887	9.818681459	7.236355907	6.413193231
b0428	6.344043019	3.68098639	3.69167089	3.80091356	4.732629901	4.820575053	8.070586147	8.142695451
b3190	4.240461255	7.266171006	10.62040178	6.289965691	6.785626968	3.798772536	9.707705161	11.48008899
b1325	5.488739865	4.867185003	4.3499803	5.566173443	5.104722422	5.256513608	3.407563115	2.578403389
b0631	4.96653122	4.923901257	9.025470358	6.234296991	5.670018934	9.602011781	3.723133986	4.043886308
b0839	6.369972617	6.128541191	4.339176035	4.239871593	6.269138899	10.7894447	3.80745727	2.739003652
b1661	1.155427034	1.220405486	0.601972493	1.077055133	1.067204559	0.686638397	0.767873997	1.77196927
b2037	5.802557438	6.417247233	5.076457837	5.863767172	5.62846542	2.557811051	6.653855408	6.409214908
b3052	5.954286689	7.252128756	7.134977536	4.486403518	6.089300638	4.10679544	8.472999414	8.909263137
b2976	6.742830523	3.127574881	3.250041775	6.178068291	6.944010853	4.823961287	3.800312817	1.191924654
b3885	6.511414585	4.076492787	3.178429051	5.242816842	5.439498379	14.34592404	3.552969104	1.962321145
b4222	5.13005708	4.792213271	5.768064687	5.066845901	6.209766198	4.183839371	3.723284386	6.184764651
b3805	2.447012098	3.20347139	2.577752118	2.367857973	2.551562435	2.532681977	2.330693903	2.735590582
b3666	3.55035072	1.964516398	19.09054604	32.79068693	8.46969589	1.341812404	0.326583389	0.128242442
b3261	5.279942739	5.791428299	5.159830117	7.242286052	7.951463434	1.677362421	7.826928925	10.35878609
b2526	4.924178661	5.383189145	7.578819659	5.379629621	5.456942031	3.222006647	5.144917969	7.935749377
b3671	2.693122505	2.332531811	0.992522342	2.948578564	3.405280714	1.177165108	3.310490661	2.393473043
b4367	3.541147936	5.177671945	6.469374696	5.304886809	5.143400971	4.021661062	4.499751283	7.298057792
b0677	5.27672251	5.436288553	5.489121912	6.533734557	5.848621614	5.807473102	6.271084883	6.355449543
b2551	4.340488484	4.865708657	8.330696797	6.217191545	4.516161768	4.034425348	7.639028611	8.946506241
b4154	5.579912087	4.670835061	3.114075558	5.488796326	6.560800074	11.34226416	4.154531457	1.904357164
b4225	4.29711585	4.542404871	3.98737455	4.050039045	4.63724949	6.649527466	4.494103848	4.584575265
b4381	3.000142217	2.71296167	3.731591139	2.29119345	2.020532085	6.749390377	2.403530769	2.294698976
b0184	5.408674812	5.280663754	6.810608479	7.682616294	6.093245834	4.776482275	5.494504773	7.01643468
b0389	5.828605746	5.376505824	5.013690095	3.580276754	3.584284067	8.258807465	2.080768308	4.19321986
b0166	5.230311897	5.602015794	8.336303195	5.76281316	5.427992857	3.058242059	7.493276045	4.97984773
b1740	4.608466564	5.157277218	7.637418543	4.629734678	4.930704934	4.200570561	6.14060416	8.42658467
b3191	6.101922131	5.285174212	6.584529274	4.76428623	5.590812513	5.478539708	5.185707321	5.46722082
b3883	4.24147657	5.200037039	3.914129897	5.152082574	3.935073199	4.787041513	5.449184	4.301372831
b3390	4.863548254	4.600261544	7.002867003	5.660019678	7.423024229	3.770466098	7.098588377	7.961288454
b1836	5.673507266	10.70475652	3.889446231	2.099820856	4.707164498	7.993416009	1.554419407	0.982912266
b1847	5.425967801	4.583907194	5.09377354	3.40757477	4.764875997	9.08395072	3.334644683	3.336674716
b3559	5.024146739	3.996523107	3.032823369	5.138775463	6.009948793	4.248866396	6.531911868	5.221193959
b2918	5.378515135	5.482486424	5.504833888	5.373505688	4.193128094	4.732100459	4.75884766	4.421888636
b0658	5.231425573	7.578335109	3.901168379	7.357315873	6.717350489	3.50206401	6.822062626	6.940503206
b1853	4.822938901	8.311159888	3.811333362	9.39811533	10.30878456	4.976723115	5.784044022	4.269569639
b2259	6.419295876	5.031783459	2.237929021	6.360782474	4.620000456	6.112528307	3.07028338	1.819860961
b2584	7.762433009	4.538953034	2.251930856	4.459496305	5.505898229	10.43548054	1.584868993	0.740082803
b3456	5.285626149	4.269087354	4.321495594	3.694699056	4.865489133	2.658297884	5.193456658	5.843542057
b3198	5.619209688	6.224881092	5.26374887	5.901487729	5.678764699	5.025566852	5.139702403	7.078558767
b0197	5.548768987	3.636937553	6.554251479	6.41679094	4.841976793	1.207440706	6.136106406	6.510555665
b3167	5.536668611	4.178541555	3.572788907	4.64724351	4.578278797	3.392733721	7.803035786	8.060851754
b0413	4.791855674	5.62579069	7.711814529	5.982430328	6.453730741	4.466465704	6.485762471	7.028809956
b0407	4.83266	4.571416598	3.904005172	5.903021164	6.255429671	3.183803062	6.24156252	7.294394811
b0756	5.34013053	5.517652586	4.129950332	6.021842798	5.887741239	7.218757455	6.463338911	5.080727967
b0970	4.669860648	7.476542188	6.836174592	4.522904674	5.995012721	4.406178485	8.756978098	5.429236447
b3931	4.300725474	6.047074597	4.304962004	3.867974573	4.442580221	4.320875543	6.895730678	7.043607512
b3065	4.010739049	5.899029885	6.988645218	8.338322553	5.66396825	3.148495574	6.874171371	13.61676012
b0212	6.081528416	3.578618815	3.775321034	7.242037028	6.488739357	6.238659806	3.487778261	3.734713828
b0149	5.1651976	5.222672761	4.837548672	3.951470956	4.502089671	3.26866641	3.990318997	5.014123532
b3639	4.041823788	6.123572463	8.085647837	5.429570345	5.52034178	4.69477866	7.642437687	9.089931266
b4235	4.184168133	6.825510629	5.407562897	3.843354501	4.248771532	5.456377581	4.000631609	4.268176389
b2231	5.641439162	4.37380019	5.187098685	5.793763505	6.016422496	2.219678933	7.323377043	6.847736587
b4315	3.584098018	3.687867594	2.791671564	10.41538351	8.571194436	1.558135899	22.08464273	14.5701625
b3024	6.13093721	7.001771434	5.595826303	0.951802534	5.002149719	6.325556932	3.797249881	2.975642852
b2610	5.11654467	4.90194211	6.352018417	5.428267715	4.992009285	3.340671026	6.410417038	7.662507486
b0525	4.193731143	5.666955105	7.643477644	5.221986474	4.903176804	4.036275025	8.200224521	9.770375249
b1057	5.837651062	5.504528525	4.261883486	4.815980815	6.254504326	3.507949023	4.276790133	3.86080467
b0388	5.41877972	3.020426635	7.408731493	6.334148675	3.097544927	5.21263524	4.175194878	6.03901283
b3741	3.673662511	3.822561573	3.37428333	4.803776671	5.303926426	1.953547862	4.106897985	4.313343032
b2494	4.651827583	6.672727197	6.653768884	5.009352304	6.252677442	3.830233637	4.389208238	4.932078768
b3199	2.074551739	2.424875392	2.539296581	2.542087131	2.23310981	2.187739857	3.20326623	2.011394231
b3982	0.890421474	0.764953865	1.020852838	1.01482578	1.114288784	0.794043524	1.489845797	1.533113023
b2191	5.494006894	4.212400146	3.907820529	7.521667448	5.758870892	4.261150888	4.157295911	3.106152965
b2780	4.058928133	3.877454122	6.385282418	4.232018328	5.168773989	4.194203117	10.39250354	11.65180939
b0865	6.022991931	6.389927906	4.509264025	3.182323497	4.428683595	7.653789286	3.905544012	1.979093468
b0927	4.868080126	6.644728172	6.48451746	6.547689252	6.322495823	3.313435768	3.867636982	4.025188819
b2960	4.519791576	6.941433453	6.07402682	3.941350417	4.118046566	6.146540768	4.43884717	4.530764143
b4305	6.866656333	3.074451509	6.232778712	9.77436892	3.262775705	8.200894939	0.368419182	0.176896321
b3037	4.429169899	3.552717927	5.572008837	4.121695417	4.66004994	5.540707444	3.549447128	3.49562842
b2537	5.513805943	4.958276914	2.959552346	5.857617115	5.77845428	5.778791842	1.650857984	0.729693776
b1297	6.316440359	3.47475166	1.702046712	9.362186411	4.593739326	8.567610176	1.455048694	2.67895304
b2507	4.350693438	2.686951352	6.236817267	3.434983508	2.849652659	1.265564722	7.400962169	10.72303166
b3053	5.082838623	4.887246473	3.885722293	4.07186608	4.176304329	4.089950344	4.365227087	3.614429935
b1190	5.665766676	5.523317176	2.608754456	7.757049159	7.404184207	10.03390765	5.262019751	2.074153959
b1829	5.712658618	5.175234893	3.666191607	6.00288101	5.316182987	3.719724934	5.388945855	3.500385635
b3541	5.359769169	4.441694565	2.969757053	6.889125979	5.893649735	3.483843039	5.453650188	4.271172639
b2624	0.985692352	0.813380538	1.592238718	1.133520405	1.38516457	0.251289894	3.263531509	2.531034911
b1678	5.354787917	3.733055126	6.251661132	1.566494881	2.571552382	10.96973153	3.48666728	2.585263303
b0382	5.453847465	5.102122621	4.171094739	3.780975761	5.192887524	10.44635673	5.598396453	2.812358993
b0435	6.3663572	3.721142705	4.899912343	2.932277932	3.398260057	14.20944627	1.466686374	1.55414254
b3293	5.177056625	5.479701003	3.602163744	4.361094165	5.308269176	6.845974754	5.11037217	3.553173592
b3455	5.839085351	4.403540623	4.560582123	6.330806783	4.77723401	2.749263532	4.872111528	5.483444374
b3253	5.0777848	5.950039544	3.841704207	4.096297609	5.160790758	8.923786702	4.780232913	2.722704613
b3794	3.874532991	4.073387209	2.883087837	4.139976926	3.681179393	3.168495167	2.941421094	2.629626372
b3073	5.974292302	4.179634568	2.970307887	1.923600916	3.720867705	10.90207586	2.032369192	2.206599629
b0336	4.654009965	6.024119462	4.082552249	5.062220767	3.590948486	0.913375942	15.04420734	21.22637841
b2351	3.63925568	3.786887119	4.02393032	9.093516146	5.6952726	1.613861331	7.624501393	9.868834861
b3044	4.793177371	4.706244908	6.654515609	3.725048177	5.297569159	6.172548704	4.401055974	4.398628417
b0438	4.953365299	5.397832279	5.446412989	4.041094918	4.309785537	5.171384128	4.384297696	5.057816067
b3863	5.065667845	5.327277049	4.2138955	4.022130747	4.946648205	5.362651619	5.122478681	4.985262707
b3556	1.697309524	1.481586262	4.809383126	4.387583031	3.145829195	1.718245066	5.100650464	16.88036778
b0081	4.582654002	8.377839526	5.388691376	4.743194269	4.395198583	6.792368874	3.854178043	5.568029086
b1034	4.752873692	4.521680307	6.573032886	4.950561796	5.539479222	3.909448883	7.264566393	7.487627397
b3844	5.072903574	4.241087704	5.420894405	5.213499385	5.073589868	7.338092017	4.927071832	4.255022262
b2021	3.678978857	3.171166869	6.128971644	2.579357396	4.637874216	20.60660229	6.84568162	7.161071228
b0889	5.35329234	3.406676256	4.945390334	5.920550405	4.893062875	2.276611877	5.484394176	5.973712208
b3388	4.682276065	4.535717805	4.163542849	4.135248499	4.570289037	3.437681101	5.357034757	4.467210656
b2393	4.787246747	4.483402445	6.740437691	6.35657612	5.594934083	2.395637038	7.079608261	7.605595987
b0772	4.812482014	4.107373832	3.881729161	5.046535244	6.055117764	3.106840868	11.92334674	8.880351843
b4140	2.406120971	1.907547897	1.542842114	1.809851206	1.917238833	2.138005811	1.664933753	1.588759442
b1129	5.108154994	5.266425235	5.072986785	5.108870486	5.910893682	2.774352921	5.201339291	5.260965784
b3495	5.067121675	5.825762968	3.400072622	4.26605907	4.869365068	4.416645734	3.736719687	3.196186293
b2175	4.685670431	5.553525288	2.92648261	7.881455623	7.635223255	4.344145517	4.374428593	3.773500907
b2235	4.6726574	5.086635619	5.385366021	5.283763579	5.264381827	3.24131872	6.163390816	6.600445763
b2388	4.3650892	5.464202013	4.94686675	5.581725048	4.397847903	6.242085661	7.197992079	4.220604632
b1308	5.225072814	11.69433755	1.718370598	4.766809974	4.141464902	9.318891516	2.814922665	1.17118918
b4170	4.145748251	6.200780351	2.899656784	3.510547596	3.950985632	3.468459805	3.556456077	2.832136607
b2828	4.476085346	3.993185257	3.018730708	4.245262323	5.051297929	4.064622198	4.935949856	6.048710383
b1066	4.574523331	5.170960719	5.807807384	3.722885484	5.018355977	7.400578961	5.1950157	4.695463545
b1896	4.648822835	8.830253166	7.812510568	2.073703593	3.3550767	6.080467137	2.639254435	2.522812164
b3054	3.81868755	5.150681916	5.446693791	4.252909151	5.358450781	4.414911257	5.519706593	6.57504999
b1033	4.859310437	5.829271747	6.063149527	3.650904532	5.468050131	4.851318502	7.628622819	6.242816895
b3506	4.902304586	5.091910916	3.27159161	0.83525169	2.635772949	10.4570581	5.421881959	3.751780584
b1976	5.925380625	4.115026364	2.330420873	7.322647757	5.890371378	5.248991968	2.346993442	0.832181559
b1826	4.941427656	6.482265415	4.597587446	6.37094741	5.22249877	3.600236401	4.699066495	5.908665653
b1005	5.245383799	14.52081841	5.804853559	2.185636943	4.379004116	4.528189199	1.090386326	0.890411776
b0902	3.950027347	4.834044834	5.790816229	3.741004001	4.523642688	9.97996225	6.372610566	5.010261624
b0921	2.159152688	2.212023178	2.066355123	2.662815586	2.810201192	1.690780849	1.968520905	2.225252978
b2016	4.561781431	4.18068485	6.493135473	3.32620154	3.717475101	5.958417854	4.017736971	4.701961714
b4254	3.610938659	5.464299077	4.963201556	5.627957001	4.884531459	0.305797945	8.897967089	11.08526298
b2287	5.523228282	3.830298062	4.065257985	6.808284897	7.793694328	2.713345831	7.695611348	5.219882713
b0001	3.432293608	4.912803454	7.350703993	4.139271351	4.421100742	2.813554719	3.783019874	7.63650123
b0951	4.352268489	5.560509853	4.130914846	3.378306243	3.847165101	2.885485799	4.315085038	4.610621655
b3816	4.589258787	5.775902929	7.036029615	4.08511255	4.830623186	6.971103397	5.345391544	4.972073834
b0757	5.045090572	4.889590135	2.576526386	10.97987743	5.683619848	3.860885953	5.441021867	2.864100652
b3337	1.631776187	3.965520065	1.274065018	2.472793652	1.572862473	1.623102612	2.466733493	1.34674943
b2027	4.069239068	4.263305179	7.409740459	4.822423536	5.598557557	1.93548134	6.48409403	6.090165863
b1878	3.013347062	2.685536586	3.432891203	5.381304686	3.441497451	2.666706868	5.985015675	6.962523998
b4175	4.350676131	2.751256728	3.48916597	3.48750896	3.225093734	4.055820586	4.57134994	3.9121007
b1795	4.039002065	3.176094283	5.284002773	1.466613899	2.872110366	3.561969465	5.551611162	4.90550238
b2104	4.449406889	4.693842074	5.927539967	5.710781877	4.051110544	3.151183666	4.883142739	5.941909391
b0908	3.850355891	4.018056045	9.214835055	4.327935409	5.461240319	1.610440541	9.045252691	10.94624492
b3991	4.947370025	3.830368684	6.131080939	3.870803442	4.986381331	4.36426139	4.91993148	6.541847724
b3283	3.729342109	4.311171041	6.077968001	4.59528344	5.010485707	7.29985551	3.752088384	4.378721701
b1702	5.889198826	5.840621042	5.628714905	5.33144036	5.428016721	2.746026755	2.284575435	2.093911164
b3230	2.88923481	4.82491977	4.569311825	4.123782814	3.882949426	2.596765624	7.283551978	10.54566306
b0191	4.70754548	7.973548039	5.611147648	4.118991283	4.773790843	3.770342929	3.338770043	3.510336589
b3165	3.790168599	3.1296459	4.020200566	3.410624141	3.910453965	2.691231825	5.855894615	6.494970495
b3860	4.21742259	4.030679909	4.208442558	4.234273517	3.637250927	5.691285538	5.73452758	4.223520047
b0112	5.083984885	4.624485369	5.106737854	5.421736062	5.002241407	3.313356547	6.98942534	5.965008308
b1492	5.125335862	6.218631743	2.358680903	1.380761111	2.67861166	7.445487383	4.660146049	2.422933291
b3845	4.614940117	5.546892728	1.70891249	4.38328374	4.18668581	3.967908259	0.564038548	0.356248193
b4179	3.701591838	3.331364891	4.3621247	3.669178156	2.878645683	6.759680529	4.574259183	4.993595357
b2400	3.611330476	3.735902837	4.771872733	4.902594929	4.822427808	2.654674528	6.040362064	6.931928782
b4401	4.712377656	3.284912082	3.518100921	2.43178867	3.345939594	6.257531962	2.850747227	1.887919698
b3103	5.498066817	3.714251561	3.063193157	2.859812169	3.55250165	6.927323988	2.221843824	1.891349275
b0334	7.360113307	7.650417761	3.148978021	5.298679378	8.819932545	0.383772359	0.043283821	0.187342499
b2662	4.727001408	4.542014056	4.348342603	3.102125537	4.571946316	11.23699848	2.08763416	1.26280349
b2424	5.874959516	4.661580529	5.07994006	6.686408654	6.518556574	0.279942859	5.896050925	5.64443338
b1195	5.517719275	5.768005332	4.252187069	1.338067183	2.736809122	11.00062199	1.294394752	1.268120003
b3803	5.339980438	3.923649521	3.510503723	3.103632365	4.329215454	4.459411175	4.2912345	3.637796866
b0439	4.556347828	4.200713319	3.530796709	3.584515707	4.573885616	4.978385618	4.702190624	6.190322478
b2744	4.627245361	4.427646311	3.925804441	3.78472564	4.114029765	4.710445668	3.645782323	4.925684485
b2000	2.592090679	2.175175728	4.203060164	19.91923372	2.35698134	8.625584962	2.157709655	2.276490827
b0200	4.183221392	4.115536832	7.045338276	6.196933685	4.832056435	4.066492923	6.637830425	6.169991575
b3068	5.027077641	3.755383569	3.443954244	3.342321037	4.611769267	8.357727555	4.76796587	4.003043193
b2151	3.996057633	3.077678438	2.435859706	5.212781257	4.340602226	3.79073361	3.844021935	3.915685801
b1676	4.02771571	3.831238871	4.743398595	3.028858713	5.238744142	4.311786514	5.300073494	6.945358986
b0987	3.167073911	2.980544624	2.188605769	4.234705308	3.061006537	3.473628797	3.164684581	1.255380871
b0801	4.31823885	3.718728808	7.983499409	4.016716628	5.285372551	3.616547824	8.151463665	8.81996445
b3941	1.691069935	1.710447802	4.230498727	2.21095498	2.2985331	0.148217033	3.811024241	4.296581163
b3866	4.305090441	5.670389682	4.472527592	3.535454402	3.847579707	5.736333408	4.639070688	3.866133181
b2602	6.712754866	2.6171751	3.672047511	1.055843385	1.765698271	9.503351896	0.494890703	0.772151489
b1764	4.697912929	2.926226062	4.199923159	4.322805026	4.271958214	4.380979647	5.293609114	4.176913295
b1015	5.563162105	4.543463995	2.057951705	6.913449171	4.736898023	3.319542951	2.488539063	2.129153575
b0178	3.694008109	3.255958252	4.008249656	4.15402827	3.87709993	2.854865327	4.535810458	5.386424998
b1809	3.925961405	3.905116129	6.814850429	4.863521949	4.577772859	2.336945464	7.075636434	6.914829011
b1481	5.058510184	16.77298823	4.011185487	4.508585229	4.65714961	2.69743702	0.490972819	0.737947137
b0242	4.027078213	5.042178078	5.374956753	4.110137306	5.336501776	2.738419716	5.901362899	5.539278974
b3638	3.508118987	2.900672678	4.490975064	3.634678248	3.898074095	3.378025229	6.087211904	6.906984442
b1189	4.693424406	4.222245609	1.721899993	7.286486035	6.898382299	7.926924707	5.040421898	1.967386679
b3742	1.532085045	1.48550116	2.785738783	2.370226955	1.910104996	2.578762743	3.449628161	1.521845888
b0121	2.219452736	1.797512892	2.832012275	2.053881024	1.241437682	3.587677149	4.64553893	2.155590292
b1118	4.717955757	4.166685895	2.919917962	5.031795031	5.299640753	4.354787019	3.052685417	3.080082852
b3780	3.472731292	3.299440521	4.173026351	3.84348463	3.425124049	3.276026989	4.166002612	4.501305867
b3928	3.603328491	3.07972454	4.643907134	3.755950181	2.929547711	4.597041855	4.795666621	4.910247767
b1420	6.257035103	2.449783493	1.562412676	7.788446777	4.966152898	4.284400401	1.631231818	0.580981533
b3704	3.162549101	5.615590684	5.334648511	5.663914998	6.415565808	2.209192811	6.398438502	14.12932524
b0878	4.277113415	3.12972316	2.786296028	4.86039585	4.462548009	3.634796108	3.147020024	2.590853215
b1060	1.010380462	0.365554462	0.504303048	2.131134199	0.376173955	0.327408131	0.741155322	1.995013706
b1120	4.421046248	3.752553353	4.359552856	4.144278303	5.194541436	4.925220291	3.743128526	3.634419064
b1246	3.917876857	3.092168723	3.746239826	3.915962117	3.031260205	1.705521036	5.815838534	4.601791098
b3766	3.435513795	4.891387486	7.206077866	3.035460603	3.428518998	4.529514423	2.45692484	3.9404391
b4135	4.670742105	4.355828301	5.542286553	3.054328458	3.595903466	8.172153327	2.138118809	1.892263586
b3843	4.251996211	4.347279847	4.673012103	4.023078723	3.842875475	4.844523804	3.320304355	3.705570993
b0196	4.211525783	4.257904097	4.696559704	5.199371677	5.133157824	2.216478915	6.451793318	7.740410499
b1416	3.868808206	5.313812452	5.672733172	7.267232261	4.705652583	3.316258345	2.078706992	4.232401366
b1908	2.109627731	3.089794188	1.831609781	2.152145746	3.588119349	2.652068905	2.095313452	1.632743532
b2630	4.556658933	4.086120352	3.984968692	3.848824834	4.158726558	3.967382781	3.395693977	2.677452023
b3926	4.902200499	5.013240418	5.632081174	5.797105301	4.622396054	4.445451102	0.960326281	0.399116227
b2901	4.280326893	4.918764126	5.638166042	3.814314599	3.795718719	4.211523964	4.733333805	4.088078279
b3783	3.513944578	3.994203276	5.311887819	4.87833367	5.103579769	2.998205704	6.665066429	8.334443056
b2962	3.455104967	3.830277682	4.439119793	5.407292242	3.419671726	3.557268655	3.579050069	3.957637997
b3359	3.757398716	4.049116074	7.336795355	4.363774008	5.265233272	1.073751321	8.574424979	9.683319319
b1840	3.046655908	5.001313668	3.702814474	3.911633721	3.633967637	2.589642666	8.059595125	9.957151323
b1564	4.807979117	3.596155751	4.035429782	4.647457259	4.18820894	4.633127334	3.910151025	3.147352611
b2034	0.87137278	1.647682147	0.612545817	0.480948443	0.936513058	1.15583782	1.079641314	1.148730203
b4246	3.736369927	4.017931626	3.185014755	4.045966413	2.676058839	1.25024606	7.113612586	12.24941816
b2953	3.701880257	5.492184744	5.554649502	5.84451682	4.364432972	2.044379412	7.577632268	8.334099912
b0660	4.603138812	4.457220263	4.653576371	3.507219107	3.739775503	4.831690115	4.584861293	5.529613864
b2914	3.686056712	3.928121733	5.147857839	3.815477488	4.450544945	4.369389075	5.225182946	5.710036174
b2783	4.726461309	4.218699697	4.491746683	3.97623657	4.367334445	5.351946593	3.775625053	4.47228721
b0350	3.776848124	3.547628406	2.877888164	4.795005642	3.556669166	2.614007815	4.053515649	4.245304859
b4055	5.130512377	3.800878973	1.655463786	9.119379247	6.19119826	2.916668546	3.446534171	1.064106768
b0968	4.770954895	3.984692297	3.483391828	2.248959435	4.134641801	8.737615342	2.756749146	1.965556365
b3440	3.77959847	5.816073869	3.39076826	3.138394804	3.928204578	4.755751413	2.638514741	3.073871273
b0192	4.718225921	5.217986103	4.819032481	4.88576816	4.839247582	4.140254058	3.254389104	3.224455229
b0369	3.94081124	4.265047492	5.76906165	4.285589687	5.030710957	3.810090156	7.718654602	6.938510679
b2512	4.303791338	4.013326553	5.176999084	3.324997938	4.295424148	4.889647969	3.546038797	4.289733285
b2585	4.600368404	6.058832164	2.531261557	4.507266892	5.372020942	5.300211546	3.751573881	3.847738352
b1953	5.412541149	6.187901631	2.519004855	1.463270643	2.826038101	7.67807518	1.103916862	0.968126005
b2511	3.19782753	4.262919534	3.64131355	3.164922738	2.604437587	4.32945495	2.65936396	2.534162071
b2017	3.703844801	4.810094113	6.014096562	4.207679227	4.477724917	3.376618576	3.865043281	4.875856589
b1538	4.651755256	4.684154394	4.617399224	3.850663264	4.682363182	2.696530323	5.594758052	4.807168228
b2785	4.642464077	4.53666221	3.324450447	4.48462338	4.351298559	4.287305249	3.578788997	3.64005504
b2592	4.48224829	3.190751307	3.264851901	2.824818468	3.573850189	5.633752883	3.862944463	3.541586943
b2330	3.98425503	4.57316874	6.074856344	4.666089723	4.955755835	2.768021109	6.246454125	6.393788184
b3725	1.948609432	1.841722919	2.311778105	1.903067795	1.70273555	2.010272628	1.759015273	1.372616402
b0163	4.875484832	3.755658658	3.394570194	3.427294607	4.329329259	9.022592235	2.79529156	1.64347397
b2524	1.780752801	2.317188911	2.148425954	1.507117	1.097498396	1.840112505	3.465167674	1.783842355
b3249	3.520516445	4.979889906	3.422965692	3.441250583	3.765673588	3.322103885	3.763724231	5.422942564
b3916	4.168288646	3.392232371	5.314729125	2.725027602	3.870458194	5.885820814	7.002896385	4.922829104
b0866	5.091401907	3.416574132	4.008427985	2.65910636	3.821648328	6.12507047	3.523295416	2.50417131
b3729	3.482429904	3.145808401	4.643398171	3.192315574	3.214213226	5.356050346	4.657201137	5.862158769
b3448	5.022170955	5.078735304	2.633046668	1.205104799	2.208170337	7.528215646	1.131796822	1.059593373
b2899	4.569426734	3.751309653	4.836574979	3.897082859	4.069275668	6.395891333	2.60133484	1.91876616
b1919	4.236705625	3.8826501	4.607422695	6.316087013	4.772523374	3.436805123	5.266862315	4.652311485
b2479	3.001807545	4.527818214	8.577398784	3.219770641	4.440011305	3.61813664	6.324214208	6.796758749
b3407	2.884849216	3.254406909	2.900292746	3.031120854	3.403944112	2.108407603	4.063115984	4.494723733
b2014	3.542434529	3.335775355	3.955382705	4.253670016	4.47291542	0.659875004	7.161613391	9.809853532
b3038	4.044950118	6.394288151	5.253511374	4.94236187	4.325578641	3.970486354	6.266299696	5.821031105
b1266	4.729380886	3.773102828	3.423644228	2.754043473	3.199702177	6.569230225	3.502208703	3.295516562
b0120	4.331420173	4.123767688	4.701220528	4.105076499	2.439679135	2.120755621	6.20282624	9.984307019
b2432	4.406258929	6.822814867	4.295561027	5.434145191	6.272712725	3.481121807	3.971028898	3.933110568
b1133	1.777857392	3.428052243	1.752516661	2.1304497	1.085805072	2.414575919	3.022392423	1.296780654
b3622	3.373172739	3.435985565	4.176903524	4.006025876	4.392437586	2.021816647	3.774801159	6.349109672
b0593	3.81780681	5.21504823	4.920089604	3.191184484	3.548348843	1.984674413	5.322470857	8.369133299
b0273	3.879163297	4.07558991	4.792823596	4.540253815	4.782061282	0.829704109	7.321955759	10.48510301
b0415	2.698285556	5.314454201	6.199381744	3.398106853	3.545825443	2.256306903	5.514831467	6.576258269
b0850	4.2544035	3.971173167	4.077187491	4.711446611	5.013133659	3.363657207	6.280461848	5.267600271
b1086	3.155203434	4.042635909	4.534978603	3.239107765	4.296657149	2.979619987	4.882975756	6.190798988
b2689	1.847497885	2.225918938	1.813243312	1.144091523	1.927369215	2.327949258	1.90536801	2.42980411
b1930	2.464306135	1.577909622	1.995927377	2.170723977	1.271102436	1.334021401	0.669000174	2.033879908
b1209	3.916475602	5.570526684	5.827289476	5.104564969	5.160211678	2.625657344	6.298549642	5.893135565
b1248	3.899971939	4.733102225	5.7075754	4.48131546	3.600465326	3.450365503	5.736202345	5.287623037
b3150	3.964578957	4.847679625	3.033711662	4.322360301	3.739034241	2.809217831	3.880970238	4.145303228
b0414	3.860945173	5.426087788	5.359985406	5.378766576	4.66328102	3.186062724	4.381799136	5.299337755
b3619	3.525485288	3.479667693	4.82581342	3.158929636	4.215870301	3.590129616	5.027182367	6.210500515
b1035	3.43434301	3.555839918	4.553346863	3.654235708	3.797554429	2.610732714	3.947228041	3.120646793
b0836	4.108245446	4.274159941	4.879257651	2.181479071	3.654886507	11.06573575	4.910755254	0.477481668
b2097	4.507935587	5.459062495	4.40780721	1.966182897	3.795099078	6.757913328	1.621283173	1.238258563
b4144	3.455657179	2.669096418	3.42676299	3.427348302	4.041793471	3.813451569	3.50214868	2.561778111
b2908	1.784737826	1.387715463	2.177723523	1.516977895	1.367080127	1.971915212	2.003445848	1.529773922
b0829	2.423622181	1.550852106	2.553135861	1.579100395	1.721576793	0.881818876	1.751398124	2.203448939
b3184	4.073668638	3.77348584	3.5709579	4.204551895	4.56552347	3.189211314	3.543934298	4.378617591
b0738	4.111011326	4.067052912	3.533301748	3.460926289	5.075529517	2.385330357	3.631266904	4.666215318
b2147	3.403695167	3.797162724	3.093722096	2.57790051	3.042507367	4.844730377	2.270433406	2.226801374
b1584	3.682904275	5.518711387	4.283323302	7.422793164	5.362181836	4.910284288	6.766961721	8.143629269
b4167	3.762908006	3.73106877	3.368760408	2.541895931	3.163212826	5.245950111	2.480552717	2.706866513
b0890	4.941613982	4.768834836	4.05621434	3.737132892	3.899077463	3.221603268	3.654752261	4.198737933
b0408	4.481595808	4.026683789	4.45119347	4.495872676	5.610450702	2.17726896	4.78291516	5.736389045
b3913	3.696003598	7.173001224	1.172522069	3.499303314	3.962185409	4.795572597	1.883314606	1.940717271
b0606	4.074712887	3.569369461	3.5119396	3.946838401	4.393901275	4.04778457	3.554842636	5.04163901
b0092	4.855157714	3.827183736	3.094107023	2.918654878	4.154221312	3.99217409	2.573971898	2.878748244
b3166	4.122167307	3.911264276	2.886115263	3.961953572	3.434504756	2.071129741	5.609414723	5.926000123
b1213	4.082259663	4.726158003	5.578163118	5.245521682	4.057060147	3.215838704	4.749162062	5.016767642
b2606	4.125927973	3.772068463	3.621334114	3.609676665	4.042740188	1.264060929	5.26121968	7.406812091
b1062	2.798726392	4.353662556	5.335770167	3.029110136	3.570745706	1.302391514	8.16391747	11.77626365
b0437	3.350483381	1.739723052	4.400673514	3.196447257	1.688999036	2.935272558	3.41650485	3.869810521
b3384	2.738653988	2.930030821	4.097477827	2.588473472	2.941302578	5.583780615	4.551436486	3.876265812
b0608	4.498485629	10.61615879	6.781995499	2.432604334	4.168164149	2.489396652	1.290588063	1.228759342
b0642	4.159720126	3.396027777	4.164469891	3.735873281	3.771333482	2.673656458	3.912446366	4.256651068
b2781	4.309511581	3.886478462	4.038214647	2.526185598	2.819895812	6.470022375	2.60316469	2.83648024
b2035	5.479224255	3.525264558	2.712637593	2.784366324	3.442846076	2.624386743	3.006224227	5.130577489
b3385	2.589767126	2.361984445	4.928733449	2.592138155	3.297818975	7.115128312	4.155205864	4.808276076
b4383	2.521138161	2.746022839	1.876229079	2.446203435	2.565044823	3.517242113	2.31808945	2.015173761
b3997	3.402498676	4.611974371	4.15423686	2.824347899	4.059573659	5.153524042	4.688788253	4.817616294
b0172	3.802976052	2.192463932	3.581298442	4.088413183	3.761265645	3.399033143	4.943831828	5.052320599
b2743	3.15627234	3.465557683	3.484803005	2.627337045	2.970611668	4.00125545	2.677801672	3.838467994
b3001	4.205486333	3.358152858	2.711591802	4.850707316	4.686599578	7.01338236	1.635470265	0.456475457
b2687	3.240245052	3.428436516	4.308000768	2.122987666	2.958083704	5.459026683	3.660276684	4.300537093
b0871	3.679080334	3.654125538	3.71761708	2.40977126	3.547451304	3.688926091	1.874502393	1.781235925
b2183	1.886142837	1.747285452	3.242045756	2.910895607	2.965560806	2.295160217	2.886519338	3.73324447
b3630	3.148556205	3.652808504	3.529985631	2.87968881	3.66101084	2.863779001	2.55841496	4.022098481
b0932	4.131772914	3.381683648	4.480914904	4.342419563	3.843338067	3.132021049	3.742303129	3.431046368
b1512	5.2206564	3.464696589	1.754110882	2.927504058	3.876883097	4.506677076	1.149351551	0.645479032
b0443	5.030264057	10.03381313	2.464152822	2.537018357	4.687456922	5.154878913	1.375583752	0.757836377
b0174	4.15708914	3.293380401	4.17702414	4.378808553	4.748703372	2.542087034	3.653360268	4.075065871
b2515	3.79465334	3.72818098	4.002501154	3.405422682	4.654124389	2.381675788	3.550560622	4.081237911
b1563	4.269604966	3.563520013	3.640669267	3.229040463	3.274584498	4.287762042	3.328556007	2.425777395
b3066	4.152254276	3.863814344	2.362603432	2.512327395	3.42540327	4.954388278	1.974123758	3.301525948
b3347	2.686755105	5.196358221	3.132257346	4.279672879	3.370345962	2.574587828	5.204982527	6.938085553
b1306	3.635309131	21.21257497	2.788538294	2.456077555	2.265528047	2.96778547	2.493571037	1.753312266
b1832	3.098843387	3.78064222	4.77898771	3.275144601	3.996376124	3.333422399	4.366799601	5.506309812
b2620	2.83228804	3.272807153	6.717801267	3.239429563	3.909382955	3.761305278	5.371656423	7.16317865
b1448	3.113303824	4.450261024	6.710219762	3.833376785	4.454879299	3.897622807	5.352964265	5.922352337
b2421	3.652652267	3.366679673	3.780623328	4.57421783	4.363691026	0.648886673	5.424766252	6.40685338
b2308	4.093514529	3.161463592	3.868210513	4.896516735	4.487155287	3.693920016	3.502774219	4.708160438
b4149	4.284630098	2.572384569	2.400916003	1.145473019	2.321099635	9.23920224	1.385448414	1.212794179
b0759	3.832449999	4.586385482	3.520866838	3.485939358	4.408248037	4.988736805	4.498121862	4.84702219
b0770	1.915233619	2.235055628	1.985568817	6.678260337	2.203430755	2.06579331	2.07202179	1.537862457
b0891	3.982949668	4.579096279	3.784328298	2.911921659	2.81561096	3.229346278	3.214590456	3.142461184
b0087	4.256267552	4.947840928	4.864054008	2.361626775	4.239814095	2.748771403	3.61048829	4.640036866
b0215	2.902703699	3.383326032	5.88805472	2.890964959	3.944167582	4.23616691	4.082381022	4.418103934
b0786	4.478171186	3.111109045	3.997463588	2.420703178	3.043602982	5.576536037	3.647124601	2.892921586
b4260	3.411043362	3.282166327	3.027991948	3.010117169	3.586971655	3.788084041	4.256325567	4.311498705
b0026	4.140685356	2.899024539	3.634869613	3.86141519	3.687757761	1.752019489	4.367860739	3.979328638
b0422	3.40750076	5.032701527	4.682831493	5.896005246	5.821183569	2.159907784	3.588204428	4.563175098
b3508	3.207365419	3.556546848	3.271075319	3.110119286	2.435383186	3.60104645	3.046194561	2.607254697
b2747	3.318102914	4.909311367	3.530663293	3.383946632	3.069669347	3.96616186	5.134846896	5.885710344
b2478	3.362245383	3.863042624	5.698856357	3.990624411	4.470012554	2.80860913	4.965225221	4.917933251
b3609	3.504327917	4.345788018	2.615710985	3.792514159	3.973766158	4.713055624	4.853876232	3.833973717
b1105	3.962369138	2.865460856	4.105648623	2.241381405	3.882838503	5.460258538	4.410316445	3.980246108
b3886	4.110733398	3.550683206	2.688922729	3.190436734	4.034751516	5.617442247	2.578683033	2.025854456
b0221	4.519238341	6.655637863	4.242500643	3.370342822	4.280218936	4.368779908	1.632955129	1.076105699
b2989	4.021943823	3.038642497	4.713444504	3.282258846	4.268966167	4.174655451	3.059419351	2.448545497
b2159	3.46716626	3.832399401	5.600309657	2.607829786	3.361833133	7.607551048	3.885826715	3.402204592
b2315	3.836692026	3.796528253	3.674673845	3.34195204	3.734438096	3.65968728	3.014367543	2.654055815
b2804	3.622858244	3.5143873	3.298945516	2.851574636	3.497624913	10.43710135	4.23478981	3.359273819
b0735	1.892708502	1.386916439	1.380254106	1.190757341	1.578301938	1.310846074	2.32151075	1.395264881
b1258	3.510434361	12.07099793	4.942530275	1.484051952	3.890273366	1.890707848	2.30902094	0.99343468
b1682	3.766137494	5.014649977	4.981013314	2.461305578	3.589973446	5.129102581	2.358241571	4.499925085
b1863	2.670801186	1.86358744	2.18412045	3.186546677	2.257527204	1.889926764	2.331406405	1.759301045
b0225	2.665722106	3.147180136	2.043495929	2.081713059	2.252501413	3.414503662	1.631858038	2.007681621
b3555	3.04403044	4.613075574	6.616546415	0.964045493	2.021691056	4.531787731	1.372232654	1.711130676
b1687	3.899508004	2.986831757	4.626512731	4.17543277	3.076966829	2.339389818	5.335813336	5.106874925
b0453	3.675536881	5.205255542	3.534992789	1.538169748	2.316987104	3.479499635	3.181173896	2.658641116
b0903	3.952746149	3.911418539	3.239692794	2.514425031	3.662942041	3.018601817	4.12947478	2.774346319
b1221	3.657301298	3.28278244	4.494940785	3.601580676	4.740435557	2.916979013	4.266987951	4.410408799
b1685	2.724951881	2.036459123	7.450102294	2.543056832	2.98703202	1.962111402	3.689430406	3.192321304
b3461	3.725087165	2.890225966	3.148563794	2.466742853	3.344948424	8.043200112	2.478924505	2.711344325
b4016	3.558247287	2.183773849	3.416548844	2.894277813	2.715685679	1.699130061	1.530284235	1.725405975
b0750	3.854474808	5.443500827	5.611396138	4.722057194	3.290118342	2.586935184	4.687564186	6.061202739
b2527	2.419972833	4.172829239	4.353775609	3.9552343	4.429776803	1.599586807	2.692984303	6.399085033
b3346	3.208750509	4.347763837	5.132239236	3.488160459	3.896274571	4.347150559	5.061926759	6.208388723
b3356	3.313929067	3.197528968	4.289588989	3.713651461	4.360734701	4.717586688	3.317962081	3.444966118
b2910	3.670306059	3.596901937	3.508273887	3.206558295	3.296536559	3.005845098	1.831297288	2.360871439
b3041	2.73246572	2.226120881	4.735911743	2.533240284	3.707036059	15.36356169	4.128930396	3.255175366
b1874	4.960365898	3.280473106	2.508137455	2.611913662	3.041491004	3.708757593	0.951107717	1.183273382
b1723	3.61413087	4.118293199	3.771973436	2.200024095	2.6040426	6.296669495	3.896597412	3.211863169
b2516	1.766331114	1.920666001	0.748907566	1.20764136	1.748719832	1.501680914	1.966322244	2.005200852
b2961	2.989683478	5.113057588	3.178988956	6.384897852	3.567807788	3.118808711	3.87428329	4.825399482
b0426	3.138267915	3.106228704	5.453389801	3.238714886	4.019157811	3.223412411	4.178892566	4.64371094
b3353	3.714229853	2.967332436	3.544334686	2.58495374	3.28671633	4.987743998	3.379534986	3.324045971
b0333	5.512692604	6.325606375	1.699249833	4.44399612	6.668139718	0.196146709	0.604614209	1.000184385
b3157	4.154889235	3.914129521	2.835050589	3.601660836	3.497279627	5.647751073	4.141071161	2.96477988
b2350	2.301304231	3.472345054	3.674624803	5.737687319	5.098473486	1.943812705	6.122076335	9.286266266
b0956	3.696611671	3.77781297	2.222813849	4.075175154	3.563886765	4.494745239	3.544725458	3.054823395
b3640	3.21743035	3.29474112	4.887363851	4.292144769	4.077024545	3.584162957	4.409082112	7.020534372
b3600	2.943799731	2.700106047	2.403567841	2.818173961	3.463422059	6.235502663	2.39589229	2.467191662
b1654	3.06050261	3.517546419	4.806256786	3.140477173	3.915615843	3.122461747	4.442119265	5.57703571
b1729	3.201074545	2.889150032	4.072477511	4.094220752	3.388909006	0.57921654	7.528478803	8.760647582
b0462	4.150238042	3.367255084	2.347749651	3.970080595	3.757376151	2.141651729	4.62756616	3.946449278
b2784	4.3218282	3.173731691	3.580595598	3.527338727	3.432881295	3.885039774	3.135318567	3.450421362
b0337	2.761192312	2.423913897	3.398730174	1.662724311	2.320857086	0.991253852	8.488380073	11.20294611
b3603	3.911568	3.808285919	2.780538592	3.828105268	4.367919696	5.080551338	1.783674291	1.05794945
b1684	3.663536828	4.562945725	3.667592569	2.364476599	3.008305667	5.078841902	1.705251777	2.590148598
b4208	4.140995926	2.772157739	1.75735748	2.451750585	3.685224801	5.506681268	2.012174447	1.329522711
b1918	3.221198647	2.779420215	3.455654909	5.222180845	3.57306993	2.065287291	4.172593904	4.828070981
b1479	4.099168058	5.126203483	3.17187247	4.469993094	3.691456487	1.906402476	6.035940799	5.381143523
b1488	4.637351523	4.366984902	1.711715257	2.280717345	2.945644223	8.922771837	0.525520764	0.380343144
b2012	3.466253537	2.948337146	3.847036064	5.160876056	4.989029441	0.25687794	2.032076752	2.037069026
b4219	3.319962314	3.600847514	3.521431048	1.899014236	2.595328408	7.306577453	2.626187211	2.374270917
b0485	3.459297693	3.016172398	2.271225298	0.681752653	1.967512383	7.971552213	4.734058601	2.78396686
b0712	3.885970794	3.131998427	3.974426977	2.816401576	3.252045459	3.741840614	4.08947108	4.448798606
b0828	3.502349839	3.904259415	4.567419902	4.621853748	4.643066276	1.635972433	3.382173693	4.224458184
b1020	3.436643377	4.191454808	4.399815458	2.19350934	2.751063406	8.767582154	1.085167661	2.717986464
b3543	3.7924484	3.623539391	1.941303762	6.257136007	4.036524222	2.27530225	6.568066327	4.055604727
b2080	4.160191354	3.423339185	2.406264194	1.68051664	2.457782576	6.157719241	1.157231843	0.741646643
b0211	4.482371273	3.179443541	2.5738886	4.186236323	3.621998156	1.565768316	3.202402988	2.980370667
b0354	3.020841118	4.243938586	3.995683957	4.415542725	3.648450182	3.025993849	5.461864731	4.547224016
b3687	4.292008089	1.908003752	1.645445361	2.747264698	2.771056004	4.246533305	2.523500351	2.328332009
b1604	3.233468893	3.906920304	4.229339775	3.434061875	3.418181777	2.63098027	4.643028436	4.557745697
b4213	3.427489449	2.389594775	2.193021451	3.762040936	4.087583458	3.958513835	2.810388765	1.485981559
b2922	3.408815448	4.338728853	3.304239234	2.427207185	3.70657183	7.006126877	2.625156543	3.433525632
b4178	3.31784016	4.033201836	2.429460781	2.523388368	2.369478185	5.442609821	2.440252401	2.791978426
b3887	3.506807841	2.716907357	3.08397261	3.674646534	3.224870303	4.537335864	3.852684744	2.901905514
b0335	5.704732209	5.979004729	1.653160124	4.497453141	4.805047168	0.268998543	0.602959912	0.50692956
b2480	2.332470273	2.996027699	5.803043341	3.748076392	3.852481029	3.467061766	4.94259577	6.634723887
b1850	2.66208083	3.099608867	3.478755445	2.391597034	2.75502019	2.910978036	4.937901159	4.833921637
b4090	3.049667558	2.960844734	3.262067425	2.943377676	2.071785643	3.930311878	3.103116171	2.650073334
b3838	2.451724911	2.588417139	4.442300026	4.079611149	4.098449826	2.744290536	3.996732674	6.194472256
b2502	2.860003456	3.241756678	3.245662836	2.969966562	3.018857919	2.515686598	2.843209484	3.190121012
b3554	3.469970068	4.075580298	2.504965037	2.678925293	3.181754256	5.573254634	3.637254929	3.139920429
b2112	4.032234078	4.347113853	3.22303893	1.697917479	3.221384649	5.112210307	2.042621209	1.664823427
b3972	2.644679903	3.355763824	3.591073936	4.077566319	3.214023445	2.15045934	3.707333363	4.96984535
b4147	2.200082379	3.74446726	4.485527778	4.127357221	4.454894623	1.992094885	5.646668662	7.86922474
b3962	3.162094306	2.882281513	2.692827355	4.863794524	3.001988703	2.547091078	3.279011915	2.165757549
b2498	2.922590447	3.604366035	3.344527667	2.612684221	2.565740664	0.595670515	10.46756356	11.99854251
b1000	3.405811236	3.15194273	3.350705644	1.797961813	2.892029275	4.642333845	3.695532821	3.426958915
b1725	3.878353955	3.382074378	2.489579606	1.947489107	2.864912665	11.04049385	1.525162324	0.961152564
b0373	3.322118964	3.915822864	5.889580776	3.577522934	3.767085174	2.890969325	4.21512926	4.166043586
b0827	3.314917264	3.679665921	4.509011105	3.437945068	3.825078207	2.534204649	3.661520893	3.915157788
b3672	3.782797797	3.346567183	2.335449805	3.437912342	4.182356636	3.972535689	2.562401046	2.477007251
b2827	1.383646427	1.74819063	1.809074928	1.529779	1.691035724	1.450923071	1.910175755	2.21648447
b1390	2.646258282	1.788551211	1.081511753	2.235502911	2.274017307	1.900696794	1.228542202	0.810565631
b1805	4.704793712	2.75128596	1.450546271	3.050017568	3.126149542	3.801576802	0.686179207	0.602769732
b2679	3.722160622	2.639237521	4.858262731	2.222262754	2.54238316	1.382208869	4.180391731	5.20462419
b1422	3.632272203	3.285441148	2.835525758	7.09301327	4.804301552	4.103967746	1.881144158	2.249183682
b2148	4.773825101	2.890676919	1.27136347	6.38627899	4.647028909	2.396447948	3.189437786	0.43603577
b1188	4.053253802	2.729471749	2.924525057	0.821333423	1.714968507	7.671162399	0.746460377	1.485199352
b2800	4.166916181	2.962967817	1.192522754	3.830391005	4.588735378	5.162992662	1.591334558	0.522343857
b2023	2.441553117	2.008366457	4.206831087	2.057718667	2.777915742	11.92373687	4.774736624	5.257454037
b2673	2.35556972	5.81319195	2.930488048	5.513514265	5.41125206	5.830896822	1.822151137	2.14542888
b2327	3.364869989	3.51432101	3.74822111	3.562213485	3.406170166	1.485803966	3.4650274	4.272411961
b1232	2.444680861	2.581482886	5.465542611	3.305596183	3.948941534	1.887709402	6.203287425	9.20782875
b3641	2.627312245	2.795618131	2.995039301	3.026420756	3.090499774	2.684150644	3.916766737	5.842228592
b1686	3.443329725	1.927940532	3.710294122	3.968109543	2.88441525	2.23398047	5.16415146	4.475633343
b0574	1.803071171	0.70079589	1.194504277	3.045019209	1.889068828	1.320166193	6.447376743	2.461360373
b4052	2.636612071	3.120083031	4.921808199	3.585369632	3.994974316	2.168786372	4.981780679	5.253037523
b0684	3.116134753	2.640523001	3.904235718	2.838633397	3.671795142	3.826672136	3.947662802	5.09645161
b0425	2.531883586	2.271026747	3.693887319	2.192144285	2.125601417	3.379523931	3.131315816	3.347619697
b0463	3.239507307	3.988626927	2.903195088	3.442996602	4.024046381	1.993925931	5.258838712	4.524166205
b0641	3.385488832	3.204899714	3.460020574	3.296702524	3.537437293	2.192828064	4.239553736	4.977782828
b0607	3.230166067	2.327461672	0.981158298	1.470745919	1.796211601	13.90752635	2.562131386	1.240980947
b2296	3.168111502	3.169820582	2.53981995	2.889158614	3.245047021	5.948287005	4.041235707	3.119338156
b0357	3.806576158	3.331606759	2.754156838	4.043403954	3.648110165	3.209889904	4.982021741	5.344918328
b2276	3.942378579	2.338059444	2.289571166	3.305089987	3.400885753	2.252056423	5.989979277	3.071206019
b3713	2.86919071	4.422245974	3.827286178	1.672923309	2.974186792	5.717996665	3.157798909	3.499158857
b4057	2.807291699	2.93300662	2.926328082	2.479214389	2.112196542	3.797893812	1.809552131	1.40104161
b0922	3.431559926	3.728827517	3.667726811	3.439731243	3.890938234	3.33950681	2.929048708	4.661843035
b2217	3.398263324	2.897028577	3.221899301	4.044625783	3.620479036	2.867890311	3.849704855	4.290378376
b1854	3.252000477	3.696104602	2.026116277	3.414501806	3.75547343	4.094698192	5.543893343	3.173145331
b3523	2.540489062	2.032607342	7.995824791	2.038279047	2.816822351	1.629543918	4.045089155	4.988577716
b4207	2.878957114	2.912913211	4.375689587	3.342965567	2.972689272	2.067526067	6.039002912	5.075011105
b1517	5.005706064	2.985058123	1.51576874	2.910072798	3.725997383	3.570984624	0.933430521	0.647148282
b3022	3.588461569	2.955289008	2.574635095	2.53375798	2.993079176	5.981728428	2.228209677	1.947669368
b3196	2.985555473	3.05165851	2.985942433	3.0082465	3.839855428	2.729313364	3.50860249	4.415268974
b0860	1.721804861	1.690988411	2.213455476	2.381794958	2.121950756	0.845946615	2.985097261	4.309806771
b3834	2.753685667	3.102248338	4.100652203	2.531726594	3.288108586	3.868524464	3.11197218	4.24455984
b1748	4.033044766	2.707455281	1.200208698	1.956892169	2.399816422	15.41490137	0.354443982	0.385253438
b0052	3.170784686	5.015050495	3.294004866	3.500253424	3.883627705	2.586802101	3.676379411	4.587112858
b0190	3.14926683	4.696762712	3.623325986	2.633137592	3.123180614	3.53494847	2.261649775	3.928139977
b3831	3.508906408	2.46270489	2.846971159	2.07915545	3.191401072	5.562022552	1.962557408	1.631187091
b3809	2.757768805	3.30939946	3.642590035	2.932383996	3.632328238	3.228499091	3.767382552	4.919889791
b0661	3.347973724	3.176018159	3.673631348	3.4283201	3.695546889	2.765406384	5.628983525	5.999017494
b4194	2.194465185	2.679542246	1.625650376	2.130739772	2.208701479	2.545234498	2.342825099	2.567157706
b0830	3.960276358	2.62958088	4.060465058	2.972283946	2.991442771	1.480038644	2.683299966	3.317068366
b2968	2.387066113	3.593862548	2.389528523	2.85740439	2.387664009	2.47445175	2.598398861	2.469394059
b2068	1.419452877	1.254149566	1.087518652	1.213283532	1.282160587	2.22137048	1.013182549	0.720387534
b4125	3.192619461	3.150957408	1.849201718	3.357737841	3.903254264	3.15087581	1.80756518	1.575218916
b1602	3.488106829	2.099163995	3.024732058	3.394681461	2.679629753	1.805935762	5.403598005	6.259912914
b0167	3.260023997	3.407304279	3.274676939	3.187370422	2.73702555	3.179799298	3.471342452	5.924659435
b0224	2.623181868	2.354478829	5.676732354	3.171425669	4.328974953	2.937496484	5.127411769	5.814483822
b1244	2.850138641	2.735989054	2.637479981	4.456909936	3.300183082	0.950124902	6.505891696	5.353358122
b3907	4.586932183	0.316886496	2.397711484	2.833135699	3.314906711	0.413625943	1.162524352	1.008719188
b1927	3.483736437	4.091757295	3.491345168	3.035867686	2.649550348	6.077670953	1.747400944	1.63644565
b3661	2.552138543	2.817650042	4.157220036	3.242068945	4.644156162	1.379383874	8.300601236	7.912263797
b0581	4.049314129	3.209608941	3.204090233	1.374186072	2.510931986	6.36340101	1.8570911	1.526634165
b0999	3.531138137	3.412993839	2.827489482	2.088029	3.058775872	4.581673632	3.317335314	2.638268565
b0981	2.601318433	2.139465568	2.616020174	2.472592265	1.989123459	2.790543149	1.992274773	1.99132885
b1399	4.013901862	2.621347595	2.694677314	3.001977118	3.522281551	4.384677693	2.159783178	1.571296271
b2598	2.833576784	2.890644432	5.802457676	3.948240485	4.362172948	1.92383046	1.826466776	1.557215351
b0687	3.334395815	3.968080854	3.559986295	3.540568079	3.612676003	3.769852818	4.140379961	5.041001748
b0102	3.216724637	3.645610924	5.300210576	3.432214857	3.732648472	2.700259581	4.480665012	5.212997563
b4062	3.364779596	1.567034394	1.134425794	2.522715885	3.592069599	1.635214854	0.623846016	0.714208746
b1658	2.1031584	3.290361679	4.566290202	5.604835938	5.418474633	2.443715944	5.950877474	5.986725583
b3627	3.216693263	2.924795984	3.051871929	2.543472414	2.548789275	2.586519368	1.882868402	2.512424044
b3400	3.349276177	3.462750224	3.934162711	2.388205313	2.464146242	4.925105078	2.999740423	3.475715188
b1743	3.45723498	5.323517246	2.584046759	3.019039306	3.562072394	2.227691138	1.281326109	0.480237142
b3416	3.452694838	2.735903317	1.647763141	2.335403132	3.041673635	3.275240152	4.177246669	2.96271518
b2830	2.762915543	3.532852311	4.223430736	3.314641089	3.779025541	2.034769602	3.574838279	5.764446461
b0193	2.059025344	2.635625719	2.100707635	1.604754475	1.924264575	1.393349072	2.24019535	4.283891738
b0775	2.385145834	3.863046632	4.429880695	2.93875597	3.627931866	1.671112932	6.282459508	8.640740389
b2155	3.261891553	1.702428861	2.782062614	2.846014845	3.209838269	2.053675006	2.177571813	1.701654656
b2449	3.350288852	3.074280497	4.086765946	2.462289172	2.697588562	3.473602554	2.062638656	1.749010916
b1746	2.869714387	3.136741137	2.35046552	3.019776791	2.592146966	3.572806993	2.10127654	2.230222504
b1952	3.40484828	3.687489827	2.440568456	1.552395254	2.320730824	5.126091807	1.51481379	1.752136685
b1123	3.647963797	2.252204437	2.451414705	4.220977391	2.529039376	1.650081752	3.254670222	2.690491251
b3404	3.41617918	2.937751904	2.60006236	2.234513338	2.98937577	4.126821181	2.415612746	2.642775717
b3685	3.165846554	3.062726349	2.92533927	3.450593706	2.965990065	2.864977881	4.024934487	4.129736172
b0015	3.130024508	3.05710096	3.079715762	3.158202306	3.391085885	3.145070215	4.127675921	4.166000896
b2063	3.085358335	2.827646394	1.929169152	1.702676369	2.349845357	2.909964084	1.369520988	1.036452438
b0963	3.796940137	3.308120626	2.63190229	3.635809174	3.968461159	4.639602342	2.857816813	2.24729528
b1516	4.794165271	3.852529859	1.18785172	2.326238865	3.751015889	3.474616628	0.570532364	0.245759082
b2614	3.035896405	2.613165116	3.063912442	3.076564301	2.718004101	3.631415156	3.928445584	3.249644122
b1611	3.761348802	3.469285548	3.367135628	3.941308249	2.93596674	3.642965842	1.40071498	0.880848849
b0634	3.529116829	3.584687802	4.473779711	3.59755278	3.328247406	2.317208782	3.523379323	3.835928179
b1028	2.571327625	2.676782245	2.03206568	1.522054537	2.076364489	3.097588571	2.893633439	2.900509092
b0397	2.559284668	2.352399261	2.839946754	2.739559189	2.100819317	2.165167005	2.542995819	2.4744112
b3850	2.670755223	2.777182807	3.46301023	2.655966789	2.927086679	3.578345906	2.704421984	3.971551161
b3129	3.372952619	3.478623095	3.519313134	3.169518241	3.049910858	3.649016554	2.810887701	2.544102121
b1539	3.222088888	3.528052852	3.02379298	3.777569304	3.523371875	2.875162033	4.068917295	4.036795332
b1332	2.943001819	2.629657614	2.982317073	3.013888606	3.728105366	3.811110355	2.935775226	2.9231167
b2187	2.674352697	3.230572866	4.966571447	3.928355341	3.88412249	2.485024197	3.546312208	7.243686313
b3792	2.693657435	2.457516266	2.332777571	2.08531852	2.833657994	2.520342415	2.194436645	2.046627973
b4303	3.950227852	1.072296511	2.504126098	7.231808598	1.37599479	3.743570766	0.448007962	0.313260409
b1180	3.10414278	2.753380839	3.927814509	3.044073108	3.476970764	4.543362248	3.467658271	3.341696767
b2750	2.721865963	2.961909813	2.718880299	1.969139015	3.480688597	0.205961896	4.79770638	8.257666076
b2412	3.160236207	3.393980715	2.169491446	2.86760011	2.991364708	4.450467719	3.023309952	3.114466068
b0487	2.668744985	2.865057269	2.851964947	2.501213664	2.748196107	3.742739242	2.747456011	2.545289931
b3176	3.672546904	3.330835278	3.324255191	3.627911931	3.045726366	3.118273594	5.132648351	4.552451185
b3034	3.075292709	5.550061342	4.232687399	3.655248563	4.59938126	2.836433092	2.887087268	3.603234039
b3183	3.550992815	2.270450097	3.139254094	3.157214396	3.198347022	2.417459312	3.114357726	2.565010085
b2567	2.783859958	2.476363157	3.67759143	2.917540783	3.653701344	2.755671467	3.286398708	4.036987605
b0739	2.860623138	2.909179657	2.07621123	3.493518147	2.273378723	0.898484303	1.833666893	2.38899736
b2087	0.014647589	0.005326191	0.002617375	0.015093633	0.014753745	0.014387882	0.014665415	0.014541344
b0838	3.132480529	2.501804898	4.15376887	2.754938839	3.311859155	3.275946645	2.976055544	2.866809532
b2980	4.049353374	2.180672624	1.173723295	3.942000473	3.732173386	5.386702598	1.20216805	0.68926714
b3432	3.302798953	2.94531764	2.964144701	2.490480497	2.759790796	3.216173288	3.639637634	3.975309961
b0484	3.265254965	2.512549064	2.871844518	3.119900982	2.798879868	2.409822547	5.694872493	4.774022825
b3608	2.843780986	3.07778334	2.843223098	2.886835002	3.070157997	3.372445506	3.560924775	3.31623911
b3566	4.04222337	2.994581108	0.822822766	2.219630872	3.321472577	11.28093666	0.500982821	0.060951328
b3564	1.694075143	2.04371815	1.765477155	1.816881914	1.576069156	4.017172916	2.554407219	2.471412424
b1406	3.386272662	2.96507468	2.389682747	2.229429374	3.099383181	6.744291697	1.682190233	0.909594799
b3995	2.936661171	2.26404764	2.315026254	2.269565706	2.67684581	7.329725754	1.69104646	2.0893949
b3964	3.183241539	3.262702551	2.134625827	3.625610683	2.97921462	4.878860325	2.194641371	1.628245585
b1709	2.634066547	3.983421215	3.930656166	2.413202132	3.50796538	4.413894782	3.077667723	2.887916747
b2805	2.784264426	3.399578343	1.48082403	3.451978575	3.547294493	4.283534669	1.617611104	0.917701906
b4403	3.119583395	2.978145167	3.259686343	3.03413253	3.278614713	3.998084418	3.372134376	3.377511649
b2683	2.757951957	3.401700348	3.440686747	3.101167072	4.149720352	1.611891606	4.66173822	7.376039026
b2666	3.734472704	3.297053299	1.730835655	1.183967757	2.035539201	6.095892399	1.654288396	1.733243668
b0123	2.798743321	3.236731376	3.022423024	2.235868541	2.894736501	3.945873056	5.255638798	5.468017651
b2465	2.754077619	3.461421958	3.674868599	1.069875231	1.976969228	3.079557733	1.736197511	1.519060053
b1050	3.227082762	4.024334597	4.15430519	1.22770526	2.773206372	7.404821307	1.691658408	1.220974789
b3939	2.536034509	3.773052868	5.716269111	3.159115252	3.682628778	1.012910153	3.512154552	5.721745077
b2018	2.510552858	3.402675894	3.254138734	2.520472122	2.371755714	4.178019544	2.806012965	3.000414584
b3752	2.873813241	2.635621838	1.634570071	3.329412505	3.565458557	3.10998287	2.962698454	2.378178115
b3087	3.380593668	3.334198316	1.89299553	2.730896865	3.445103285	7.725604453	1.532506386	0.859755162
b0637	2.344277294	3.04543722	3.38212337	4.112968319	3.94872139	2.051279895	5.096306607	7.272018062
b0466	3.00219308	3.037597514	3.844384774	3.369744706	4.07633206	4.055816825	3.506490054	3.782910013
b3616	2.767573525	2.852217499	2.723345354	2.916045266	2.632658999	5.183820075	2.728028817	3.194119989
b1449	3.294117508	4.593991864	3.606313958	2.181961732	3.820678334	4.533762961	1.521235411	1.347227944
b2532	2.613849734	2.188655631	5.145827079	2.900336129	2.825960138	2.014747092	3.484022545	5.114088643
b2571	2.904167568	4.389209471	3.456001907	2.705198499	3.323545053	2.329326228	2.256122881	3.459448634
b0628	2.966318968	2.875793097	2.733787179	3.625241358	2.409889176	5.557134829	2.368579695	2.496989015
b2594	3.163149026	2.493841606	4.100466052	1.574970197	3.151371546	3.476075402	3.266046612	4.117588466
b4352	2.142169689	2.915608044	4.870371947	2.633714983	3.101209698	2.135859957	4.29180747	2.861008171
b2065	2.554996191	2.072268309	2.669904596	2.955270079	2.906908613	2.931413965	3.02286361	2.419413287
b3345	2.497897942	3.433508264	4.266853453	2.740025423	3.120010621	3.32316604	3.72834849	4.709717061
b3862	0.24675289	0.364013159	0.315032241	0.414414302	0.42027239	0.260596572	0.473941089	0.56444572
b2554	2.805978985	2.734801038	3.29508618	2.609944447	2.926085995	2.173836158	4.050009339	4.947322524
b1018	2.585924665	2.003595513	4.166936962	3.744681796	3.429930974	0.878545463	5.631732717	9.665146983
b0059	3.213233074	2.695050374	2.502478696	2.21677247	3.242580011	4.047755867	2.833422013	3.095021753
b3005	2.040863825	2.701560676	4.790163543	2.507086442	2.961128167	1.533691891	4.134554865	5.248970973
b0915	2.09060155	2.174948685	2.253373163	2.072290485	1.913368411	1.982813233	2.137464711	1.86005354
b1265	0.91346142	1.802217965	10.46203641	1.586831496	1.384313059	6.175467618	2.410754131	5.233512603
b0678	3.671017843	3.370472648	3.429051781	3.252445611	3.570843095	6.886522279	3.63841281	2.952972589
b3848	2.666555178	3.165775464	3.172789815	2.272667495	3.015734254	2.858446423	2.338985249	3.00782482
b1629	2.8155974	3.28516597	2.760917885	2.78508692	2.420144179	0.799209751	2.123345191	3.754871871
b2954	2.167502035	2.575694224	3.481163085	3.538254634	3.37937792	1.653212563	4.434200528	5.41660281
b0402	3.306716839	2.007241796	0.935073282	3.602942154	3.111528726	2.900529569	0.648138398	0.347907589
b2952	2.548575438	3.518872904	3.261923185	3.43264994	3.338577902	1.799931595	4.706548984	6.521750155
b2382	0.939672333	0.934181029	1.052640782	0.90129063	0.868484797	1.268201376	1.11958777	0.977553989
b2342	3.614417515	4.168062213	2.160513247	3.041710982	3.596685546	4.173766161	1.557498511	0.705859133
b3833	2.620745789	2.646710381	3.516465763	2.692108431	2.914928461	3.979132967	3.863351607	4.247837722
b3628	2.525193074	2.307817058	2.578215926	2.254529162	2.423047426	2.402492857	1.65384336	1.907019625
b3493	2.905751788	2.499770758	3.082095981	2.135493041	3.022355466	2.188004715	4.025875583	4.568447729
b3724	3.064554001	3.503566097	3.064653204	2.079728659	2.423838961	4.649008184	2.618410414	2.247292822
b3247	2.607592917	2.42439736	2.052260155	2.16114798	2.337876474	2.453285136	2.801962211	2.843615143
b2086	3.317252632	5.445381334	2.996141498	1.47869772	2.66599249	4.553959541	1.576352564	1.096893295
b1067	2.806961982	2.757354501	3.516946252	2.662507572	2.199738871	3.980896918	3.681555308	3.355265888
b0958	2.573501301	2.364433857	2.230654975	2.228141184	2.641804278	6.805935741	1.084426504	1.250347585
b3542	1.261940613	1.18739993	0.606996509	1.881919856	1.367777547	0.682729689	1.70910083	1.197469412
b3938	2.332152865	2.339148905	3.537362976	2.542477058	2.78570265	1.648778582	2.822880636	3.21631587
b0640	2.342091946	3.951330082	2.711908252	2.923613635	3.823480955	2.870881536	3.004745916	4.707021559
b2156	2.83021839	2.113221421	1.920681202	4.608065694	2.438833185	1.320815425	3.718646818	8.047629622
b3516	2.369917039	3.356862721	1.953392652	0.829707484	2.163042823	7.326057161	2.963769747	4.197891116
b3540	2.792395972	2.555197418	2.579438646	3.967795057	3.219252206	2.364830218	3.362752569	2.932893106
b3912	3.13191118	3.458971161	3.036315537	2.483858029	3.383535918	2.887969142	2.8470371	2.930071498
b3148	2.591648128	2.717023192	2.257903051	2.677303673	2.887223996	2.019256976	1.771055425	2.185990264
b1245	2.243466603	1.866909009	1.941933725	2.771996514	1.808712976	0.861588954	4.267155278	3.600160287
b2103	2.905927435	2.795586636	2.969261682	3.151416407	2.821140947	2.003455608	2.973449539	3.91906902
b3012	3.176432388	2.813503783	2.777637581	0.904746845	1.790302689	5.218959941	1.229591986	1.755941748
b3168	2.847551113	1.732281129	1.916493606	2.398238051	2.647169418	1.520531069	3.559743828	2.950702473
b2471	2.758316019	2.474038509	2.026012714	2.998125445	3.893790195	5.358759384	3.998348268	3.414565342
b1400	3.608577721	2.340822734	2.040689878	2.784695107	2.627974812	3.678439457	1.432033713	1.290388933
b3692	1.93544464	1.707112293	1.738294459	1.781674202	1.689657699	2.461736321	1.864914688	1.84390405
b1990	3.525422718	2.466044222	2.162169794	1.805560434	2.456674558	6.150467951	2.351754612	1.646811858
b3081	3.642407063	4.580405696	0.780527732	2.303219632	2.598251229	5.366738844	0.882853226	0.298960541
b2699	2.294719212	1.863934005	2.866563712	2.19863113	2.624681472	4.119651787	2.752010575	2.488325245
b1279	3.410942764	1.907488991	2.378163413	3.581516359	2.805920246	3.152045416	2.47663189	2.416701939
b0434	2.378030273	3.517719356	3.986494986	5.63363047	4.592207669	1.088512388	5.215117294	6.165826608
b2501	2.641417888	2.981631726	3.484342954	2.312070754	3.220081223	2.608552768	2.694478939	4.021285006
b1922	1.071646049	0.25952314	0.531764464	26.91589135	11.01577447	0.272535651	1.382799819	0.518734248
b3114	2.37481821	2.785646809	2.351187644	2.57820638	1.962375099	2.801890044	2.09099704	2.097381484
b3193	2.798982499	2.679204335	2.556653734	2.219465401	2.141958831	2.478163719	2.546872026	2.65050669
b3512	2.513821796	4.179173067	2.047995946	0.375676457	0.977753273	8.600978447	2.843238378	2.015173654
b2497	1.937736428	2.440862159	2.093973868	1.769533377	1.189130685	0.664635423	9.368142132	12.55529236
b3458	2.754581968	2.117678786	1.76688645	3.279258629	2.987498544	1.327345257	4.06910171	4.054585123
b1841	1.879149934	3.713762894	2.252581129	2.997328195	1.635296581	2.326199418	5.79193948	7.69751957
b1084	3.469451971	2.184168882	2.506633905	3.007650325	2.678054888	1.775307081	4.084577172	3.587287986
b3454	2.926369129	2.3867561	2.197179853	2.793978636	2.336494421	1.773220383	3.139211236	4.040697273
b2564	2.41507833	2.213711082	2.997571236	2.293740858	2.710812611	3.073491674	3.495710625	3.002362479
b0150	2.802476828	2.578733136	2.892641476	3.085033897	2.991682195	2.004896886	4.061201698	4.663412378
b2948	2.520829559	3.52048113	3.398840645	3.750666388	3.166886864	2.08258905	4.177609827	4.213504934
b4153	2.977543958	2.06553111	1.529820064	2.211942036	2.746333028	6.024987161	2.445807507	0.910736928
b0188	2.433428489	3.109443028	2.305656039	2.668290647	2.021730615	2.510090734	2.853580002	2.822760344
b2500	1.756561999	2.196734213	4.13922884	2.225277366	2.476525003	1.223399682	4.054564687	7.841387325
b2979	3.138606934	2.079930236	2.152436169	2.693219477	2.897281655	3.324167775	1.577767461	0.831882573
b3617	3.031133101	2.851907252	2.455267972	1.819875815	2.573206074	5.647801925	2.258314438	1.725610234
b2566	2.952309187	2.218330331	3.594029557	3.019338357	2.936647932	2.220701204	3.505544664	2.917751973
b3633	2.479617521	2.31356115	4.814600768	2.664965999	2.914721929	3.320976405	2.701852422	3.549065659
b0325	1.523744253	2.970396204	2.304041303	0.845298446	1.893726324	0.834483974	0.805511265	1.535442575
b3820	2.728697498	2.526991914	3.640646809	2.897227572	3.104583389	3.739342071	2.111105044	2.903613721
b0930	2.868439523	4.419834181	4.293843411	3.46364472	2.793275909	1.994152808	3.815135654	3.929773186
b4242	2.615457873	3.762542195	2.18098727	1.650884248	2.045904083	2.128327327	1.627626397	2.320526456
b3229	2.260393015	2.02852877	2.671308053	2.258277818	2.704219132	2.344724202	2.550310181	2.80387494
b3498	2.45222212	2.400785098	2.921176141	1.633859607	2.389055968	4.743135493	2.520211913	3.243954756
b1706	0.712142528	0.629952651	0.775976722	0.688768861	0.633168813	0.719309801	0.915700691	0.85177738
b4152	2.732780216	1.675073915	1.616376811	2.188130483	2.677833684	5.775739354	2.336436995	0.7621597
b2038	0.608919247	0.538787157	0.501320195	0.497544379	0.726875226	0.84298784	0.744992649	0.781695336
b4161	2.245502013	2.562851113	2.134673261	2.430383632	2.636592737	1.84228255	1.914204269	2.670863769
b0483	2.712991209	3.416367713	4.529744124	2.78056738	1.944567231	2.734320616	2.137244746	3.701513389
b0091	2.900914658	2.811717207	2.872263193	2.024784293	2.680470807	2.135391389	2.541191126	3.730048603
b1767	2.390039057	3.145701407	3.305712741	3.121553813	3.260748214	2.74863103	4.040244174	4.411092097
b2266	0.147862899	0.151655318	0.067814993	0.053928969	0.147066316	0.205046452	0.148042846	0.146790394
b0156	2.459874365	2.782150956	3.117663414	2.857678643	2.913878855	2.780231421	2.196136285	3.216590602
b1187	2.871410432	3.04383651	2.198742007	3.433842902	3.243172584	2.742032674	3.481177369	4.035850142
b1982	2.522502634	2.128997023	4.616552322	2.53079257	2.99067793	2.512216524	3.774345079	4.254561861
b2026	1.923029207	1.41702654	3.734523268	1.456945035	2.008986356	8.444416323	3.606071129	4.193268458
b3650	2.185943347	2.688691082	2.208518094	2.377809468	2.618541957	1.81518396	2.826159678	5.19398086
b2475	2.810471775	2.68048055	2.969820934	2.433935204	2.450040386	3.621161886	2.377378058	3.619348297
b3750	2.908915473	3.078384127	1.961050179	2.625578662	2.348992792	2.293646571	1.302341428	1.144642594
b2075	1.857827894	1.42356045	1.354398172	1.853918887	1.752828253	1.372446524	1.596042092	1.716993012
b1216	0.858424508	1.047172003	0.909788987	0.930499793	0.838896637	0.939452129	1.289628021	1.224941752
b1586	3.485630361	2.539653878	2.096452186	1.795886932	2.302314975	3.929793204	2.15491146	1.322206759
b4160	2.034179391	2.622584787	2.086848982	2.049233658	2.164799147	1.465782466	2.252300784	2.23436351
b1431	2.809782598	3.364408146	3.923577142	2.120664414	3.03694559	3.860821702	1.647732642	1.367722713
b3197	2.47458909	2.784198728	2.719905744	3.182553023	2.893085009	2.213346284	3.142848993	4.25488399
b4353	2.212490164	3.346735767	3.973951653	2.760845374	2.741459092	2.297251517	3.725041373	3.146173494
b4045	2.870180592	5.036836043	1.221174154	1.24130732	1.757412634	3.147229669	0.622186829	0.502236049
b1582	0.897262146	1.008744908	1.088426737	1.057321506	0.884472736	1.069819811	0.294604512	0.167635907
b0469	2.080777884	2.670527704	3.937183317	3.786346015	4.108515645	1.792228885	6.064783152	4.766132055
b0186	3.003359263	2.614146466	3.173462468	1.411216396	2.297334992	5.499598982	1.699523135	1.632509565
b3032	2.732928863	2.85503946	2.70580372	3.224835729	2.578031233	4.029991351	2.106239763	2.786777728
b3927	1.55040463	1.289429496	1.5949562	1.165104134	2.014892911	0.245383945	0.102246743	1.141500852
b1418	1.096363344	1.188572592	1.889947562	1.309783716	1.738649535	0.812715726	2.660782072	3.10024948
b1282	2.206480531	2.72085289	2.701838038	2.677898221	2.429513186	2.006053387	4.367138794	5.65124507
b0480	3.012980466	1.884795836	2.303101306	2.617184972	2.951415177	3.797386176	2.766486239	2.74450058
b3714	2.111130728	2.010666288	2.933714491	2.426583945	2.664393618	0.810833508	4.155832709	5.40520454
b0725	3.001174889	1.550541871	1.851727687	3.798815835	2.883743937	1.347930666	1.397662228	2.114466382
b1498	3.62236607	2.444534147	0.690170643	3.141062031	3.686949517	3.690148864	2.655172121	0.315816017
b2795	2.70410015	2.907259972	1.971792122	1.871357481	1.887462848	4.44341089	2.640450023	2.526804378
b2135	0.310977509	0.21909969	0.551783441	0.17102962	0.126889017	0.366792401	0.558460909	0.308721874
b0053	3.057828818	3.201181102	2.658703235	2.809203317	3.096273482	1.919676805	2.821237034	2.419479072
b1106	2.665544906	2.284396355	2.927291605	2.465649597	2.88322444	2.14079402	3.016966309	3.982979828
b1768	2.222407665	2.979366005	2.569193681	2.702094109	2.665647275	3.029758436	3.970218673	4.097391485
b4162	2.188358307	2.908094547	2.285440873	2.333973393	2.374915152	4.287515458	2.182589875	2.711945179
b0674	2.298347273	2.212795031	3.344920896	3.108155249	2.65529564	2.789273889	5.999123655	5.867450878
b0110	1.370990793	1.359152668	1.497669163	1.037954517	1.375138723	2.852972114	1.070036418	1.180991383
b0384	3.402979665	2.333698685	2.495334641	1.404099437	2.250438971	3.964886981	1.187667469	0.980055049
b0851	2.685253103	2.784929531	2.861975097	2.885310997	2.853555333	2.095767082	3.658890897	3.570986866
b3256	2.316217292	3.049466203	2.031634684	2.754118715	3.104125317	1.62713426	4.483235195	5.689936455
b0791	3.750799429	2.154780839	1.106317976	2.132284722	2.204139345	3.522117749	1.029970066	0.780139676
b1215	2.621128442	2.012193614	3.279099273	2.145468712	2.344254774	3.085557268	3.212561754	2.774705786
b0280	3.004269969	3.119037778	2.436759743	4.814278567	3.115925459	1.879814811	2.469923084	2.698051757
b0965	2.874844808	2.185648404	2.969810899	1.660719075	2.272733724	3.902645647	2.480320835	2.15629481
b0886	3.069305447	2.957955481	2.625479762	2.340036201	2.502817572	2.091069705	3.298010533	3.120655407
b0898	3.479689935	3.661932713	1.68141858	1.678191075	2.658075846	4.004518273	0.957260182	1.11637135
b3910	1.966328174	2.128798213	2.048441201	0.722849887	1.629663555	3.052959983	2.743827748	3.437392714
b0418	2.950422744	3.665988843	2.593837509	2.556785815	2.690832241	1.913570465	2.936960059	3.303159873
b1703	2.614717772	3.097678503	2.976345914	2.733530879	2.909760486	2.935792834	1.865923469	2.648532132
b4362	1.837993289	2.440643012	2.333822826	2.13923426	3.027747408	3.221273527	2.610075112	2.235719251
b3957	2.147811969	2.76061131	3.158646118	2.415934869	2.674744026	2.057638392	2.621988787	6.158182744
b3771	2.160199042	1.919722204	2.261107844	2.138518411	1.913691312	1.229782356	3.683068072	5.733116237
b3712	2.667032408	3.305425201	3.198599247	1.800526804	2.129519924	3.73896511	2.534868513	2.208532124
b1578	2.531050155	2.029455537	3.481869625	2.680879153	2.840263994	3.886851027	2.103039976	2.74013922
b1131	2.803400831	2.971770513	5.619454788	2.378880277	3.683718533	2.312252835	4.639122691	5.516646246
b2700	1.971905841	2.657861815	2.084002661	1.760936738	2.290428432	4.250652673	1.969190846	1.053362865
b0458	1.923637283	2.008245497	4.574113676	2.738839371	3.705610994	4.322129782	4.096321184	3.454523818
b0222	1.537641997	1.74770219	1.85810568	1.59901293	1.172481666	1.637737456	1.725773623	1.552192963
b1519	3.301017087	2.55582879	2.534833226	1.47525718	2.61262724	4.352542865	1.157572888	0.897148526
b3205	1.278700167	1.303988373	1.101495383	1.429107249	1.358547079	1.021694711	1.364019657	1.264065289
b3811	1.094184803	1.197971525	1.792291099	1.260979675	1.361313617	1.187222005	1.545558961	2.631460918
b1179	2.504051649	2.715786731	4.622289341	2.890797432	3.104529659	2.714816384	4.341740048	4.626769209
b1518	4.03244458	2.430232082	0.701894984	1.985329553	2.877671098	3.048931332	0.495171662	0.26884931
b2306	2.641566523	2.424464895	2.375123293	3.336211492	3.30520389	3.194225156	2.444334698	3.309464726
b0870	1.368043397	1.762943219	0.895774589	0.893159047	1.317658474	1.491933925	1.361734936	1.251559152
b1782	2.567223317	2.477619692	3.272111168	3.100821686	2.934640432	1.868955519	5.987653428	5.377784669
b1637	2.312766425	2.298398814	3.58772813	3.0222325	2.770898066	2.067434412	3.90839935	3.976224205
b0454	2.572989206	2.336337695	2.545127768	2.32806432	2.51327803	2.550825059	2.430172469	2.744767267
b0654	3.214758981	2.263473546	2.069776684	4.117285789	3.000983937	2.096959065	2.595977829	2.311208253
b0785	2.431553273	2.48727973	2.965208142	2.231419445	2.607398806	3.332232912	2.55272368	3.658513509
b0676	2.6743137	2.158154755	3.033062028	2.550123282	2.602471223	2.450602697	2.666764402	3.776464555
b0125	2.083145664	2.768863236	4.122543802	2.406017636	2.744426521	2.246585478	3.751958448	4.66898861
b2024	1.75264543	1.795987667	3.43288607	1.489011097	2.65103376	8.259401667	3.218085096	3.698279655
b1441	1.618926098	0.978848401	1.978368245	1.885121266	1.317727261	1.00666028	0.835113384	0.925770282
b2834	2.219547224	2.827549242	3.122656296	1.956554496	2.860142348	3.712648974	2.457437298	2.80450037
b2807	2.25767735	2.511261949	2.786690283	2.960041014	2.501888328	2.632736279	3.180028795	4.261934478
b0894	2.108623062	1.066589421	1.533569441	1.414489224	1.542701275	4.298195401	19.6658723	2.065602237
b1738	2.79502555	3.381252172	1.467599128	2.96593372	2.892057277	3.005126186	1.742262373	1.333965376
b1917	2.416058801	2.078617107	2.976995951	3.582768727	2.521052567	1.641580484	3.187808461	3.645037258
b3029	2.497486024	1.912457708	2.627792229	2.154266755	2.446903446	3.22634443	2.611965214	2.318757506
b0103	2.274183731	3.138678726	3.043147394	3.214069793	2.667977915	2.336951786	3.434029623	4.199343414
b0127	2.623268713	2.409087206	2.78456803	3.483501769	2.953175191	2.007081507	3.178018053	2.661893576
b3257	1.676557529	1.938151686	1.298152009	2.208394074	2.410986928	1.513518201	1.096989452	1.03343753
b4006	1.606825956	1.602555265	3.566062705	1.975887908	2.481134595	0.895795775	3.922879095	7.416590164
b2318	2.528416493	2.906444729	2.757630566	2.186453992	2.605132792	1.673894332	2.217594594	2.478223187
b3511	2.426127246	2.492283603	2.225123757	0.735568808	1.462097	3.760240936	3.061894586	3.04008689
b3028	2.455102834	2.883328191	3.166146815	2.843737318	3.189444599	1.662818474	3.788599244	3.638281044
b1693	2.080104061	2.711657625	2.729412498	2.973274009	2.253432878	2.169316191	2.709049013	2.923823248
b1912	2.197222058	2.60572213	3.2485685	3.393318452	2.90442779	2.516539891	3.253545246	2.823939242
b3282	2.019604733	3.101609358	2.599802714	2.373840076	2.556021621	2.606163932	3.461276185	4.344620494
b0489	3.14394972	1.766169996	1.806895278	2.047792463	2.361859658	3.159033485	1.946358897	1.854964704
b0557	1.845913067	2.245359894	1.953456478	4.80309245	3.408304923	0.654581651	10.14478868	9.202038869
b0444	2.380964929	2.789555843	2.637018225	2.319871986	3.392759847	2.72041568	3.078700562	3.931052493
b0949	2.754287718	2.119464834	1.743695353	2.116194521	2.098050943	2.333662455	2.264703605	2.189815251
b4261	2.406807222	2.930195841	1.844367203	2.234581758	2.797599889	2.529546691	2.499951936	2.623835522
b0917	2.243795127	2.034755393	3.176722493	2.109503601	2.730007638	2.235643927	3.689734485	4.50961018
b2748	2.144223253	2.322455281	2.210957276	1.609931158	1.922058008	4.289362857	1.596225744	2.794776094
b2114	2.641220765	2.079885098	2.444855325	2.683967319	2.540974639	1.333899461	3.021929199	3.556865413
b1562	2.841303716	2.628174719	1.95458493	2.099878253	1.981785815	2.727111466	1.691928152	1.257019354
b3201	2.506200486	2.818221182	2.756844473	2.754970428	2.414357142	2.219688511	2.935032112	3.308036291
b1958	2.712260854	2.98181642	2.476424368	2.038371919	2.410515515	2.756331343	2.324510511	2.084393646
b2411	2.299740659	2.108629413	2.183223885	1.780477719	1.915211392	1.95291206	2.067834169	2.063591464
b1683	2.190861962	3.427062174	3.596360906	1.724245719	2.748406024	3.020179505	1.309867562	2.967765956
b0307	3.329317371	2.441927186	2.156314598	2.986437449	3.229464582	1.826332416	2.414027118	1.35364719
b1679	2.67840967	2.725411529	2.888184413	2.250918112	2.591084247	2.823548931	1.387892771	2.752002676
b1855	2.280094815	3.227849794	2.412554756	1.859056624	2.571097299	2.732046284	2.327390996	2.2787481
b1307	2.205411349	14.92326093	1.919998378	1.355202269	1.515552456	2.148943426	1.696869623	1.293086849
b0529	1.671264303	2.753403084	3.869893165	2.624163864	2.787913577	1.818219	4.886985729	6.096430508
b0465	2.856954875	3.162832731	2.545181186	2.155183851	2.107332739	2.000189285	2.387733288	2.290965606
b3631	2.672869278	2.495908893	2.376790503	1.972188173	2.837258964	2.195998899	1.80731446	2.861190932
b1345	1.873227404	2.448110606	2.545800162	3.569558802	2.106625106	2.413363535	3.277602834	5.402779801
b2153	1.643750574	2.016129278	2.471408778	2.022939911	2.294626866	1.608205477	3.887904097	5.753995373
b2008	2.59297445	2.319393401	2.484503238	2.215924784	2.23350251	2.844701404	2.260836518	1.934808623
b2924	1.458665205	1.41658545	3.675670814	0.736960477	1.227270398	0.890215282	2.774747624	3.965865116
b2553	2.219349271	2.416588374	3.283981937	2.679611002	2.323595044	2.730788352	3.709708509	4.505389117
b2907	2.168906343	2.219555685	2.793223014	2.413051153	1.910322472	2.122391152	2.559818786	3.205117778
b3279	2.119604141	2.092932478	3.046680341	2.019515366	1.919379238	2.818513567	3.261817869	4.050092614
b1807	1.958043593	2.431557692	3.244695156	2.880542576	3.192236464	1.803118863	3.434891056	4.90797631
b1541	1.66533858	1.466091625	1.978894401	1.458062324	1.27145986	1.091315557	24.06354154	3.13708002
b1799	2.91211372	2.217543196	2.493333841	2.405932971	2.673268208	4.37801304	1.137128586	0.816929223
b4064	2.088256876	2.313298049	1.645061844	2.537650647	2.915096883	1.238223888	5.944778022	5.749544066
b1252	1.839316313	2.951635363	4.089013513	2.661813519	3.03072551	1.611119659	4.154282045	4.433560608
b4032	3.437323976	1.260193652	0.66226784	2.639232509	2.391000971	3.56384769	1.491946638	0.435481938
b3535	2.261957854	2.049162796	2.971445126	1.55146178	2.097043155	6.636300075	1.551366237	2.494559688
b3623	2.912988639	2.030963858	3.182286882	2.372971674	1.738826151	1.972268698	1.688612775	2.562543966
b1837	3.053233817	2.557049299	2.462063703	1.308554364	2.07511973	3.466490937	0.878059982	0.895615164
b2938	1.041780015	0.918765443	1.241462351	0.728898931	0.799100628	1.19083719	0.923465148	1.345907425
b2619	1.581997996	1.869956478	4.307650809	3.114730625	2.456265386	2.250357919	2.861133074	4.640372493
b0893	2.390795432	1.851721944	2.099204491	2.606564657	2.717373166	2.040582854	4.060297498	4.046319517
b2556	2.36646457	1.99197444	2.418583746	2.031970211	2.36799979	2.618703463	2.070086298	2.371052505
b3700	0.980955191	1.059053066	1.221769716	1.037612725	1.210167013	0.7704599	1.876503566	3.044151583
b2168	2.903387795	2.242486706	1.589295775	1.956262499	2.61941077	3.766801653	2.543556036	2.204708821
b0394	2.722247241	3.537038169	1.992800206	1.407201152	1.881123306	2.157798514	1.936452404	1.521354847
b4359	2.283563873	2.875429464	1.22025229	2.503132379	2.000845424	2.145387098	1.219066674	1.307884813
b1993	2.348441982	2.493695956	2.757602402	3.029847819	2.852289323	2.408751884	3.149677509	3.261880064
b3181	0.535657946	0.721936412	0.488762906	0.690098974	0.644902668	0.83339272	0.523053589	0.536478574
b1638	1.929674985	2.834522729	3.710037932	3.016046462	2.852625798	1.735901299	3.389279166	4.357344531
b2905	2.083979536	2.752533648	2.740121515	2.09955221	2.270448208	1.727820415	2.09750564	6.971887461
b2535	3.503943662	4.96926953	1.636888828	0.834313494	1.644598739	5.229217532	0.449886767	0.306779825
b0472	1.781037178	2.683830225	2.692545248	2.836658242	2.43328319	1.176813099	4.611904707	6.43793242
b2958	2.15079728	2.475445379	2.558999671	1.891288728	2.219519105	2.705301541	2.25121788	1.9984519
b3189	2.453419235	2.461698893	2.593927916	2.615983225	2.777794234	1.572429577	4.998730512	4.531881793
b3706	2.084856158	2.675105699	3.04384376	1.82731163	2.337626342	2.426757034	2.467665597	2.702685415
b4243	2.144116022	1.700841938	1.592262601	2.278540263	1.319373412	0.905965095	3.344493999	3.628409615
b1134	2.05313655	2.66854013	3.593940774	1.96518138	2.505915218	2.843181935	2.326414597	3.59690187
b1286	2.19539628	1.975935015	2.567463508	2.24412775	2.323687842	0.59771754	4.471660274	5.231363332
b3396	2.814727175	2.626661479	2.534728746	2.248496882	2.149552627	0.893944805	2.52650269	3.334292626
b1061	1.961984566	2.264216675	2.156885007	1.598425495	1.939679362	3.497507274	2.235511909	4.108098741
b2904	2.563631129	2.408340817	2.599652397	2.227102585	2.076861578	1.754235692	1.852557246	6.956874038
b1921	0.842174729	0.583341851	0.844368335	18.651243	3.498730959	0.748529279	0.583034328	0.357141176
b1825	2.010875379	2.544084159	2.08108517	2.453378275	2.602828178	2.02014328	2.243604587	4.125187634
b0027	2.719418558	1.965507506	2.292152406	2.920410928	2.632577362	1.197460197	2.9089111	3.313945042
b0737	2.272919868	2.924840864	3.335197281	2.730212479	2.825520329	1.293646528	3.07935464	4.512867084
b4109	0.560808261	0.264747425	0.351014834	22.80433233	2.755091174	0.534894159	0.594690761	0.581543398
b3447	2.468578797	2.365377421	1.891117847	1.31317032	1.9458102	2.865284139	2.093321008	1.498702104
b0162	3.120047913	2.767476649	1.280993941	3.115593828	2.642121698	4.175463625	1.965832337	0.651345159
b0767	1.212176998	1.600807417	1.457705398	0.555977182	2.261223288	0.99119355	0.878269189	1.207375221
b1536	2.457181411	5.606165052	2.956027173	0.678426525	1.983903803	3.214005849	0.906785826	0.561767592
b3088	2.232953992	2.086345232	2.087909886	1.783325909	1.647311911	2.764274585	1.687046309	1.675189455
b0243	2.33825828	2.5392788	2.998378507	2.367379541	3.100854989	2.222709806	3.075380905	3.076615202
b3417	2.175300246	1.390985717	1.012992552	2.017149856	2.108155582	2.454110503	2.833131787	1.903851712
b1127	2.681699625	2.699678606	2.077200736	1.803476165	2.13494945	5.177165523	2.428386602	1.314735465
b2418	2.034905341	2.469489866	3.199121939	2.272932206	1.996359171	2.734767153	3.682452213	4.156019478
b3348	2.603470555	2.680216569	1.43216839	2.106217302	1.282002522	4.525648482	1.971204671	1.879699362
b1293	1.965086063	1.960265017	2.264129118	3.125147714	2.080600611	1.975166443	2.644228583	2.320849638
b3288	2.235944715	2.471613652	2.015802574	1.998188014	2.410660357	2.283068056	2.196376987	2.972900743
b4059	2.557598759	1.391409727	1.1393964	2.305875155	2.560258664	4.262590876	2.171993929	1.597861278
b1450	2.62996581	3.501738232	2.577819098	1.219968273	2.599184553	4.961948453	0.884096668	1.346778195
b0143	2.273582561	2.49799506	2.415496364	2.466738566	2.722643811	1.353249879	4.16646849	4.26892922
b1236	2.29480584	2.403413224	3.488249199	1.95797985	2.55729506	3.217562638	2.632398832	1.90034388
b4224	2.615432807	3.017374655	1.852777976	2.382639837	2.626135063	4.162189558	1.986285466	1.713477521
b0675	2.084356305	2.220479555	2.961637873	3.041173207	2.577957012	2.240929985	3.229813272	3.656085262
b0380	3.327939872	1.401956091	1.147336543	2.530526726	2.851794382	3.613303187	1.29479028	0.588422091
b3361	2.455099201	2.181369472	2.475331101	1.125384802	1.628489977	4.681171939	1.268725391	1.068878458
b3830	1.979951358	1.491482476	5.209558236	1.605636061	1.621235748	0.307909561	3.9626708	7.613479696
b3726	2.108119951	1.903788778	1.260777289	1.757733263	1.914539409	1.866639135	2.231104624	2.404754946
b4217	2.648891569	2.296835777	0.896703914	1.097839023	1.845736202	6.294830367	0.42836521	0.492532766
b3424	1.664377227	2.551536937	3.057347504	2.217548165	2.813273465	1.771813113	2.953504505	3.394545353
b1126	2.187209696	2.271933571	2.571231283	3.241460996	3.288783368	1.247751261	3.678299794	5.418216172
b1274	2.798348895	1.582059368	2.061515417	1.752093064	2.251390258	2.147476747	2.771506093	2.7169378
b3040	2.415587073	2.175839178	3.8202194	1.805163181	1.954383564	2.52995152	2.594267518	1.789837847
b2523	2.576853569	2.200077977	2.565421777	2.369561229	2.494313794	1.13513369	2.165244952	2.700355324
b2495	1.871497478	1.942345932	3.340237588	2.213595225	1.865820543	1.956311399	2.397096475	3.588318051
b1178	2.940540937	2.201834162	2.403491669	2.524495095	2.431487532	2.176554371	2.428898622	1.995197037
b2735	0.916058525	0.941411839	1.234721767	0.910181144	0.786509909	0.934573343	0.777963541	0.72823824
b0084	2.8322519	4.108409956	1.965601262	1.759050764	2.006461298	2.378026301	1.495486935	2.035530691
b2377	2.811454472	1.585637062	1.18431244	0.875707945	1.489348981	4.548425225	2.024930547	1.343712286
b3888	2.298866963	2.962337866	2.835189317	2.561797886	2.847389065	3.088438228	4.001258996	2.882769389
b0441	2.401758877	2.14396779	1.33077842	2.834863441	3.387495779	1.617184695	3.553553199	2.775061816
b0044	0.483023173	0.465933848	0.486045028	0.424136293	0.436695436	0.579335174	0.536032963	0.514995803
b1045	2.582387544	2.475633225	2.669066679	3.297337511	2.211961636	4.165849693	1.232901528	1.213369668
b1827	2.311417063	2.804125034	3.858900768	2.082205777	2.219035824	2.729678201	1.52012247	1.470011119
b1087	2.189017294	2.341989805	2.998906448	2.043368678	2.518882741	3.633630951	2.026087605	1.837647904
b4040	2.170408947	1.905669969	1.370841405	1.798632369	2.469843985	3.256459661	2.18712447	1.531662947
b0060	2.458012756	1.985836869	1.194226957	1.439184315	2.050399909	4.530946369	0.979085633	2.118250852
b1110	2.526798708	6.364836372	3.533591368	1.734100992	2.149059318	1.117518737	0.916019247	0.798449364
b4054	1.965335057	1.633590455	4.144439654	2.016082552	2.359904551	2.771106952	3.338078738	2.935143018
b1235	2.562012559	2.5133557	3.006937623	1.400770791	2.423864976	3.823645072	1.559491274	1.842798109
b0855	2.548376713	2.337662398	1.791268343	2.420368812	2.605954309	1.967889435	1.8354236	1.668890344
b1784	2.381019956	2.642132429	2.286579698	0.706181523	1.927586369	6.996427946	0.748038129	1.268804146
b3354	2.158207142	1.89495623	1.593385986	1.904297611	2.291269513	3.160099512	2.319952481	1.912054402
b1647	2.614054239	2.403494011	1.853885434	2.253105399	2.543251137	3.195021288	1.719120034	1.606470249
b4349	1.519322845	1.649653283	2.04494733	1.951871746	1.868336085	1.389757987	2.103056996	3.106964417
b1278	3.189934151	2.36253967	1.531324566	1.495549699	1.921517791	3.894072193	1.362081587	1.151940378
b1049	0.710776846	0.662119367	0.535511443	0.545461078	0.464829061	0.350928968	0.785597751	0.816935912
b0494	2.667089942	1.702329816	2.089972329	2.578238935	2.679022772	2.285131978	2.98559823	2.558468341
b2746	2.141908469	2.505338257	2.203879318	2.009036674	2.355968304	2.548366852	2.912503177	4.181504389
b0436	2.556534012	2.266871098	2.743963017	3.012023842	2.624653201	1.091963468	3.963637121	4.660108182
b4033	3.207079587	1.032498146	0.524373889	3.088840821	3.042668859	2.782602178	1.704556857	0.204997128
b0287	1.816425437	1.270887983	4.072299282	1.893839207	1.959839959	1.261785416	5.587742228	10.16409267
b0803	3.085603262	2.094000043	1.302616838	0.949340765	1.68420804	4.02817404	0.617274126	0.773508211
b4214	1.089968493	0.839584288	0.861759831	0.498476896	0.717111489	2.222501736	1.317325056	1.027226465
b2896	1.909208142	1.817263253	2.501485636	2.449512613	2.488262119	3.343124899	2.845867712	3.255240102
b1839	1.514851381	2.066636213	2.233359346	1.670147901	1.676113638	1.240409934	2.993712624	4.406053761
b0356	2.580282786	2.392684861	1.726642295	2.888911114	2.886709407	1.813311584	3.492340375	3.444659806
b2782	2.20536002	2.168236174	2.189343426	2.283271606	2.068625721	2.404260125	2.291941959	2.830547366
b1369	2.252614538	2.217284069	1.601281366	1.926798743	1.979702642	2.506322556	1.712977958	1.047039073
b4136	2.174599573	1.670874553	2.553038506	1.307890099	1.828896381	2.192614159	1.690157019	1.635706528
b3375	2.044568916	2.111030271	2.003332497	2.681217872	2.03435068	3.173238394	2.249821485	2.556743356
b0853	2.042566049	2.162507557	2.071820054	1.859972944	2.206194363	2.977452845	2.120794489	2.974034162
b3463	2.122926645	2.029676771	2.553553131	1.9296195	2.46918145	1.993379797	2.556139054	2.594630342
b0857	1.919417302	1.274593249	0.857333239	1.481067781	1.754681127	1.490037214	0.99063827	1.098157154
b1095	2.480640128	1.355760466	2.137185226	2.783011295	2.352119431	2.075963738	2.722929854	3.137694274
b4168	2.107900926	2.134184602	2.346390189	1.56240458	2.224563949	2.845031143	1.754583679	1.945417296
b3252	2.542796526	2.700548807	1.328333589	2.238463244	2.353995749	2.126395628	1.116128808	1.549392281
b4269	1.100436851	1.288887262	1.103078069	0.717446912	0.948493523	1.637106734	0.749411997	0.436847783
b3835	2.369337505	1.923437994	2.264085602	2.049194632	2.046275938	2.024409843	1.885170764	2.369489555
b4025	2.296128682	2.132441199	0.07508289	2.09877645	2.473899442	2.211794691	3.417173431	4.084695045
b0820	2.161030523	1.617758818	2.149986347	2.316774559	2.679290167	1.223877686	2.905001854	2.759468911
b4221	2.169021188	1.832363158	2.088882188	1.700664611	2.072087719	1.944795946	1.968158506	3.034877341
b0318	2.49512102	2.043907771	2.466706239	2.186176763	2.16819842	2.079825964	1.938431992	1.974645324
b0260	1.239032067	1.243059771	1.250327877	1.042681836	2.061704991	0.660921949	0.796677035	1.340738607
b2408	2.526440717	2.54731099	1.966223068	1.709771715	2.179649222	3.285191054	1.710136785	1.514930515
b2813	1.872594775	1.974527883	2.457057722	1.658628396	2.324322275	1.756723658	2.88900127	3.451185928
b2326	2.18926576	2.435790153	2.285999558	2.460156832	2.238309241	1.125688529	2.386390707	2.49881302
b0892	2.500632219	1.929812937	2.509905884	1.834601229	1.899067232	2.299324785	2.114912705	2.279070103
b0800	2.275755311	1.434900422	2.687401902	1.736932655	1.947681233	3.479207835	2.228282838	2.266780816
b4271	2.35682916	2.076620734	1.177745389	1.990534986	1.718739355	3.11300247	1.10026946	0.990191889
b4023	1.707272282	1.708195436	1.411233573	1.241232326	1.680047041	2.127297764	0.914547161	2.780676948
b2833	2.744722067	2.658984927	1.778140479	1.501605435	2.299362299	3.220640795	0.742072589	0.632317035
b2889	2.807325746	2.421345379	2.164901307	1.280463692	2.047392744	3.204892165	0.916887103	1.007828197
b1811	1.760133318	2.281970826	3.774326657	2.339943029	2.219699388	1.565231049	1.955802815	2.68883378
b1613	2.104619924	2.859025512	2.51430957	2.829910964	2.617028785	1.588776866	4.272704596	3.145359202
b2580	1.713256732	2.062491305	2.367895109	1.853448311	1.569212272	1.805239121	2.774439074	2.653762001
b1383	2.537735996	2.580671805	1.941559545	2.679096937	2.288069526	2.144630981	2.197276305	2.324194122
b3871	1.434016346	1.421573943	2.098528494	1.908482978	1.906776849	1.001223645	2.731986129	4.686115423
b3534	1.829938258	2.216789906	2.354874762	1.415577099	1.566770035	2.796099918	1.232134302	1.516192947
b1905	1.839160689	1.932309906	4.184391313	3.279635204	2.482682521	1.679246852	4.076004105	3.39191721
b3188	1.791829313	1.485760907	1.696664902	1.933692372	1.585930694	2.068266275	1.933720458	2.433287003
b3749	1.921713477	3.013229389	0.912829872	2.911046539	3.174833802	0.550870343	0.99583955	0.885015072
b0516	2.466260413	2.118908578	2.494252645	2.960583879	2.883551586	1.531735949	3.02664847	1.988693336
b2307	2.374477716	1.919492369	1.832718371	3.649581205	2.316489282	1.900521741	2.183011033	3.174620338
b0918	1.888787619	2.648430202	3.591737653	2.193495563	2.151839721	1.736369339	3.355502948	4.906376783
b0199	1.922084673	2.851214438	3.065415209	4.456154446	3.159016131	0.293884051	4.094933132	4.398628078
b2983	1.920140331	1.472856506	1.767355412	1.702095548	1.487735598	2.226387136	1.59641467	1.715867424
b1323	2.305002176	1.889237803	2.624230891	1.867031352	2.065910018	2.947708638	1.989842771	2.040191223
b1177	2.432691158	2.181699936	2.777361169	2.260563985	2.307610698	1.858260458	2.024777297	2.367000191
b3244	1.809035544	1.884280668	2.289236423	1.521869358	1.87584213	3.42554782	2.42311956	3.070433514
b2617	1.968608569	2.218014281	2.67953596	2.075778911	1.649193603	2.73331736	2.733422329	3.19180125
b4360	1.300961591	1.78350621	2.078402968	1.708545341	2.17211407	2.363462552	2.516973301	2.764468735
b3500	2.225103709	2.292112435	2.959183009	1.697888826	2.051716548	2.200044648	2.507363288	2.650288805
b3940	1.795134219	2.246623721	2.212713228	1.643874144	1.756342724	1.74799156	1.427950244	1.890743099
b0983	1.445490467	1.310235504	1.285025287	1.360657977	1.164773164	1.679412565	3.158070043	1.906111619
b1842	1.904434451	1.951647025	2.570953694	2.509867949	2.274163704	2.276323039	3.321669124	4.594713665
b1848	1.90771104	1.817429291	2.277115976	1.618546865	1.415412273	3.332596341	2.878842833	2.654503624
b0925	2.125612469	1.741525988	3.204805113	1.242818754	1.919725184	4.667206555	2.112173718	2.351954396
b0977	1.353743948	1.471292525	1.37252352	0.831929681	1.13870406	1.961445975	3.062120968	1.403544326
b3705	2.26911004	1.912522107	1.562891764	2.057253179	2.374727414	1.414241646	2.966833591	3.405490356
b0086	2.116849227	2.639957473	1.990527368	1.771227817	1.503866722	1.890990329	2.024974309	2.666970446
b2300	1.898698951	1.925105683	3.325613871	2.006133466	1.783009719	2.487315448	2.362602672	2.811689643
b0575	2.300461644	1.007339862	1.660394336	3.270804925	2.138204656	1.26021363	5.513810514	4.708545476
b0636	1.495191264	1.741233355	1.504335144	2.353659123	2.141501863	1.08620105	3.557864474	7.352560029
b3487	2.44460438	1.157615168	1.354440552	2.160775317	2.024413843	2.13866138	4.249029808	2.56327779
b0867	2.514121908	1.836885406	1.929050144	1.896246273	1.976640357	3.153010768	1.814146214	1.427357873
b3748	1.929786978	2.193943376	1.039607159	2.59207103	2.470267449	0.894461896	1.005907222	0.699627875
b2600	1.748075781	0.945017038	8.08635468	1.201671333	1.393305561	5.211004562	1.029248624	1.978324381
b3602	1.259509363	1.771199212	3.395364192	1.737089721	1.96815623	1.558968334	2.744575911	3.93124607
b3160	2.001290726	2.046277665	2.75571344	1.138518226	1.777679699	4.823987242	2.30517182	2.306645342
b1876	2.012577566	2.020214866	2.562683156	2.189884417	2.120891209	1.208660433	4.033642349	3.532390845
b2042	1.244671612	1.98670045	2.820061739	0.957349898	1.235774665	1.167247186	1.827547017	0.868856255
b0405	1.86201232	2.38186893	2.80591016	2.79638293	2.79332317	1.429316025	3.262487143	5.176510334
b0009	2.291745069	2.381265876	1.977679792	2.690170618	2.432038537	2.272331838	2.171970386	2.407130472
b3350	2.034054351	1.976813644	1.481941062	1.821462488	2.090565413	3.075588215	1.349746828	1.340070165
b2684	1.866110949	1.637071773	1.769718545	2.893294677	2.240520645	1.097402611	4.789541765	5.200690904
b2320	1.756833177	2.155999982	4.074699086	1.981557677	2.271995805	1.724212732	2.967598813	3.723305227
b4180	0.851941568	0.787042523	0.990152248	0.900140054	0.682182087	1.278249919	0.768151793	0.663401322
b0633	2.124619756	2.137104087	3.534670639	2.247699937	2.484443126	1.632450706	3.212213002	3.73472189
b2618	1.471027229	2.59010391	3.79904079	2.881315619	2.417126238	1.675489517	2.014212423	4.113363408
b0914	2.525380754	1.916743875	2.234908875	2.053784168	2.241220511	1.601184865	1.879828578	2.069632932
b4232	1.863515293	1.921775629	2.163708794	1.925099506	1.65378294	1.567500768	1.85439873	2.009459682
b1533	1.603529701	1.361047589	1.96873566	1.480397775	1.725702436	1.538539205	1.263040395	1.301154099
b2331	1.986669564	2.326760772	2.936609066	3.338929549	2.354051038	1.743419374	2.812933351	2.423585881
b2312	1.615896507	1.841611539	2.580150253	1.791307315	2.044083524	1.063597022	2.706809308	6.271881829
b4108	1.887918217	1.481361532	1.505178045	1.707454801	2.180752841	1.513444294	4.033418641	2.216928715
b2476	1.4127451	1.905594911	3.783824746	2.230735225	2.321215134	1.054005068	4.396073259	6.010705451
b3772	1.885472296	1.581939776	1.769657365	2.089863167	1.657002017	1.625986487	2.923833087	4.19527344
b0662	2.340974541	2.227198274	2.48951486	1.492197108	1.681436089	3.758568559	2.136970792	2.000513624
b1646	2.543476301	2.208918967	1.786042011	0.795186702	1.066971419	3.57719956	1.591135248	0.80522641
b1024	2.981804314	0.777955654	1.540058804	4.728415841	2.461523921	0.842091667	3.007793043	1.655245381
b2540	1.603349729	1.704562015	1.344765579	1.530076827	1.61376368	1.613753715	1.419437956	1.302718534
b2265	2.046115327	2.023204785	2.026511153	1.988616015	2.056617143	2.123248372	2.716827929	2.261020389
b0490	1.857896291	2.10828648	2.705198931	2.008450774	2.565583405	2.130984918	2.68369971	3.260608112
b1830	2.1601303	2.202540041	1.716299568	2.077321788	2.080092535	1.000687616	1.697897811	1.845676356
b1214	2.031274715	1.778614642	2.050957497	1.654248346	2.142436242	1.837156524	2.17254846	3.206794447
b0478	2.64916799	1.036864099	1.778457539	1.992971965	1.527917527	4.34927254	1.697401388	1.482416614
b3180	0.979913808	0.942324395	1.2060149	1.423069025	1.327241435	0.717672668	1.30912908	1.769047103
b3632	2.216314582	2.188892107	2.007353345	1.727325026	2.319808421	1.678431865	1.954916014	2.02376431
b4220	2.048861515	2.263332148	2.148414797	1.416936137	2.057339236	2.488375469	2.525927888	3.180045892
b0888	1.844633709	2.575403463	2.949421778	2.374161674	2.019594575	0.524675248	5.013651888	5.017046201
b1294	1.107612597	1.068570381	1.082559726	0.863242428	1.097528827	1.167091317	1.326099677	1.31431121
b1398	2.738718692	1.700171381	1.245441663	2.228396818	2.419394138	3.29420849	0.610651106	0.349315515
b1219	1.20666652	0.87558621	1.028814391	1.179480999	1.715592386	0.546806367	0.447457415	1.023189193
b0653	2.567771975	1.725896872	1.404522901	2.868755178	2.40241582	1.899387357	1.983171581	1.286130503
b3008	2.443540587	1.626195889	2.9372392	2.351661603	2.307776952	0.780126923	2.454393621	2.842352532
b0795	2.328263071	1.497989166	1.853068679	1.949600693	1.944179042	2.666059714	2.375240702	2.076783678
b2180	2.248834779	1.523790392	1.120373752	2.392688986	1.97120811	2.058084754	1.692829114	1.599901895
b0194	2.058639728	1.974613284	1.991702748	1.882920331	2.408655439	1.426776387	3.319143914	4.234925056
b4029	1.696958765	1.583099686	1.478114724	1.146793348	1.516266666	2.299057953	1.262237833	1.557261433
b3438	2.004424647	1.319271413	2.236830652	1.56929398	1.937296775	3.169467721	1.855315926	1.753755979
b1869	2.056235202	1.841692127	1.895811306	1.76738294	1.999014292	3.542666733	1.90088338	2.133221769
b2877	3.309547689	1.391633788	0.880952942	0.914985211	0.884572379	2.845418787	0.527504994	0.262645163
b2576	1.993222053	1.757629434	2.387171048	2.922794838	2.285662394	1.706915145	3.313176741	3.049370436
b0386	2.010899044	2.709757116	2.701408949	2.90594544	2.385232688	2.209753308	3.542040033	2.936079426
b0098	2.559429449	1.503362335	1.811703422	1.860408207	1.769925865	1.147579043	2.148266259	2.019227132
b0128	2.182200779	2.088325873	2.230864628	2.400360781	2.033042117	1.555773087	2.118017854	1.884391575
b1234	1.898977865	1.555168916	2.822874039	1.704075068	1.88048512	2.395076097	1.502153074	2.075383552
b1165	1.621724589	6.116500265	1.919501396	1.01648036	2.149099223	3.14385526	1.325807258	1.195533125
b3030	2.056098816	2.566145836	2.584723105	2.620093502	2.117824049	1.847593093	3.105200765	3.8553618
b0493	2.125380384	2.218604862	2.556613634	1.887892726	1.858148932	1.884113797	2.314547845	2.514491744
b1446	1.633944001	1.865421951	2.415540627	1.678748376	1.382240434	2.145483011	2.447920786	2.744352951
b3151	2.02870742	1.713712183	2.495585756	2.617696508	2.447404997	1.199158355	2.092434033	2.475638083
b3457	1.9283981	1.447233149	1.233249542	1.892663983	1.832511118	1.201515044	2.850688116	3.508469522
b1380	2.084975985	2.240553617	1.900076987	2.154963572	1.88899538	3.104358531	2.468738205	2.063782935
b2569	2.245842618	2.212291201	1.954950893	2.834218016	2.340123152	1.107234673	2.745306615	2.76201127
b3006	1.404004095	1.967279284	2.966195785	2.077330431	1.836985618	0.994977847	2.593600022	3.070314743
b3604	2.014965789	1.96713492	2.216432552	2.054426259	2.237132217	3.273358018	1.473835912	1.151031245
b3355	1.849292002	1.655647899	1.71983092	2.174707694	2.281224546	1.962795001	2.446681252	1.986360241
b3128	2.270423805	1.958739683	1.287999192	2.1119252	2.758242943	4.538355867	1.034841268	0.495561468
b3408	1.445108478	2.732090325	2.181053653	1.877182872	2.51273775	1.925043817	6.165756153	3.330735287
b0946	1.978074273	1.738356188	1.947034931	1.875101471	2.203317069	1.690394074	2.860516836	1.841483416
b1059	1.694088037	2.658905587	3.38791699	1.911036011	2.443008117	1.205576828	2.996419662	3.055013193
b1185	1.900996766	1.72129596	2.12213787	4.602509921	2.243020939	1.609891542	2.403414738	2.944175181
b0456	2.208666881	2.246841343	1.526373793	0.99003131	1.47176844	3.099091542	0.59709303	0.489116583
b1798	1.647776557	1.336962681	1.762965232	1.244542407	1.582079187	1.941110732	2.269834133	2.692794398
b2237	1.976660546	1.740274584	3.641390692	1.494896764	2.15853688	3.160994004	1.72448625	2.100216072
b0934	1.670549364	1.864385651	2.056989552	1.300327608	1.493468363	2.249820724	1.961478276	2.327715166
b2733	1.887137508	2.320582134	2.072742834	2.35718784	2.078927817	1.525503631	1.839221381	1.984458476
b2234	2.068590734	2.21052682	2.497676031	1.835989379	2.415822541	1.705204943	2.918651016	2.374754561
b1423	2.51496166	1.887861545	1.279442701	1.076983789	1.539218548	7.711841033	0.355087246	0.361449149
b1781	2.317321947	2.529411208	2.332706315	2.285817903	2.036039647	1.969888684	2.191631237	1.843224929
b3536	1.700671782	2.152594056	1.661085042	1.071025473	1.876266373	2.587223834	1.484001391	2.204331348
b1217	2.044592925	2.166844815	1.72966632	1.452161185	1.090762832	2.883867432	0.923815639	0.990207698
b1849	1.325741827	1.840463384	3.591932124	1.676348856	1.767968731	0.732962416	3.468737817	5.748416358
b3239	0.497448343	0.743371337	0.117000061	1.416432759	0.120074145	0.143986157	0.434099776	0.79789078
b1218	2.129061891	2.517179073	2.884015295	1.253017567	2.052800224	2.388997178	1.078822293	1.538590316
b3450	2.299613335	2.131055856	1.339074969	1.463008951	2.304875129	2.295225702	0.963510753	0.952552627
b0764	2.04165903	1.61895857	1.650864335	7.559165907	2.562815735	1.502835059	1.992523916	1.29083266
b3221	1.980768087	2.290212781	1.800143075	1.628603978	1.921570488	3.262164927	0.870968251	0.669496241
b4377	1.617245377	1.651991114	2.311523583	1.309645067	1.711840233	1.417258904	1.74962984	1.434424224
b0695	2.463297719	2.121179473	1.828924831	1.241555158	1.740408693	3.392246168	1.257320725	1.24649296
b4311	2.441154235	2.402218743	1.259333203	1.020566473	2.104805632	2.069496838	1.824830762	1.247796103
b0155	1.944449727	2.163271959	2.14778028	1.744412324	1.941199722	2.131168064	1.567529857	2.077764264
b0651	2.095284081	2.109975516	2.636666488	1.494894757	1.618408608	1.473880479	2.506613582	1.047974798
b3131	1.621014368	1.547237954	2.006882728	1.939173384	2.085100587	2.041411063	2.142433737	2.433887618
b2209	2.136273217	1.590559766	1.506090882	1.27734599	1.469781478	2.411019156	2.281248852	1.121526932
b2707	2.039843907	2.156248963	1.408633428	2.663590533	2.240475956	2.535279829	2.41697857	2.360366164
b0209	1.948908024	1.954794525	3.249994639	1.799868361	1.934318821	3.083363957	1.982603484	1.929268105
b4013	1.839849901	1.553353583	3.308363582	1.573560495	2.019902462	0.261493707	1.826703269	2.087665779
b2398	2.037884394	1.988595715	1.353315828	2.070829572	1.941769936	4.645433603	1.690721658	1.588487727
b1334	1.038808661	1.320413618	0.956578976	0.977581058	1.156452958	0.863357802	1.308500929	0.846393862
b3620	1.757178797	2.31937141	2.754754379	2.210945281	2.051075531	1.230540338	3.036672949	4.012681676
b0175	2.394712456	1.727532908	1.567028765	2.360993195	1.961897818	1.549542179	1.939543626	2.316465267
b0064	2.435733163	2.223028651	1.222976026	2.221733956	2.123350714	4.297891335	1.302466649	0.625490445
b0758	2.026436975	2.218991897	2.318204199	2.586389336	2.419805376	1.781196429	2.574711944	2.186382783
b3233	1.52370844	1.689530988	2.636088007	1.393586991	1.673134189	1.604908109	1.985466434	1.647973928
b0124	2.037759013	1.885827292	2.848215054	1.556863784	1.831938464	2.310691965	1.145831622	2.667569561
b1301	2.308470772	0.797976122	0.54621854	3.172877303	1.364551902	3.440861282	0.702797968	1.221219538
b2674	1.440526553	2.32527633	2.039409614	2.794909332	2.741847152	4.067095214	1.443717623	1.514520576
b1726	1.976848178	2.051012849	1.808740597	1.378430702	1.351319533	2.208729755	1.612184748	2.073683126
b0982	2.009330425	1.665103629	1.849361098	1.746910093	1.656500795	2.120102491	2.957392087	2.320730726
b0578	1.951469713	1.992621372	2.55152958	2.581231644	2.261862288	1.268069514	2.557908261	3.128238071
b1200	2.085675937	1.507142412	4.793889641	1.713492621	1.673243545	1.290165655	2.436579769	1.739562388
b1302	2.444393251	1.031587677	0.550794688	3.069383438	1.490991779	3.769878068	0.716592429	1.101995913
b3153	1.130346821	2.034672506	0.826696587	0.453933598	0.670567144	1.588590763	0.289126171	0.402634046
b2936	2.201737953	2.082052969	1.456706484	1.96750633	2.358385642	2.223336819	0.629833555	0.294944512
b1295	1.456031049	1.982289421	3.711436737	2.290716	2.041004696	1.574670137	2.144804661	3.74766056
b1117	1.830440363	1.951638641	2.907944843	1.936625731	1.82642563	1.54540387	2.346450632	2.762687078
b4197	0.816351453	0.567694662	0.558682357	0.58686043	0.555571937	0.965989411	0.551328798	0.788774424
b2304	1.998239772	1.917982246	2.005579242	1.450587609	1.799691827	3.239999404	1.560796879	2.160078762
b0185	2.104975626	1.985597464	2.204828422	1.817442014	1.861106357	1.804099562	2.717130905	2.856143975
b4022	1.497475014	1.689074536	2.383921097	2.036729196	2.188351822	1.470924252	2.365042779	2.901582538
b2559	1.31441571	1.884445244	1.436529753	1.746981391	1.306391573	1.407218622	1.729386617	2.14397342
b4361	1.381345938	1.726471112	2.120093335	1.823358863	1.946441859	2.990531791	2.023122542	1.98763849
b3243	1.423218996	1.57666562	1.861673799	1.626940012	1.637532166	1.412335391	2.180053297	1.899647698
b2570	1.827938133	2.758111985	1.951914769	1.825592544	2.082319469	1.845970356	1.364161112	2.237932043
b2218	2.024808793	1.654317563	1.86487108	1.59126678	1.757876173	1.446913342	1.566718844	1.607231254
b3644	1.489863909	2.159680625	2.15923081	1.822126871	2.279186479	1.456295367	2.15974692	2.741442453
b3960	1.75376565	1.574092243	2.273181554	1.743045445	1.511842925	0.979887915	2.924805871	4.755605456
b3011	1.523177659	1.359261324	1.870906683	2.499631319	1.520634528	1.883952206	2.192424343	3.407936238
b0352	1.833215631	1.793670332	1.428049957	2.322636758	2.204633078	1.387488597	1.458532991	0.731855274
b0777	1.967397485	3.028732169	1.215354675	0.832467251	0.870357716	1.008931579	3.604723293	5.657536196
b1291	2.163570985	1.81817641	2.117906129	1.504511785	1.71706478	1.699217916	2.09474938	2.020073735
b4302	2.153205243	1.279994736	1.69229047	2.710910792	1.14612766	3.707686934	0.686604371	0.528638817
b1680	1.979286543	2.164515731	2.924251956	1.551820565	1.8149084	2.812242607	0.974918346	1.841199618
b2193	2.17824275	1.505553907	1.821974192	2.580496672	2.082947489	1.561996891	4.856545381	2.379302048
b2246	1.902978209	1.96829829	1.428822953	2.065704019	1.61665055	1.85665498	1.840120723	1.471458491
b1273	2.105222134	1.738366452	1.575640062	2.056817498	1.780923786	3.005937479	1.410490992	1.520715206
b1513	3.143592199	1.05728665	0.57155607	0.820180599	0.996903947	2.02482308	0.38797947	0.37627196
b1875	1.758311014	1.957550766	2.398406555	1.68045758	1.943495639	2.007115785	2.225822215	1.955603654
b1459	1.003503036	1.06906436	1.158575398	1.045680116	1.080689298	0.528437772	1.522309528	1.981535713
b1566	0.3111189	0.395523018	0.268769302	12.27724072	1.010068078	0.464602815	0.232112356	0.159525927
b0306	2.317794946	2.169902454	1.439363243	3.149571771	2.959210601	1.497096597	1.609743532	1.206502708
b1280	2.050938474	1.835838503	1.818467812	2.306657869	2.194358147	2.248981753	1.560461914	2.019568507
b1692	1.61713678	2.61974843	2.814965033	2.290061477	2.49438098	1.387887092	2.539276019	3.062302888
b0831	2.138667203	1.901702518	1.894037886	2.128612553	1.787017283	0.919982691	1.599265383	2.200122648
b2504	1.547040595	2.150623438	2.077731635	2.127113376	2.634830026	2.086028152	1.328963329	2.78816725
b0051	1.711311425	1.65796347	2.122864606	1.432561876	1.577563607	2.007226357	1.239621082	1.521967655
b2433	1.608859268	1.538396637	2.489605841	1.740969062	1.837465032	2.106704406	1.962344534	1.99787508
b3849	0.916358119	1.012254804	0.831633432	0.6944658	0.84995193	0.966151845	0.786255134	1.098758861
b3538	1.876938078	2.489810618	1.688929664	1.490273391	1.537601816	1.435584882	2.035342296	2.023829542
b2263	1.750311951	2.112205082	1.966579726	1.173767056	1.778808724	2.111757811	2.659916835	2.255096182
b3099	2.07118954	1.747337507	1.651257443	0.916895813	1.538698694	3.354303836	1.443868996	1.358866698
b2897	1.616415033	1.776963784	2.213964058	2.034997673	2.230655121	3.070995952	2.544703125	2.723892958
b2616	1.499981424	1.102239197	1.151336707	1.546407331	1.398033225	5.456351015	0.927320516	1.088099031
b2236	0.811999573	1.213877441	1.484354375	0.797833759	0.60724936	1.240715051	1.47122112	0.575737617
b3806	1.723323069	1.527099547	1.993166877	1.517559458	1.636258652	1.027507862	1.94654821	2.972027729
b0861	2.088121509	1.616889922	1.279909582	1.904102074	2.039277541	1.423624201	2.620749628	2.155952847
b4234	0.914258796	0.886849213	0.790910017	0.707721541	0.823902692	2.068434715	0.683426793	0.820342859
b1515	2.849877741	2.096965538	0.681366801	1.435126194	2.336949086	2.497214318	0.315658864	0.17652001
b0219	1.641000394	1.948208143	1.925532772	1.745205841	1.646966604	2.297170499	1.768397591	1.700456036
b1816	1.327659861	1.193364782	1.106530342	2.193848558	1.297493386	1.24721632	0.4563521	0.249001762
b2543	2.219537155	1.827156163	1.412195575	0.830981375	1.848444647	3.636613782	1.202623083	0.808181424
b1397	2.560498278	1.791773882	1.120123454	1.929975853	1.920129869	2.592688337	0.668629872	0.594131686
b3474	2.226999965	1.899331921	1.745120667	1.174537249	1.407808531	3.436325408	0.919396436	0.875950649
b0083	1.828928239	2.843412354	2.130366174	1.307741354	1.901608402	2.053401194	1.370018389	1.914828423
b2347	2.246741393	2.933279513	1.938924216	1.384476374	1.518503662	3.073931891	1.411479288	1.077869055
b1402	1.652815404	1.531828097	1.821971403	1.211521165	1.808670896	1.893381524	1.730350444	2.006054847
b1119	2.086760182	1.622598179	1.899041408	1.855809372	1.878581958	2.189757761	1.817741696	1.681146656
b0906	2.25418792	1.670838537	1.583983454	1.168588116	1.735072263	2.936488048	0.714847802	0.75367583
b2167	1.984111721	1.292984457	1.153533463	1.528861847	1.827479453	3.06355299	1.946723466	1.458208924
b3392	1.631560654	2.212541491	1.703041362	1.896140427	1.546898532	1.903906025	1.407386914	1.52170962
b0031	1.668387232	1.3810459	3.260610436	2.517830776	1.974907428	1.009468872	2.602240821	5.499966164
b3955	1.639434006	1.326345021	1.633206053	2.160595141	1.636849871	0.488620133	3.18604484	4.831476422
b2442	1.958616763	1.381378608	1.795869213	1.663228785	1.488970913	0.900476015	1.235027292	1.394702362
b4364	0.777522341	0.809233808	0.576467562	0.767997706	0.901458289	0.759979743	0.842957098	0.860082576
b1787	1.926170837	1.762875341	2.559589991	2.076119936	1.809040592	1.386224074	3.009569833	2.52289116
b1255	2.005863023	1.886349975	1.50934779	1.609050382	2.179370425	2.705971216	1.97431745	1.984961881
b4390	1.01289951	0.654533196	0.866294467	0.642671593	0.792243232	0.901611262	0.894924154	0.707483003
b3591	1.635250519	1.483622248	2.325054481	1.628598818	1.682483954	1.428137366	2.296848324	2.75270384
b3105	1.47367039	1.6906942	2.599484857	2.260236155	2.153398874	1.337808693	2.481650109	2.994198699
b1991	1.771923984	1.483984193	1.737917766	2.166170661	1.79790163	1.740507145	2.42183727	1.9539687
b1114	2.24124277	1.806702797	2.225624291	1.610172493	1.379068984	0.476350305	1.81060127	1.931955866
b1628	1.641635911	2.227311388	3.29368088	2.266426667	2.15446984	0.753781922	1.507031494	3.525884935
b2937	1.741744792	1.217593497	2.911048834	1.429605043	1.413948108	1.242508247	1.789700817	1.991162921
b2440	2.080301229	1.787745279	1.816885713	1.897988399	2.001682159	1.678220128	1.895305142	1.671233126
b0391	2.155754689	1.483299731	1.662878004	1.666050875	1.964479416	1.996485038	2.122310332	2.004343796
b2520	1.982812164	1.573219518	1.670738867	0.921263866	1.484743739	2.194692693	1.239509748	1.006071316
b2211	1.737040359	1.509206832	2.592800046	2.077748347	1.891707486	0.702513086	2.203697462	3.294269769
b1375	2.096797612	2.558588686	1.907473365	1.188388315	1.742925741	2.010748294	0.816046821	0.74711435
b0808	2.178765851	2.227015591	1.714287883	0.706604323	1.247652272	3.025905954	0.6334954	0.663627156
b1287	1.444799815	2.05376771	2.083739584	2.282173615	2.138426917	0.55257997	2.812211671	4.184146084
b0189	1.789039048	1.506328105	2.048736467	1.138288814	1.318160225	3.336867502	1.170697294	1.538412919
b2678	1.602822695	1.101024715	1.336312036	1.537670468	1.424585862	0.637440842	2.48341186	2.348737008
b1913	1.678372866	1.520865062	2.388075417	1.331332788	1.594684068	1.727345128	2.241616784	2.841579705
b2064	1.718943287	1.525812657	1.356129261	1.677699034	1.357071662	1.523650908	1.786013444	1.317341701
b0967	1.221257948	1.359015495	1.628501336	1.418613405	1.351934398	0.795799244	1.836013015	1.489845416
b0604	0.9453097	1.201352504	1.240980414	1.070823844	0.969501816	1.412531142	1.329911583	0.723586496
b1944	0.189991464	0.13734861	0.169522313	4.956031373	0.804868522	0.081085851	0.289978525	0.10689782
b2126	1.974743707	2.50871998	1.411123369	2.784188605	2.54913002	2.071369219	1.63087711	1.169468349
b1668	2.112134509	2.109538566	1.836221781	0.874848625	1.452620556	3.295132352	1.107404665	1.022653857
b1928	1.586492801	2.094987654	1.6421567	1.673164624	2.052216224	1.760049059	2.042813654	1.952268468
b3839	1.329977483	1.877928352	1.695892282	2.017061917	2.016686192	1.19327837	2.109219051	3.375495275
b0446	2.126478509	2.689825558	1.703816186	1.919480668	2.15920306	1.151255219	0.933344802	0.744860029
b3788	1.829285378	1.681009535	1.669744887	1.045851595	1.194260079	2.071558121	2.012921224	2.747939374
b2900	1.60827863	1.755360813	2.646824284	1.824894761	1.775577601	2.094124201	2.334575734	2.263930836
b0840	1.579884604	2.039132403	2.710470324	2.288436905	2.126525205	1.412637945	2.277439581	2.747057912
b0055	1.621066548	2.032567916	1.848773044	2.292202322	2.025141314	1.432911635	1.634812155	2.700729557
b1008	1.600833959	1.477879089	1.81877009	1.402123629	1.344503067	1.449985606	1.602782156	1.456966035
b1321	2.052039698	2.345171425	1.523837838	1.237702696	1.693444754	2.185502347	1.295810712	1.25542691
b2143	1.862438474	1.854028496	1.996992983	1.316109978	1.620768564	6.232406417	0.851154859	0.866241941
b0571	1.44516958	1.587454698	2.221441439	2.835266781	1.857535825	1.713277996	2.653222479	3.646808661
b4146	1.172250073	1.489789556	2.895986024	1.717826272	1.491384952	1.342338645	1.983343505	2.719664703
b2876	2.551800555	1.339879756	0.41257729	1.134857176	1.215830852	3.243649027	0.497950727	0.349175768
b0707	1.842462881	2.186557229	2.007582406	0.88725997	1.275441586	2.576543303	1.193688478	1.503966059
b1747	2.462369638	1.914814762	1.056061452	1.39971355	1.554452496	8.686702499	0.010419976	0.123788028
b3999	1.190706777	1.65983136	2.601841658	1.771510311	1.746252514	1.425172865	2.855417769	3.441010847
b1745	2.027117436	2.08969371	1.232064377	1.806207308	1.904246404	3.810654571	0.383558688	0.467773969
b1300	1.791688579	0.93188676	4.051266734	1.971984508	1.197057742	3.705589813	0.507001761	0.907562124
b1590	0.507183823	0.387401719	0.494502674	0.414601492	0.385343443	0.5345556	0.187498922	0.046309733
b0984	1.911521763	1.446613243	1.664975669	1.901121659	1.470894587	1.771627948	1.313473826	1.288222015
b2011	1.843005061	1.768660905	2.225326478	2.694027838	1.517364046	1.437428637	2.13434308	1.944604422
b1780	1.508805798	1.254538786	1.979511523	1.813876817	1.312952013	2.110460234	6.263637552	4.926616779
b3019	0.852673056	0.828083786	1.092512018	0.887337823	0.762705876	0.557409684	1.141689026	1.420966977
b1204	1.373153795	2.366118335	2.638669859	2.041294206	2.091671036	1.556006623	2.657426916	3.585689381
b2474	2.128533454	1.723321299	1.397824841	0.879722626	1.348607834	3.253544936	1.259086777	1.309978133
b0148	1.961706139	2.01928383	1.829752758	2.213433702	2.027213519	1.414375482	1.69001143	1.954207104
b2508	1.500524466	1.480915315	3.289664431	1.454800464	1.403442213	0.488869555	3.134665126	5.265167767
b0239	1.615582311	1.774861443	2.155681522	1.569038507	2.046179236	2.532423391	1.705450866	1.979353893
b3462	1.644447027	1.385305084	1.617140116	1.629153775	1.567188748	1.753297273	2.990564855	1.587361548
b3793	1.576171594	1.554346575	1.098847071	0.993155303	1.254372151	2.14978553	1.230504087	1.732807115
b3281	0.716471771	0.907128634	0.789583309	0.928206498	0.874313534	1.137179877	1.050675274	1.155186058
b0281	1.701547469	2.173885815	2.701609295	2.646634402	2.102326259	1.451530986	2.794983253	3.06618913
b4372	1.207878149	1.509255348	1.893136107	1.377972699	1.428769498	1.554973394	2.013006625	2.784782744
b3764	1.355564407	1.50253576	1.740006691	1.571264394	1.353590695	1.971180059	1.816619278	2.343417906
b0799	1.77361292	1.138989874	1.86035169	1.753611357	1.461292786	2.615312403	1.632367168	1.599605808
b1742	1.528531238	1.332402616	1.184876222	2.896451555	1.080558144	0.847226682	4.35835347	1.839000457
b4038	1.839481445	1.151485764	2.448057418	1.364008278	1.711605384	1.049682978	1.023259087	0.659027288
b3621	1.092009772	1.862332378	1.35265234	1.806379462	1.773899149	0.776100869	1.747788388	3.435125458
b2340	1.939343174	1.745205438	1.619585721	1.565509658	1.579534568	1.822863762	0.956927101	0.769184205
b3426	0.873455273	0.84516992	2.772663897	0.673862048	0.722534817	1.6521535	0.323807369	0.253873716
b0784	1.261883213	1.33516918	1.678740589	1.126224565	1.545758839	1.557821907	1.252755004	2.178661406
b2434	1.724583882	1.161824238	2.22847896	1.525333401	1.7850564	2.44098979	1.615654305	1.677647967
b3194	0.861372267	0.837877407	0.763209725	1.014245137	1.013622431	0.741906529	1.064981957	1.121248338
b0781	1.643666517	1.996590266	1.921188824	1.924834065	2.008535601	2.517562423	1.875011463	3.059520746
b3248	1.49321951	1.774026881	1.633969688	1.737053622	1.598210255	1.396914284	2.039489097	2.181412788
b2332	1.762913401	1.83216609	2.445576488	1.416905083	1.356320635	1.728478971	0.895484934	1.105398947
b1914	1.537344005	1.666913468	2.127530057	1.406028946	1.461292543	1.899633516	1.645422351	2.304584839
b2253	1.392806324	1.803204774	1.309771422	1.148905221	1.733921956	2.153267997	1.846798811	1.814089203
b1007	1.172821406	1.278197879	1.378925478	0.937716461	1.034375022	1.537197727	0.576706436	0.80207036
b3363	1.3283609	2.217919114	1.921400478	1.767842675	1.864416929	1.808026995	1.765615603	2.247239096
b3228	1.734969731	1.553159952	2.035210835	1.939357412	2.052473799	1.974701598	2.29039853	2.305669702
b1356	1.336275109	1.663575215	2.05261697	1.833817864	1.569405202	1.197775895	1.804255522	2.278688357
b0173	1.782170824	1.803629152	1.522454602	1.594397934	1.691977681	1.796178396	1.490937668	1.578272224
b3812	1.34168218	1.683969232	2.076310304	1.925712112	2.090699943	1.671096487	2.101252601	3.238204502
b1771	1.375164266	1.392852581	1.369601086	1.288354584	1.166340323	1.158346012	1.963220914	1.137658077
b0377	1.698443762	2.008457356	2.054840641	1.89198389	1.894343119	1.803429903	1.818580816	2.120276095
b3894	0.977358396	0.441292217	0.555132334	0.692249858	0.633838667	0.821190403	0.959608194	0.885308224
b2131	1.876078041	1.774693001	4.214238611	0.839090689	1.516927064	2.958977477	0.807494782	0.616289282
b2144	1.325659612	1.795010658	1.976382325	1.517235482	1.588023256	1.541064981	2.8381496	2.824690873
b2793	1.288887551	1.447936241	2.904903516	1.229398494	1.472908932	1.565615551	1.815455936	3.015938055
b3629	1.524958024	2.072638225	1.466804886	1.400502712	1.505727162	1.585729081	1.343421034	2.072907057
b3434	1.573888243	1.760179815	1.87188511	1.048149597	1.646169278	2.794461072	1.884883156	1.626021343
b2893	0.830626439	0.980755831	1.055290008	0.656604511	0.800056206	1.073052171	1.193347643	1.338846366
b3453	2.232862745	1.249537038	0.559173769	0.928499577	1.413965826	5.717972293	0.190039273	0.195830267
b1257	1.68705296	6.20794243	1.60989691	0.882097379	1.649479449	0.864981892	0.984239434	0.477632752
b3210	1.882999329	1.911643579	1.760665913	1.730145242	1.437341921	1.757601281	1.36235562	1.284635267
b0423	1.452970677	1.486690565	2.665118361	1.830746339	1.837640219	0.846008222	3.073725505	3.96440742
b0627	1.550774943	2.124804999	1.657774823	1.526820133	1.298409689	2.256219269	1.705015543	1.596509611
b4187	1.837692185	1.951659821	2.152887006	0.945501084	1.310763488	3.353108691	1.285356447	1.159625646
b3548	2.041599462	1.059138104	1.068783682	0.775039285	1.008076059	4.803836811	0.857602629	0.628462322
b3810	1.503536292	1.606948858	1.701419347	1.66156038	1.8555096	1.637021465	2.5063489	2.989797422
b4392	1.430940081	1.421577183	1.37727719	0.897925348	1.093386261	2.618655633	0.524407584	0.695133871
b2701	1.341506151	2.423521731	2.360691378	1.173014118	1.5948265	2.439719714	2.271448076	2.158621662
b0978	1.503101397	1.862787737	1.679896021	1.182294409	1.191121841	2.414772425	1.341232001	1.252027342
b3618	1.126296712	1.802385023	1.985538935	1.49417447	1.553550471	2.089246333	1.616261351	2.875871421
b1820	1.966567217	1.581932254	1.548982699	1.716338307	1.71512479	1.171645056	3.079600881	1.528463134
b3605	1.68288886	1.900179215	1.668548105	1.535058862	1.337743041	3.008245105	1.409529413	1.023145661
b3486	1.85201596	1.057386385	0.882049249	1.287752072	1.19004844	1.352722892	2.624605103	1.794806829
b2078	1.574252229	1.888799051	2.248940171	1.483317589	1.571597885	1.806518052	1.638370041	1.473128351
b0195	1.616065016	1.747968404	1.656611753	1.520761202	1.771792401	2.434646413	1.356201371	2.513540581
b2171	1.429179352	1.732482107	2.090635687	2.187314654	2.117037915	0.811447837	3.146846041	3.581318372
b0582	1.709876897	1.899514302	1.998266113	2.935355005	1.799506859	1.160832377	1.857880387	2.338379701
b4329	1.256608999	2.007386739	1.552303587	1.835229859	1.717308984	0.963105678	3.368960116	3.626670977
b2436	1.219128921	1.48106702	1.234229813	1.589009209	1.154837351	0.939752616	1.165612129	1.203290256
b2546	1.313190271	1.756249407	1.401400801	1.285211292	1.107788573	0.863270356	1.758655595	1.372947692
b4295	1.331433767	1.326616358	1.601252687	1.373720066	1.502436345	1.65507059	2.112824146	1.702406274
b3381	1.278716424	0.971431214	0.921103069	0.823534726	0.842248391	1.414389254	1.620242582	1.520925811
b1432	1.575248586	1.988213065	2.437351401	2.205013412	1.94255245	1.415952201	1.779532986	1.466609599
b3292	1.596562497	1.597132009	1.616060758	1.531553644	1.448734484	2.463008994	1.372668075	1.202927141
b2262	1.777195986	2.224005937	2.407913993	1.122219778	1.461067253	1.814536979	2.686386914	2.146614001
b0421	1.603867264	2.14072445	2.03976534	2.355426269	2.631727332	1.291122374	2.060607899	2.703757435
b3100	1.806381542	1.622310933	1.260197772	0.79753469	1.29150841	2.624696484	0.950962973	0.979764403
b1708	1.650939919	1.22846266	1.508942227	1.559185959	1.636083828	2.815338228	1.313973721	1.250236155
b2261	1.680932253	1.528031428	1.624180736	1.305433571	1.429656346	1.559049577	2.583683779	2.016057416
b3923	1.621059557	1.543203715	1.768257206	0.876578442	1.533013454	2.255119798	1.09538213	1.008825621
b1894	1.326424076	0.961640987	1.156410438	1.649489193	1.309831481	1.462372546	1.25894962	1.573398841
b3965	0.891810991	0.695712655	0.571909938	0.782744666	0.613525326	0.882094286	0.754632012	0.883112276
b0030	1.771713093	1.118929818	1.262532655	2.402190573	1.639563644	2.664286607	1.568573446	1.503913123
b3002	1.626894794	1.936680482	2.083770537	1.961063813	1.81722417	1.028527037	1.90114995	2.144586698
b3125	1.84178033	1.318881035	1.204392634	1.428140324	1.381636557	3.780102975	0.998084383	0.730642923
b4021	1.504783873	2.324099508	1.355711686	1.508184887	1.819914015	2.079223048	1.88360922	1.523835414
b4238	0.833976443	0.715499449	0.610177957	0.541560763	0.906871522	3.021564387	1.388280174	0.333355625
b3626	0.811111475	0.710581792	0.690412155	0.768023567	0.659516649	0.614533554	0.48813102	0.784313166
b0646	0.614692064	0.67549181	0.626467372	0.586141065	0.579521553	0.611413162	0.567462277	0.671191278
b2875	1.494026634	1.414617173	0.92981114	1.278472901	1.290638123	3.649720988	1.348910007	1.176044314
b2668	1.628484673	1.542928403	1.463627456	1.616942809	1.45437054	1.453676662	1.957678498	1.63066843
b3550	1.712840539	2.020013819	1.841807637	1.594547844	1.82665849	1.964411278	1.732767404	1.413162152
b3778	1.553861798	1.341712026	2.101830622	1.794767735	1.627144392	1.764037637	2.065453437	1.705264306
b2749	1.259512941	2.376420133	1.38612618	1.42569402	1.622278963	0.930718194	1.160730724	3.044396732
b0008	1.403879759	1.588918372	1.934685234	2.142765407	1.966428094	1.167458808	2.648850447	2.563287196
b3893	0.843679844	0.415735276	0.504250006	0.618184573	0.609255299	0.910775588	0.695565094	0.473087215
b0088	0.812350872	0.996991174	0.755195482	0.585586482	0.740881523	0.815745691	0.734717263	0.929193441
b2015	1.729599478	1.307466908	1.257204752	1.049265451	1.191366234	2.45159593	0.900954306	0.989150432
b0765	1.381964514	1.560994153	1.116735325	2.73928956	1.613658432	1.254304076	1.232989709	1.3176886
b2066	1.62805763	2.186970519	2.768134253	2.0649114	2.15808507	1.06630052	3.355412762	3.72494824
b3821	1.280404414	1.661546592	1.57698015	1.645879696	1.669960481	1.352368162	2.584123789	2.717803854
b0144	1.891760888	1.937664239	1.051714362	1.96618172	2.271022272	1.931366462	1.382360598	1.396906993
b1763	1.578985776	1.374296315	1.308654251	1.38177304	1.157015486	1.313885402	2.475858225	1.336257477
b2803	1.705138326	1.616070992	1.764105951	1.646395919	1.527080756	2.824131345	1.572261053	1.221800985
b2965	1.617352639	1.560962003	2.771190214	1.344280964	0.957917463	0.874934962	1.982981997	2.244724464
b3036	1.349061688	1.691061807	2.10526463	1.231221684	1.354574684	1.745248622	1.401370308	2.227667615
b3697	0.899555236	1.170383548	3.633556984	1.470559622	1.380206817	0.971838845	2.511656339	3.033830746
b1800	1.644235226	1.478411436	1.403530531	1.519053241	1.489526582	2.21893413	1.328239967	1.233218192
b4328	1.216118308	1.506120321	1.150515388	1.17301159	1.268960912	1.15744295	2.348225312	3.069400052
b2522	1.768500488	2.039205273	2.094157511	1.966041943	1.392794381	0.897014084	1.889883086	2.66025139
b0905	1.595207941	1.233338634	1.398994953	1.580964994	1.75207783	0.920265504	3.298973421	4.47968123
b2082	1.673219054	1.639120514	1.582276188	1.378341993	1.398321572	2.136037213	2.241398946	1.739045267
b1856	1.756312517	1.867131876	0.942018948	1.800219649	1.672212101	1.136307105	1.106097734	0.96074449
b0639	1.038449997	2.902248364	1.824447805	0.929017579	0.732990034	0.908271089	1.244855958	1.9218523
b1559	1.568193657	2.001068312	1.453794956	1.288256687	1.352305306	1.617423237	0.740812946	0.917277137
b1036	1.666495208	1.786944976	1.735814106	1.681667718	1.580355574	1.237934758	1.772146004	1.954672134
b0005	0.935801722	1.218772887	0.8178083	0.800419161	0.891742391	0.348259783	1.651200218	2.059422658
b2267	1.663377219	1.371372122	1.971608468	1.398178794	1.182959862	3.072552481	1.680197792	1.808269211
b1640	1.562242019	2.13310167	1.204981945	2.040102006	2.053187907	2.569612516	1.643960766	1.278698488
b0599	1.719002349	1.435054208	2.205440861	2.202349995	2.072152281	0.681808148	3.081019082	2.749818593
b2947	1.383772286	1.334213892	1.518653232	1.578199241	1.475159563	1.497028349	2.051018671	2.140407951
b1116	1.590448939	1.940766773	1.917485898	1.802535169	1.526981362	0.95750789	2.304112151	2.66873481
b1143	1.359509211	1.811944172	2.121135252	1.948819561	1.784180816	2.037259253	2.315623942	2.455816483
b1016	1.663768268	0.764363034	1.052869811	2.7363547	1.68877527	0.479917063	2.322171886	3.973488461
b1250	1.322144606	1.939385793	1.705798275	1.297673095	1.517922275	1.23604974	2.491441161	2.718284989
b1594	1.381605246	1.844963741	1.597036784	3.981455854	2.798243552	1.100512676	2.228324128	1.185924295
b3688	0.922338504	1.265112365	0.532577677	0.952256577	0.942384125	0.897158538	0.394253332	0.318365146
b2829	1.600972247	1.488554523	1.553787006	1.188388596	1.221114429	1.369036631	1.56459852	1.886887961
b3746	0.80042885	0.922283023	0.770603219	0.613243186	0.726661383	1.429417376	0.98964132	0.713842702
b3537	1.501536635	1.635472238	1.489893021	1.066233161	1.267416386	2.391297065	1.166513298	1.893911834
b1063	1.487961314	2.175921618	1.406762859	1.807969933	1.517983275	1.539096695	1.550714628	1.53555207
b2462	1.305826818	1.358758797	1.370572362	1.400414479	1.326141568	1.44756189	0.929449024	0.81224205
b1870	1.357418947	1.643527607	1.892478322	1.482975203	1.693206021	1.96008286	2.233667917	2.181881713
b3237	1.410577171	1.41326621	1.862178469	1.739154355	1.677559363	0.7572944	1.810853517	2.139393361
b2939	1.375736008	1.594726397	2.239801044	1.464585745	1.795119734	1.00579535	1.600163675	2.684360726
b1394	1.416332929	0.981393636	0.997308614	1.757152988	1.328722924	1.133212616	0.91921238	1.478216766
b0129	1.926324071	1.533499741	0.888326573	1.718344347	1.698350061	2.917056495	1.143392312	1.004309889
b4159	0.447638528	0.396288176	0.333614811	0.231608093	0.391792026	0.669013658	0.352549994	0.352999582
b1125	1.601214856	1.625650999	1.530021565	2.113496337	2.047112889	0.698404595	2.720746478	3.923893986
b0065	1.956783706	1.52328373	1.318431248	1.751694512	1.355265172	2.508007771	0.933218465	0.840617669
b1055	1.284161655	2.331687695	2.857992431	1.613275939	1.680164405	0.856175546	1.284185367	3.233337779
b0773	1.487992417	1.785210796	1.156642575	1.351908989	1.648548602	2.543804639	1.358894985	1.424383389
b2628	1.517023103	1.537204484	2.78807949	1.087618816	1.742476113	1.974416614	1.620042945	1.525933883
b0168	1.393100701	1.662691328	1.978919623	1.673474656	1.581463486	1.45234528	2.692111327	3.719549219
b0887	1.553620512	1.263045949	1.244977064	1.510080581	1.374412209	1.189479682	2.056438602	1.748341717
b3865	1.261036972	1.273556207	1.580684522	1.560818894	1.548246121	1.447882768	2.193162417	2.109909568
b0782	1.547508162	1.539365586	1.842172221	1.661446686	1.714005436	1.881211644	1.509819941	2.215192039
b3397	1.275733869	1.202689302	1.98905636	1.715698285	1.87987752	1.777068664	1.742751072	2.930426563
b1974	1.671188774	1.381669208	0.95204732	0.862646106	1.318680477	2.015023001	1.426745285	1.138022166
b0142	1.474193744	1.777629592	1.856669275	2.168555711	1.965438193	0.806958778	2.924057505	3.476001055
b3010	1.264967485	1.254571281	1.332443047	2.344207216	1.297375822	1.863967516	1.302631017	1.559835811
b3499	1.339106078	1.643853413	2.084139758	1.309789655	1.563271418	1.207546593	2.09909695	3.256416828
b0056	1.555610322	1.808830243	1.205297468	1.607064349	1.848286239	1.482541725	1.340923948	2.190576875
b4137	1.304165173	1.397215102	2.118693515	1.359778686	1.455134593	1.316965741	1.354718039	1.755022043
b3009	1.543794087	1.569633366	1.581294321	1.745983683	1.716915667	1.913560028	1.284065941	1.811102635
b2302	1.574930636	1.38746991	1.400137225	0.954213253	1.158932918	2.136578313	1.230595971	1.130532708
b4402	1.739792755	1.882361151	1.629904566	1.039218336	1.363860114	1.68631303	0.569593904	0.567758196
b0877	1.495494896	2.742312963	2.16633295	2.401492123	2.007882105	0.839190939	1.837189688	1.886207113
b4253	0.892584231	2.07682532	1.740703404	1.868066806	1.634724078	1.19227597	2.33031907	2.631935201
b3655	0.713393985	0.714119989	0.650168101	0.827528945	0.710718986	1.057219701	0.875547186	0.749555243
b0856	1.678364906	1.738102212	1.341261578	1.425232487	1.718946172	1.185173626	1.74305728	1.757772533
b3056	1.441463842	1.901555506	1.17730025	1.216945827	1.508906126	1.788156505	0.926741773	1.307728936
b2951	1.400539349	1.810137823	1.878146613	1.770341803	1.912152393	0.960059549	2.54676694	3.29954825
b3967	1.247051684	1.58237355	1.709315261	1.725187091	1.788194924	2.024439103	1.960150309	2.426197259
b1162	1.510333119	1.863296871	1.590591481	2.447292993	2.151398083	1.549186277	0.762234512	2.14350181
b0420	1.749700751	1.102191964	1.50293753	1.706038347	1.693363431	1.065633285	1.402485569	1.42350049
b0632	1.449957264	2.325444373	1.72412959	2.29958213	2.14479437	0.897661808	1.987213538	2.961986475
b0796	1.011219069	0.706707994	0.545946889	0.511216963	0.554266952	1.434297749	0.841246957	0.848765172
b1186	1.653535156	0.996276995	1.558563953	1.936832598	1.685877096	0.875782835	2.408612413	2.103823086
b4283	0.413712129	0.322406995	0.386900326	0.350314857	0.376300867	0.243198511	0.276575891	0.183206428
b1191	1.322324439	1.119832503	1.895799748	3.082092996	1.125405879	1.468298179	1.652502588	2.061076577
b1172	1.529716467	3.935354166	2.709202387	1.549875483	1.346712787	0.388164013	1.457334092	1.785229961
b2369	1.137729054	0.938827632	0.67046931	0.726599781	1.293298109	2.101734148	6.902535726	7.78040552
b2081	1.595294606	1.458803125	1.642689578	1.817018224	1.836192342	1.366715025	1.568820813	1.952305081
b0790	1.772374348	2.139759602	2.121462199	0.76595734	1.250370523	2.203818366	0.977125588	1.024209612
b3911	0.732225903	0.608093521	0.616047965	0.738962857	0.7269103	0.678584669	0.906467984	0.966333615
b2799	1.814277535	1.248958719	1.570545093	1.342952466	1.385444092	2.211845689	0.534206996	0.242959406
b4387	1.374204712	1.535995217	1.912809073	1.883108944	1.562840736	1.356550426	2.527957472	2.373933706
b3755	1.294584462	1.234511294	1.047871322	1.125992188	1.211686055	1.549260147	1.674735616	2.118738086
b1585	1.721782353	1.384625096	1.831620929	1.714553046	1.468045736	1.961280424	1.209907172	1.223168042
b3428	1.727515481	1.429293847	1.634860764	1.1888254	1.315488601	2.042922342	1.306339792	1.246180254
b0255	1.602714592	1.951507726	1.817777217	1.279890184	1.370253615	1.940040183	1.094913301	1.60077687
b1846	1.648053813	2.237016121	1.321143514	1.295675713	1.459554855	2.419024044	1.270564399	0.701548029
b3530	0.864468641	0.659660546	0.508165929	0.403309006	0.647141281	1.568403267	0.339740649	0.323217553
b3728	1.365357668	2.04949402	1.981431095	2.051214466	2.108937357	1.588600901	2.700731971	1.987807472
b2555	1.504333029	1.694695429	1.758957701	1.730436091	1.81050863	1.330552073	2.049971071	2.21475492
b1429	1.625656949	1.925893564	1.616204371	1.789945375	1.80063398	1.467988447	1.443223467	1.632648137
b4024	1.064433492	1.207359549	1.987126434	1.457930695	1.39913884	0.727314302	1.410959449	3.468909334
b3070	0.62902215	0.598055507	0.803145228	0.778536581	0.789565896	0.637002251	1.360656952	1.520599724
b2753	1.107248787	1.923178892	1.697328238	1.593418645	1.253354887	0.997204551	1.701161238	2.053319571
b4110	0.436514106	0.429529672	0.51545503	1.671282627	0.572746319	0.266033187	0.534249951	0.474942227
b3612	0.926834093	1.069104501	1.211018162	1.037729747	1.099899111	2.494823687	3.607597223	4.166430474
b0492	1.409438691	1.14771405	1.534062501	1.307837359	1.15481226	1.285233812	1.726411762	1.905908173
b3055	1.497339166	2.32080648	1.018959077	1.527183467	1.533538667	1.601878647	0.732885627	0.978625959
b3524	1.293408888	1.032280231	0.976235778	1.004698562	1.017896449	2.244374519	0.914784308	0.950450019
b0546	1.602970157	1.744311374	1.254981683	1.680454649	1.469088483	1.953639657	1.253231302	1.022114297
b0751	1.819265536	1.447664256	1.581591409	1.177818293	1.457760031	1.952502607	1.624372594	1.695009922
b0548	1.074409048	0.363858479	0.25751969	1.142078884	0.863591119	1.023908288	4.087723048	2.114557908
b1605	1.724403054	1.876550455	1.338125201	1.099476935	1.292943043	2.643454061	0.973483508	0.720250508
b0079	1.374490394	1.185457535	1.647156913	1.324741546	1.424116255	1.202273853	2.664295451	3.370544344
b3095	1.368465848	1.188457138	1.802384412	1.368398582	1.356799528	2.166051683	1.934860087	2.186454102
b0713	1.388855487	1.553987188	1.983360369	1.719347321	1.616099568	1.857829634	2.082376618	3.285202678
b2796	1.320644899	2.062487715	1.40042781	2.047599874	1.685679387	0.871178566	2.284076178	2.074708471
b2472	1.665720392	1.069505964	1.201405582	0.918586492	1.165030123	2.501922574	1.162248892	1.008136453
b3149	0.734935411	0.911419629	0.578687476	0.794165976	0.756254225	0.609483744	0.861600338	0.948627241
b1504	1.171689993	1.592982272	0.728319578	0.429236099	0.951487173	1.035051537	1.53354489	1.607291873
b3289	1.434373733	1.7117594	1.106072897	1.179652084	1.186322402	1.223811117	1.786784936	1.648013335
b0376	1.519155142	2.012109571	1.476637153	1.879404133	2.230205437	2.338475449	1.36801233	1.211149339
b3130	1.572200626	1.699278639	1.268226455	2.141924031	1.718969541	1.679250997	1.06438368	1.231217183
b0625	1.580571795	1.303055651	1.418611933	0.901227334	1.3176775	3.444645851	1.03208534	0.763596407
b4391	1.343850791	1.168666256	1.441168552	1.269669834	1.336981693	1.376507131	2.067528465	1.758233517
b2169	1.527142472	1.426997995	1.518965955	1.517384059	1.800707762	2.360824835	2.023010839	1.498261703
b0869	1.316572596	1.631579479	1.546390018	3.346439149	1.699460266	1.027883682	2.030436731	1.706688743
b0601	1.611639725	1.079358142	1.182957776	1.47992061	1.364014935	1.67164373	1.510029785	0.995775343
b3280	1.070146726	1.203260775	1.10486617	1.232933481	0.941638401	1.782368339	1.322324965	1.780601858
b0602	1.208533971	1.397759799	1.388683989	1.254260162	1.259701556	1.54049863	1.24399364	1.347596589
b3930	1.199388833	1.370626906	1.969096659	1.138769927	1.716615171	1.252936161	2.027089577	2.48982832
b4398	1.574811913	1.688171175	1.324560221	1.793099543	1.576883414	1.147517654	2.037301203	1.572781607
b1822	1.298340684	1.21213267	1.489479268	1.261742318	1.060793101	1.414641387	2.292123539	3.481125337
b3343	0.741550166	1.036104691	0.77195238	0.615177348	0.779338149	0.788862482	0.545160693	1.20638608
b0523	0.402639135	1.393450088	0.664752067	0.624603304	0.365740637	1.336396466	2.212936226	0.492654784
b3549	0.665536652	0.696014328	0.805576953	0.605679834	0.739317369	0.844066613	0.733997783	0.558299332
b1414	1.589240578	1.619775269	2.044789753	1.306662828	1.711325496	1.91017801	1.13335875	0.92070992
b1329	1.836011836	1.515433085	0.91680299	1.720149692	1.916022332	1.552041947	0.970601272	0.857843747
b2568	0.841767083	0.565591877	0.770772225	0.680681343	0.601764187	0.578789578	0.818661606	1.131067003
b1344	1.282441339	1.482668564	1.870788532	2.0742436	0.988754178	1.131042706	2.140003425	2.629616055
b3492	1.372615007	1.103046535	1.489249388	1.427334472	1.582520277	0.939230652	2.298264099	2.823621716
b1715	1.437318861	1.005584009	1.817517244	1.648394347	1.455389374	1.173284626	0.822236289	1.088683234
b2808	1.190068349	1.678384815	2.120216891	1.333922783	1.381674706	1.404600172	1.383564943	1.957971085
b0879	1.674567187	1.029313695	0.824161094	1.633061449	1.25072849	1.657979624	0.990073675	0.780914292
b0379	1.915891642	5.613154229	1.002254297	0.757833245	1.183075538	1.245596583	0.414769262	0.392880393
b2249	1.206563232	1.349431153	1.254074747	1.379985492	1.383615633	1.981773844	1.785147919	1.801579593
b1249	1.547685723	1.568540577	2.119666165	1.476088422	1.520821377	1.347644217	1.727835136	1.60398664
b3031	0.532575406	0.661110145	0.633335879	0.747751532	1.158480747	0.660226076	1.318311736	0.48094578
b2273	0.195009298	0.18830277	0.243500245	0.250738962	0.230737392	0.234372934	0.28994708	0.371399142
b1233	1.028003424	1.56560989	2.319249612	1.595548645	1.632347574	0.979899599	1.684234624	3.023025519
b2517	1.553076638	1.53265138	1.393426588	1.410769802	1.390322341	0.89234037	1.464842323	1.916190322
b2636	1.117702902	1.361047176	1.168321018	0.98720477	1.106198279	1.725909699	1.081098149	1.194451243
b1510	1.785609692	1.314728413	2.476637042	1.710381582	1.584369931	1.338094266	1.258480617	0.961666969
b3784	1.405179616	1.42035729	1.547113201	1.345919666	1.147633184	1.054572317	1.657087247	1.698693059
b0160	1.521486917	1.190288165	1.474051485	1.409990131	1.295216118	2.108599825	1.53409659	1.540666261
b1247	0.300128295	0.321645093	0.277163172	0.240683559	0.49453332	0.435150656	0.53019775	0.412806795
b0214	1.229763401	1.410337999	1.659408974	1.776099344	1.646626654	1.287022045	1.794477069	2.038927983
b4397	1.290133304	1.287736836	1.613105255	1.558680189	1.198904156	1.026204124	2.513982966	1.414201396
b3869	1.31453513	1.026931076	1.199606929	1.609650422	1.010848819	1.526303584	1.464710811	3.420134507
b0528	1.077167599	1.177761626	2.709661563	1.562481189	1.774716938	1.319063669	2.05804832	2.562726775
b1461	1.510372767	1.58430453	1.241034206	1.241050485	1.620510363	1.217472164	1.472488384	0.96537038
b3064	0.555400493	0.885361695	0.895160847	0.756833845	0.869265561	0.575249878	1.040179908	1.296204826
b2316	1.298109031	1.349509307	2.189574188	1.69392197	1.459808998	1.112221247	1.70703557	1.944360483
b0101	0.550038816	0.599490414	0.784121967	0.582396319	0.649252971	0.540159187	0.575366784	0.718581756
b1401	1.543356266	1.466331454	1.148379331	0.919875296	1.380374253	2.392710285	0.787609829	0.825239127
b3613	1.023170685	1.273038589	1.355138788	1.492677978	1.630392801	0.776033859	1.967393695	2.858122892
b3089	1.566114226	0.543572313	0.510664498	1.250993463	1.324977456	1.630166634	1.845297379	0.832400388
b3465	1.039227191	1.307211824	1.726648952	1.229302259	1.470182514	0.89432711	2.125962886	2.338196782
b2928	1.424908993	1.21396692	1.392056423	1.13600515	1.443531982	2.96766096	0.83190825	0.89978387
b1405	1.59583517	1.468864366	1.521239582	1.367782643	1.408070912	1.101367549	1.256900104	1.572485968
b1019	1.404902857	0.949793827	1.851715229	1.995295681	1.57912289	0.630445132	1.298411638	2.219028192
b3116	1.167933365	1.628260646	1.016616041	0.286539197	0.890561099	3.417209584	0.989638324	1.014456087
b4339	1.288293204	1.250054899	1.950320966	1.368879859	1.402378368	1.512180172	1.30437833	1.146450559
b2118	1.161814021	0.895885987	0.903073562	1.277940222	1.234335105	0.429178722	1.291791996	2.00039463
b4121	0.756068816	0.776410953	1.113017068	0.780828672	0.969930586	0.766754031	0.959657231	1.050916986
b1466	1.225993197	1.4240275	0.964886173	1.11105082	1.304141423	1.128369685	1.954953484	0.98697655
b2290	1.223391327	1.468691061	1.889729448	1.719427559	1.653100987	0.85710327	1.230281764	1.269800392
b3413	1.470894856	1.175967632	1.613689559	2.052212236	1.261909322	1.690984487	2.000976097	1.886060251
b1760	0.857158492	0.771344642	0.749068746	10.97510247	1.08102241	1.308283901	0.768137727	0.388557628
b1378	1.464437338	1.569887172	1.386396609	2.138647482	1.236732379	2.0828384	0.890839999	1.314804323
b1662	1.230529312	1.288281554	1.678478204	2.142616264	1.432047058	1.362101388	2.047163136	1.930252122
b1111	1.140768562	1.523574587	1.810865469	5.057292113	1.522349043	1.201440022	1.040015842	1.216664352
b4256	1.089953259	1.315143735	1.675800514	1.4606442	1.522183128	1.462103157	1.627373533	1.643827299
b0522	1.033849635	1.197748437	2.068754786	1.633945021	1.441351899	0.648040711	2.145524149	3.216714771
b2314	1.665219615	1.234351096	1.154432704	1.291466467	1.303802864	2.099220071	0.928084623	0.992668177
b1296	1.811700659	1.107642826	1.104327629	1.656617244	1.214248851	1.351442888	0.892546933	1.133092628
b0161	1.485261942	3.457362983	0.9804468	1.634584733	1.479307334	0.911829826	1.188903913	1.356910358
b3867	1.175557801	1.025179725	1.536739248	1.227546237	1.070644076	1.204482112	1.365886015	1.676016092
b1109	1.311662548	1.763531419	1.435822246	1.049295392	1.35106263	1.796943938	2.293335017	3.766813835
b4169	1.456557039	1.5379967	1.408090186	1.22491931	1.342360625	1.809600907	1.148582418	1.529252435
b1487	1.755177377	1.570474087	0.644709373	1.034488853	1.519985676	3.131434118	0.314546177	0.210313389
b0597	1.558619438	1.205020781	1.058215187	1.316137811	1.303230981	0.969512977	1.838738255	3.218853821
b0584	1.539832975	1.129360921	1.28924319	2.282687043	1.457303985	0.827848203	1.879653562	2.048617739
b3476	0.290522323	0.296033974	0.307983376	0.241345112	0.226734694	0.269260305	0.228951437	0.344442097
b0542	0.959434923	1.113757887	1.421045162	1.462391312	1.323515719	0.93573147	1.106388808	1.303950618
b3085	1.274602675	1.091331525	1.364575476	0.770707491	1.021236506	1.882640567	0.838297578	0.812405234
b3094	1.305799224	1.405928916	1.316935235	1.315790772	1.235870698	1.870178675	1.108162177	1.647854073
b0238	0.903105898	1.475410532	1.747366922	1.680618367	1.576655914	0.535020651	3.08625332	4.554052556
b1292	1.064137581	1.129061721	1.207483737	1.051515316	0.854477069	0.826964952	1.252565097	1.175872737
b3259	1.280156626	1.174547022	1.557500239	1.342384371	1.402211279	1.531586527	2.525303599	1.880530031
b3401	1.358386897	1.419039959	1.271834151	1.109079492	1.138733899	1.824548438	1.802816458	2.050319796
b2560	1.405258498	1.610852805	1.362194084	0.965367375	1.164404157	1.453844774	1.011594372	1.192822397
b0345	0.746471119	0.68993944	0.731939139	0.648229149	1.109630925	0.641511944	0.598128091	0.720370378
b1663	1.545116264	1.018957521	1.151984975	1.39789977	1.360341682	1.437960703	2.328788697	1.246035795
b2792	0.90459269	1.310878342	1.32191411	0.927057794	1.254401818	1.207998876	1.426171291	1.77588581
b1530	1.277312631	1.367593329	1.951513025	1.869210846	1.70534957	1.358659758	1.951590042	2.592612788
b2295	1.503991558	1.225119932	1.380380717	1.506433475	1.328490043	1.346581579	0.918806582	1.044141865
b2631	1.489677201	1.331267802	1.091335824	1.202050967	1.271835208	1.471908455	0.716066807	1.057845016
b1454	1.815963235	1.188513293	1.169972544	0.483014065	1.068616436	3.054824501	0.306889114	0.270418708
b2895	1.107965448	1.160296869	1.498810644	1.156325124	1.162025792	1.080460239	1.528613806	1.921710631
b4248	1.285666796	1.365636063	1.002440289	0.614108151	1.257302183	2.246507612	0.680265166	0.745414145
b3607	1.144064879	1.020465525	1.550484664	1.180261827	1.458466842	1.595431289	1.030359236	1.373568928
b4119	1.370556302	0.455781331	0.811016819	1.26386893	2.169115325	5.341053484	0.802668712	0.406246651
b3996	0.642099774	0.623235768	0.918659037	0.578517199	0.578936456	0.8003924	0.753923689	0.918525489
b4233	0.59154036	0.501794941	0.71659607	0.606366583	0.640608531	0.623581889	0.870216335	0.705804814
b3427	0.599526012	0.684708081	0.530307115	0.823112923	0.687695626	0.564502202	0.490410578	0.570948967
b0468	1.171080804	1.512163947	1.789415569	1.840361532	1.511126067	1.223853382	1.471358938	1.925212418
b0579	1.307594424	1.139354674	1.201308265	1.512125053	1.278733752	1.566241352	1.480444923	1.516466303
b0991	1.139229591	1.215328462	1.412155223	1.657386442	1.305650117	1.007222335	2.289851777	3.391452767
b0551	1.324180654	1.01137599	0.928763107	1.556996822	1.23326497	1.374625623	1.243572498	0.960461121
b2319	1.241080287	1.073928616	1.790810286	1.344918441	1.535954743	0.772182991	1.602724155	1.831028677
b1270	1.321172009	1.556955601	1.786539743	1.733146588	1.489910105	1.26574226	1.613199935	1.193703956
b3147	1.416102757	1.446586579	1.344423564	1.416516507	1.338273178	0.638169951	1.503587328	1.485927717
b3842	1.251469284	1.235262198	1.337953568	1.295533654	1.558137773	1.479636494	1.1472164	1.674023711
b0122	1.191907985	1.155168735	2.09425806	1.213484836	1.372052766	1.634118358	1.050108643	1.966416413
b4075	0.381849871	0.342087568	0.357581951	0.318761938	0.350239137	0.354923394	0.265205965	0.181595292
b3042	1.209355583	2.306161563	2.057972152	1.72924824	1.524180574	0.89023122	1.317157922	1.975072946
b4231	1.251448633	1.035303058	0.853221234	0.823072703	0.943830804	2.425665181	0.575400983	0.53479136
b3924	1.083566066	1.178693291	1.707063915	1.740646186	1.070826246	1.419138741	1.03560823	1.289953315
b1099	1.284299509	1.578701084	1.622418136	5.178670098	1.940695492	1.771038933	1.696066432	2.32211853
b2949	1.056796822	1.171866186	1.726877153	1.527203995	1.451477095	0.814489735	1.832006362	1.922722782
b2352	1.061425763	0.620877921	1.105787514	2.149755569	1.024428465	0.29632517	2.473617141	3.137122862
b1537	1.309826226	2.577104769	1.343893964	0.585190127	1.104311396	1.821417489	1.919570387	0.36515742
b4196	1.292683408	1.222760877	0.965823991	1.057576907	0.898669839	1.412530969	1.816910685	0.964092519
b0410	1.141846983	1.381103788	1.892938094	1.809905073	1.490459177	1.263974681	2.588460222	1.577796457
b4041	1.06328928	1.107808599	0.932724154	0.992929808	0.989265196	1.517072895	0.838267078	0.978224011
b1871	1.314039554	1.382059475	1.353061242	1.175606121	1.242609001	2.163859499	2.417733737	2.082088205
b0966	1.538073792	1.985628828	0.990675373	0.942521712	1.073860151	1.807972027	0.394879437	0.454191962
b3059	1.279953139	1.136599606	1.287328872	1.349180624	1.283967259	1.227061461	1.054876164	1.117804522
b0760	1.245137175	1.117795558	1.128822574	1.514198092	1.45391439	0.901767876	1.715518479	1.899270221
b3441	0.687359426	0.615991336	0.713326651	0.549801902	0.60667448	1.121492642	0.791315943	0.553439045
b3660	1.35889055	1.410684834	0.758205995	1.268202027	1.099111287	1.698187873	1.972967479	2.417290449
b0550	0.875859122	0.885685796	0.884768192	1.069369241	1.010724498	0.400323504	1.461541721	2.203889969
b0788	1.383162785	1.243854088	1.361614437	0.984492651	1.04176229	1.284914232	1.278662854	1.118868625
b4267	1.527328198	1.54209666	0.833601975	1.731221797	1.865727229	1.479960798	0.588919018	0.186265908
b3395	1.196264539	1.215594812	1.137895417	1.380684454	1.328310346	0.964567213	1.752761531	2.073827304
b1508	1.452065499	1.328413578	1.235644288	1.329535637	1.01698896	1.594697304	1.723266516	1.502572109
b0104	0.983812503	1.259691765	1.525450992	0.94045451	1.18773043	1.562245979	2.429082134	2.901840339
b0028	0.693458516	0.628355627	0.882367749	0.49854107	0.441645161	0.856262526	0.956623081	0.771196945
[truncated: 2,111 more rows]
