# Supplementary material for: E-Flux2 and SPOT: Validated Methods for Inferring Intracellular Metabolic Flux Distributions from Transcriptomic Data
Source: PLoS One. 2016 Jun 21;11(6):e0157101. doi: 10.1371/journal.pone.0157101 (PMC4915706; doi:10.1371/journal.pone.0157101)
Supplement: S1 Table — The lower flux bounds of these reactions were relaxed to -Inf to construct AC template models for each microorganism (i.e. to simulate the condition where knowledge of carbon source is unavailable). (XLS) [file pone.0157101.s006.xls]

## Sheet: List of potential C sources
Additional file 2: List of potential carbon source uptake reactions in E. coli and S. cerevisiae models. The lower flux bounds of these reactions were relaxed to -Inf to construct AC template models for each microorganism (i.e. to simulate the condition where knowledge of carbon source is unavailable).
Exchange reaction names
E. coli			S. cerevisiae
iJR904	iAF1260	iJO1366	iND750	iMM904	Yeast 5
Total 131 reactions	Total 262 reactions	Total 285 reactions	Total 108 reactions	Total 154 reactions	Total 158 reactions
EX_12ppd_S(e)	EX_5dglcn(e)	EX_12ppd-R[e]	EX_13BDglcn	EX_13BDglcn[e]	r_1542
EX_15dap(e)	EX_acgam(e)	EX_12ppd-S[e]	EX_4abut	EX_2hb[e]	r_1545
EX_26dap_M(e)	EX_acnam(e)	EX_14glucan[e]	EX_5aop	EX_2mbac[e]	r_1546
EX_2ddglcn(e)	EX_adn(e)	EX_15dap[e]	EX_8aonn	EX_2mbald[e]	r_1547
EX_3hcinnm(e)	EX_akg(e)	EX_23camp[e]	EX_abt	EX_2mbtoh[e]	r_1548
EX_3hpppn(e)	EX_ala_D(e)	EX_23ccmp[e]	EX_ac	EX_2mppal[e]	r_1549
EX_4abut(e)	EX_all_D(e)	EX_23cgmp[e]	EX_acald	EX_2phetoh[e]	r_1550
EX_ac(e)	EX_arab_L(e)	EX_23cump[e]	EX_ade	EX_3c3hmp[e]	r_1551
EX_acac(e)	EX_asp_L(e)	EX_23dappa[e]	EX_adn	EX_3mbald[e]	r_1552
EX_acald(e)	EX_dad_2(e)	EX_26dap-M[e]	EX_akg	EX_3mop[e]	r_1553
EX_acgam(e)	EX_f6p(e)	EX_2ddglcn[e]	EX_ala-L	EX_4abut[e]	r_1554
EX_acmana(e)	EX_fru(e)	EX_34dhpac[e]	EX_alltn	EX_4abz[e]	r_1563
EX_acnam(e)	EX_fuc_L(e)	EX_3amp[e]	EX_alltt	EX_5aop[e]	r_1564
EX_ade(e)	EX_fum(e)	EX_3cmp[e]	EX_amet	EX_8aonn[e]	r_1565
EX_adn(e)	EX_g1p(e)	EX_3gmp[e]	EX_arab-D	EX_Nbfortyr[e]	r_1566
EX_akg(e)	EX_g6p(e)	EX_3hcinnm[e]	EX_arab-L	EX_abt[e]	r_1571
EX_ala_D(e)	EX_gal(e)	EX_3hpp[e]	EX_arg-L	EX_ac[e]	r_1572
EX_ala_L(e)	EX_galct_D(e)	EX_3hpppn[e]	EX_asn-L	EX_acald[e]	r_1577
EX_alltn(e)	EX_galctn_D(e)	EX_3ump[e]	EX_asp-L	EX_aces[e]	r_1580
EX_amp(e)	EX_galctn_L(e)	EX_4abut[e]	EX_btn	EX_ade[e]	r_1581
EX_arab_L(e)	EX_galur(e)	EX_4hoxpacd[e]	EX_chol	EX_adn[e]	r_1586
EX_arg_L(e)	EX_glc(e)	EX_5dglcn[e]	EX_cit	EX_akg[e]	r_1589
EX_asn_L(e)	EX_glcn(e)	EX_5mtr[e]	EX_co2	EX_ala-L[e]	r_1598
EX_asp_L(e)	EX_glcr(e)	EX_LalaDglu[e]	EX_crn	EX_alltn[e]	r_1604
EX_but(e)	EX_glcur(e)	EX_LalaDgluMdap[e]	EX_csn	EX_alltt[e]	r_1621
EX_cbl1(e)	EX_ins(e)	EX_LalaDgluMdapDala[e]	EX_cys-L	EX_amet[e]	r_1625
EX_chol(e)	EX_lac_L(e)	EX_LalaLglu[e]	EX_cytd	EX_arab-D[e]	r_1627
EX_cit(e)	EX_lcts(e)	EX_ac[e]	EX_dad-2	EX_arab-L[e]	r_1629
EX_co2(e)	EX_mal_D(e)	EX_acac[e]	EX_dann	EX_arg-L[e]	r_1630
EX_crn(e)	EX_mal_L(e)	EX_acald[e]	EX_dcyt	EX_asn-L[e]	r_1631
EX_csn(e)	EX_malt(e)	EX_acgal[e]	EX_dgsn	EX_asp-L[e]	r_1634
EX_cynt(e)	EX_malttr(e)	EX_acgal1p[e]	EX_din	EX_btd-RR[e]	r_1639
EX_cys_L(e)	EX_man(e)	EX_acgam[e]	EX_dttp	EX_btn[e]	r_1641
EX_cytd(e)	EX_melib(e)	EX_acgam1p[e]	EX_duri	EX_chol[e]	r_1643
EX_dad_2(e)	EX_mnl(e)	EX_acmana[e]	EX_ergst	EX_cit[e]	r_1648
EX_dcyt(e)	EX_pyr(e)	EX_acmum[e]	EX_etoh	EX_co2[e]	r_1649
EX_dgsn(e)	EX_rib_D(e)	EX_acnam[e]	EX_fmn	EX_crn[e]	r_1650
EX_dha(e)	EX_rmn(e)	EX_acolipa[e]	EX_for	EX_csn[e]	r_1651
EX_din(e)	EX_sbt_D(e)	EX_acser[e]	EX_fru	EX_cys-L[e]	r_1663
EX_dms(e)	EX_ser_D(e)	EX_ade[e]	EX_fum	EX_cytd[e]	r_1671
EX_dmso(e)	EX_ser_L(e)	EX_adn[e]	EX_gal	EX_dad-2[e]	r_1672
EX_duri(e)	EX_succ(e)	EX_adocbl[e]	EX_gam6p	EX_dann[e]	r_1683
EX_etoh(e)	EX_thymd(e)	EX_agm[e]	EX_gcald	EX_dca[e]	r_1687
EX_for(e)	EX_tre(e)	EX_akg[e]	EX_glc-D	EX_dcyt[e]	r_1702
EX_fru(e)	EX_uri(e)	EX_ala-B[e]	EX_gln-L	EX_ddca[e]	r_1705
EX_fuc1p_L(e)	EX_xyl_D(e)	EX_ala-D[e]	EX_glu-L	EX_dgsn[e]	r_1706
EX_fuc_L(e)	EX_his_L(e)	EX_ala-L[e]	EX_gly	EX_din[e]	r_1709
EX_fum(e)	EX_hom_L(e)	EX_alaala[e]	EX_glyc	EX_dttp[e]	r_1710
EX_g6p(e)	EX_ile_L(e)	EX_all-D[e]	EX_gsn	EX_duri[e]	r_1711
EX_gal(e)	EX_inost(e)	EX_alltn[e]	EX_gthox	EX_epist[e]	r_1712
EX_galct_D(e)	EX_leu_L(e)	EX_amp[e]	EX_gua	EX_epistest_SC[e]	r_1714
EX_galctn_D(e)	EX_lys_L(e)	EX_anhgm[e]	EX_hdca	EX_ergst[e]	r_1715
EX_galt(e)	EX_met_L(e)	EX_arab-L[e]	EX_hdcea	EX_ergstest_SC[e]	r_1716
EX_galur(e)	EX_peamn(e)	EX_arbt[e]	EX_his-L	EX_etha[e]	r_1718
EX_gam(e)	EX_phe_L(e)	EX_arbtn[e]	EX_hxan	EX_etoh[e]	r_1727
EX_gbbtn(e)	EX_tym(e)	EX_arbtn-fe3[e]	EX_ile-L	EX_fecost[e]	r_1730
EX_glc(e)	EX_val_L(e)	EX_arg-L[e]	EX_inost	EX_fecostest_SC[e]	r_1749
EX_glcn(e)	EX_12ppd_S(e)	EX_ascb-L[e]	EX_ins	EX_fmn[e]	r_1753
EX_glcr(e)	EX_4abut(e)	EX_asn-L[e]	EX_lac-L	EX_for[e]	r_1757
EX_glcur(e)	EX_acac(e)	EX_asp-L[e]	EX_leu-L	EX_fru[e]	r_1761
EX_gln_L(e)	EX_arg_L(e)	EX_btn[e]	EX_lys-L	EX_fum[e]	r_1764
EX_glu_L(e)	EX_asn_L(e)	EX_but[e]	EX_mal-L	EX_g3pc[e]	r_1765
EX_gly(e)	EX_but(e)	EX_butso3[e]	EX_malt	EX_g3pi[e]	r_1767
EX_glyald(e)	EX_cit(e)	EX_cbi[e]	EX_man	EX_gal[e]	r_1788
EX_glyb(e)	EX_dca(e)	EX_cbl1[e]	EX_melib	EX_galur[e]	r_1791
EX_glyc3p(e)	EX_dha(e)	EX_cgly[e]	EX_met-L	EX_gam6p[e]	r_1792
EX_glyc(e)	EX_etha(e)	EX_chol[e]	EX_mmet	EX_gcald[e]	r_1793
EX_glyclt(e)	EX_galt(e)	EX_chtbs[e]	EX_nmn	EX_glc[e]	r_1798
EX_gsn(e)	EX_glu_L(e)	EX_cit[e]	EX_ocdca	EX_gln-L[e]	r_1799
EX_gua(e)	EX_glyc(e)	EX_cm[e]	EX_ocdcea	EX_glu-L[e]	r_1800
EX_hdca(e)	EX_glyc3p(e)	EX_cmp[e]	EX_ocdcya	EX_glx[e]	r_1806
EX_his_L(e)	EX_hxa(e)	EX_co2[e]	EX_orn	EX_gly[e]	r_1807
EX_hxan(e)	EX_orn(e)	EX_colipa[e]	EX_pap	EX_glyc[e]	r_1808
EX_idon_L(e)	EX_ppa(e)	EX_colipap[e]	EX_pepd	EX_gsn[e]	r_1810
EX_ile_L(e)	EX_pro_L(e)	EX_cpgn[e]	EX_phe-L	EX_gthox[e]	r_1814
EX_indole(e)	EX_ptrc(e)	EX_cpgn-un[e]	EX_pnto-R	EX_gthrd[e]	r_1815
EX_ins(e)	EX_sucr(e)	EX_crn[e]	EX_pro-L	EX_gua[e]	r_1818
EX_lac_D(e)	EX_tartr_L(e)	EX_crn-D[e]	EX_ptrc	EX_hdca[e]	r_1820
EX_lac_L(e)	EX_thr_L(e)	EX_csn[e]	EX_pyr	EX_hdcea[e]	r_1834
EX_lcts(e)	EX_ac(e)	EX_cyan[e]	EX_rib-D	EX_hexc[e]	r_1841
EX_leu_L(e)	EX_acmana(e)	EX_cynt[e]	EX_ribflv	EX_his-L[e]	r_1843
EX_lys_L(e)	EX_ala_L(e)	EX_cys-D[e]	EX_sbt-D	EX_hxan[e]	r_1847
EX_mal_L(e)	EX_for(e)	EX_cys-L[e]	EX_sbt-L	EX_iamac[e]	r_1862
EX_malt(e)	EX_gln_L(e)	EX_cytd[e]	EX_ser-L	EX_iamoh[e]	r_1865
EX_malthx(e)	EX_gly(e)	EX_dad-2[e]	EX_spmd	EX_ibutac[e]	r_1866
EX_maltpt(e)	EX_glyclt(e)	EX_damp[e]	EX_sprm	EX_ibutoh[e]	r_1867
EX_malttr(e)	EX_lyx_L(e)	EX_dca[e]	EX_srb-L	EX_id3acald[e]	r_1870
EX_maltttr(e)	EX_12ppd_R(e)	EX_dcmp[e]	EX_succ	EX_ile-L[e]	r_1873
EX_man6p(e)	EX_15dap(e)	EX_dcyt[e]	EX_sucr	EX_ind3eth[e]	r_1875
EX_man(e)	EX_26dap_M(e)	EX_ddca[e]	EX_thm	EX_inost[e]	r_1878
EX_melib(e)	EX_34dhpac(e)	EX_dgmp[e]	EX_thmmp	EX_ins[e]	r_1879
EX_met_D(e)	EX_4hoxpacd(e)	EX_dgsn[e]	EX_thmpp	EX_lac-D[e]	r_1880
EX_met_L(e)	EX_acgal(e)	EX_dha[e]	EX_thr-L	EX_lac-L[e]	r_1881
EX_mnl(e)	EX_acgal1p(e)	EX_dimp[e]	EX_thym	EX_lanost[e]	r_1883
EX_nac(e)	EX_acolipa(e)	EX_din[e]	EX_thymd	EX_lanostest_SC[e]	r_1886
EX_nad(e)	EX_acser(e)	EX_dms[e]	EX_tre	EX_leu-L[e]	r_1889
EX_nmn(e)	EX_adocbl(e)	EX_dmso[e]	EX_trp-L	EX_lys-L[e]	r_1891
EX_ocdca(e)	EX_ala_B(e)	EX_dopa[e]	EX_ttdca	EX_mal-L[e]	r_1893
EX_orn(e)	EX_arbtn(e)	EX_doxrbcn[e]	EX_tyr-L	EX_malt[e]	r_1896
EX_phe_L(e)	EX_arbtn_fe3(e)	EX_dtmp[e]	EX_ura	EX_man[e]	r_1897
EX_pnto_R(e)	EX_cbi(e)	EX_dump[e]	EX_urea	EX_melib[e]	r_1899
EX_pppn(e)	EX_cbl1(e)	EX_duri[e]	EX_uri	EX_met-L[e]	r_1900
EX_pro_L(e)	EX_chol(e)	EX_eca4colipa[e]	EX_val-L	EX_mmet[e]	r_1902
EX_ptrc(e)	EX_co2(e)	EX_enlipa[e]	EX_xan	EX_nac[e]	r_1903
EX_pyr(e)	EX_colipa(e)	EX_enter[e]	EX_xtsn	EX_nadp[e]	r_1904
EX_rib_D(e)	EX_cpgn(e)	EX_etha[e]	EX_xyl-D	EX_nmn[e]	r_1906
EX_rmn(e)	EX_cpgn_un(e)	EX_ethso3[e]	EX_xylt	EX_oaa[e]	r_1909
EX_sbt_D(e)	EX_crn(e)	EX_etoh[e]	EX_zymst	EX_ocdca[e]	r_1911
EX_seD(e)	EX_csn(e)	EX_f6p[e]		EX_ocdcea[e]	r_1912
EX_seL(e)	EX_cyan(e)	EX_fald[e]		EX_ocdcya[e]	r_1913
EX_spmd(e)	EX_cynt(e)	EX_fe3dcit[e]		EX_orn[e]	r_1914
EX_succ(e)	EX_dms(e)	EX_fe3dhbzs[e]		EX_pacald[e]	r_1915
EX_sucr(e)	EX_dmso(e)	EX_fe3hox[e]		EX_pap[e]	r_1916
EX_tartL(e)	EX_dopa(e)	EX_fe3hox-un[e]		EX_pc_SC[e]	r_1917
EX_taur(e)	EX_eca4colipa(e)	EX_fecrm[e]		EX_pectin[e]	r_1918
EX_thm(e)	EX_enlipa(e)	EX_fecrm-un[e]		EX_pepd[e]	r_1931
EX_thL(e)	EX_enter(e)	EX_feenter[e]		EX_phe-L[e]	r_1947
EX_thymd(e)	EX_ethso3(e)	EX_feoxam[e]		EX_pheac[e]	r_1949
EX_tma(e)	EX_fe3dhbzs(e)	EX_feoxam-un[e]		EX_pnto-R[e]	r_1951
EX_tmao(e)	EX_fe3hox(e)	EX_for[e]		EX_pro-L[e]	r_1952
EX_tre(e)	EX_fe3hox_un(e)	EX_fru[e]		EX_ptd1ino_SC[e]	r_1962
EX_trp_L(e)	EX_fecrm(e)	EX_frulys[e]		EX_ptrc[e]	r_1967
EX_ttdca(e)	EX_fecrm_un(e)	EX_fruur[e]		EX_pyr[e]	r_1968
EX_tyL(e)	EX_feenter(e)	EX_fuc-L[e]		EX_rib-D[e]	r_1984
EX_ura(e)	EX_feoxam(e)	EX_fum[e]		EX_ribflv[e]	r_1985
EX_urea(e)	EX_feoxam_un(e)	EX_fusa[e]		EX_sbt-D[e]	r_1987
EX_uri(e)	EX_gbbtn(e)	EX_g1p[e]		EX_sbt-L[e]	r_1989
EX_val_L(e)	EX_gdp(e)	EX_g3pc[e]		EX_ser-L[e]	r_1993
EX_xan(e)	EX_glyb(e)	EX_g3pe[e]		EX_spmd[e]	r_1994
EX_xtsn(e)	EX_gthox(e)	EX_g3pg[e]		EX_sprm[e]	r_1999
EX_xyl_D(e)	EX_gtp(e)	EX_g3pi[e]		EX_srb-L[e]	r_2000
	EX_hacolipa(e)	EX_g3ps[e]		EX_succ[e]	r_2001
	EX_halipa(e)	EX_g6p[e]		EX_sucr[e]	r_2009
	EX_indole(e)	EX_gal[e]		EX_taur[e]	r_2024
	EX_isetac(e)	EX_gal-bD[e]		EX_thm[e]	r_2028
	EX_kdo2lipid4(e)	EX_gal1p[e]		EX_thmmp[e]	r_2033
	EX_lipa(e)	EX_galct-D[e]		EX_thmpp[e]	r_2038
	EX_lipa_cold(e)	EX_galctn-D[e]		EX_thr-L[e]	r_2043
	EX_met_D(e)	EX_galctn-L[e]		EX_thym[e]	r_2044
	EX_metsox_R_L(e)	EX_galt[e]		EX_thymd[e]	r_2046
	EX_metsox_S_L(e)	EX_galur[e]		EX_tre[e]	r_2051
	EX_minohp(e)	EX_gam[e]		EX_trp-L[e]	r_2052
	EX_mmet(e)	EX_gam6p[e]		EX_ttdca[e]	r_2055
	EX_mso3(e)	EX_gbbtn[e]		EX_tyr-L[e]	r_2056
	EX_nac(e)	EX_gdp[e]		EX_ura[e]	r_2058
	EX_nmn(e)	EX_glc-D[e]		EX_urea[e]	r_2062
	EX_o16a4colipa(e)	EX_glcn[e]		EX_uri[e]	r_2066
	EX_orot(e)	EX_glcr[e]		EX_val-L[e]	r_2067
	EX_pacald(e)	EX_glcur[e]		EX_xan[e]	r_2068
	EX_pheme(e)	EX_glcur1p[e]		EX_xtsn[e]	r_2073
	EX_pnto_R(e)	EX_gln-L[e]		EX_xyl-D[e]	r_2076
	EX_skm(e)	EX_glu-L[e]		EX_xylt[e]	r_2083
	EX_spmd(e)	EX_gly[e]		EX_zymst[e]	r_2090
	EX_sulfac(e)	EX_glyald[e]		EX_zymstest_SC[e]	r_2091
	EX_taur(e)	EX_glyb[e]			r_2092
	EX_tcynt(e)	EX_glyc[e]			r_2102
	EX_thm(e)	EX_glyc-R[e]			r_2104
	EX_thym(e)	EX_glyc2p[e]			r_2106
	EX_tma(e)	EX_glyc3p[e]
	EX_tmao(e)	EX_glyclt[e]
	EX_tyr_L(e)	EX_gmp[e]
	EX_tyrp(e)	EX_gsn[e]
	EX_ura(e)	EX_gthox[e]
	EX_urea(e)	EX_gthrd[e]
	EX_14glucan(e)	EX_gtp[e]
	EX_23camp(e)	EX_gua[e]
	EX_23ccmp(e)	EX_hacolipa[e]
	EX_23cgmp(e)	EX_halipa[e]
	EX_23cump(e)	EX_hdca[e]
	EX_23dappa(e)	EX_hdcea[e]
	EX_2ddglcn(e)	EX_his-L[e]
	EX_3amp(e)	EX_hom-L[e]
	EX_3cmp(e)	EX_hxa[e]
	EX_3gmp(e)	EX_hxan[e]
	EX_3hcinnm(e)	EX_idon-L[e]
	EX_3hpppn(e)	EX_ile-L[e]
	EX_3ump(e)	EX_imp[e]
	EX_acald(e)	EX_indole[e]
	EX_acgam1p(e)	EX_inost[e]
	EX_acmum(e)	EX_ins[e]
	EX_ade(e)	EX_isetac[e]
	EX_agm(e)	EX_kdo2lipid4[e]
	EX_alaala(e)	EX_lac-D[e]
	EX_alltn(e)	EX_lac-L[e]
	EX_amp(e)	EX_lcts[e]
	EX_anhgm(e)	EX_leu-L[e]
	EX_ascb_L(e)	EX_lipa[e]
	EX_butso3(e)	EX_lipa_cold[e]
	EX_cgly(e)	EX_lipoate[e]
	EX_cmp(e)	EX_lys-L[e]
	EX_cys_D(e)	EX_lyx-L[e]
	EX_cys_L(e)	EX_mal-D[e]
	EX_cytd(e)	EX_mal-L[e]
	EX_damp(e)	EX_malt[e]
	EX_dcmp(e)	EX_malthx[e]
	EX_dcyt(e)	EX_maltpt[e]
	EX_ddca(e)	EX_malttr[e]
	EX_dgmp(e)	EX_maltttr[e]
	EX_dgsn(e)	EX_man[e]
	EX_dimp(e)	EX_man6p[e]
	EX_din(e)	EX_manglyc[e]
	EX_dtmp(e)	EX_melib[e]
	EX_dump(e)	EX_meoh[e]
	EX_duri(e)	EX_met-D[e]
	EX_etoh(e)	EX_met-L[e]
	EX_fald(e)	EX_metsox-R-L[e]
	EX_fe3dcit(e)	EX_metsox-S-L[e]
	EX_frulys(e)	EX_mincyc[e]
	EX_fruur(e)	EX_minohp[e]
	EX_g3pc(e)	EX_mmet[e]
	EX_g3pe(e)	EX_mnl[e]
	EX_g3pg(e)	EX_mso3[e]
	EX_g3pi(e)	EX_nac[e]
	EX_g3ps(e)	EX_nmn[e]
	EX_gal_bD(e)	EX_novbcn[e]
	EX_gal1p(e)	EX_o16a4colipa[e]
	EX_gam(e)	EX_ocdca[e]
	EX_gam6p(e)	EX_ocdcea[e]
	EX_glcur1p(e)	EX_octa[e]
	EX_glyald(e)	EX_orn[e]
	EX_glyc_R(e)	EX_orot[e]
	EX_glyc2p(e)	EX_pacald[e]
	EX_gmp(e)	EX_peamn[e]
	EX_gsn(e)	EX_phe-L[e]
	EX_gthrd(e)	EX_pheme[e]
	EX_gua(e)	EX_pnto-R[e]
	EX_hdca(e)	EX_ppa[e]
	EX_hdcea(e)	EX_ppal[e]
	EX_hxan(e)	EX_pppn[e]
	EX_idon_L(e)	EX_pro-L[e]
	EX_imp(e)	EX_progly[e]
	EX_lac_D(e)	EX_psclys[e]
	EX_LalaDgluMdap(e)	EX_pser-L[e]
	EX_LalaDgluMdapDala(e)	EX_ptrc[e]
	EX_malthx(e)	EX_pydam[e]
	EX_maltpt(e)	EX_pydx[e]
	EX_maltttr(e)	EX_pydxn[e]
	EX_man6p(e)	EX_pyr[e]
	EX_manglyc(e)	EX_quin[e]
	EX_ocdca(e)	EX_r5p[e]
	EX_ocdcea(e)	EX_rfamp[e]
	EX_octa(e)	EX_rib-D[e]
	EX_ppal(e)	EX_rmn[e]
	EX_pppn(e)	EX_sbt-D[e]
	EX_progly(e)	EX_ser-D[e]
	EX_psclys(e)	EX_ser-L[e]
	EX_pser_L(e)	EX_skm[e]
	EX_r5p(e)	EX_spmd[e]
	EX_thrp(e)	EX_succ[e]
	EX_trp_L(e)	EX_sucr[e]
	EX_ttdca(e)	EX_sulfac[e]
	EX_ttdcea(e)	EX_tartr-D[e]
	EX_uacgam(e)	EX_tartr-L[e]
	EX_udpacgal(e)	EX_taur[e]
	EX_udpg(e)	EX_tcynt[e]
	EX_udpgal(e)	EX_thm[e]
	EX_udpglcur(e)	EX_thr-L[e]
	EX_ump(e)	EX_thrp[e]
	EX_xan(e)	EX_thym[e]
	EX_xmp(e)	EX_thymd[e]
	EX_xtsn(e)	EX_tma[e]
	EX_xylu_L(e)	EX_tmao[e]
		EX_tre[e]
		EX_trp-L[e]
		EX_ttdca[e]
		EX_ttdcea[e]
		EX_ttrcyc[e]
		EX_tym[e]
		EX_tyr-L[e]
		EX_tyrp[e]
		EX_uacgam[e]
		EX_udpacgal[e]
		EX_udpg[e]
		EX_udpgal[e]
		EX_udpglcur[e]
		EX_ump[e]
		EX_ura[e]
		EX_urea[e]
		EX_uri[e]
		EX_val-L[e]
		EX_xan[e]
		EX_xmp[e]
		EX_xtsn[e]
		EX_xyl-D[e]
		EX_xylu-L[e]
