# Supplementary material for: E-Flux2 and SPOT: Validated Methods for Inferring Intracellular Metabolic Flux Distributions from Transcriptomic Data
Source: PLoS One. 2016 Jun 21;11(6):e0157101. doi: 10.1371/journal.pone.0157101 (PMC4915706; doi:10.1371/journal.pone.0157101)
Supplement: S2 Table — All the Pearson correlation values between predicted fluxes of our method and measured fluxes, that are used for producing Table 3 and Fig 3, are summarized. (XLS) [file pone.0157101.s007.xls]

## Sheet: Sheet1
Our method - E-Flux2 and SPOT
E. coli
iJO1366 (2011)
Methods Samples	Ishii et al. (2007)								Holm et al. (2010)			Average	SD
	WT 0.2/h	WT 0.5/h	WT 0.7/h	pgm KO	pgi KO	zwf KO	rpe KO	gapC KO	Ref	NOX	ATPase
DC+Eflux2	0.8833	0.9135	0.8882	0.8743	0.8543	0.8489	0.7744	0.8609	0.7771	0.7979	0.7983	0.842827	0.0481462
DC+SPOT	0.7652	0.8683	0.8557	0.7987	0.7168	0.791	0.7931	0.7825	0.807	0.7787	0.7966	0.795782	0.0408114
AC+Eflux2	0.6513	0.7324	0.7344	0.6642	0.5662	0.637	0.6147	0.6702	0.6678	0.7135	0.6401	0.662891	0.0505778
AC+SPOT	0.5409	0.6796	0.6984	0.6993	0.5385	0.5268	0.6044	0.5896	0.7365	0.7196	0.7379	0.642864	0.0838944
iAF1260 (2007)
Methods Samples	Ishii et al. (2007)								Holm et al. (2010)			Average	SD
	WT 0.2/h	WT 0.5/h	WT 0.7/h	pgm KO	pgi KO	zwf KO	rpe KO	gapC KO	Ref	NOX	ATPase
DC+Eflux2	0.8997	0.9259	0.9179	0.8854	0.8678	0.8754	0.7816	0.8725	0.7963	0.8217	0.8255	0.860882	0.0481908
DC+SPOT	0.7522	0.8624	0.8865	0.8017	0.6888	0.7807	0.7745	0.7813	0.7927	0.7793	0.7825	0.789327	0.0519005
AC+Eflux2	0.6688	0.7454	0.7471	0.6716	0.5593	0.6507	0.6083	0.6518	0.6573	0.7065	0.6358	0.663873	0.0553614
AC+SPOT	0.5254	0.6483	0.6554	0.6966	0.5493	0.5317	0.5587	0.5904	0.7305	0.7296	0.7376	0.632136	0.0841023
iJR904 (2003)
Methods Samples	Ishii et al. (2007)								Holm et al. (2010)			Average	SD
	WT 0.2/h	WT 0.5/h	WT 0.7/h	pgm KO	pgi KO	zwf KO	rpe KO	gapC KO	Ref	NOX	ATPase
DC+Eflux2	0.6234	0.6329	0.6687	0.6112	0.8339	0.6197	0.5466	0.6705	0.7801	0.7396	0.8258	0.686582	0.0947858
DC+SPOT	0.7978	0.8711	0.8344	0.8605	0.7393	0.8222	0.7916	0.839	0.7534	0.756	0.7304	0.799609	0.0496212
AC+Eflux2	0.5093	0.5047	0.5394	0.4989	0.5609	0.4894	0.4763	0.5532	0.6371	0.6375	0.6555	0.551109	0.0648264
AC+SPOT	0.401	0.5431	0.5898	0.6109	0.4841	0.4018	0.4636	0.527	0.7086	0.7275	0.7136	0.561	0.119973
S. cerevisiae
Yeast5 (2012)
Methods Samples	Rintalta et al. (2009) + Jouhten et al. (2008)					Celton et al. (2012)				Average	SD
	20.9% O2 (aerobic)	0.028	0.01	0.005	0% (anaerobic)	0mM acetoin	100mM	200mM	300mM
DC+Eflux2	0.6527	0.6759	0.9115	0.937	0.9475	0.9908	0.9866	0.9918	0.9824	0.897356	0.135108
DC+SPOT	0.7976	0.8105	0.8538	0.813	0.7698	0.832	0.8061	0.8193	0.8036	0.811744	0.0231753
AC+Eflux2	0.5127	0.4917	0.5731	0.5332	0.4875	0.9278	0.8879	0.8758	0.8839	0.685956	0.19928
AC+SPOT	0.5319	0.5267	0.4918	0.4446	0.4012	0.6314	0.603	0.6149	0.5362	0.5313	0.0776197
iMM904 (2009)
Methods Samples	Rintalta et al. (2009) + Jouhten et al. (2008)					Celton et al. (2012)				Average	SD
	20.9% O2 (aerobic)	0.028	0.01	0.005	0% (anaerobic)	0mM acetoin	100mM	200mM	300mM
DC+Eflux2	0.8052	0.8333	0.9404	0.9252	0.8398	0.9921	0.9846	0.9856	0.9853	0.921278	0.0754118
DC+SPOT	0.5814	0.5795	0.7894	0.8005	0.802	0.8714	0.8431	0.861	0.793	0.769033	0.111028
AC+Eflux2	0.602	0.5843	0.6534	0.6283	0.5781	0.8536	0.8155	0.8012	0.8349	0.7057	0.11739
AC+SPOT	0.4941	0.4917	0.6455	0.6439	0.6362	0.8295	0.8067	0.8174	0.7652	0.681133	0.131794
iND750 (2004)
Methods Samples	Rintalta et al. (2009) + Jouhten et al. (2008)					Celton et al. (2012)				Average	SD
	20.9% O2 (aerobic)	0.028	0.01	0.005	0% (anaerobic)	0mM acetoin	100mM	200mM	300mM
DC+Eflux2	0.6546	0.6697	0.841	0.8404	0.808	0.8691	0.954	0.7558	0.8502	0.804756	0.096344
DC+SPOT	0.6341	0.6441	0.7595	0.7415	0.7424	0.8632	0.7692	0.828	0.8504	0.759156	0.0817469
AC+Eflux2	0.661	0.6686	0.7868	0.7699	0.7334	0.8193	0.8397	0.7419	0.8009	0.757944	0.0627592
AC+SPOT	0.6817	0.6856	0.7158	0.667	0.6336	0.8603	0.7903	0.8288	0.8498	0.745878	0.0867659
standard FBA
E. coli (iJO1366)
Methods Samples	Ishii et al. (2007)								Holm et al. (2010)			Average	SD
	WT 0.2/h	WT 0.5/h	WT 0.7/h	pgm KO	pgi KO	zwf KO	rpe KO	gapC KO	Ref	NOX	ATPase
standard FBA	0.9757	0.9777	0.9591	0.9715	0.8355	0.9723	0.9475	0.9611	0.9538	0.9074	0.9478	0.946309	0.0417061
*Theoretical maximum and minimum of the correlations when we have information on the measured flux data
Methods Samples	Ishii et al. (2007)								Holm et al. (2010)			Average	SD
	WT 0.2/h	WT 0.5/h	WT 0.7/h	pgm KO	pgi KO	zwf KO	rpe KO	gapC KO	Ref	NOX	ATPase
Max standard FBA	0.9783	0.9797	0.9656	0.9747	0.871	0.9748	0.9533	0.9635	0.9598	0.9322	0.9528	0.955064	0.0311838
Min standard FBA	0.9033	0.8989	0.9575	0.9011	0.8349	0.9718	0.884	0.8895	0.8892	0.9027	0.8793	0.901109	0.0369025
S. cerevisiae (Yeast5)
Methods Samples	Celton et al. (2012)				Rintalta et al. (2009) + Jouhten et al. (2008)					Average	SD
	0mM acetoin	100mM	200mM	300mM	20.9% O2 (aerobic)	0.028	0.01	0.005	0% (anaerobic)
standard FBA	0.5888	0.5908	0.5888	0.5908	0.2663	0.3143	0.8417	0.9176	N/A	0.513	0.123423
*Theoretical maximum and minimum of the correlations when we have information on the measured flux data
Methods Samples	Celton et al. (2012)				Rintalta et al. (2009) + Jouhten et al. (2008)					Average	SD
	0mM acetoin	100mM	200mM	300mM	20.9% O2 (aerobic)	0.028	0.01	0.005	0% (anaerobic)
Max standard FBA	0.6188	0.621	0.6187	0.621	0.7921	0.513	0.9157	0.975	N/A	0.709412	0.165002
Min standard FBA	-0.00044085	-0.00091782	0.0118	0.4317	-0.3507	-0.3408	-0.1445	-0.085	N/A	-0.0598573	0.246427
parsimonious FBA (pFBA)
E. coli (iJO1366)
Methods Samples	Ishii et al. (2007)								Holm et al. (2010)			Average	SD
	WT 0.2/h	WT 0.5/h	WT 0.7/h	pgm KO	pgi KO	zwf KO	rpe KO	gapC KO	Ref	NOX	ATPase
pFBA	0.9688	0.9793	0.9547	0.9647	0.8983	0.945	0.9404	0.9547	0.948	0.9011	0.9436	0.945327	0.0254131
S. cerevisiae (Yeast5)
Methods Samples	Celton et al. (2012)				Rintalta et al. (2009) + Jouhten et al. (2008)					Average	SD
	0mM acetoin	100mM	200mM	300mM	20.9% O2 (aerobic)	0.028	0.01	0.005	0% (anaerobic)
pFBA	0.6103	0.6118	0.6103	0.6118	0.7405	0.3778	0.907	0.9722	N/A	0.680212	0.189327
standard FBA + minimization of l2 norm
E. coli (iJO1366)
Methods Samples	Ishii et al. (2007)								Holm et al. (2010)			Average	SD
	WT 0.2/h	WT 0.5/h	WT 0.7/h	pgm KO	pgi KO	zwf KO	rpe KO	gapC KO	Ref	NOX	ATPase
pFBA	0.9376	0.9353	0.9337	0.9363	0.8748	0.9201	0.9208	0.9234	0.9383	0.8919	0.9329	0.922282	0.0207029
S. cerevisiae (Yeast5)
Methods Samples	Celton et al. (2012)				Rintalta et al. (2009) + Jouhten et al. (2008)					Average	SD
	0mM acetoin	100mM	200mM	300mM	20.9% O2 (aerobic)	0.028	0.01	0.005	0% (anaerobic)
pFBA	0.5678	0.5669	0.5678	0.5669	0.5383	0.5691	0.9163	0.9624	N/A	0.656937	0.175039
E-Flux
E. coli (iJO1366)
Methods Samples	Ishii et al. (2007)								Holm et al. (2010)			Average	SD
	WT 0.2/h	WT 0.5/h	WT 0.7/h	pgm KO	pgi KO	zwf KO	rpe KO	gapC KO	Ref	NOX	ATPase
DC+Eflux	0.8447	0.8456	0.6425	0.7195	0.7885	0.7051	0.6432	0.8051	0.7149	0.6487	0.7066	0.733127	0.0766682
AC+Eflux	0.3674	0.4975	0.4852	0.3571	0.3253	0.3784	0.3544	0.4616	0.4432	0.4143	0.4869	0.415573	0.0620836
*Theoretical maximum and minimum of the correlations when we have information on the measured flux data
Methods Samples	Ishii et al. (2007)								Holm et al. (2010)			Average	SD
	WT 0.2/h	WT 0.5/h	WT 0.7/h	pgm KO	pgi KO	zwf KO	rpe KO	gapC KO	Ref	NOX	ATPase
Max DC+Eflux	0.9853	0.9887	0.9808	0.9369	0.9242	0.9196	0.9061	0.9598	0.9204	0.9259	0.8726	0.938209	0.0365999
Min DC+Eflux	0.5073	0.6685	0.4217	0.6149	0.6133	0.6647	0.4623	0.6395	0.4689	0.5244	0.4619	0.549764	0.0918676
Max AC+Eflux	0.8641	0.8861	0.9093	0.9027	0.8246	0.854	0.8875	0.9022	0.7866	0.8331	0.7413	0.853773	0.0534344
Min AC+Eflux	-0.058	0.1759	0.1494	0.0052	0.2796	0.0193	0.0046	-0.0041	0.2444	0.2945	0.3039	0.128609	0.138605
S. cerevisiae (Yeast5)
Methods Samples	Celton et al. (2012)				Rintalta et al. (2009) + Jouhten et al. (2008)					Average	SD
	0mM acetoin	100mM	200mM	300mM	20.9% O2 (aerobic)	0.028	0.01	0.005	0% (anaerobic)
DC+Eflux	0.9951	0.9977	0.9943	0.9902	0.6008	0.6246	0.8072	0.773	0.8097	0.843622	0.160184
AC+Eflux	0.9414	0.0894	0.9544	0.1248	0.1715	0.2256	0.5675	0.6864	0.7003	0.4957	0.348773
*Theoretical maximum and minimum of the correlations when we have information on the measured flux data
Methods Samples	Celton et al. (2012)				Rintalta et al. (2009) + Jouhten et al. (2008)					Average	SD
	0mM acetoin	100mM	200mM	300mM	20.9% O2 (aerobic)	0.028	0.01	0.005	0% (anaerobic)
Max DC+Eflux	0.9959	0.9993	0.9963	0.9996	0.794	0.8095	0.8516	0.8486	0.8315	0.902922	0.0917042
Min DC+Eflux	0.8946	0.0027	0.0171	0.8439	-0.2941	-0.2798	-0.1318	-0.0707	-0.0171	0.1072	0.446765
Max AC+Eflux	0.9769	0.8385	0.9711	0.8053	0.8535	0.8424	0.8469	0.8518	0.8717	0.873122	0.0598343
Min AC+Eflux	0.8338	-0.3758	0.2185	-0.0462	-0.3475	-0.338	-0.3895	-0.4344	-0.481	-0.151122	0.431213
Dave Lee et al.
E. coli (iJO1366)
Methods Samples	Ishii et al. (2007)								Holm et al. (2010)			Average	SD
	WT 0.2/h	WT 0.5/h	WT 0.7/h	pgm KO	pgi KO	zwf KO	rpe KO	gapC KO	Ref	NOX	ATPase
DC+Lee	0.9153	0.9269	0.904	0.9245	0.8717	0.9161	0.9199	0.9042	0.8046	0.8868	0.8017	0.8887	0.0453667
AC+Lee	0.1077	0.1261	0.0712	0.0837	0.0923	0.0626	0.1254	0.0855	0.2176	0.3065	0.3573	0.148718	0.100358
S. cerevisiae (Yeast5)
Methods Samples	Celton et al. (2012)				Rintalta et al. (2009) + Jouhten et al. (2008)					Average	SD
	0mM acetoin	100mM	200mM	300mM	20.9% O2 (aerobic)	0.028	0.01	0.005	0% (anaerobic)
DC+Lee	0.1851	0.3363	0.1348	0.2711	0.3457	0.3544	0.1892	-0.0371	0.0289	0.200933	0.140879
AC+Lee	0.183	0.1269	0.205	0.0018	0.2754	0.2613	-0.1728	0.0761	-0.0781	0.0976222	0.154808
