# Supplementary material for: E-Flux2 and SPOT: Validated Methods for Inferring Intracellular Metabolic Flux Distributions from Transcriptomic Data
Source: PLoS One. 2016 Jun 21;11(6):e0157101. doi: 10.1371/journal.pone.0157101 (PMC4915706; doi:10.1371/journal.pone.0157101)
Supplement: S3 Table — Total 106 exchange reactions that are common across all three yeast models (iND750, iMM904, and Yeast 5) were identified to test the hypothesis that the number of carbon source uptake reactions affects the performance of the models. (XLS) [file pone.0157101.s008.xls]

## Sheet: Matching table
*Cells highlighted in green: Common exchange reactions of possible carbon sources across all three models (Total 106 reactions)
*Cells highlighted in red: model-specific reactions
iND750	iMM904	Yeast5	Description in iND750/iMM904	Description in Yeast5	Ref/Note
EX_13BDglcn	EX_13BDglcn[e]	r_1542	1,3-beta-D-Glucan	(1->3)-beta-D-glucan [extracellular] <==> (1->3)-beta-D-glucan [boundary]
	EX_2hb[e]	r_1571	2-Hydroxybutyrate	2-hydroxybutyric acid [extracellular] <==> 2-hydroxybutyric acid [boundary]
	EX_2mbac[e]	r_1581	2-methylbutyl acetate	2-methylbutyl acetate [extracellular] <==> 2-methylbutyl acetate [boundary]
	EX_2mbald[e]	r_1577	2-methylbutyraldehyde	2-methylbutanal [extracellular] <==> 2-methylbutanal [boundary]	http://www.ebi.ac.uk/chebi/searchId.do;77D81D900FC922DEE74945D0DC35288E?chebiId=CHEBI:16182
	EX_2mbtoh[e]	r_1580	2-methyl-1-butanol	2-methylbutanol [extracellular] <==> 2-methylbutanol [boundary]
	EX_2mppal[e]	r_1870	2-methylpropanal	isobutyraldehyde [extracellular] <==> isobutyraldehyde [boundary]	http://www.ebi.ac.uk/chebi/searchId.do;346D2FF4C10EEDFE5F9E86AE4F38524E?chebiId=CHEBI:48943
	EX_2phetoh[e]	r_1589	2-phenylethanol	2-phenylethanol [extracellular] <==> 2-phenylethanol [boundary]
	EX_3c3hmp[e]	r_1572	3-Carboxy-3-hydroxy-4-methylpentanoate	2-isopropylmalate [extracellular] <==> 2-isopropylmalate [boundary]	http://www.ebi.ac.uk/chebi/searchId.do;99F4FBA040612AE1D1FC7BE2EA16A521?chebiId=CHEBI:28107
	EX_3mbald[e]	r_1598	3-Methylbutanal	3-methylbutanal [extracellular] <==> 3-methylbutanal [boundary]
	EX_3mop[e]	r_1550	(S)-3-Methyl-2-oxopentanoate	(S)-3-methyl-2-oxopentanoate [extracellular] <==> (S)-3-methyl-2-oxopentanoate [boundary]
EX_4abut	EX_4abut[e]	r_1800	4-Aminobutanoate	gamma-aminobutyrate [extracellular] <==> gamma-aminobutyrate [boundary]	http://www.ebi.ac.uk/chebi/searchId.do;F46ED62AE9D7ACA64DD9D42184C844DB?chebiId=CHEBI:30566
	EX_4abz[e]	r_1604	4-Aminobenzoate	4-aminobenzoate [extracellular] <==> 4-aminobenzoate [boundary]
EX_5aop	EX_5aop[e]	r_1621	5-Amino-4-oxopentanoate	5-aminolevulinate [extracellular] <==> 5-aminolevulinate [boundary]	http://www.ebi.ac.uk/chebi/searchId.do;F5499903512502F28FB10E64FB827C07?chebiId=CHEBI:12109
EX_8aonn	EX_8aonn[e]	r_1629	8-Amino-7-oxononanoate	8-amino-7-oxononanoate [extracellular] <==> 8-amino-7-oxononanoate [boundary]	http://www.ebi.ac.uk/chebi/searchId.do;06AB2156A3E056539AEFB789E403E96D?chebiId=CHEBI:12266
	EX_Nbfortyr[e]	r_1952	N,N-bisformyl-dityrosine	N,N-diformyldityrosine [extracellular] <==> N,N-diformyldityrosine [boundary]
EX_abt	EX_abt[e]	r_1875	L-Arabinitol	L-arabinitol [extracellular] <==> L-arabinitol [boundary]
EX_ac	EX_ac[e]	r_1634	Acetate	acetate [extracellular] <==> acetate [boundary]
EX_acald	EX_acald[e]	r_1631	Acetaldehyde	acetaldehyde [extracellular] <==> acetaldehyde [boundary]
	EX_aces[e]	r_1765	Acetic ester	ethyl acetate [extracellular] <==> ethyl acetate [boundary]	http://www.ebi.ac.uk/chebi/searchId.do;72FAB48B54950E0A89182630F9CAB397?chebiId=CHEBI:27750
EX_ade	EX_ade[e]	r_1639	Adenine	adenine [extracellular] <==> adenine [boundary]
EX_adn	EX_adn[e]	r_1643	Adenosine	adenosine [extracellular] <==> adenosine [boundary]
EX_akg	EX_akg[e]	r_1586	2-Oxoglutarate	2-oxoglutarate [extracellular] <==> 2-oxoglutarate [boundary]
EX_ala-L	EX_ala-L[e]	r_1873	L-Alanine	L-alanine [extracellular] <==> L-alanine [boundary]
EX_alltn	EX_alltn[e]	r_1649	Allantoin	allantoin [extracellular] <==> allantoin [boundary]
EX_alltt	EX_alltt[e]	r_1648	Allantoate	allantoate [extracellular] <==> allantoate [boundary]
EX_amet	EX_amet[e]	r_2043	S-Adenosyl-L-methionine	S-adenosyl-L-methionine [extracellular] <==> S-adenosyl-L-methionine [boundary]
EX_arab-D	EX_arab-D[e]	r_1706	D-Arabinose	D-arabinose [extracellular] <==> D-arabinose [boundary]
EX_arab-L	EX_arab-L[e]	r_1878	L-Arabinose	L-arabinose [extracellular] <==> L-arabinose [boundary]
EX_arg-L	EX_arg-L[e]	r_1879	L-Arginine	L-arginine [extracellular] <==> L-arginine [boundary]
EX_asn-L	EX_asn-L[e]	r_1880	L-Asparagine	L-asparagine [extracellular] <==> L-asparagine [boundary]
EX_asp-L	EX_asp-L[e]	r_1881	L-Aspartate	L-aspartate [extracellular] <==> L-aspartate [boundary]
	EX_btd-RR[e]	r_1549	(R,R)-2,3-Butanediol	(R,R)-2,3-butanediol [extracellular] <==> (R,R)-2,3-butanediol [boundary]
EX_btn	EX_btn[e]	r_1671	Biotin	biotin [extracellular] <==> biotin [boundary]
EX_chol	EX_chol[e]	r_1683	Choline	choline [extracellular] <==> choline [boundary]
EX_cit	EX_cit[e]	r_1687	Citrate	citrate [extracellular] <==> citrate [boundary]
EX_co2	EX_co2[e]	r_1672	CO2	carbon dioxide [extracellular] <==> carbon dioxide [boundary]
EX_crn	EX_crn[e]	r_1545	L-Carnitine	(R)-carnitine [extracellular] <==> (R)-carnitine [boundary]
EX_csn	EX_csn[e]	r_1705	Cytosine	cytosine [extracellular] <==> cytosine [boundary]
EX_cys-L	EX_cys-L[e]	r_1883	L-Cysteine	L-cysteine [extracellular] <==> L-cysteine [boundary]
EX_cytd	EX_cytd[e]	r_1702	Cytidine	cytidine [extracellular] <==> cytidine [boundary]
EX_dad-2	EX_dad-2[e]	r_1563	Deoxyadenosine	2-deoxyadenosine [extracellular] <==> 2-deoxyadenosine [boundary]
EX_dann	EX_dann[e]	r_1627	7,8-Diaminononanoate	7,8-diaminononanoate [extracellular] <==> 7,8-diaminononanoate [boundary]
	EX_dca[e]	r_1727	Decanoate (n-C10:0)	decanoate [extracellular] <==> decanoate [boundary]
EX_dcyt	EX_dcyt[e]	r_1730	Deoxycytidine	deoxycytidine [extracellular] <==> deoxycytidine [boundary]
	EX_ddca[e]	r_1916	Dodecanoate (n-C12:0)	laurate [extracellular] <==> laurate [boundary]	http://www.ecmdb.ca/compounds/ECMDB21209
EX_dgsn	EX_dgsn[e]	r_1564	Deoxyguanosine	2-deoxyguanosine [extracellular] <==> 2-deoxyguanosine [boundary]
EX_din	EX_din[e]	r_1565	Deoxyinosine	2-deoxyinosine [extracellular] <==> 2-deoxyinosine [boundary]
EX_dttp	EX_dttp[e]	r_1749	dTTP	dTTP [extracellular] <==> dTTP [boundary]
EX_duri	EX_duri[e]	r_1566	Deoxyuridine	2-deoxyuridine [extracellular] <==> 2-deoxyuridine [boundary]
	EX_epist[e]	r_1753	episterol	episterol [extracellular] <==> episterol [boundary]
	EX_epistest_SC[e]		episterol ester, yeast-specific		http://www.ymdb.ca/compounds/YMDB00540
EX_ergst	EX_ergst[e]	r_1757	Ergosterol	ergosterol [extracellular] <==> ergosterol [boundary]
	EX_ergstest_SC[e]		ergosterol ester, yeast-specific
	EX_etha[e]	r_1764	Ethanolamine	ethanolamine [extracellular] <==> ethanolamine [boundary]
EX_etoh	EX_etoh[e]	r_1761	Ethanol	ethanol [extracellular] <==> ethanol [boundary]
	EX_fecost[e]	r_1788	fecosterol	fecosterol [extracellular] <==> fecosterol [boundary]
	EX_fecostest_SC[e]		fecosterol ester, yeast-specific
EX_fmn	EX_fmn[e]	r_1791	FMN	FMN [extracellular] <==> FMN [boundary]
EX_for	EX_for[e]	r_1793	Formate	formate [extracellular] <==> formate [boundary]
EX_fru	EX_fru[e]	r_1709	D-Fructose	D-fructose [extracellular] <==> D-fructose [boundary]
EX_fum	EX_fum[e]	r_1798	Fumarate	fumarate [extracellular] <==> fumarate [boundary]
	EX_g3pc[e]	r_2046	sn-Glycero-3-phosphocholine	sn-glycero-3-phosphocholine [extracellular] <==> sn-glycero-3-phosphocholine [boundary]
	EX_g3pi[e]	r_1553	sn-Glycero-3-phospho-1-inositol	1-(sn-glycero-3-phospho)-1D-myo-inositol [extracellular] <==> 1-(sn-glycero-3-phospho)-1D-myo-inositol [boundary]
EX_gal	EX_gal[e]	r_1710	D-Galactose	D-galactose [extracellular] <==> D-galactose [boundary]
	EX_galur[e]	r_1711	D-Galacturonate	D-galacturonate [extracellular] <==> D-galacturonate [boundary]
EX_gam6p	EX_gam6p[e]	r_1651	D-Glucosamine 6-phosphate	alpha-D-glucosamine 6-phosphate [extracellular] <==> alpha-D-glucosamine 6-phosphate [boundary]
EX_gcald	EX_gcald[e]	r_1814	Glycolaldehyde	glycolaldehyde [extracellular] <==> glycolaldehyde [boundary]
EX_glc-D	EX_glc[e]	r_1714	D-Glucose	D-glucose [extracellular] <==> D-glucose [boundary]
EX_gln-L	EX_gln-L[e]	r_1891	L-Glutamine	L-glutamine [extracellular] <==> L-glutamine [boundary]
EX_glu-L	EX_glu-L[e]	r_1889	L-Glutamate	L-glutamate [extracellular] <==> L-glutamate [boundary]
	EX_glx[e]	r_1815	Glyoxylate	glyoxylate [extracellular] <==> glyoxylate [boundary]
EX_gly	EX_gly[e]	r_1810	Glycine	L-glycine [extracellular] <==> L-glycine [boundary]
EX_glyc	EX_glyc[e]	r_1808	Glycerol	glycerol [extracellular] <==> glycerol [boundary]
EX_gsn	EX_gsn[e]	r_1820	Guanosine	guanosine [extracellular] <==> guanosine [boundary]
EX_gthox	EX_gthox[e]	r_1806	Oxidized glutathione	glutathione disulfide [extracellular] <==> glutathione disulfide [boundary]	http://en.wikipedia.org/wiki/Glutathione_disulfide
	EX_gthrd[e]	r_1807	Reduced glutathione	glutathione [extracellular] <==> glutathione [boundary]
EX_gua	EX_gua[e]	r_1818	Guanine	guanine [extracellular] <==> guanine [boundary]
EX_hdca	EX_hdca[e]	r_1993	Hexadecanoate (n-C16:0)	palmitate [extracellular] <==> palmitate [boundary]	http://www.hmdb.ca/metabolites/hmdb00220
EX_hdcea	EX_hdcea[e]	r_1994	Hexadecenoate (n-C16:1)	palmitoleate [extracellular] <==> palmitoleate [boundary]	http://www.hmdb.ca/metabolites/HMDB03229
	EX_hexc[e]	r_1834	hexacosanoate (n-C26:0)	hexadecanal [extracellular] <==> hexadecanal [boundary]	http://www.ymdb.ca/compounds/YMDB00785
EX_his-L	EX_his-L[e]	r_1893	L-Histidine	L-histidine [extracellular] <==> L-histidine [boundary]	http://www.ymdb.ca/compounds/YMDB00785
EX_hxan	EX_hxan[e]	r_1841	Hypoxanthine	hypoxanthine [extracellular] <==> hypoxanthine [boundary]
	EX_iamac[e]	r_1862	isoamyl acetate	isoamyl acetate [extracellular] <==> isoamyl acetate [boundary]
	EX_iamoh[e]	r_1865	Isoamyl alcohol	isoamylol [extracellular] <==> isoamylol [boundary]
	EX_ibutac[e]	r_1867	isobutyl acetate	isobutyl acetate [extracellular] <==> isobutyl acetate [boundary]
	EX_ibutoh[e]	r_1866	isobutyl alcohol	isobutanol [extracellular] <==> isobutanol [boundary]
	EX_id3acald[e]	r_1843	Indole-3-acetaldehyde	indol-3-ylacetaldehyde [extracellular] <==> indol-3-ylacetaldehyde [boundary]
EX_ile-L	EX_ile-L[e]	r_1897	L-Isoleucine	L-isoleucine [extracellular] <==> L-isoleucine [boundary]
	EX_ind3eth[e]	r_2083	Indole-3-ethanol	tryptophol [extracellular] <==> tryptophol [boundary]	http://www.ymdb.ca/compounds/YMDB00577
EX_inost	EX_inost[e]	r_1947	myo-Inositol	myo-inositol [extracellular] <==> myo-inositol [boundary]
EX_ins	EX_ins[e]	r_1847	Inosine	inosine [extracellular] <==> inosine [boundary]
	EX_lac-D[e]	r_1546	D-Lactate	(R)-lactate [extracellular] <==> (R)-lactate [boundary]
EX_lac-L	EX_lac-L[e]	r_1551	L-Lactate	(S)-lactate [extracellular] <==> (S)-lactate [boundary]
	EX_lanost[e]	r_1915	Lanosterol	lanosterol [extracellular] <==> lanosterol [boundary]
	EX_lanostest_SC[e]		lanosterol ester, yeast-specific
EX_leu-L	EX_leu-L[e]	r_1899	L-Leucine	L-leucine [extracellular] <==> L-leucine [boundary]
EX_lys-L	EX_lys-L[e]	r_1900	L-Lysine	L-lysine [extracellular] <==> L-lysine [boundary]
EX_mal-L	EX_mal-L[e]	r_1552	L-Malate	(S)-malate [extracellular] <==> (S)-malate [boundary]
EX_malt	EX_malt[e]	r_1931	Maltose	maltose [extracellular] <==> maltose [boundary]
EX_man	EX_man[e]	r_1715	D-Mannose	D-mannose [extracellular] <==> D-mannose [boundary]
EX_melib	EX_melib[e]		Melibiose		http://www.ymdb.ca/compounds/YMDB00895
EX_met-L	EX_met-L[e]	r_1902	L-Methionine	L-methionine [extracellular] <==> L-methionine [boundary]
EX_mmet	EX_mmet[e]	r_2044	S-Methyl-L-methionine	S-methyl-L-methionine [extracellular] <==> S-methyl-L-methionine [boundary]
	EX_nac[e]	r_1967	Nicotinate	nicotinate [extracellular] <==> nicotinate [boundary]
	EX_nadp[e]	r_1962	Nicotinamide adenine dinucleotide phosphate	NADP(+) [extracellular] <==> NADP(+) [boundary]	http://en.wikipedia.org/wiki/Nicotinamide_adenine_dinucleotide_phosphate
EX_nmn	EX_nmn[e]	r_1968	NMN	NMN [extracellular] <==> NMN [boundary]
	EX_oaa[e]	r_1989	Oxaloacetate	oxaloacetate [extracellular] <==> oxaloacetate [boundary]
EX_ocdca	EX_ocdca[e]	r_2055	octadecanoate (n-C18:0)	stearate [extracellular] <==> stearate [boundary]	http://pathway.yeastgenome.org/YEAST/NEW-IMAGE?type=COMPOUND-IN-PATHWAY&object=STEARIC_ACID&detail-level=2
EX_ocdcea	EX_ocdcea[e]	r_1985	octadecenoate (n-C18:1)	oleate [extracellular] <==> oleate [boundary]	http://fungicyc.broadinstitute.org/NC10/NEW-IMAGE?type=COMPOUND&object=OLEATE-CPD
EX_ocdcya	EX_ocdcya[e]	r_1918	octadecadienoate (n-C18:2)	linoleic acid [extracellular] <==> linoleic acid [boundary]	http://www.hmdb.ca/metabolites/HMDB00673
EX_orn	EX_orn[e]	r_1987	Ornithine	ornithine [extracellular] <==> ornithine [boundary]
	EX_pacald[e]	r_2001	Phenylacetaldehyde	phenylacetaldehyde [extracellular] <==> phenylacetaldehyde [boundary]
EX_pap	EX_pap[e]	r_1641	Adenosine 3,5-bisphosphate	adenosine 3,5-bismonophosphate [extracellular] <==> adenosine 3,5-bismonophosphate [boundary]
	EX_pc_SC[e]		Phosphatidylcholine, yeast-specific		http://en.wikipedia.org/wiki/Phosphatidylcholine
	EX_pectin[e]	r_1999	Pectin	pectin [extracellular] <==> pectin [boundary]
EX_pepd	EX_pepd[e]		peptide		http://en.wikipedia.org/wiki/Peptide#Peptide_classes
EX_phe-L	EX_phe-L[e]	r_1903	L-Phenylalanine	L-phenylalanine [extracellular] <==> L-phenylalanine [boundary]
	EX_pheac[e]	r_2000	Phenethyl acetate	phenethyl acetate [extracellular] <==> phenethyl acetate [boundary]
EX_pnto-R	EX_pnto-R[e]	r_1548	(R)-Pantothenate	(R)-pantothenate [extracellular] <==> (R)-pantothenate [boundary]
EX_pro-L	EX_pro-L[e]	r_1904	L-Proline	L-proline [extracellular] <==> L-proline [boundary]
	EX_ptd1ino_SC[e]		phosphatidyl-1D-myo-inositol, yeast-specific		http://www.hmdb.ca/metabolites/HMDB06953
EX_ptrc	EX_ptrc[e]	r_2024	Putrescine	putrescine [extracellular] <==> putrescine [boundary]
EX_pyr	EX_pyr[e]	r_2033	Pyruvate	pyruvate [extracellular] <==> pyruvate [boundary]
EX_rib-D	EX_rib-D[e]	r_1716	D-Ribose	D-ribose [extracellular] <==> D-ribose [boundary]
EX_ribflv	EX_ribflv[e]	r_2038	Riboflavin	riboflavin [extracellular] <==> riboflavin [boundary]
EX_sbt-D	EX_sbt-D[e]	r_1712	D-Sorbitol	D-glucitol [extracellular] <==> D-glucitol [boundary]	http://en.wikipedia.org/wiki/Sorbitol
EX_sbt-L	EX_sbt-L[e]	r_1886	L-Sorbitol	L-glucitol [extracellular] <==> L-glucitol [boundary]
EX_ser-L	EX_ser-L[e]	r_1906	L-Serine	L-serine [extracellular] <==> L-serine [boundary]
EX_spmd	EX_spmd[e]	r_2051	Spermidine	spermidine [extracellular] <==> spermidine [boundary]
EX_sprm	EX_sprm[e]	r_2052	Spermine	spermine [extracellular] <==> spermine [boundary]
EX_srb-L	EX_srb-L[e]	r_1909	L-Sorbose	L-sorbose [extracellular] <==> L-sorbose [boundary]
EX_succ	EX_succ[e]	r_2056	Succinate	succinate [extracellular] <==> succinate [boundary]
EX_sucr	EX_sucr[e]	r_2058	Sucrose	sucrose [extracellular] <==> sucrose [boundary]
	EX_taur[e]	r_2062	Taurine	taurine [extracellular] <==> taurine [boundary]
EX_thm	EX_thm[e]	r_2067	Thiamin	thiamine [extracellular] <==> thiamine [boundary]
EX_thmmp	EX_thmmp[e]	r_2068	Thiamin monophosphate	TMP [extracellular] <==> TMP [boundary]
EX_thmpp	EX_thmpp[e]	r_2066	Thiamine diphosphate	TDP [extracellular] <==> TDP [boundary]
EX_thr-L	EX_thr-L[e]	r_1911	L-Threonine	L-threonine [extracellular] <==> L-threonine [boundary]
EX_thym	EX_thym[e]	r_2076	Thymine	thymine [extracellular] <==> thymine [boundary]
EX_thymd	EX_thymd[e]	r_2073	Thymidine	thymidine [extracellular] <==> thymidine [boundary]
EX_tre	EX_tre[e]	r_1650	Trehalose	trehalose [extracellular] <==> trehalose [boundary]
EX_trp-L	EX_trp-L[e]	r_1912	L-Tryptophan	L-tryptophan [extracellular] <==> L-tryptophan [boundary]
EX_ttdca	EX_ttdca[e]	r_1949	tetradecanoate (n-C14:0)	myristate [extracellular] <==> myristate [boundary]	http://wholecellkb.stanford.edu/detail/Mgenitalium/TTDCA, http://en.wikipedia.org/wiki/Myristic_acid
EX_tyr-L	EX_tyr-L[e]	r_1913	L-Tyrosine	L-tyrosine [extracellular] <==> L-tyrosine [boundary]
EX_ura	EX_ura[e]	r_2090	Uracil	uracil [extracellular] <==> uracil [boundary]
EX_urea	EX_urea[e]	r_2091	Urea	urea [extracellular] <==> urea [boundary]
EX_uri	EX_uri[e]	r_2092	Uridine	uridine [extracellular] <==> uridine [boundary]
EX_val-L	EX_val-L[e]	r_1914	L-Valine	L-valine [extracellular] <==> L-valine [boundary]
EX_xan	EX_xan[e]	r_1630	Xanthine	9H-xanthine [extracellular] <==> 9H-xanthine [boundary]	http://www.ebi.ac.uk/chebi/searchId.do?chebiId=CHEBI:17712
EX_xtsn	EX_xtsn[e]	r_2102	Xanthosine	xanthosine [extracellular] <==> xanthosine [boundary]
EX_xyl-D	EX_xyl-D[e]	r_1718	D-Xylose	D-xylose [extracellular] <==> D-xylose [boundary]
EX_xylt	EX_xylt[e]	r_2104	Xylitol	xylitol [extracellular] <==> xylitol [boundary]
EX_zymst	EX_zymst[e]	r_2106	zymosterol	zymosterol [extracellular] <==> zymosterol [boundary]
	EX_zymstest_SC[e]		zymosterol ester, yeast-specific		http://www.ymdb.ca/compounds/YMDB00548
		r_1547		(R)-mevalonate [extracellular] <==> (R)-mevalonate [boundary]
		r_1554		1-acylglycerophosphocholine [extracellular] <==> 1-acylglycerophosphocholine [boundary]
		r_1625		5-formyltetrahydrofolic acid [extracellular] <==> 5-formyltetrahydrofolic acid [boundary]
		r_1663		bicarbonate [extracellular] <==> bicarbonate [boundary]	http://www.hmdb.ca/metabolites/HMDB00595
		r_1767		fatty acid [extracellular] <==> fatty acid [boundary]
		r_1792		folic acid [extracellular] <==> folic acid [boundary]
		r_1799		gamma-amino-gamma-cyanobutanoic acid [extracellular] <==> gamma-amino-gamma-cyanobutanoic acid [boundary]
		r_1896		L-homoserine [extracellular] <==> L-homoserine [boundary]
		r_1917		lignoceric acid [extracellular] <==> lignoceric acid [boundary]
		r_1951		myristoleate [extracellular] <==> myristoleate [boundary]
		r_1984		octanoate [extracellular] <==> octanoate [boundary]
		r_2009		phosphatidate [extracellular] <==> phosphatidate [boundary]
		r_2028		pyridoxine [extracellular] <==> pyridoxine [boundary]

## Sheet: 106 common exch rxns
iND750	iMM904	Yeast5
EX_13BDglcn	EX_13BDglcn[e]	r_1542
EX_4abut	EX_4abut[e]	r_1800
EX_5aop	EX_5aop[e]	r_1621
EX_8aonn	EX_8aonn[e]	r_1629
EX_abt	EX_abt[e]	r_1875
EX_ac	EX_ac[e]	r_1634
EX_acald	EX_acald[e]	r_1631
EX_ade	EX_ade[e]	r_1639
EX_adn	EX_adn[e]	r_1643
EX_akg	EX_akg[e]	r_1586
EX_ala-L	EX_ala-L[e]	r_1873
EX_alltn	EX_alltn[e]	r_1649
EX_alltt	EX_alltt[e]	r_1648
EX_amet	EX_amet[e]	r_2043
EX_arab-D	EX_arab-D[e]	r_1706
EX_arab-L	EX_arab-L[e]	r_1878
EX_arg-L	EX_arg-L[e]	r_1879
EX_asn-L	EX_asn-L[e]	r_1880
EX_asp-L	EX_asp-L[e]	r_1881
EX_btn	EX_btn[e]	r_1671
EX_chol	EX_chol[e]	r_1683
EX_cit	EX_cit[e]	r_1687
EX_co2	EX_co2[e]	r_1672
EX_crn	EX_crn[e]	r_1545
EX_csn	EX_csn[e]	r_1705
EX_cys-L	EX_cys-L[e]	r_1883
EX_cytd	EX_cytd[e]	r_1702
EX_dad-2	EX_dad-2[e]	r_1563
EX_dann	EX_dann[e]	r_1627
EX_dcyt	EX_dcyt[e]	r_1730
EX_dgsn	EX_dgsn[e]	r_1564
EX_din	EX_din[e]	r_1565
EX_dttp	EX_dttp[e]	r_1749
EX_duri	EX_duri[e]	r_1566
EX_ergst	EX_ergst[e]	r_1757
EX_etoh	EX_etoh[e]	r_1761
EX_fmn	EX_fmn[e]	r_1791
EX_for	EX_for[e]	r_1793
EX_fru	EX_fru[e]	r_1709
EX_fum	EX_fum[e]	r_1798
EX_gal	EX_gal[e]	r_1710
EX_gam6p	EX_gam6p[e]	r_1651
EX_gcald	EX_gcald[e]	r_1814
EX_glc-D	EX_glc[e]	r_1714
EX_gln-L	EX_gln-L[e]	r_1891
EX_glu-L	EX_glu-L[e]	r_1889
EX_gly	EX_gly[e]	r_1810
EX_glyc	EX_glyc[e]	r_1808
EX_gsn	EX_gsn[e]	r_1820
EX_gthox	EX_gthox[e]	r_1806
EX_gua	EX_gua[e]	r_1818
EX_hdca	EX_hdca[e]	r_1993
EX_hdcea	EX_hdcea[e]	r_1994
EX_his-L	EX_his-L[e]	r_1893
EX_hxan	EX_hxan[e]	r_1841
EX_ile-L	EX_ile-L[e]	r_1897
EX_inost	EX_inost[e]	r_1947
EX_ins	EX_ins[e]	r_1847
EX_lac-L	EX_lac-L[e]	r_1551
EX_leu-L	EX_leu-L[e]	r_1899
EX_lys-L	EX_lys-L[e]	r_1900
EX_mal-L	EX_mal-L[e]	r_1552
EX_malt	EX_malt[e]	r_1931
EX_man	EX_man[e]	r_1715
EX_met-L	EX_met-L[e]	r_1902
EX_mmet	EX_mmet[e]	r_2044
EX_nmn	EX_nmn[e]	r_1968
EX_ocdca	EX_ocdca[e]	r_2055
EX_ocdcea	EX_ocdcea[e]	r_1985
EX_ocdcya	EX_ocdcya[e]	r_1918
EX_orn	EX_orn[e]	r_1987
EX_pap	EX_pap[e]	r_1641
EX_phe-L	EX_phe-L[e]	r_1903
EX_pnto-R	EX_pnto-R[e]	r_1548
EX_pro-L	EX_pro-L[e]	r_1904
EX_ptrc	EX_ptrc[e]	r_2024
EX_pyr	EX_pyr[e]	r_2033
EX_rib-D	EX_rib-D[e]	r_1716
EX_ribflv	EX_ribflv[e]	r_2038
EX_sbt-D	EX_sbt-D[e]	r_1712
EX_sbt-L	EX_sbt-L[e]	r_1886
EX_ser-L	EX_ser-L[e]	r_1906
EX_spmd	EX_spmd[e]	r_2051
EX_sprm	EX_sprm[e]	r_2052
EX_srb-L	EX_srb-L[e]	r_1909
EX_succ	EX_succ[e]	r_2056
EX_sucr	EX_sucr[e]	r_2058
EX_thm	EX_thm[e]	r_2067
EX_thmmp	EX_thmmp[e]	r_2068
EX_thmpp	EX_thmpp[e]	r_2066
EX_thr-L	EX_thr-L[e]	r_1911
EX_thym	EX_thym[e]	r_2076
EX_thymd	EX_thymd[e]	r_2073
EX_tre	EX_tre[e]	r_1650
EX_trp-L	EX_trp-L[e]	r_1912
EX_ttdca	EX_ttdca[e]	r_1949
EX_tyr-L	EX_tyr-L[e]	r_1913
EX_ura	EX_ura[e]	r_2090
EX_urea	EX_urea[e]	r_2091
EX_uri	EX_uri[e]	r_2092
EX_val-L	EX_val-L[e]	r_1914
EX_xan	EX_xan[e]	r_1630
EX_xtsn	EX_xtsn[e]	r_2102
EX_xyl-D	EX_xyl-D[e]	r_1718
EX_xylt	EX_xylt[e]	r_2104
EX_zymst	EX_zymst[e]	r_2106

## Sheet: iND750 only
iND750 (2 rxns, 108-2 = 106)
EX_melib
EX_pepd
EX_melib
EX_pepd

## Sheet: iMM904 only
iMM904 (48 reactions, 154-48=106)
EX_2hb[e]
EX_2mbac[e]
EX_2mbald[e]
EX_2mbtoh[e]
EX_2mppal[e]
EX_2phetoh[e]
EX_3c3hmp[e]
EX_3mbald[e]
EX_3mop[e]
EX_4abz[e]
EX_Nbfortyr[e]
EX_aces[e]
EX_btd-RR[e]
EX_dca[e]
EX_ddca[e]
EX_epist[e]
EX_epistest_SC[e]
EX_ergstest_SC[e]
EX_etha[e]
EX_fecost[e]
EX_fecostest_SC[e]
EX_g3pc[e]
EX_g3pi[e]
EX_galur[e]
EX_glx[e]
EX_gthrd[e]
EX_hexc[e]
EX_iamac[e]
EX_iamoh[e]
EX_ibutac[e]
EX_ibutoh[e]
EX_id3acald[e]
EX_ind3eth[e]
EX_lac-D[e]
EX_lanost[e]
EX_lanostest_SC[e]
EX_melib[e]
EX_nac[e]
EX_nadp[e]
EX_oaa[e]
EX_pacald[e]
EX_pc_SC[e]
EX_pectin[e]
EX_pepd[e]
EX_pheac[e]
EX_ptd1ino_SC[e]
EX_taur[e]
EX_zymstest_SC[e]

## Sheet: Yeast5 only
Yeast5 (52 rxns, 158-52=106)
r_1571
r_1581
r_1577
r_1580
r_1870
r_1589
r_1572
r_1598
r_1550
r_1604
r_1952
r_1765
r_1549
r_1727
r_1916
r_1753
r_1764
r_1788
r_2046
r_1553
r_1711
r_1815
r_1807
r_1834
r_1862
r_1865
r_1867
r_1866
r_1843
r_2083
r_1546
r_1915
r_1967
r_1962
r_1989
r_2001
r_1999
r_2000
r_2062
r_1547
r_1554
r_1625
r_1663
r_1767
r_1792
r_1799
r_1896
r_1917
r_1951
r_1984
r_2009
r_2028
